# Supplementary material for: Comparative proteomics of two Mycoplasma hyopneumoniae strains and Mycoplasma flocculare identified potential porcine enzootic pneumonia determinants
Source: Virulence. 2018 Aug 12;9(1):1230–46. doi: 10.1080/21505594.2018.1499379 (PMC6104684; doi:10.1080/21505594.2018.1499379)
Supplement: Supplemental Material [file kvir-09-01-1499379-s001.zip]

Archive with 7 entries (7 files):
- Table_S1.xlsx
- Table_S2.xlsx
- Table_S3.xlsx
- Table_S4.xlsx
- Table_S5.xlsx
- Table_S6.xlsx
- Table_S7.xlsx
