# Supplementary material for: Comparative proteomics of two Mycoplasma hyopneumoniae strains and Mycoplasma flocculare identified potential porcine enzootic pneumonia determinants
Source: Virulence. 2018 Aug 12;9(1):1230–46. doi: 10.1080/21505594.2018.1499379 (PMC6104684; doi:10.1080/21505594.2018.1499379)
Supplement: Supplemental Material [file kvir-09-01-1499379-s001.zip › Table_S1.xlsx]

## Sheet: Table S1A
Supplementary table 1A: Peptides identified in M. hyopneumoniae 7448 samples
Detected in	Biological sample name	Protein name	Protein accession numbers	Protein molecular weight (Da)	Exclusive unique peptide count	Exclusive unique spectrum count	Total spectrum count	Percentage of total spectra	Percentage sequence coverage	Peptide sequence	Previous amino acid	Next amino acid	Best Peptide identification probability	Best Mascot Ion Score	Best Mascot Identity Score	Best Mascot Homology Score	Best Mascot Delta Ion Score	Best X! Tandem Hyper Score	Best X! Tandem -Log Expect Value	Best X! Tandem DeltaCN	Best X! Tandem Ladder Score	Number of identified +1H spectra	Number of identified +2H spectra	Number of identified +3H spectra	Number of identified +4H spectra	Number of enzymatic termini	Calculated +1H Peptide Mass (AMU)	Median Retention Time (s)	Total Precursor Intensity	Total TIC	Peptide start index	Peptide stop index
Insoluble fraction	Biological Replicate 1	1-acyl-sn-glycerol-3-phosphate acyltransferase	Q4A796_MYCH7	28560	5	5	10	0.00119	0.278	GEGQINPISTFLLEK	K	Q	0.997	69.5	25	34.5	66.8	65.6	5.16	0.666	0.633	0	2	0	0	2	1645.88	2693.25		42516.2	97	111
Insoluble fraction	Biological Replicate 1	1-acyl-sn-glycerol-3-phosphate acyltransferase	Q4A796_MYCH7	28560	5	5	10	0.00119	0.278	NIAELGSFLK	K	T	0.997	43.8	25	51.2	40.7	46.1	2.08	0.403	0.7	0	2	0	0	2	1091.61	2046.72		34324.8	137	146
Insoluble fraction	Biological Replicate 1	1-acyl-sn-glycerol-3-phosphate acyltransferase	Q4A796_MYCH7	28560	5	5	10	0.00119	0.278	QTGLAIIPVSINFSDENSYK	K	L	0.949	21.4	25	34.4	21.4	28.4	0.959	0.285	0.2	0	2	0	0	2	2196.12	2788.3		32816.1	180	199
Insoluble fraction	Biological Replicate 1	1-acyl-sn-glycerol-3-phosphate acyltransferase	Q4A796_MYCH7	28560	5	5	10	0.00119	0.278	SNFDFPVNVFNATK	K	Q	0.997	67.2	25	45.3	67.2	50.4	5.55	0.597	0.536	0	2	0	0	2	1599.78	2605.15		26201.9	166	179
Insoluble fraction	Biological Replicate 1	1-acyl-sn-glycerol-3-phosphate acyltransferase	Q4A796_MYCH7	28560	5	5	10	0.00119	0.278	VFGYENLPK	K	T	0.997	19.5	25	33.7	12.8	32.1	2.19	0.377	0.556	0	2	0	0	2	1066.56	1278.6		65593.9	61	69
Insoluble fraction	Biological Replicate 2	1-acyl-sn-glycerol-3-phosphate acyltransferase	Q4A796_MYCH7	28560	3	3	4	0.000609	0.184	GEGQINPISTFLLEK	K	Q	0.997	75.8	25	37.4	72.3	65.6	7.85	0.694	0.633	0	1	0	0	2	1645.88	2643.46		46571.9	97	111
Insoluble fraction	Biological Replicate 2	1-acyl-sn-glycerol-3-phosphate acyltransferase	Q4A796_MYCH7	28560	3	3	4	0.000609	0.184	NIAELGSFLK	K	T	0.997	43.8	25	51.3	43.8	50.3	2.72	0.445	0.75	0	2	0	0	2	1091.61	2072.29		161652	137	146
Insoluble fraction	Biological Replicate 2	1-acyl-sn-glycerol-3-phosphate acyltransferase	Q4A796_MYCH7	28560	3	3	4	0.000609	0.184	QTGLAIIPVSINFSDENSYK	K	L	0.997	49.2	25	18	49.2	43.3	3.8	0.552	0.325	0	1	0	0	2	2196.12	2787.72		39843.5	180	199
Insoluble fraction	Biological Replicate 3	1-acyl-sn-glycerol-3-phosphate acyltransferase	Q4A796_MYCH7	28560	4	4	8	0.000989	0.241	GEGQINPISTFLLEK	K	Q	0.997	57.9	25	29.8	57.9	52.6	4.24	0.567	0.5	0	2	0	0	2	1645.88	2645.1		29422.2	97	111
Insoluble fraction	Biological Replicate 3	1-acyl-sn-glycerol-3-phosphate acyltransferase	Q4A796_MYCH7	28560	4	4	8	0.000989	0.241	NIAELGSFLK	K	T	0.997	46.1	25	49.6	46.1	46.1	1.72	0.401	0.7	0	2	0	0	2	1091.61	2050.06		43030.7	137	146
Insoluble fraction	Biological Replicate 3	1-acyl-sn-glycerol-3-phosphate acyltransferase	Q4A796_MYCH7	28560	4	4	8	0.000989	0.241	QTGLAIIPVSINFSDENSYK	K	L	0.997	22.8	25	17.6	22.8	31.6	2	0.247	0.2	0	2	0	0	2	2196.12	2782.25		43787.5	180	199
Insoluble fraction	Biological Replicate 3	1-acyl-sn-glycerol-3-phosphate acyltransferase	Q4A796_MYCH7	28560	4	4	8	0.000989	0.241	SNFDFPVNVFNATK	K	Q	0.997	70.9	25	53.3	70.9	68.5	7.8	0.685	0.714	0	2	0	0	2	1599.78	2588.56		47543.9	166	179
Insoluble fraction	Biological Replicate 1	2,3-bisphosphoglycerate-independent phosphoglycerate mutase	GPMI_MYCH7	56978.8	5	6	9	0.00107	0.15	AENTFTDPIDYINFQYEK	K	G	0.997	61.8	25	27.2	61.8	58.3	7.54	0.576	0.444	0	2	0	0	2	2208.01	2902.55		28705.7	208	225
Insoluble fraction	Biological Replicate 1	2,3-bisphosphoglycerate-independent phosphoglycerate mutase	GPMI_MYCH7	56978.8	5	6	9	0.00107	0.15	GVSDEFFEPAINLK	K	V	0.997	50.9	25	31.4	49	40.8	3.57	0.331	0.429	0	2	0	0	2	1565.78	2402.96		21645.1	226	239
Insoluble fraction	Biological Replicate 1	2,3-bisphosphoglycerate-independent phosphoglycerate mutase	GPMI_MYCH7	56978.8	5	6	9	0.00107	0.15	LANIAPTILDYLGLDK	K	H	0.986	11.3	25	19.6	11.3	29.6	1.14	0.176	0.281	0	1	0	0	2	1729.97	3698.9		13717.6	476	491
Insoluble fraction	Biological Replicate 1	2,3-bisphosphoglycerate-independent phosphoglycerate mutase	GPMI_MYCH7	56978.8	5	6	9	0.00107	0.15	QLSHLILQTDLYEQKPK	R	N	0.997	62	25	29.3	62	51.2	3.7	0.498	0.529	0	0	1	1	2	2054.13	1234.96		53368.9	264	280
Insoluble fraction	Biological Replicate 1	2,3-bisphosphoglycerate-independent phosphoglycerate mutase	GPMI_MYCH7	56978.8	5	6	9	0.00107	0.15	VELGYNALLGK	R	A	0.997	39.5	25	51.1	39.5	54.5	4.05	0.497	0.727	0	2	0	0	2	1176.66	1735.09		36727.3	197	207
Insoluble fraction	Biological Replicate 2	2,3-bisphosphoglycerate-independent phosphoglycerate mutase	GPMI_MYCH7	56978.8	3	3	6	0.000914	0.0911	AENTFTDPIDYINFQYEK	K	G	0.997	76.8	25	23	76.8	67.2	9.8	0.674	0.528	0	2	0	0	2	2208.01	2866.7		73128.3	208	225
Insoluble fraction	Biological Replicate 2	2,3-bisphosphoglycerate-independent phosphoglycerate mutase	GPMI_MYCH7	56978.8	3	3	6	0.000914	0.0911	QLSHLILQTDLYEQKPK	R	N	0.997	49.7	25	23.1	49.7	44.9	1.2	0.252	0.676	0	0	0	3	2	2054.13	1304.14		557746	264	280
Insoluble fraction	Biological Replicate 2	2,3-bisphosphoglycerate-independent phosphoglycerate mutase	GPMI_MYCH7	56978.8	3	3	6	0.000914	0.0911	VELGYNALLGK	R	A	0.997	32.2	25	39.2	32.2	42.6	2.92	0.472	0.545	0	1	0	0	2	1176.66	1749.32		39896.7	197	207
Insoluble fraction	Biological Replicate 3	2,3-bisphosphoglycerate-independent phosphoglycerate mutase	GPMI_MYCH7	56978.8	4	4	8	0.000989	0.117	AENTFTDPIDYINFQYEK	K	G	0.997	64.9	25	19.4	64.9	72.1	10.2	0.649	0.556	0	2	0	0	2	2208.01	2867.28		25475.3	208	225
Insoluble fraction	Biological Replicate 3	2,3-bisphosphoglycerate-independent phosphoglycerate mutase	GPMI_MYCH7	56978.8	4	4	8	0.000989	0.117	GVSDEFFEPAINLK	K	V	0.997	51.4	25	38.2	43.4	54.9	5.6	0.559	0.571	0	2	0	0	2	1565.78	2383.4		29802.7	226	239
Insoluble fraction	Biological Replicate 3	2,3-bisphosphoglycerate-independent phosphoglycerate mutase	GPMI_MYCH7	56978.8	4	4	8	0.000989	0.117	LANIAPTILDYLGLDK	K	H	0.997	21.6	25	17.7	21.6	35.5	2.54	0.363	0.344	0	1	0	0	2	1729.97	3717.88		15105.5	476	491
Insoluble fraction	Biological Replicate 3	2,3-bisphosphoglycerate-independent phosphoglycerate mutase	GPMI_MYCH7	56978.8	4	4	8	0.000989	0.117	VELGYNALLGK	R	A	0.997	34.6	25	41.6	34.6	50.4	3.6	0.444	0.682	0	3	0	0	2	1176.66	1746.52		57446.3	197	207
Soluble fraction	Biological replicate 1	2,3-bisphosphoglycerate-independent phosphoglycerate mutase OS=Mycoplasma hyopneumoniae (strain 7448) GN=gpmI PE=3 SV=1	GPMI_MYCH7	56978.8	25	36	80	0.00315	0.547	AENTFTDPIDYINFQYEK	K	G	0.997	88.6	25	27.5	88.6	83.6	14.9	0.719	0.639	0	3	0	0	2	2208.01	2887.02		296716	208	225
Soluble fraction	Biological replicate 1	2,3-bisphosphoglycerate-independent phosphoglycerate mutase OS=Mycoplasma hyopneumoniae (strain 7448) GN=gpmI PE=3 SV=1	GPMI_MYCH7	56978.8	25	36	80	0.00315	0.547	AENTFTDPIDYINFQYEKGVSDEFFEPAINLK	K	V	0.997	105	25	27.5	105	81.2	7.64	0.64	0.406	0	0	2	0	2	3754.78	3681.96		345881	208	239
Soluble fraction	Biological replicate 1	2,3-bisphosphoglycerate-independent phosphoglycerate mutase OS=Mycoplasma hyopneumoniae (strain 7448) GN=gpmI PE=3 SV=1	GPMI_MYCH7	56978.8	25	36	80	0.00315	0.547	AVEILDFQIGR	K	I	0.997	62.7	25	50.9	61.8	53.6	4.89	0.595	0.727	0	3	0	0	2	1260.69	2517.82		412342	410	420
Soluble fraction	Biological replicate 1	2,3-bisphosphoglycerate-independent phosphoglycerate mutase OS=Mycoplasma hyopneumoniae (strain 7448) GN=gpmI PE=3 SV=1	GPMI_MYCH7	56978.8	25	36	80	0.00315	0.547	DFLADDHPVIFFNFRPDR	K	A	0.997	26.9	25	22	26.9	49	2.8	0.406	0.472	0	0	3	0	2	2221.08	2738.32		3788660	244	261
Soluble fraction	Biological replicate 1	2,3-bisphosphoglycerate-independent phosphoglycerate mutase OS=Mycoplasma hyopneumoniae (strain 7448) GN=gpmI PE=3 SV=1	GPMI_MYCH7	56978.8	25	36	80	0.00315	0.547	FFENEKFILAFR	K	H	0.997	79.7	25	66.9	79.6	62.4	7.96	0.601	0.75	0	2	3	0	2	1560.82	2415.25		3410650	90	101
Soluble fraction	Biological replicate 1	2,3-bisphosphoglycerate-independent phosphoglycerate mutase OS=Mycoplasma hyopneumoniae (strain 7448) GN=gpmI PE=3 SV=1	GPMI_MYCH7	56978.8	25	36	80	0.00315	0.547	GVSDEFFEPAINLK	K	V	0.997	54.2	25	38.5	50.2	58.7	6.72	0.552	0.607	0	2	0	0	2	1565.78	2432.2		2975480	226	239
Soluble fraction	Biological replicate 1	2,3-bisphosphoglycerate-independent phosphoglycerate mutase OS=Mycoplasma hyopneumoniae (strain 7448) GN=gpmI PE=3 SV=1	GPMI_MYCH7	56978.8	25	36	80	0.00315	0.547	HTTFPVMLISSDK	K	T	0.997	40.3	25	39.8	40.3	44.5	3.28	0.42	0.654	0	2	4	0	2	1491.75	1428.36		3072020	455	467
Soluble fraction	Biological replicate 1	2,3-bisphosphoglycerate-independent phosphoglycerate mutase OS=Mycoplasma hyopneumoniae (strain 7448) GN=gpmI PE=3 SV=1	GPMI_MYCH7	56978.8	25	36	80	0.00315	0.547	HTTFPVMLISSDKTIK	K	L	0.997	68	25	31.2	68	59	5.82	0.469	0.719	0	0	6	0	2	1817.98	1317.18		4712140	455	470
Soluble fraction	Biological replicate 1	2,3-bisphosphoglycerate-independent phosphoglycerate mutase OS=Mycoplasma hyopneumoniae (strain 7448) GN=gpmI PE=3 SV=1	GPMI_MYCH7	56978.8	25	36	80	0.00315	0.547	ILIDSLK	R	V	0.979	29.8	25	34.8	17.1	43.1	3.04	0.148	0.929	0	2	0	0	2	801.508	1202.99		722059	353	359
Soluble fraction	Biological replicate 1	2,3-bisphosphoglycerate-independent phosphoglycerate mutase OS=Mycoplasma hyopneumoniae (strain 7448) GN=gpmI PE=3 SV=1	GPMI_MYCH7	56978.8	25	36	80	0.00315	0.547	KDFLADDHPVIFFNFRPDR	K	A	0.997	24.9	25	18.8	24.9	63.3	2.89	0.442	0.737	0	0	0	3	2	2349.18	2257.79		3704050	243	261
Soluble fraction	Biological replicate 1	2,3-bisphosphoglycerate-independent phosphoglycerate mutase OS=Mycoplasma hyopneumoniae (strain 7448) GN=gpmI PE=3 SV=1	GPMI_MYCH7	56978.8	25	36	80	0.00315	0.547	KLNLHLFGDGRDVGPK	K	S	0.997	31.5	25	16.6	31.5	55.7	3.05	0.415	0.844	0	0	1	3	2	1765.97	1083.29		4242940	142	157
Soluble fraction	Biological replicate 1	2,3-bisphosphoglycerate-independent phosphoglycerate mutase OS=Mycoplasma hyopneumoniae (strain 7448) GN=gpmI PE=3 SV=1	GPMI_MYCH7	56978.8	25	36	80	0.00315	0.547	LANIAPTILDYLGLDKHPDMDHDSLIIK	K	D	0.982	19.3	25	18.6	19.3					0	0	0	0	2	3131.65	3158		957264	476	503
Soluble fraction	Biological replicate 1	2,3-bisphosphoglycerate-independent phosphoglycerate mutase OS=Mycoplasma hyopneumoniae (strain 7448) GN=gpmI PE=3 SV=1	GPMI_MYCH7	56978.8	25	36	80	0.00315	0.547	LANIAPTILDYLGLDKHPDMDHDSLIIKDK	K	-	0.997	3.46	25	16.4	3.46	49.4	2.38	0.188	0.4	0	0	0	1	2	3390.76	2751.85		649453	476	505
Soluble fraction	Biological replicate 1	2,3-bisphosphoglycerate-independent phosphoglycerate mutase OS=Mycoplasma hyopneumoniae (strain 7448) GN=gpmI PE=3 SV=1	GPMI_MYCH7	56978.8	25	36	80	0.00315	0.547	LISMAGFR	K	Q	0.997	42.7	25	55.2	42.7	43	2.96	0.43	0.812	0	3	0	0	2	894.487	1390.5		459285	315	322
Soluble fraction	Biological replicate 1	2,3-bisphosphoglycerate-independent phosphoglycerate mutase OS=Mycoplasma hyopneumoniae (strain 7448) GN=gpmI PE=3 SV=1	GPMI_MYCH7	56978.8	25	36	80	0.00315	0.547	LLEVGQNYDFIIMNFANPDMVGHTGDLK	K	A	0.997					60.4	4.17	0.472	0.357	0	0	1	0	2	3151.52	3430.55		145519	378	405
Soluble fraction	Biological replicate 1	2,3-bisphosphoglycerate-independent phosphoglycerate mutase OS=Mycoplasma hyopneumoniae (strain 7448) GN=gpmI PE=3 SV=1	GPMI_MYCH7	56978.8	25	36	80	0.00315	0.547	MFDRVELGYNALLGK	K	A	0.997	85.9	25	38.1	80.1	57.9	2.89	0.39	0.733	0	3	4	0	2	1725.9	2205.61		2366940	193	207
Soluble fraction	Biological replicate 1	2,3-bisphosphoglycerate-independent phosphoglycerate mutase OS=Mycoplasma hyopneumoniae (strain 7448) GN=gpmI PE=3 SV=1	GPMI_MYCH7	56978.8	25	36	80	0.00315	0.547	NFDFFITADHGNAELTEDENGNPSTK	K	H	0.997	31.9	25	44.9	31.9	52.4	3.74	0.468	0.365	0	0	4	0	2	2883.27	2247.37		549719	429	454
Soluble fraction	Biological replicate 1	2,3-bisphosphoglycerate-independent phosphoglycerate mutase OS=Mycoplasma hyopneumoniae (strain 7448) GN=gpmI PE=3 SV=1	GPMI_MYCH7	56978.8	25	36	80	0.00315	0.547	NPIKTDVFVSMMK	K	Y	0.997	40.6	25	34.5	40.6	45	3.14	0.478	0.692	0	0	1	0	2	1509.78	1734.82		339773	281	293
Soluble fraction	Biological replicate 1	2,3-bisphosphoglycerate-independent phosphoglycerate mutase OS=Mycoplasma hyopneumoniae (strain 7448) GN=gpmI PE=3 SV=1	GPMI_MYCH7	56978.8	25	36	80	0.00315	0.547	PTILDYLGLDKHPDMDHDSLIIKDK	A	-	0.997					49.4	1.4	0.32	0.4	0	0	0	1	1	2892.48	2870.37		140938	481	505
Soluble fraction	Biological replicate 1	2,3-bisphosphoglycerate-independent phosphoglycerate mutase OS=Mycoplasma hyopneumoniae (strain 7448) GN=gpmI PE=3 SV=1	GPMI_MYCH7	56978.8	25	36	80	0.00315	0.547	QLSHLILQTDLYEQKPK	R	N	0.997	60.4	25	28.4	60.4	44.5	2.7	0.317	0.5	0	0	1	3	2	2054.13	1362.03		2809250	264	280
Soluble fraction	Biological replicate 1	2,3-bisphosphoglycerate-independent phosphoglycerate mutase OS=Mycoplasma hyopneumoniae (strain 7448) GN=gpmI PE=3 SV=1	GPMI_MYCH7	56978.8	25	36	80	0.00315	0.547	VELGYNALLGK	R	A	0.997	69.2	25	57.8	67.7	62	4.51	0.526	0.818	0	3	0	0	2	1176.66	1809.07		974987	197	207
Soluble fraction	Biological replicate 1	2,3-bisphosphoglycerate-independent phosphoglycerate mutase OS=Mycoplasma hyopneumoniae (strain 7448) GN=gpmI PE=3 SV=1	GPMI_MYCH7	56978.8	25	36	80	0.00315	0.547	VNKKDFLADDHPVIFFNFRPDR	K	A	0.997	30.4	25	43.3	30.4	74.5	4.34	0.399	0.659	0	0	0	3	2	2690.38	1929.09		7220320	240	261
Soluble fraction	Biological replicate 1	2,3-bisphosphoglycerate-independent phosphoglycerate mutase OS=Mycoplasma hyopneumoniae (strain 7448) GN=gpmI PE=3 SV=1	GPMI_MYCH7	56978.8	25	36	80	0.00315	0.547	VQSYADFPQMSAVEITDK	K	L	0.997	110	25	41	110	77.3	12.1	0.709	0.583	0	3	0	0	2	2028.96	2233.56		265022	360	377
Soluble fraction	Biological replicate 1	2,3-bisphosphoglycerate-independent phosphoglycerate mutase OS=Mycoplasma hyopneumoniae (strain 7448) GN=gpmI PE=3 SV=1	GPMI_MYCH7	56978.8	25	36	80	0.00315	0.547	VQSYADFPQMSAVEITDKLLEVGQNYDFIIMNFANPDMVGHTGDLK	K	A	0.997	35.9	25	17	34	70.2	4.3	0.395	0.304	0	0	0	6	2	5177.46	4630.7		383456	360	405
Soluble fraction	Biological replicate 1	2,3-bisphosphoglycerate-independent phosphoglycerate mutase OS=Mycoplasma hyopneumoniae (strain 7448) GN=gpmI PE=3 SV=1	GPMI_MYCH7	56978.8	25	36	80	0.00315	0.547	WAEEKNFDFFITADHGNAELTEDENGNPSTK	K	H	0.997					81.8	9.52	0.65	0.452	0	0	1	0	2	3526.57	2251.47		66472.2	424	454
Soluble fraction	Biological replicate 2	2,3-bisphosphoglycerate-independent phosphoglycerate mutase OS=Mycoplasma hyopneumoniae (strain 7448) GN=gpmI PE=3 SV=1	GPMI_MYCH7	56978.8	21	28	73	0.00255	0.493	AENTFTDPIDYINFQYEK	K	G	0.997	94	25	28.1	94	51.4	5.1	0.434	0.556	0	5	3	0	2	2208.01	3133.95		3125140	208	225
Soluble fraction	Biological replicate 2	2,3-bisphosphoglycerate-independent phosphoglycerate mutase OS=Mycoplasma hyopneumoniae (strain 7448) GN=gpmI PE=3 SV=1	GPMI_MYCH7	56978.8	21	28	73	0.00255	0.493	AVEILDFQIGR	K	I	0.997	70.2	25	51.8	70.2	65.7	4.02	0.594	0.864	0	3	0	0	2	1260.69	2861.66		1908190	410	420
Soluble fraction	Biological replicate 2	2,3-bisphosphoglycerate-independent phosphoglycerate mutase OS=Mycoplasma hyopneumoniae (strain 7448) GN=gpmI PE=3 SV=1	GPMI_MYCH7	56978.8	21	28	73	0.00255	0.493	DFLADDHPVIFFNFRPDR	K	A	0.997	32.1	25	20.7	31.8	51.9	3.22	0.499	0.5	0	1	3	0	2	2221.08	3033.03		3950870	244	261
Soluble fraction	Biological replicate 2	2,3-bisphosphoglycerate-independent phosphoglycerate mutase OS=Mycoplasma hyopneumoniae (strain 7448) GN=gpmI PE=3 SV=1	GPMI_MYCH7	56978.8	21	28	73	0.00255	0.493	FFENEKFILAFR	K	H	0.997	46.1	25	42.8	44.2	56.6	4.57	0.558	0.917	0	0	3	0	2	1560.82	2731.55		2444270	90	101
Soluble fraction	Biological replicate 2	2,3-bisphosphoglycerate-independent phosphoglycerate mutase OS=Mycoplasma hyopneumoniae (strain 7448) GN=gpmI PE=3 SV=1	GPMI_MYCH7	56978.8	21	28	73	0.00255	0.493	GVSDEFFEPAINLK	K	V	0.997	67.4	25	34	57.3	58.7	7.14	0.591	0.607	0	3	1	0	2	1565.78	2775.25		1986820	226	239
Soluble fraction	Biological replicate 2	2,3-bisphosphoglycerate-independent phosphoglycerate mutase OS=Mycoplasma hyopneumoniae (strain 7448) GN=gpmI PE=3 SV=1	GPMI_MYCH7	56978.8	21	28	73	0.00255	0.493	HTTFPVMLISSDK	K	T	0.997	45.4	25	47.7	44.3	48.5	4.96	0.577	0.577	0	3	2	0	2	1491.75	2079.58		2007550	455	467
Soluble fraction	Biological replicate 2	2,3-bisphosphoglycerate-independent phosphoglycerate mutase OS=Mycoplasma hyopneumoniae (strain 7448) GN=gpmI PE=3 SV=1	GPMI_MYCH7	56978.8	21	28	73	0.00255	0.493	HTTFPVMLISSDKTIK	K	L	0.997	74	25	28.7	74	69.6	5.07	0.491	0.812	0	0	6	0	2	1817.98	1838.59		5869060	455	470
Soluble fraction	Biological replicate 2	2,3-bisphosphoglycerate-independent phosphoglycerate mutase OS=Mycoplasma hyopneumoniae (strain 7448) GN=gpmI PE=3 SV=1	GPMI_MYCH7	56978.8	21	28	73	0.00255	0.493	ILIDSLK	R	V	0.986	32.5	25	44	21.4	43	2.31	0.149	0.929	0	3	0	0	2	801.508	1747.06		3615600	353	359
Soluble fraction	Biological replicate 2	2,3-bisphosphoglycerate-independent phosphoglycerate mutase OS=Mycoplasma hyopneumoniae (strain 7448) GN=gpmI PE=3 SV=1	GPMI_MYCH7	56978.8	21	28	73	0.00255	0.493	KLNLHLFGDGR	K	D	0.997	40.1	25	34.6	40.1	49.5	4.92	0.515	0.909	0	0	3	0	2	1269.71	1603.87		1970980000000	142	152
Soluble fraction	Biological replicate 2	2,3-bisphosphoglycerate-independent phosphoglycerate mutase OS=Mycoplasma hyopneumoniae (strain 7448) GN=gpmI PE=3 SV=1	GPMI_MYCH7	56978.8	21	28	73	0.00255	0.493	KLNLHLFGDGRDVGPK	K	S	0.997	26.4	25	18	26.1	56.3	2.32	0.442	0.781	0	0	0	3	2	1765.97	1589.95		5105400	142	157
Soluble fraction	Biological replicate 2	2,3-bisphosphoglycerate-independent phosphoglycerate mutase OS=Mycoplasma hyopneumoniae (strain 7448) GN=gpmI PE=3 SV=1	GPMI_MYCH7	56978.8	21	28	73	0.00255	0.493	LESQGNGFALAK	R	T	0.997	63.5	25	37.7	48.3	59.9	4.54	0.456	0.708	0	3	0	0	2	1234.64	1390.8		1671980	17	28
Soluble fraction	Biological replicate 2	2,3-bisphosphoglycerate-independent phosphoglycerate mutase OS=Mycoplasma hyopneumoniae (strain 7448) GN=gpmI PE=3 SV=1	GPMI_MYCH7	56978.8	21	28	73	0.00255	0.493	LISMAGFR	K	Q	0.997	44	25	48.4	44	42.9	3.21	0.431	0.812	0	3	0	0	2	894.487	1863.3		1603210	315	322
Soluble fraction	Biological replicate 2	2,3-bisphosphoglycerate-independent phosphoglycerate mutase OS=Mycoplasma hyopneumoniae (strain 7448) GN=gpmI PE=3 SV=1	GPMI_MYCH7	56978.8	21	28	73	0.00255	0.493	LKNYENYK	K	I	0.997	33.9	25	43.4	29.8	44.8	3.05	0.29	0.875	0	3	0	0	2	1071.55	685.704		123433	170	177
Soluble fraction	Biological replicate 2	2,3-bisphosphoglycerate-independent phosphoglycerate mutase OS=Mycoplasma hyopneumoniae (strain 7448) GN=gpmI PE=3 SV=1	GPMI_MYCH7	56978.8	21	28	73	0.00255	0.493	LLEVGQNYDFIIMNFANPDMVGHTGDLK	K	A	0.997	56.8	25	20.3	21.7	65.4	5.52	0.252	0.393	0	0	2	0	2	3167.52	3556.17		440788	378	405
Soluble fraction	Biological replicate 2	2,3-bisphosphoglycerate-independent phosphoglycerate mutase OS=Mycoplasma hyopneumoniae (strain 7448) GN=gpmI PE=3 SV=1	GPMI_MYCH7	56978.8	21	28	73	0.00255	0.493	MFDRVELGYNALLGK	K	A	0.997	67.6	25	32.2	67.6	79.2	5.32	0.542	0.967	0	0	3	0	2	1725.9	2564.55		1903920	193	207
Soluble fraction	Biological replicate 2	2,3-bisphosphoglycerate-independent phosphoglycerate mutase OS=Mycoplasma hyopneumoniae (strain 7448) GN=gpmI PE=3 SV=1	GPMI_MYCH7	56978.8	21	28	73	0.00255	0.493	NFDFFITADHGNAELTEDENGNPSTK	K	H	0.997	63.8	25	31.5	63.8	64.6	5.77	0.56	0.462	0	0	5	0	2	2883.27	2567.98		746265	429	454
Soluble fraction	Biological replicate 2	2,3-bisphosphoglycerate-independent phosphoglycerate mutase OS=Mycoplasma hyopneumoniae (strain 7448) GN=gpmI PE=3 SV=1	GPMI_MYCH7	56978.8	21	28	73	0.00255	0.493	QLSHLILQTDLYEQKPK	R	N	0.997	64.6	25	26.3	62.2	59.6	4.57	0.48	0.618	0	0	3	0	2	2054.13	1839		2867680	264	280
Soluble fraction	Biological replicate 2	2,3-bisphosphoglycerate-independent phosphoglycerate mutase OS=Mycoplasma hyopneumoniae (strain 7448) GN=gpmI PE=3 SV=1	GPMI_MYCH7	56978.8	21	28	73	0.00255	0.493	VELGYNALLGK	R	A	0.997	69.1	25	57.1	69.1	65.6	4.15	0.547	0.864	0	3	0	0	2	1176.66	2219.44		2413560	197	207
Soluble fraction	Biological replicate 2	2,3-bisphosphoglycerate-independent phosphoglycerate mutase OS=Mycoplasma hyopneumoniae (strain 7448) GN=gpmI PE=3 SV=1	GPMI_MYCH7	56978.8	21	28	73	0.00255	0.493	VQSYADFPQMSAVEITDK	K	L	0.997	76.5	25	25.4	76.5	53.6	5.89	0.554	0.417	0	1	0	0	2	2028.96	2596.74		116969	360	377
Soluble fraction	Biological replicate 2	2,3-bisphosphoglycerate-independent phosphoglycerate mutase OS=Mycoplasma hyopneumoniae (strain 7448) GN=gpmI PE=3 SV=1	GPMI_MYCH7	56978.8	21	28	73	0.00255	0.493	VQSYADFPQMSAVEITDKLLEVGQNYDFIIMNFANPDMVGHTGDLK	K	A	0.995					53.4	2.59	0.0356	0.261	0	0	0	1	2	5177.46	4534.11		33076.3	360	405
Soluble fraction	Biological replicate 2	2,3-bisphosphoglycerate-independent phosphoglycerate mutase OS=Mycoplasma hyopneumoniae (strain 7448) GN=gpmI PE=3 SV=1	GPMI_MYCH7	56978.8	21	28	73	0.00255	0.493	WAEEKNFDFFITADHGNAELTEDENGNPSTK	K	H	0.997	22.4	25	20.8	18.7	68.5	3.15	0.438	0.516	0	0	0	4	2	3526.57	2520.21		956067	424	454
Soluble fraction	Biological replicate 3	2,3-bisphosphoglycerate-independent phosphoglycerate mutase OS=Mycoplasma hyopneumoniae (strain 7448) GN=gpmI PE=3 SV=1	GPMI_MYCH7	56978.8	30	41	102	0.00307	0.679	AENTFTDPIDYINFQYEK	K	G	0.997	89	25	28.3	89	75.1	13.6	0.711	0.583	0	5	0	0	2	2208.01	3124.53		3824970	208	225
Soluble fraction	Biological replicate 3	2,3-bisphosphoglycerate-independent phosphoglycerate mutase OS=Mycoplasma hyopneumoniae (strain 7448) GN=gpmI PE=3 SV=1	GPMI_MYCH7	56978.8	30	41	102	0.00307	0.679	AENTFTDPIDYINFQYEKGVSDEFFEPAINLK	K	V	0.997	64.9	25	17.3	64.9	68.9	6.96	0.607	0.359	0	0	1	0	2	3754.78	3787.85		373738	208	239
Soluble fraction	Biological replicate 3	2,3-bisphosphoglycerate-independent phosphoglycerate mutase OS=Mycoplasma hyopneumoniae (strain 7448) GN=gpmI PE=3 SV=1	GPMI_MYCH7	56978.8	30	41	102	0.00307	0.679	AVEILDFQIGR	K	I	0.997	86.6	25	60.1	86.6	65.7	5.06	0.56	0.864	0	3	0	0	2	1260.69	2851.71		2592860	410	420
Soluble fraction	Biological replicate 3	2,3-bisphosphoglycerate-independent phosphoglycerate mutase OS=Mycoplasma hyopneumoniae (strain 7448) GN=gpmI PE=3 SV=1	GPMI_MYCH7	56978.8	30	41	102	0.00307	0.679	DFLADDHPVIFFNFRPDR	K	A	0.997	49.1	25	22.8	49.1	52	3.21	0.467	0.5	0	3	3	0	2	2221.08	3022.4		7253190	244	261
Soluble fraction	Biological replicate 3	2,3-bisphosphoglycerate-independent phosphoglycerate mutase OS=Mycoplasma hyopneumoniae (strain 7448) GN=gpmI PE=3 SV=1	GPMI_MYCH7	56978.8	30	41	102	0.00307	0.679	FFENEKFILAFR	K	H	0.997	45.2	25	44.8	44.9	60	5.17	0.565	0.958	0	0	3	0	2	1560.82	2712.41		4729140	90	101
Soluble fraction	Biological replicate 3	2,3-bisphosphoglycerate-independent phosphoglycerate mutase OS=Mycoplasma hyopneumoniae (strain 7448) GN=gpmI PE=3 SV=1	GPMI_MYCH7	56978.8	30	41	102	0.00307	0.679	FYSMDRDK	R	M	0.997	28.7	25	43.5	28.7	31	1.64	0.371	0.625	0	2	0	0	2	1061.47	866.852		220143	185	192
Soluble fraction	Biological replicate 3	2,3-bisphosphoglycerate-independent phosphoglycerate mutase OS=Mycoplasma hyopneumoniae (strain 7448) GN=gpmI PE=3 SV=1	GPMI_MYCH7	56978.8	30	41	102	0.00307	0.679	FYSMDRDKMFDRVELGYNALLGK	R	A	0.997	21.7	25	16.3	21.7	48.9	2.16	0.37	0.587	0	0	0	2	2	2768.35	2681.73		8928010	185	207
Soluble fraction	Biological replicate 3	2,3-bisphosphoglycerate-independent phosphoglycerate mutase OS=Mycoplasma hyopneumoniae (strain 7448) GN=gpmI PE=3 SV=1	GPMI_MYCH7	56978.8	30	41	102	0.00307	0.679	GVSDEFFEPAINLK	K	V	0.997	60.4	25	32.6	52.3	58.7	6.28	0.591	0.607	0	3	0	0	2	1565.78	2759.3		1317130	226	239
Soluble fraction	Biological replicate 3	2,3-bisphosphoglycerate-independent phosphoglycerate mutase OS=Mycoplasma hyopneumoniae (strain 7448) GN=gpmI PE=3 SV=1	GPMI_MYCH7	56978.8	30	41	102	0.00307	0.679	HTTFPVMLISSDK	K	T	0.997	38.6	25	38.8	38.6	42.5	3.49	0.393	0.654	0	4	1	0	2	1475.76	2056.09		4310960	455	467
Soluble fraction	Biological replicate 3	2,3-bisphosphoglycerate-independent phosphoglycerate mutase OS=Mycoplasma hyopneumoniae (strain 7448) GN=gpmI PE=3 SV=1	GPMI_MYCH7	56978.8	30	41	102	0.00307	0.679	HTTFPVMLISSDKTIK	K	L	0.997	76.7	25	35.8	76.7	66.6	5.1	0.485	0.781	0	0	5	0	2	1817.98	1873.85		1139480000000	455	470
Soluble fraction	Biological replicate 3	2,3-bisphosphoglycerate-independent phosphoglycerate mutase OS=Mycoplasma hyopneumoniae (strain 7448) GN=gpmI PE=3 SV=1	GPMI_MYCH7	56978.8	30	41	102	0.00307	0.679	ILIDSLK	R	V	0.983	30.6	25	37.7	18.8	43.1	2.44	0.151	0.929	0	3	0	0	2	801.508	1727.94		4072400	353	359
Soluble fraction	Biological replicate 3	2,3-bisphosphoglycerate-independent phosphoglycerate mutase OS=Mycoplasma hyopneumoniae (strain 7448) GN=gpmI PE=3 SV=1	GPMI_MYCH7	56978.8	30	41	102	0.00307	0.679	KLNLHLFGDGR	K	D	0.997	22.5	25	28.1	22.5	46.1	4.8	0.469	0.864	0	0	2	0	2	1269.71	1575.04		1086370000000	142	152
Soluble fraction	Biological replicate 3	2,3-bisphosphoglycerate-independent phosphoglycerate mutase OS=Mycoplasma hyopneumoniae (strain 7448) GN=gpmI PE=3 SV=1	GPMI_MYCH7	56978.8	30	41	102	0.00307	0.679	KLNLHLFGDGRDVGPK	K	S	0.997	27.9	25	22.9	27.5	54.2	2.57	0.369	0.75	0	0	0	3	2	1765.97	1556.74		1027620000000	142	157
Soluble fraction	Biological replicate 3	2,3-bisphosphoglycerate-independent phosphoglycerate mutase OS=Mycoplasma hyopneumoniae (strain 7448) GN=gpmI PE=3 SV=1	GPMI_MYCH7	56978.8	30	41	102	0.00307	0.679	LANIAPTILDYLGLDKHPDMDHDSLIIK	K	D	0.997	25.6	25	23.4	25.6	46.2	1.12	0.203	0.321	0	0	0	1	2	3131.65	3370.09		1154970000000	476	503
Soluble fraction	Biological replicate 3	2,3-bisphosphoglycerate-independent phosphoglycerate mutase OS=Mycoplasma hyopneumoniae (strain 7448) GN=gpmI PE=3 SV=1	GPMI_MYCH7	56978.8	30	41	102	0.00307	0.679	LANIAPTILDYLGLDKHPDMDHDSLIIKDK	K	-	0.997	50.5	25	16.4	50.5	67.6	6.24	0.643	0.383	0	0	6	1	2	3374.77	3103.35		2389830000000	476	505
Soluble fraction	Biological replicate 3	2,3-bisphosphoglycerate-independent phosphoglycerate mutase OS=Mycoplasma hyopneumoniae (strain 7448) GN=gpmI PE=3 SV=1	GPMI_MYCH7	56978.8	30	41	102	0.00307	0.679	LESQGNGFALAK	R	T	0.997	54.4	25	39.7	30.6	62.7	4.11	0.295	0.75	0	3	0	0	2	1234.64	1396.31		2733320	17	28
Soluble fraction	Biological replicate 3	2,3-bisphosphoglycerate-independent phosphoglycerate mutase OS=Mycoplasma hyopneumoniae (strain 7448) GN=gpmI PE=3 SV=1	GPMI_MYCH7	56978.8	30	41	102	0.00307	0.679	LISMAGFR	K	Q	0.997	36	25	43.5	36	46.7	3.03	0.475	0.875	0	3	0	0	2	894.487	1826.95		2293540	315	322
Soluble fraction	Biological replicate 3	2,3-bisphosphoglycerate-independent phosphoglycerate mutase OS=Mycoplasma hyopneumoniae (strain 7448) GN=gpmI PE=3 SV=1	GPMI_MYCH7	56978.8	30	41	102	0.00307	0.679	LKNYENYK	K	I	0.997	44.2	25	50.8	39.9	41.1	2.62	0.229	0.812	0	3	0	0	2	1071.55	691.965		137362	170	177
Soluble fraction	Biological replicate 3	2,3-bisphosphoglycerate-independent phosphoglycerate mutase OS=Mycoplasma hyopneumoniae (strain 7448) GN=gpmI PE=3 SV=1	GPMI_MYCH7	56978.8	30	41	102	0.00307	0.679	LLEVGQNYDFIIMNFANPDMVGHTGDLK	K	A	0.997	75.1	25	22.9	69.8	80.6	7.06	0.63	0.482	0	0	3	0	2	3151.52	3611.37		2304410	378	405
Soluble fraction	Biological replicate 3	2,3-bisphosphoglycerate-independent phosphoglycerate mutase OS=Mycoplasma hyopneumoniae (strain 7448) GN=gpmI PE=3 SV=1	GPMI_MYCH7	56978.8	30	41	102	0.00307	0.679	LNLHLFGDGR	K	D	0.997	36.7	25	37.5	36.7	51.9	2.57	0.464	0.75	0	1	0	0	2	1141.61	1943.81		417343	143	152
Soluble fraction	Biological replicate 3	2,3-bisphosphoglycerate-independent phosphoglycerate mutase OS=Mycoplasma hyopneumoniae (strain 7448) GN=gpmI PE=3 SV=1	GPMI_MYCH7	56978.8	30	41	102	0.00307	0.679	MFDRVELGYNALLGK	K	A	0.997	99.9	25	37.3	99.1	69.6	4.03	0.491	0.867	0	1	3	0	2	1725.9	2563.85		4091530	193	207
Soluble fraction	Biological replicate 3	2,3-bisphosphoglycerate-independent phosphoglycerate mutase OS=Mycoplasma hyopneumoniae (strain 7448) GN=gpmI PE=3 SV=1	GPMI_MYCH7	56978.8	30	41	102	0.00307	0.679	NFDFFITADHGNAELTEDENGNPSTK	K	H	0.997	65.1	25	37.8	61.1	65.6	6.1	0.572	0.462	0	0	3	0	2	2883.27	2552.58		552338	429	454
Soluble fraction	Biological replicate 3	2,3-bisphosphoglycerate-independent phosphoglycerate mutase OS=Mycoplasma hyopneumoniae (strain 7448) GN=gpmI PE=3 SV=1	GPMI_MYCH7	56978.8	30	41	102	0.00307	0.679	NPIKTDVFVSMMK	K	Y	0.997	38.8	25	22.5	38.8	54.3	5.8	0.584	0.808	0	0	3	0	2	1509.78	2128.24		6752500	281	293
Soluble fraction	Biological replicate 3	2,3-bisphosphoglycerate-independent phosphoglycerate mutase OS=Mycoplasma hyopneumoniae (strain 7448) GN=gpmI PE=3 SV=1	GPMI_MYCH7	56978.8	30	41	102	0.00307	0.679	QLSHLILQTDLYEQKPK	R	N	0.997	65.7	25	30.9	65.7	62.7	4	0.507	0.647	0	0	3	0	2	2054.13	1805.42		2935950	264	280
Soluble fraction	Biological replicate 3	2,3-bisphosphoglycerate-independent phosphoglycerate mutase OS=Mycoplasma hyopneumoniae (strain 7448) GN=gpmI PE=3 SV=1	GPMI_MYCH7	56978.8	30	41	102	0.00307	0.679	TGFPLQIMGLFSPGGVHSHQDHLFALIDFAANFGVK	K	K	0.997	22.6	25	16.2	22.6					0	0	0	0	2	3868.96	4150.49		472986	106	141
Soluble fraction	Biological replicate 3	2,3-bisphosphoglycerate-independent phosphoglycerate mutase OS=Mycoplasma hyopneumoniae (strain 7448) GN=gpmI PE=3 SV=1	GPMI_MYCH7	56978.8	30	41	102	0.00307	0.679	TGKFFENEKFILAFR	K	H	0.997	25.4	25	32.1	22.2	53.8	2.22	0.489	0.867	0	0	0	1	2	1846.99	2356.85		1363220	87	101
Soluble fraction	Biological replicate 3	2,3-bisphosphoglycerate-independent phosphoglycerate mutase OS=Mycoplasma hyopneumoniae (strain 7448) GN=gpmI PE=3 SV=1	GPMI_MYCH7	56978.8	30	41	102	0.00307	0.679	VELGYNALLGK	R	A	0.997	55.5	25	61.8	45.7	61.9	4.52	0.528	0.818	0	3	0	0	2	1176.66	2211.14		2904700	197	207
Soluble fraction	Biological replicate 3	2,3-bisphosphoglycerate-independent phosphoglycerate mutase OS=Mycoplasma hyopneumoniae (strain 7448) GN=gpmI PE=3 SV=1	GPMI_MYCH7	56978.8	30	41	102	0.00307	0.679	VNKKDFLADDHPVIFFNFRPDR	K	A	0.997	26.4	25	39.4	26.4	63.7	4.02	0.429	0.591	0	0	0	2	2	2690.38	2251.46		2161240000000	240	261
Soluble fraction	Biological replicate 3	2,3-bisphosphoglycerate-independent phosphoglycerate mutase OS=Mycoplasma hyopneumoniae (strain 7448) GN=gpmI PE=3 SV=1	GPMI_MYCH7	56978.8	30	41	102	0.00307	0.679	VQSYADFPQMSAVEITDKLLEVGQNYDFIIMNFANPDMVGHTGDLK	K	A	0.997	67.9	25	21.4	66.9	68.7	4.62	0.464	0.326	0	0	0	3	2	5161.46	4630.62		585713	360	405
Soluble fraction	Biological replicate 3	2,3-bisphosphoglycerate-independent phosphoglycerate mutase OS=Mycoplasma hyopneumoniae (strain 7448) GN=gpmI PE=3 SV=1	GPMI_MYCH7	56978.8	30	41	102	0.00307	0.679	WAEEKNFDFFITADHGNAELTEDENGNPSTK	K	H	0.997	97	25	24.3	91.6	100	9.24	0.704	0.516	0	0	4	2	2	3526.57	2512.8		2614850	424	454
Soluble fraction	Biological replicate 1	30S ribosomal protein S10 OS=Mycoplasma hyopneumoniae (strain 7448) GN=rpsJ PE=3 SV=2	RS10_MYCH7	12152	1	1	2	7.88e-05	0.066	AIYTILR	R	S	0.979	31.3	25	36	25.6	39.6	4.14	0.346	0.857	0	2	0	0	2	849.519	1232.17		781499	47	53
Soluble fraction	Biological replicate 2	30S ribosomal protein S10 OS=Mycoplasma hyopneumoniae (strain 7448) GN=rpsJ PE=3 SV=2	RS10_MYCH7	12152	1	1	3	0.000105	0.0849	GPVPLPTSR	R	A	0.997	25.5	25	39.6	25.5	33.3	4.46	0.532	0.5	0	3	0	0	2	923.531	1339.43		1085140	38	46
Soluble fraction	Biological replicate 3	30S ribosomal protein S10 OS=Mycoplasma hyopneumoniae (strain 7448) GN=rpsJ PE=3 SV=2	RS10_MYCH7	12152	2	2	6	0.00018	0.151	AIYTILR	R	S	0.983	26.4	25	33.1	26.4	39.3	1.66	-0.0204	0.857	0	3	0	0	2	849.519	1735.48		8010050	47	53
Soluble fraction	Biological replicate 3	30S ribosomal protein S10 OS=Mycoplasma hyopneumoniae (strain 7448) GN=rpsJ PE=3 SV=2	RS10_MYCH7	12152	2	2	6	0.00018	0.151	GPVPLPTSR	R	A	0.997	27.7	25	40.1	27.7	38.8	4.42	0.461	0.611	0	3	0	0	2	923.531	1351.46		3016120	38	46
Insoluble fraction	Biological Replicate 1	30S ribosomal protein S11	RS11_MYCH7	14651.3	4	6	11	0.00131	0.336	KQIITSGLNILLTK	R	D	0.997	76.2	25	64.2	76.2	65.9	6.3	0.568	0.893	0	2	2	0	2	1541.96	1815.99		114193	98	111
Insoluble fraction	Biological Replicate 1	30S ribosomal protein S11	RS11_MYCH7	14651.3	4	6	11	0.00131	0.336	QGNVISWASSGSIGFK	K	G	0.997	51.8	25	29.6	51.8	42.6	4.62	0.479	0.406	0	2	0	0	2	1637.83	2198.3		24632.6	38	53
Insoluble fraction	Biological Replicate 1	30S ribosomal protein S11	RS11_MYCH7	14651.3	4	6	11	0.00131	0.336	QIITSGLNILLTK	K	D	0.997	59.4	25	58.5	59.4	49.5	2.27	0.392	0.577	0	2	0	0	2	1413.87	2464.51		42635	99	111
Insoluble fraction	Biological Replicate 1	30S ribosomal protein S11	RS11_MYCH7	14651.3	4	6	11	0.00131	0.336	TAYAATLATAAAAQK	K	A	0.997	119	25	76.2	119	89.8	7.6	0.71	0.833	0	2	1	0	2	1422.76	1135.05		95781.6	59	73
Insoluble fraction	Biological Replicate 2	30S ribosomal protein S11	RS11_MYCH7	14651.3	2	2	3	0.000457	0.231	QGNVISWASSGSIGFK	K	G	0.997	68.1	25	41.8	68.1	50	7.54	0.628	0.469	0	1	0	0	2	1637.83	2218.59		59482.3	38	53
Insoluble fraction	Biological Replicate 2	30S ribosomal protein S11	RS11_MYCH7	14651.3	2	2	3	0.000457	0.231	TAYAATLATAAAAQK	K	A	0.997	112	25	73.8	112	81.2	7.41	0.732	0.767	0	2	0	0	2	1422.76	1142.58		90741.1	59	73
Insoluble fraction	Biological Replicate 3	30S ribosomal protein S11	RS11_MYCH7	14651.3	2	2	6	0.000742	0.231	QGNVISWASSGSIGFK	K	G	0.997	50.8	25	25.9	50.8	45.2	5.08	0.467	0.438	0	3	0	0	2	1637.83	2208.38		32399.2	38	53
Insoluble fraction	Biological Replicate 3	30S ribosomal protein S11	RS11_MYCH7	14651.3	2	2	6	0.000742	0.231	TAYAATLATAAAAQK	K	A	0.997	112	25	67.7	112	76.7	8.51	0.694	0.733	0	3	0	0	2	1422.76	1134.14		62870.6	59	73
Soluble fraction	Biological replicate 1	30S ribosomal protein S11 OS=Mycoplasma hyopneumoniae (strain 7448) GN=rpsK PE=3 SV=1	RS11_MYCH7	14651.3	8	13	36	0.00142	0.657	AREHGMREVIVELK	K	G	0.997	9.58	25	20.3	6.24	48	1.25	0.25	0.821	0	0	0	1	2	1682.9	749.343		30504.8	74	87
Soluble fraction	Biological replicate 1	30S ribosomal protein S11 OS=Mycoplasma hyopneumoniae (strain 7448) GN=rpsK PE=3 SV=1	RS11_MYCH7	14651.3	8	13	36	0.00142	0.657	EHGMREVIVELKGTGQGK	R	E	0.997	28.7	25	21.5	28.7	39.4	0.456	0.244	0.556	0	0	0	4	2	1984.03	777.525		415660	76	93
Soluble fraction	Biological replicate 1	30S ribosomal protein S11 OS=Mycoplasma hyopneumoniae (strain 7448) GN=rpsK PE=3 SV=1	RS11_MYCH7	14651.3	8	13	36	0.00142	0.657	EVIVELKGTGQGK	R	E	0.992	20.2	25	26	14.7	32.9	0.638	0.185	0.5	0	0	2	0	2	1357.77	848.457		55949.1	81	93
Soluble fraction	Biological replicate 1	30S ribosomal protein S11 OS=Mycoplasma hyopneumoniae (strain 7448) GN=rpsK PE=3 SV=1	RS11_MYCH7	14651.3	8	13	36	0.00142	0.657	KQIITSGLNILLTK	R	D	0.997	80.3	25	61	80.3	58.9	2.96	0.479	0.821	0	3	4	0	2	1541.96	1901.01		6208980	98	111
Soluble fraction	Biological replicate 1	30S ribosomal protein S11 OS=Mycoplasma hyopneumoniae (strain 7448) GN=rpsK PE=3 SV=1	RS11_MYCH7	14651.3	8	13	36	0.00142	0.657	NVTVGIAHIHSSHQNTIISFTDK	K	Q	0.997	73.9	25	23.1	73.9	75.4	7.89	0.631	0.587	0	0	3	1	2	2519.3	1225.75		2431710	15	37
Soluble fraction	Biological replicate 1	30S ribosomal protein S11 OS=Mycoplasma hyopneumoniae (strain 7448) GN=rpsK PE=3 SV=1	RS11_MYCH7	14651.3	8	13	36	0.00142	0.657	QGNVISWASSGSIGFK	K	G	0.997	71.4	25	30.1	71.4	38.5	3.37	0.317	0.375	0	3	0	0	2	1637.83	2267.47		1141070	38	53
Soluble fraction	Biological replicate 1	30S ribosomal protein S11 OS=Mycoplasma hyopneumoniae (strain 7448) GN=rpsK PE=3 SV=1	RS11_MYCH7	14651.3	8	13	36	0.00142	0.657	QIITSGLNILLTK	K	D	0.997	54.8	25	57.7	49.4	59.8	9.74	0.443	0.692	0	9	0	0	2	1413.87	3141.76		7591540	99	111
Soluble fraction	Biological replicate 1	30S ribosomal protein S11 OS=Mycoplasma hyopneumoniae (strain 7448) GN=rpsK PE=3 SV=1	RS11_MYCH7	14651.3	8	13	36	0.00142	0.657	TAYAATLATAAAAQK	K	A	0.997	96.3	25	68.7	96.3	59.4	5.44	0.567	0.8	0	3	3	0	2	1422.76	1167.86		4708330	59	73
Soluble fraction	Biological replicate 2	30S ribosomal protein S11 OS=Mycoplasma hyopneumoniae (strain 7448) GN=rpsK PE=3 SV=1	RS11_MYCH7	14651.3	5	7	16	0.00056	0.522	KKTAYAATLATAAAAQK	K	A	0.997	35	25	42.3	35	37.3	1.62	0.284	0.382	0	0	2	0	2	1678.95	1073.22		179494	57	73
Soluble fraction	Biological replicate 2	30S ribosomal protein S11 OS=Mycoplasma hyopneumoniae (strain 7448) GN=rpsK PE=3 SV=1	RS11_MYCH7	14651.3	5	7	16	0.00056	0.522	KQIITSGLNILLTK	R	D	0.997	88.9	25	69.5	88.9	62.8	5.03	0.524	0.857	0	3	3	0	2	1541.96	2314.29		3717320	98	111
Soluble fraction	Biological replicate 2	30S ribosomal protein S11 OS=Mycoplasma hyopneumoniae (strain 7448) GN=rpsK PE=3 SV=1	RS11_MYCH7	14651.3	5	7	16	0.00056	0.522	NVTVGIAHIHSSHQNTIISFTDK	K	Q	0.997	53.3	25	18.3	53.3	62.2	5.89	0.555	0.478	0	0	2	2	2	2519.3	1740.29		6318290	15	37
Soluble fraction	Biological replicate 2	30S ribosomal protein S11 OS=Mycoplasma hyopneumoniae (strain 7448) GN=rpsK PE=3 SV=1	RS11_MYCH7	14651.3	5	7	16	0.00056	0.522	QGNVISWASSGSIGFK	K	G	0.993	23.3	25	36.3	23.3	29.1	1.28	0.144	0.219	0	1	0	0	2	1637.83	2586.68		594197	38	53
Soluble fraction	Biological replicate 2	30S ribosomal protein S11 OS=Mycoplasma hyopneumoniae (strain 7448) GN=rpsK PE=3 SV=1	RS11_MYCH7	14651.3	5	7	16	0.00056	0.522	TAYAATLATAAAAQK	K	A	0.997	91.1	25	63	85.4	76.3	8.29	0.699	0.733	0	3	0	0	2	1422.76	1632.02		1672360	59	73
Soluble fraction	Biological replicate 3	30S ribosomal protein S11 OS=Mycoplasma hyopneumoniae (strain 7448) GN=rpsK PE=3 SV=1	RS11_MYCH7	14651.3	9	14	37	0.00111	0.672	AREHGMREVIVELK	K	G	0.997	15.7	25	29.8	10.6	47.6	0.538	0.204	0.857	0	0	0	1	2	1666.91	1234.54		491957	74	87
Soluble fraction	Biological replicate 3	30S ribosomal protein S11 OS=Mycoplasma hyopneumoniae (strain 7448) GN=rpsK PE=3 SV=1	RS11_MYCH7	14651.3	9	14	37	0.00111	0.672	EVIVELKGTGQGK	R	E	0.997	77.1	25	43.8	62.9	57.2	5.46	0.589	0.654	0	3	0	0	2	1357.77	1209.32		537573	81	93
Soluble fraction	Biological replicate 3	30S ribosomal protein S11 OS=Mycoplasma hyopneumoniae (strain 7448) GN=rpsK PE=3 SV=1	RS11_MYCH7	14651.3	9	14	37	0.00111	0.672	KKTAYAATLATAAAAQK	K	A	0.997	113	25	105	113	90.6	13.1	0.754	0.735	0	1	4	3	2	1678.95	1100.37		1611910	57	73
Soluble fraction	Biological replicate 3	30S ribosomal protein S11 OS=Mycoplasma hyopneumoniae (strain 7448) GN=rpsK PE=3 SV=1	RS11_MYCH7	14651.3	9	14	37	0.00111	0.672	KQIITSGLNILLTK	R	D	0.997	81.9	25	61.5	81.9	69	5.68	0.454	0.929	0	3	3	0	2	1541.96	2294.49		6993150	98	111
Soluble fraction	Biological replicate 3	30S ribosomal protein S11 OS=Mycoplasma hyopneumoniae (strain 7448) GN=rpsK PE=3 SV=1	RS11_MYCH7	14651.3	9	14	37	0.00111	0.672	KTAYAATLATAAAAQK	K	A	0.997	131	25	112	120	94.9	12.9	0.719	0.812	0	3	0	0	2	1550.85	1309.28		532740	58	73
Soluble fraction	Biological replicate 3	30S ribosomal protein S11 OS=Mycoplasma hyopneumoniae (strain 7448) GN=rpsK PE=3 SV=1	RS11_MYCH7	14651.3	9	14	37	0.00111	0.672	NVTVGIAHIHSSHQNTIISFTDK	K	Q	0.997	73.1	25	23.1	72.9	69	5.92	0.617	0.543	0	0	2	3	2	2519.3	1700.96		2037940000000	15	37
Soluble fraction	Biological replicate 3	30S ribosomal protein S11 OS=Mycoplasma hyopneumoniae (strain 7448) GN=rpsK PE=3 SV=1	RS11_MYCH7	14651.3	9	14	37	0.00111	0.672	QGNVISWASSGSIGFK	K	G	0.997	61.5	25	28.4	61.5	45.6	4.24	0.531	0.438	0	2	0	0	2	1637.83	2577.24		1736570	38	53
Soluble fraction	Biological replicate 3	30S ribosomal protein S11 OS=Mycoplasma hyopneumoniae (strain 7448) GN=rpsK PE=3 SV=1	RS11_MYCH7	14651.3	9	14	37	0.00111	0.672	QIITSGLNILLTK	K	D	0.997	87.6	25	73.2	81.7	67.8	6.54	0.637	0.769	0	3	0	0	2	1413.87	2860		8927890	99	111
Soluble fraction	Biological replicate 3	30S ribosomal protein S11 OS=Mycoplasma hyopneumoniae (strain 7448) GN=rpsK PE=3 SV=1	RS11_MYCH7	14651.3	9	14	37	0.00111	0.672	TAYAATLATAAAAQK	K	A	0.997	69.5	25	61.6	69.5	64.6	7.1	0.59	0.633	0	3	3	0	2	1422.76	1596.23		8771470	59	73
Soluble fraction	Biological replicate 1	30S ribosomal protein S12 OS=Mycoplasma hyopneumoniae (strain 7448) GN=rpsL PE=3 SV=1	RS12_MYCH7	15462.8	6	11	24	0.000946	0.381	LSNGIEVNAYIPGEGHNLQEHSIVLIR	K	G	0.997	71.1	25	24.6	68.8	78.9	5.02	0.52	0.611	0	0	4	2	2	2972.56	2157.35		4473390	70	96
Soluble fraction	Biological replicate 1	30S ribosomal protein S12 OS=Mycoplasma hyopneumoniae (strain 7448) GN=rpsL PE=3 SV=1	RS12_MYCH7	15462.8	6	11	24	0.000946	0.381	PTISQLAK	M	G	0.997	40.6	25	46.2	37.4	41.8	1.8	0.495	0.812	0	1	0	0	1	857.509	839.4		47530.6	2	9
Soluble fraction	Biological replicate 1	30S ribosomal protein S12 OS=Mycoplasma hyopneumoniae (strain 7448) GN=rpsL PE=3 SV=1	RS12_MYCH7	15462.8	6	11	24	0.000946	0.381	SKVPALNMLYNSLHK	K	K	0.963	14	25	15.3	14	29.6	0.328	0.203	0.4	0	0	1	0	2	1714.93	1754.34		537293	19	33
Soluble fraction	Biological replicate 1	30S ribosomal protein S12 OS=Mycoplasma hyopneumoniae (strain 7448) GN=rpsL PE=3 SV=1	RS12_MYCH7	15462.8	6	11	24	0.000946	0.381	SKVPALNMLYNSLHKK	K	E	0.997	29.7	25	33.3	29.7	58.9	3.8	0.494	0.844	0	0	1	5	2	1859.02	1132.46		1051670000000	19	34
Soluble fraction	Biological replicate 1	30S ribosomal protein S12 OS=Mycoplasma hyopneumoniae (strain 7448) GN=rpsL PE=3 SV=1	RS12_MYCH7	15462.8	6	11	24	0.000946	0.381	VKLSNGIEVNAYIPGEGHNLQEHSIVLIR	R	G	0.997	84.4	25	26.4	81.8	62	3.54	0.489	0.5	0	0	2	4	2	3199.72	2064.7		9306570	68	96
Soluble fraction	Biological replicate 1	30S ribosomal protein S12 OS=Mycoplasma hyopneumoniae (strain 7448) GN=rpsL PE=3 SV=1	RS12_MYCH7	15462.8	6	11	24	0.000946	0.381	VPALNMLYNSLHKK	K	E	0.997	18.9	25	28.1	6.18	36.3	0.469	0.00275	0.714	0	0	0	2	2	1627.9	1611.03		1022690	21	34
Soluble fraction	Biological replicate 3	30S ribosomal protein S12 OS=Mycoplasma hyopneumoniae (strain 7448) GN=rpsL PE=3 SV=1	RS12_MYCH7	15462.8	6	8	21	0.000631	0.453	GTQDTTGVAKR	R	S	0.997	54.8	25	54.8	54.8	61.1	7.02	0.584	0.818	0	2	0	0	2	1133.59	519.052		15321.8	113	123
Soluble fraction	Biological replicate 3	30S ribosomal protein S12 OS=Mycoplasma hyopneumoniae (strain 7448) GN=rpsL PE=3 SV=1	RS12_MYCH7	15462.8	6	8	21	0.000631	0.453	LSAPFKR	K	G	0.983	23.9	25	38.6	23.9	39.6	1.77	0.444	0.786	0	3	0	0	2	818.488	931.22		684637	38	44
Soluble fraction	Biological replicate 3	30S ribosomal protein S12 OS=Mycoplasma hyopneumoniae (strain 7448) GN=rpsL PE=3 SV=1	RS12_MYCH7	15462.8	6	8	21	0.000631	0.453	LSNGIEVNAYIPGEGHNLQEHSIVLIR	K	G	0.997	81.6	25	30.8	80.9	72.6	3.77	0.501	0.574	0	0	4	4	2	2972.56	2501.11		2274630000000	70	96
Soluble fraction	Biological replicate 3	30S ribosomal protein S12 OS=Mycoplasma hyopneumoniae (strain 7448) GN=rpsL PE=3 SV=1	RS12_MYCH7	15462.8	6	8	21	0.000631	0.453	PTISQLAK	M	G	0.997	50	25	53.1	46.2	44.9	3.19	0.425	0.875	0	3	0	0	1	857.509	1148.62		1518130	2	9
Soluble fraction	Biological replicate 3	30S ribosomal protein S12 OS=Mycoplasma hyopneumoniae (strain 7448) GN=rpsL PE=3 SV=1	RS12_MYCH7	15462.8	6	8	21	0.000631	0.453	VKDLPGIR	K	Y	0.997	22.2	25	39.8	22.2	39.3	4.82	0.496	0.75	0	3	0	0	2	897.552	1020.97		763440	100	107
Soluble fraction	Biological replicate 3	30S ribosomal protein S12 OS=Mycoplasma hyopneumoniae (strain 7448) GN=rpsL PE=3 SV=1	RS12_MYCH7	15462.8	6	8	21	0.000631	0.453	VKLSNGIEVNAYIPGEGHNLQEHSIVLIR	R	G	0.997	8.44	25	15.2	6.82	58.3	3.1	0.358	0.431	0	0	1	1	2	3199.72	2470.09		2057560	68	96
Soluble fraction	Biological replicate 1	30S ribosomal protein S13 OS=Mycoplasma hyopneumoniae (strain 7448) GN=rpsM PE=3 SV=1	RS13_MYCH7	15716.1	2	4	10	0.000394	0.124	VKEINEEVLQVIR	K	D	0.997	80.3	25	70.8	80.3	78	6.82	0.568	0.846	0	2	3	0	2	1568.9	1614.23		1270860	58	70
Soluble fraction	Biological replicate 1	30S ribosomal protein S13 OS=Mycoplasma hyopneumoniae (strain 7448) GN=rpsM PE=3 SV=1	RS13_MYCH7	15716.1	2	4	10	0.000394	0.124	VKEINEEVLQVIRDVAK	K	T	0.997	39.8	25	28.8	39.8	49.2	1.47	0.0569	0.735	0	0	2	3	2	1982.13	2410.02		6359830	58	74
Soluble fraction	Biological replicate 2	30S ribosomal protein S13 OS=Mycoplasma hyopneumoniae (strain 7448) GN=rpsM PE=3 SV=1	RS13_MYCH7	15716.1	5	7	14	0.00049	0.307	FPILTENTK	K	V	0.958	10.4	25	18.2	10.4	33.1	0.0177	0.269	0.556	0	1	0	0	2	1062.58	1689.16		411277	49	57
Soluble fraction	Biological replicate 2	30S ribosomal protein S13 OS=Mycoplasma hyopneumoniae (strain 7448) GN=rpsM PE=3 SV=1	RS13_MYCH7	15716.1	5	7	14	0.00049	0.307	KFPILTENTK	K	V	0.997	40.9	25	52.4	36	47	3.43	0.498	0.7	0	3	0	0	2	1190.68	1362.92		883304	48	57
Soluble fraction	Biological replicate 2	30S ribosomal protein S13 OS=Mycoplasma hyopneumoniae (strain 7448) GN=rpsM PE=3 SV=1	RS13_MYCH7	15716.1	5	7	14	0.00049	0.307	SLATEIVEK	K	T	0.997	53.2	25	55.1	53.2	49.9	3.02	0.467	0.833	0	3	0	0	2	989.551	1488.16		2989560	28	36
Soluble fraction	Biological replicate 2	30S ribosomal protein S13 OS=Mycoplasma hyopneumoniae (strain 7448) GN=rpsM PE=3 SV=1	RS13_MYCH7	15716.1	5	7	14	0.00049	0.307	TYKTEGDLHR	K	E	0.997	33.6	25	36.1	33.6	48.6	4.27	0.405	0.95	0	1	2	0	2	1219.61	575.907		77687.8	75	84
Soluble fraction	Biological replicate 2	30S ribosomal protein S13 OS=Mycoplasma hyopneumoniae (strain 7448) GN=rpsM PE=3 SV=1	RS13_MYCH7	15716.1	5	7	14	0.00049	0.307	VKEINEEVLQVIR	K	D	0.997	77.7	25	67.8	77.7	62.3	3.92	0.451	0.923	0	3	1	0	2	1568.9	2042.67		2630750	58	70
Soluble fraction	Biological replicate 3	30S ribosomal protein S13 OS=Mycoplasma hyopneumoniae (strain 7448) GN=rpsM PE=3 SV=1	RS13_MYCH7	15716.1	8	10	23	0.000691	0.496	FGKKFPILTENTK	K	V	0.997	37.4	25	27.6	37.4	50.2	4.72	0.39	0.769	0	0	1	0	2	1522.86	1362.11		678789	45	57
Soluble fraction	Biological replicate 3	30S ribosomal protein S13 OS=Mycoplasma hyopneumoniae (strain 7448) GN=rpsM PE=3 SV=1	RS13_MYCH7	15716.1	8	10	23	0.000691	0.496	FPILTENTK	K	V	0.997	24.3	25	28.9	24.3	43.9	2.42	0.472	0.722	0	2	0	0	2	1062.58	1668.33		1693520	49	57
Soluble fraction	Biological replicate 3	30S ribosomal protein S13 OS=Mycoplasma hyopneumoniae (strain 7448) GN=rpsM PE=3 SV=1	RS13_MYCH7	15716.1	8	10	23	0.000691	0.496	KFPILTENTK	K	V	0.997	37.1	25	51.9	31.5	43.9	3	0.444	0.65	0	3	0	0	2	1190.68	1367.41		907678	48	57
Soluble fraction	Biological replicate 3	30S ribosomal protein S13 OS=Mycoplasma hyopneumoniae (strain 7448) GN=rpsM PE=3 SV=1	RS13_MYCH7	15716.1	8	10	23	0.000691	0.496	SLATEIVEK	K	T	0.997	57.5	25	58.4	56.6	49.9	2.24	0.473	0.833	0	3	0	0	2	989.551	1479.71		5638740	28	36
Soluble fraction	Biological replicate 3	30S ribosomal protein S13 OS=Mycoplasma hyopneumoniae (strain 7448) GN=rpsM PE=3 SV=1	RS13_MYCH7	15716.1	8	10	23	0.000691	0.496	TYKTEGDLHREVQSNIKR	K	L	0.997	20	25	15.6	20	61.2	3.32	0.443	0.694	0	0	0	1	2	2174.13	954.045		237275	75	92
Soluble fraction	Biological replicate 3	30S ribosomal protein S13 OS=Mycoplasma hyopneumoniae (strain 7448) GN=rpsM PE=3 SV=1	RS13_MYCH7	15716.1	8	10	23	0.000691	0.496	VKEINEEVLQVIR	K	D	0.997	81.6	25	71	81.6	73.8	7.16	0.575	0.808	0	3	3	0	2	1568.9	2017.59		7937710	58	70
Soluble fraction	Biological replicate 3	30S ribosomal protein S13 OS=Mycoplasma hyopneumoniae (strain 7448) GN=rpsM PE=3 SV=1	RS13_MYCH7	15716.1	8	10	23	0.000691	0.496	VKEINEEVLQVIRDVAK	K	T	0.997	48	25	41.2	44.8	56.2	2.07	0.326	0.706	0	0	3	3	2	1982.13	2660.18		8252450	58	74
Soluble fraction	Biological replicate 3	30S ribosomal protein S13 OS=Mycoplasma hyopneumoniae (strain 7448) GN=rpsM PE=3 SV=1	RS13_MYCH7	15716.1	8	10	23	0.000691	0.496	VLNVEIPNHKR	R	I	0.997	30.1	25	41.9	30.1	48.9	4.64	0.311	0.636	0	1	0	0	2	1318.76	1089.01		59373	4	14
Insoluble fraction	Biological Replicate 1	30S ribosomal protein S15	RS15_MYCH7	10373.4	2	2	4	0.000476	0.398	INSFDTYKETIEALNIR	R	-	0.997	27.3	25	21.6	27.3	40.4	1.28	0.26	0.471	0	0	1	0	2	2027.04	2476.67		13148.3	71	87
Insoluble fraction	Biological Replicate 1	30S ribosomal protein S15	RS15_MYCH7	10373.4	2	2	4	0.000476	0.398	NTGNTSVQIALLTEDIER	K	L	0.997	84.2	25	30.4	84.2	55.5	6.28	0.582	0.444	0	3	0	0	2	1974.01	2423.27		25810.1	20	37
Insoluble fraction	Biological Replicate 2	30S ribosomal protein S15	RS15_MYCH7	10373.4	2	2	4	0.000609	0.398	INSFDTYKETIEALNIR	R	-	0.997	55.7	25	37.7	54.5	65.8	6.29	0.587	0.735	0	0	2	0	2	2027.04	2434.5		354421	71	87
Insoluble fraction	Biological Replicate 2	30S ribosomal protein S15	RS15_MYCH7	10373.4	2	2	4	0.000609	0.398	NTGNTSVQIALLTEDIER	K	L	0.997	98.1	25	38.8	98.1	61.7	10.3	0.679	0.5	0	2	0	0	2	1974.01	2396.74		160462	20	37
Insoluble fraction	Biological Replicate 3	30S ribosomal protein S15	RS15_MYCH7	10373.4	2	3	5	0.000618	0.398	INSFDTYKETIEALNIR	R	-	0.997	75	25	23.9	75	59.5	4.08	0.481	0.676	0	1	2	0	2	2027.04	2431.97		67031.7	71	87
Insoluble fraction	Biological Replicate 3	30S ribosomal protein S15	RS15_MYCH7	10373.4	2	3	5	0.000618	0.398	NTGNTSVQIALLTEDIER	K	L	0.997	104	25	30.7	104	61.2	9.59	0.583	0.472	0	2	0	0	2	1974.01	2380.95		26477.1	20	37
Soluble fraction	Biological replicate 1	30S ribosomal protein S15 OS=Mycoplasma hyopneumoniae (strain 7448) GN=rpsO PE=3 SV=1	RS15_MYCH7	10373.4	2	2	5	0.000197	0.409	INSFDTYKETIEALNIRK	R	-	0.997	30.6	25	16.7	30.6	49.7	1.74	0.336	0.583	0	0	0	3	2	2155.14	2049.2		7180970	71	88
Soluble fraction	Biological replicate 1	30S ribosomal protein S15 OS=Mycoplasma hyopneumoniae (strain 7448) GN=rpsO PE=3 SV=1	RS15_MYCH7	10373.4	2	2	5	0.000197	0.409	NTGNTSVQIALLTEDIER	K	L	0.997	99.9	25	38.7	99.9	64.1	9.04	0.604	0.5	0	2	0	0	2	1974.01	2441.24		180299	20	37
Soluble fraction	Biological replicate 2	30S ribosomal protein S15 OS=Mycoplasma hyopneumoniae (strain 7448) GN=rpsO PE=3 SV=1	RS15_MYCH7	10373.4	3	4	6	0.00021	0.489	INSFDTYKETIEALNIRK	R	-	0.997	31.6	25	22.2	31.6	48	1.89	0.304	0.583	0	0	2	1	2	2155.14	2332.32		1742810	71	88
Soluble fraction	Biological replicate 2	30S ribosomal protein S15 OS=Mycoplasma hyopneumoniae (strain 7448) GN=rpsO PE=3 SV=1	RS15_MYCH7	10373.4	3	4	6	0.00021	0.489	KQEIILK	R	F	0.986	29.2	25	33.7	10.7	33.2	0.959	0.0783	0.786	0	2	0	0	2	871.561	774.516		161747	7	13
Soluble fraction	Biological replicate 2	30S ribosomal protein S15 OS=Mycoplasma hyopneumoniae (strain 7448) GN=rpsO PE=3 SV=1	RS15_MYCH7	10373.4	3	4	6	0.00021	0.489	NTGNTSVQIALLTEDIER	K	L	0.997	139	25	40.3	139	67.1	11	0.651	0.528	0	1	0	0	2	1974.01	2753.69		118948	20	37
Soluble fraction	Biological replicate 3	30S ribosomal protein S15 OS=Mycoplasma hyopneumoniae (strain 7448) GN=rpsO PE=3 SV=1	RS15_MYCH7	10373.4	4	5	11	0.000331	0.489	INSFDTYKETIEALNIR	R	-	0.997	23.8	25	24.9	23.8	44.7	1.18	0.286	0.471	0	0	2	0	2	2027.04	2696.02		561078	71	87
Soluble fraction	Biological replicate 3	30S ribosomal protein S15 OS=Mycoplasma hyopneumoniae (strain 7448) GN=rpsO PE=3 SV=1	RS15_MYCH7	10373.4	4	5	11	0.000331	0.489	INSFDTYKETIEALNIRK	R	-	0.997	39.7	25	23.3	39.3	44.1	1.14	0.24	0.528	0	0	3	3	2	2155.14	2313.54		6334660	71	88
Soluble fraction	Biological replicate 3	30S ribosomal protein S15 OS=Mycoplasma hyopneumoniae (strain 7448) GN=rpsO PE=3 SV=1	RS15_MYCH7	10373.4	4	5	11	0.000331	0.489	KQEIILK	R	F	0.983	23.2	25	30.2	9.43	30.3	0.337	0.0693	0.714	0	1	0	0	2	871.561	824.216		180801	7	13
Soluble fraction	Biological replicate 3	30S ribosomal protein S15 OS=Mycoplasma hyopneumoniae (strain 7448) GN=rpsO PE=3 SV=1	RS15_MYCH7	10373.4	4	5	11	0.000331	0.489	NTGNTSVQIALLTEDIER	K	L	0.997	119	25	33.5	119	62.8	9.04	0.627	0.5	0	2	0	0	2	1974.01	2731.65		577556	20	37
Soluble fraction	Biological replicate 1	30S ribosomal protein S16 OS=Mycoplasma hyopneumoniae (strain 7448) GN=rpsP PE=3 SV=1	RS16_MYCH7	10354.4	2	3	6	0.000236	0.295	FIEALGYYNPQQK	R	F	0.997	64.2	25	43.3	64.2	60.8	5	0.52	0.692	0	3	1	0	2	1570.79	1745.3		1119990	32	44
Soluble fraction	Biological replicate 1	30S ribosomal protein S16 OS=Mycoplasma hyopneumoniae (strain 7448) GN=rpsP PE=3 SV=1	RS16_MYCH7	10354.4	2	3	6	0.000236	0.295	WLHIGAQVTQTVR	R	N	0.997	36.2	25	41.4	36.2	44.5	2.68	0.369	0.692	0	0	2	0	2	1508.83	1260.41		1407900	56	68
Soluble fraction	Biological replicate 2	30S ribosomal protein S16 OS=Mycoplasma hyopneumoniae (strain 7448) GN=rpsP PE=3 SV=1	RS16_MYCH7	10354.4	2	2	3	0.000105	0.295	FIEALGYYNPQQK	R	F	0.997	56.2	25	40	56.2	64.8	6.8	0.644	0.731	0	2	0	0	2	1570.79	2157.83		726396	32	44
Soluble fraction	Biological replicate 2	30S ribosomal protein S16 OS=Mycoplasma hyopneumoniae (strain 7448) GN=rpsP PE=3 SV=1	RS16_MYCH7	10354.4	2	2	3	0.000105	0.295	WLHIGAQVTQTVR	R	N	0.997	19	25	30.8	19	41.8	2	0.349	0.654	0	0	1	0	2	1508.83	1815.38		828119	56	68
Soluble fraction	Biological replicate 3	30S ribosomal protein S16 OS=Mycoplasma hyopneumoniae (strain 7448) GN=rpsP PE=3 SV=1	RS16_MYCH7	10354.4	2	3	10	0.000301	0.295	FIEALGYYNPQQK	R	F	0.997	70	25	46.4	70	73	10.3	0.61	0.808	0	3	0	0	2	1570.79	2142.18		5432090	32	44
Soluble fraction	Biological replicate 3	30S ribosomal protein S16 OS=Mycoplasma hyopneumoniae (strain 7448) GN=rpsP PE=3 SV=1	RS16_MYCH7	10354.4	2	3	10	0.000301	0.295	WLHIGAQVTQTVR	R	N	0.997	40	25	27	40	46.6	3.54	0.466	0.731	0	4	3	0	2	1508.83	1766.64		5299740	56	68
Soluble fraction	Biological replicate 1	30S ribosomal protein S17 OS=Mycoplasma hyopneumoniae (strain 7448) GN=rpsQ PE=3 SV=2	RS17_MYCH7	11182.7	3	3	6	0.000236	0.2	KFNTHDEKNLAEVGDFVK	K	I	0.985	11.9	25	24.9	11.9	36.3	-0.23	0.00826	0.5	0	0	0	1	2	2091.05	1059.96		441269	53	70
Soluble fraction	Biological replicate 1	30S ribosomal protein S17 OS=Mycoplasma hyopneumoniae (strain 7448) GN=rpsQ PE=3 SV=2	RS17_MYCH7	11182.7	3	3	6	0.000236	0.2	KKFNTHDEKNLAEVGDFVK	R	I	0.997	20.2	25	33.2	20.2	51.8	1.64	0.288	0.711	0	0	0	3	2	2219.15	934.262		458026	52	70
Soluble fraction	Biological replicate 1	30S ribosomal protein S17 OS=Mycoplasma hyopneumoniae (strain 7448) GN=rpsQ PE=3 SV=2	RS17_MYCH7	11182.7	3	3	6	0.000236	0.2	NLAEVGDFVK	K	I	0.997	26.3	25	30.6	26.3	39.6	3.8	0.386	0.6	0	2	0	0	2	1091.57	1522.77		314781	61	70
Soluble fraction	Biological replicate 2	30S ribosomal protein S17 OS=Mycoplasma hyopneumoniae (strain 7448) GN=rpsQ PE=3 SV=2	RS17_MYCH7	11182.7	3	3	7	0.000245	0.284	KKFNTHDEKNLAEVGDFVK	R	I	0.997	17.9	25	16.9	14.9	48.2	1.28	0.376	0.684	0	0	0	2	2	2219.15	1324.93		818878	52	70
Soluble fraction	Biological replicate 2	30S ribosomal protein S17 OS=Mycoplasma hyopneumoniae (strain 7448) GN=rpsQ PE=3 SV=2	RS17_MYCH7	11182.7	3	3	7	0.000245	0.284	NLAEVGDFVK	K	I	0.997	40.5	25	45.5	35.7	46.4	3	0.446	0.7	0	3	0	0	2	1091.57	2005.09		1359640	61	70
Soluble fraction	Biological replicate 2	30S ribosomal protein S17 OS=Mycoplasma hyopneumoniae (strain 7448) GN=rpsQ PE=3 SV=2	RS17_MYCH7	11182.7	3	3	7	0.000245	0.284	TLQGIVIR	K	T	0.997	28.6	25	37.2	19.9	46.7	0.854	0.0364	0.875	0	2	0	0	2	899.567	1614.5		3280410	18	25
Soluble fraction	Biological replicate 3	30S ribosomal protein S17 OS=Mycoplasma hyopneumoniae (strain 7448) GN=rpsQ PE=3 SV=2	RS17_MYCH7	11182.7	4	4	11	0.000331	0.358	FNTHDEKNLAEVGDFVK	K	I	0.997	26.8	25	20.6	26.8	32.7	-0.643	0.0183	0.471	0	0	0	3	2	1962.96	1765.29		7405920	54	70
Soluble fraction	Biological replicate 3	30S ribosomal protein S17 OS=Mycoplasma hyopneumoniae (strain 7448) GN=rpsQ PE=3 SV=2	RS17_MYCH7	11182.7	4	4	11	0.000331	0.358	KKFNTHDEKNLAEVGDFVK	R	I	0.997	23	25	36	23	53.2	2.05	0.314	0.658	0	0	0	3	2	2219.15	1310.94		2992840	52	70
Soluble fraction	Biological replicate 3	30S ribosomal protein S17 OS=Mycoplasma hyopneumoniae (strain 7448) GN=rpsQ PE=3 SV=2	RS17_MYCH7	11182.7	4	4	11	0.000331	0.358	LVEVLQK	R	K	0.983	22.3	25	30.8	15.6	39.4	0.921	0	0.857	0	2	0	0	2	828.519	1271.19		1591540	85	91
Soluble fraction	Biological replicate 3	30S ribosomal protein S17 OS=Mycoplasma hyopneumoniae (strain 7448) GN=rpsQ PE=3 SV=2	RS17_MYCH7	11182.7	4	4	11	0.000331	0.358	TLQGIVIR	K	T	0.997	36.2	25	44.7	26.4	46.7	1.48	0.135	0.875	0	3	0	0	2	899.567	1589.7		5581750	18	25
Soluble fraction	Biological replicate 1	30S ribosomal protein S18 OS=Mycoplasma hyopneumoniae (strain 7448) GN=rpsR PE=3 SV=2	RS18_MYCH7	10286	4	5	11	0.000433	0.333	ARFVALLPFIGDR	R	I	0.948	9.37	25	19.2	9.37	28.8	0.0757	0.0486	0.423	0	0	1	0	2	1474.85	2521.78		36733.8	65	77
Soluble fraction	Biological replicate 1	30S ribosomal protein S18 OS=Mycoplasma hyopneumoniae (strain 7448) GN=rpsR PE=3 SV=2	RS18_MYCH7	10286	4	5	11	0.000433	0.333	FVALLPFIGDR	R	I	0.997	52.1	25	56.9	52.1	55.3	5.06	0.649	0.727	0	3	0	0	2	1247.71	2972.16		1043210	67	77
Soluble fraction	Biological replicate 1	30S ribosomal protein S18 OS=Mycoplasma hyopneumoniae (strain 7448) GN=rpsR PE=3 SV=2	RS18_MYCH7	10286	4	5	11	0.000433	0.333	FVALLPFIGDRIR	R	G	0.997	29.7	25	34.4	26.7	34.5	0.42	0.246	0.5	0	0	2	0	2	1516.9	2689.81		798840	67	79
Soluble fraction	Biological replicate 1	30S ribosomal protein S18 OS=Mycoplasma hyopneumoniae (strain 7448) GN=rpsR PE=3 SV=2	RS18_MYCH7	10286	4	5	11	0.000433	0.333	LFYIDYKDIEVLQR	K	F	0.997	67.2	25	43	67.2	61.4	5.38	0.577	0.857	0	2	3	0	2	1814.97	2599.63		3501810	21	34
Soluble fraction	Biological replicate 2	30S ribosomal protein S18 OS=Mycoplasma hyopneumoniae (strain 7448) GN=rpsR PE=3 SV=2	RS18_MYCH7	10286	3	3	9	0.000315	0.368	FINTFGK	R	I	0.986	21.1	25	32.8	21.1	27.6	1.49	0.214	0.571	0	2	0	0	2	826.446	1368.52		1345820	35	41
Soluble fraction	Biological replicate 2	30S ribosomal protein S18 OS=Mycoplasma hyopneumoniae (strain 7448) GN=rpsR PE=3 SV=2	RS18_MYCH7	10286	3	3	9	0.000315	0.368	FVALLPFIGDR	R	I	0.997	57.9	25	57.4	57.9	58.2	5.28	0.649	0.773	0	4	0	0	2	1247.71	3346.18		2449840	67	77
Soluble fraction	Biological replicate 2	30S ribosomal protein S18 OS=Mycoplasma hyopneumoniae (strain 7448) GN=rpsR PE=3 SV=2	RS18_MYCH7	10286	3	3	9	0.000315	0.368	LFYIDYKDIEVLQR	K	F	0.997	42.9	25	25.6	42.9	58.3	4.54	0.407	0.821	0	0	3	0	2	1814.97	2884.92		616219	21	34
Soluble fraction	Biological replicate 3	30S ribosomal protein S18 OS=Mycoplasma hyopneumoniae (strain 7448) GN=rpsR PE=3 SV=2	RS18_MYCH7	10286	2	3	14	0.000421	0.287	FVALLPFIGDR	R	I	0.997	50.1	25	57.2	50.1	58.7	5.92	0.676	0.773	0	6	0	0	2	1247.71	3308.24		5113620	67	77
Soluble fraction	Biological replicate 3	30S ribosomal protein S18 OS=Mycoplasma hyopneumoniae (strain 7448) GN=rpsR PE=3 SV=2	RS18_MYCH7	10286	2	3	14	0.000421	0.287	LFYIDYKDIEVLQR	K	F	0.997	81.1	25	39.9	81.1	61.9	6.09	0.554	0.857	0	4	4	0	2	1814.97	2885.44		5912260	21	34
Soluble fraction	Biological replicate 1	30S ribosomal protein S19 OS=Mycoplasma hyopneumoniae (strain 7448) GN=rpsS PE=3 SV=1	RS19_MYCH7	10269.3	1	2	5	0.000197	0.167	IFNEVYVTDDMVGHK	K	L	0.997	32.6	25	23.4	31.9	44.3	2.64	0.411	0.533	0	0	5	0	2	1766.84	1250.99		2458920	56	70
Soluble fraction	Biological replicate 2	30S ribosomal protein S19 OS=Mycoplasma hyopneumoniae (strain 7448) GN=rpsS PE=3 SV=1	RS19_MYCH7	10269.3	2	2	5	0.000175	0.367	IFNEVYVTDDMVGHK	K	L	0.997	42.7	25	28	38.3	56.6	4.7	0.496	0.667	0	0	3	0	2	1766.84	2060.06		2432270	56	70
Soluble fraction	Biological replicate 2	30S ribosomal protein S19 OS=Mycoplasma hyopneumoniae (strain 7448) GN=rpsS PE=3 SV=1	RS19_MYCH7	10269.3	2	2	5	0.000175	0.367	STIFPQFVGLTFLVHNGK	R	I	0.995	19.5	25	21.9	19.5	34.2	0.244	0.275	0.389	0	0	2	0	2	2005.09	3379.29		935191	38	55
Soluble fraction	Biological replicate 3	30S ribosomal protein S19 OS=Mycoplasma hyopneumoniae (strain 7448) GN=rpsS PE=3 SV=1	RS19_MYCH7	10269.3	4	5	10	0.000301	0.578	IFNEVYVTDDMVGHK	K	L	0.997	66.8	25	30.7	65.9	53.7	3.72	0.527	0.667	0	2	3	0	2	1766.84	2042.37		6994580	56	70
Soluble fraction	Biological replicate 3	30S ribosomal protein S19 OS=Mycoplasma hyopneumoniae (strain 7448) GN=rpsS PE=3 SV=1	RS19_MYCH7	10269.3	4	5	10	0.000301	0.578	IFNEVYVTDDMVGHKLGEFSPTR	K	T	0.997	32	25	19.7	31.3	65.4	2.8	0.44	0.63	0	0	0	3	2	2654.29	2531.3		2502840	56	78
Soluble fraction	Biological replicate 3	30S ribosomal protein S19 OS=Mycoplasma hyopneumoniae (strain 7448) GN=rpsS PE=3 SV=1	RS19_MYCH7	10269.3	4	5	10	0.000301	0.578	KGPFADDHLLK	K	K	0.997	31.5	25	39.6	31.5	49.1	2.49	0.458	0.864	0	0	1	0	2	1240.67	1270.57		50735.8	7	17
Soluble fraction	Biological replicate 3	30S ribosomal protein S19 OS=Mycoplasma hyopneumoniae (strain 7448) GN=rpsS PE=3 SV=1	RS19_MYCH7	10269.3	4	5	10	0.000301	0.578	STIFPQFVGLTFLVHNGK	R	I	0.997	21.8	25	24	17.9	33	0.387	0.188	0.361	0	0	1	0	2	2005.09	3307.69		815507	38	55
Insoluble fraction	Biological Replicate 1	30S ribosomal protein S2	RS2_MYCH7	35808.4	4	4	9	0.00107	0.23	DSQVLKPNTEIQA	K	-	0.997	54.2	25	44.9	54.2	49.9	3.85	0.539	0.577	0	2	0	0	2	1442.75	1061.5		33170.3	306	318
Insoluble fraction	Biological Replicate 1	30S ribosomal protein S2	RS2_MYCH7	35808.4	4	4	9	0.00107	0.23	IIGITDSNVDPSLVDFGIPANDDSTK	K	S	0.997	57.1	25	19.6	57.1	49.1	4.49	0.462	0.269	0	4	0	0	2	2703.34	3025.49		63758.6	218	243
Insoluble fraction	Biological Replicate 1	30S ribosomal protein S2	RS2_MYCH7	35808.4	4	4	9	0.00107	0.23	LLEAGVYFGHK	K	A	0.997	43.1	25	46.2	42.2	41.4	1.16	0.384	0.727	0	0	1	0	2	1233.66	1172.8		25317.8	41	51
Insoluble fraction	Biological Replicate 1	30S ribosomal protein S2	RS2_MYCH7	35808.4	4	4	9	0.00107	0.23	QSEILNISEIPAENPTETPIISK	K	Q	0.997	61.8	25	30.4	61.8	63.4	7.74	0.626	0.391	0	2	0	0	2	2523.32	2503.84		13957.5	16	38
Insoluble fraction	Biological Replicate 2	30S ribosomal protein S2	RS2_MYCH7	35808.4	2	2	3	0.000457	0.113	DSQVLKPNTEIQA	K	-	0.997	44.8	25	53.7	44.8	50.5	3.48	0.36	0.577	0	1	0	0	2	1442.75	1058.9		41813.1	306	318
Insoluble fraction	Biological Replicate 2	30S ribosomal protein S2	RS2_MYCH7	35808.4	2	2	3	0.000457	0.113	QSEILNISEIPAENPTETPIISK	K	Q	0.997	74.7	25	39.2	74.7	51	4.72	0.573	0.326	0	2	0	0	2	2523.32	2489.34		113897	16	38
Insoluble fraction	Biological Replicate 3	30S ribosomal protein S2	RS2_MYCH7	35808.4	3	3	5	0.000618	0.195	DSQVLKPNTEIQA	K	-	0.997	48.2	25	57.1	48.2	61.2	6.1	0.624	0.692	0	2	0	0	2	1442.75	1070.32		35817.7	306	318
Insoluble fraction	Biological Replicate 3	30S ribosomal protein S2	RS2_MYCH7	35808.4	3	3	5	0.000618	0.195	IIGITDSNVDPSLVDFGIPANDDSTK	K	S	0.997	49.7	25	17.8	49.7	56.4	7.21	0.633	0.308	0	2	0	0	2	2703.34	2968.85		20714.7	218	243
Insoluble fraction	Biological Replicate 3	30S ribosomal protein S2	RS2_MYCH7	35808.4	3	3	5	0.000618	0.195	QSEILNISEIPAENPTETPIISK	K	Q	0.997	46.6	25	22.8	46.6	44.1	3.89	0.51	0.283	0	1	0	0	2	2523.32	2504.09		4240.78	16	38
Soluble fraction	Biological replicate 1	30S ribosomal protein S2 OS=Mycoplasma hyopneumoniae (strain 7448) GN=rpsB PE=3 SV=2	RS2_MYCH7	35808.4	12	18	53	0.00209	0.415	DSQVLKPNTEIQA	K	-	0.997	59.4	25	58.1	52.9	57.3	5.55	0.536	0.654	0	3	0	0	2	1442.75	1086.42		317405	306	318
Soluble fraction	Biological replicate 1	30S ribosomal protein S2 OS=Mycoplasma hyopneumoniae (strain 7448) GN=rpsB PE=3 SV=2	RS2_MYCH7	35808.4	12	18	53	0.00209	0.415	DVPLFSLIMLVADPLKDAIAVK	K	E	0.982	0.34	25	15.4	0	45.2	1.47	0.48	0.318	0	0	1	0	2	2384.35	4767.76		228236	188	209
Soluble fraction	Biological replicate 1	30S ribosomal protein S2 OS=Mycoplasma hyopneumoniae (strain 7448) GN=rpsB PE=3 SV=2	RS2_MYCH7	35808.4	12	18	53	0.00209	0.415	GLKDVPLFSLIMLVADPLKDAIAVK	K	E	0.997	49.8	25	25.1	49.8	76.3	5.6	0.548	0.72	0	0	5	8	2	2666.56	4446.19		5782090	185	209
Soluble fraction	Biological replicate 1	30S ribosomal protein S2 OS=Mycoplasma hyopneumoniae (strain 7448) GN=rpsB PE=3 SV=2	RS2_MYCH7	35808.4	12	18	53	0.00209	0.415	IIGITDSNVDPSLVDFGIPANDDSTK	K	S	0.997	51.4	25	19.4	51.4	35.4	2.14	0.379	0.192	0	1	0	0	2	2703.34	2984.66		56384.5	218	243
Soluble fraction	Biological replicate 1	30S ribosomal protein S2 OS=Mycoplasma hyopneumoniae (strain 7448) GN=rpsB PE=3 SV=2	RS2_MYCH7	35808.4	12	18	53	0.00209	0.415	IIGITDSNVDPSLVDFGIPANDDSTKSITLIFTVLADAIASAK	K	G	0.958	7.61	25	20.6	7.61	45.8	0.699	0.269	0.233	0	0	0	1	2	4418.32	5313.2		24131.5	218	260
Soluble fraction	Biological replicate 1	30S ribosomal protein S2 OS=Mycoplasma hyopneumoniae (strain 7448) GN=rpsB PE=3 SV=2	RS2_MYCH7	35808.4	12	18	53	0.00209	0.415	LLEAGVYFGHK	K	A	0.997	39.5	25	41.6	36.5	52	1.96	0.465	0.909	0	0	3	0	2	1233.66	1210.67		2836470	41	51
Soluble fraction	Biological replicate 1	30S ribosomal protein S2 OS=Mycoplasma hyopneumoniae (strain 7448) GN=rpsB PE=3 SV=2	RS2_MYCH7	35808.4	12	18	53	0.00209	0.415	NTLKDSQVLKPNTEIQA	K	-	0.997	65.9	25	48.6	61.5	61.7	4.04	0.579	0.529	0	3	3	0	2	1899.02	1034.21		1150320	302	318
Soluble fraction	Biological replicate 1	30S ribosomal protein S2 OS=Mycoplasma hyopneumoniae (strain 7448) GN=rpsB PE=3 SV=2	RS2_MYCH7	35808.4	12	18	53	0.00209	0.415	QKLLEAGVYFGHK	K	A	0.997					67.8	8.38	0.6	0.962	0	0	1	0	2	1472.79	1668.42		551607	39	51
Soluble fraction	Biological replicate 1	30S ribosomal protein S2 OS=Mycoplasma hyopneumoniae (strain 7448) GN=rpsB PE=3 SV=2	RS2_MYCH7	35808.4	12	18	53	0.00209	0.415	QKNTLKDSQVLKPNTEIQA	R	-	0.997					44	2.15	0.368	0.421	0	0	1	0	2	2138.15	1054.87		490789	300	318
Soluble fraction	Biological replicate 1	30S ribosomal protein S2 OS=Mycoplasma hyopneumoniae (strain 7448) GN=rpsB PE=3 SV=2	RS2_MYCH7	35808.4	12	18	53	0.00209	0.415	QSEILNISEIPAENPTETPIISK	K	Q	0.997	73.6	25	39	73.6	70.5	8.57	0.648	0.435	0	1	0	0	2	2523.32	2523.85		139381	16	38
Soluble fraction	Biological replicate 1	30S ribosomal protein S2 OS=Mycoplasma hyopneumoniae (strain 7448) GN=rpsB PE=3 SV=2	RS2_MYCH7	35808.4	12	18	53	0.00209	0.415	SITLIFTVLADAIASAK	K	G	0.997	96	25	62	96	64.1	4.82	0.535	0.706	0	10	9	0	2	1734	4687.22		696450	244	260
Soluble fraction	Biological replicate 1	30S ribosomal protein S2 OS=Mycoplasma hyopneumoniae (strain 7448) GN=rpsB PE=3 SV=2	RS2_MYCH7	35808.4	12	18	53	0.00209	0.415	TNSIYVSGR	R	W	0.997	59.1	25	60.6	56.5	41.5	3.41	0.448	0.722	0	3	0	0	2	996.511	769.106		71764.3	120	128
Soluble fraction	Biological replicate 2	30S ribosomal protein S2 OS=Mycoplasma hyopneumoniae (strain 7448) GN=rpsB PE=3 SV=2	RS2_MYCH7	35808.4	14	16	41	0.00143	0.487	DSQVLKPNTEIQA	K	-	0.997	43.4	25	53.8	43.4	53.4	4.64	0.457	0.615	0	3	0	0	2	1442.75	1609.16		612375	306	318
Soluble fraction	Biological replicate 2	30S ribosomal protein S2 OS=Mycoplasma hyopneumoniae (strain 7448) GN=rpsB PE=3 SV=2	RS2_MYCH7	35808.4	14	16	41	0.00143	0.487	EKLVTQQVQNVDPK	M	Q	0.997	46.4	25	59.3	46.4	62.6	3.8	0.53	0.821	0	0	3	0	1	1625.89	1150.36		338939	2	15
Soluble fraction	Biological replicate 2	30S ribosomal protein S2 OS=Mycoplasma hyopneumoniae (strain 7448) GN=rpsB PE=3 SV=2	RS2_MYCH7	35808.4	14	16	41	0.00143	0.487	GLKDVPLFSLIMLVADPLKDAIAVK	K	E	0.997	44.4	25	28.8	44.4	81.9	5.51	0.573	0.72	0	0	0	4	2	2666.56	4538.08		218107	185	209
Soluble fraction	Biological replicate 2	30S ribosomal protein S2 OS=Mycoplasma hyopneumoniae (strain 7448) GN=rpsB PE=3 SV=2	RS2_MYCH7	35808.4	14	16	41	0.00143	0.487	LLEAGVYFGHK	K	A	0.997	36.7	25	35.9	35.2	47.7	2.57	0.436	0.636	0	1	3	0	2	1233.66	1691.07		3090000	41	51
Soluble fraction	Biological replicate 2	30S ribosomal protein S2 OS=Mycoplasma hyopneumoniae (strain 7448) GN=rpsB PE=3 SV=2	RS2_MYCH7	35808.4	14	16	41	0.00143	0.487	MLEIAYK	K	L	0.986	27.7	25	37	27.7	39.4	1.64	0.426	0.857	0	3	0	0	2	867.465	1585.81		1565420	82	88
Soluble fraction	Biological replicate 2	30S ribosomal protein S2 OS=Mycoplasma hyopneumoniae (strain 7448) GN=rpsB PE=3 SV=2	RS2_MYCH7	35808.4	14	16	41	0.00143	0.487	NTLKDSQVLKPNTEIQA	K	-	0.997	45.7	25	37.7	45.3	50.4	3.89	0.45	0.441	0	1	0	0	2	1899.02	1530.62		271367	302	318
Soluble fraction	Biological replicate 2	30S ribosomal protein S2 OS=Mycoplasma hyopneumoniae (strain 7448) GN=rpsB PE=3 SV=2	RS2_MYCH7	35808.4	14	16	41	0.00143	0.487	QAAENFQGYTK	K	K	0.975					38.1	3.72	0.457	0.455	0	2	0	0	2	1256.59	1089.01		152707	153	163
Soluble fraction	Biological replicate 2	30S ribosomal protein S2 OS=Mycoplasma hyopneumoniae (strain 7448) GN=rpsB PE=3 SV=2	RS2_MYCH7	35808.4	14	16	41	0.00143	0.487	QAAENFQGYTKK	K	E	0.997	12.4	25	20.5	12.4	40.4	2.57	0.354	0.625	0	0	3	0	2	1384.69	844.809		295744	153	164
Soluble fraction	Biological replicate 2	30S ribosomal protein S2 OS=Mycoplasma hyopneumoniae (strain 7448) GN=rpsB PE=3 SV=2	RS2_MYCH7	35808.4	14	16	41	0.00143	0.487	QKNTLKDSQVLKPNTEIQA	R	-	0.997	31.2	25	25.5	31.2	40.7	1.82	0.285	0.395	0	0	3	0	2	2155.17	1280.26		889032	300	318
Soluble fraction	Biological replicate 2	30S ribosomal protein S2 OS=Mycoplasma hyopneumoniae (strain 7448) GN=rpsB PE=3 SV=2	RS2_MYCH7	35808.4	14	16	41	0.00143	0.487	QSEILNISEIPAENPTETPIISK	K	Q	0.997	84.7	25	41.8	84.7	60.3	6.52	0.62	0.37	0	2	0	0	2	2523.32	2884.67		270105	16	38
Soluble fraction	Biological replicate 2	30S ribosomal protein S2 OS=Mycoplasma hyopneumoniae (strain 7448) GN=rpsB PE=3 SV=2	RS2_MYCH7	35808.4	14	16	41	0.00143	0.487	SITLIFTVLADAIASAK	K	G	0.997	60.6	25	42.4	60.6	64.3	5.85	0.516	0.706	0	1	5	0	2	1734	4724.41		172637	244	260
Soluble fraction	Biological replicate 2	30S ribosomal protein S2 OS=Mycoplasma hyopneumoniae (strain 7448) GN=rpsB PE=3 SV=2	RS2_MYCH7	35808.4	14	16	41	0.00143	0.487	TNSIYVSGR	R	W	0.997	68.4	25	68	65.3	45.2	4.55	0.522	0.778	0	3	0	0	2	996.511	894.991		351193	120	128
Soluble fraction	Biological replicate 2	30S ribosomal protein S2 OS=Mycoplasma hyopneumoniae (strain 7448) GN=rpsB PE=3 SV=2	RS2_MYCH7	35808.4	14	16	41	0.00143	0.487	WLGGTLTNNR	R	T	0.997	40.9	25	51.9	35	46.8	3.77	0.577	0.7	0	3	0	0	2	1131.59	1624.22		3285020	129	138
Soluble fraction	Biological replicate 2	30S ribosomal protein S2 OS=Mycoplasma hyopneumoniae (strain 7448) GN=rpsB PE=3 SV=2	RS2_MYCH7	35808.4	14	16	41	0.00143	0.487	YRNNSFEK	R	F	0.997	26.8	25	41.5	11.8	34.5	1.47	0.249	0.688	0	1	0	0	2	1057.51	548.712		12709.1	289	296
Soluble fraction	Biological replicate 3	30S ribosomal protein S2 OS=Mycoplasma hyopneumoniae (strain 7448) GN=rpsB PE=3 SV=2	RS2_MYCH7	35808.4	21	28	83	0.00249	0.726	DSQVLKPNTEIQA	K	-	0.997	45.6	25	56.4	45.6	53.4	4.01	0.459	0.615	0	2	0	0	2	1442.75	1580.6		923353	306	318
Soluble fraction	Biological replicate 3	30S ribosomal protein S2 OS=Mycoplasma hyopneumoniae (strain 7448) GN=rpsB PE=3 SV=2	RS2_MYCH7	35808.4	21	28	83	0.00249	0.726	EKLVTQQVQNVDPK	M	Q	0.997	77.7	25	75.5	74.9	62.5	3.89	0.458	0.821	0	3	3	0	1	1625.89	1166.34		1361550	2	15
Soluble fraction	Biological replicate 3	30S ribosomal protein S2 OS=Mycoplasma hyopneumoniae (strain 7448) GN=rpsB PE=3 SV=2	RS2_MYCH7	35808.4	21	28	83	0.00249	0.726	GLKDVPLFSLIMLVADPLKDAIAVK	K	E	0.997	48.4	25	23.2	48.4	92.8	6.36	0.607	0.78	0	0	2	4	2	2666.56	4541.02		1392110	185	209
Soluble fraction	Biological replicate 3	30S ribosomal protein S2 OS=Mycoplasma hyopneumoniae (strain 7448) GN=rpsB PE=3 SV=2	RS2_MYCH7	35808.4	21	28	83	0.00249	0.726	IIGITDSNVDPSLVDFGIPANDDSTK	K	S	0.997	66	25	24	66	63.3	7.35	0.588	0.346	0	3	0	0	2	2703.34	3316.73		2485660	218	243
Soluble fraction	Biological replicate 3	30S ribosomal protein S2 OS=Mycoplasma hyopneumoniae (strain 7448) GN=rpsB PE=3 SV=2	RS2_MYCH7	35808.4	21	28	83	0.00249	0.726	KVVEEQAVR	K	T	0.996	20.2	25	34.6	20.2	31.6	0.921	0.253	0.5	0	1	0	0	2	1057.6	1.3816		15058.4	111	119
Soluble fraction	Biological replicate 3	30S ribosomal protein S2 OS=Mycoplasma hyopneumoniae (strain 7448) GN=rpsB PE=3 SV=2	RS2_MYCH7	35808.4	21	28	83	0.00249	0.726	LFAYQSDENIILPEDPEKELK	K	Q	0.997	26.3	25	24.1	26.3	45.1	2.72	0.306	0.357	0	0	3	0	2	2491.26	2616.9		1383240	265	285
Soluble fraction	Biological replicate 3	30S ribosomal protein S2 OS=Mycoplasma hyopneumoniae (strain 7448) GN=rpsB PE=3 SV=2	RS2_MYCH7	35808.4	21	28	83	0.00249	0.726	LKTMENLEK	R	Q	0.997	49.8	25	54.1	44.7	44.5	2.64	0.258	0.778	0	2	0	0	2	1105.59	916.542		203059	144	152
Soluble fraction	Biological replicate 3	30S ribosomal protein S2 OS=Mycoplasma hyopneumoniae (strain 7448) GN=rpsB PE=3 SV=2	RS2_MYCH7	35808.4	21	28	83	0.00249	0.726	LLEAGVYFGHK	K	A	0.997	60.8	25	55.3	57.6	66	3.52	0.568	0.864	0	3	3	0	2	1233.66	1654.99		8081420	41	51
Soluble fraction	Biological replicate 3	30S ribosomal protein S2 OS=Mycoplasma hyopneumoniae (strain 7448) GN=rpsB PE=3 SV=2	RS2_MYCH7	35808.4	21	28	83	0.00249	0.726	LVTQQVQNVDPK	K	Q	0.997	63	25	45.9	63	60.8	4.47	0.498	0.708	0	1	0	0	2	1368.75	1222.06		160544	4	15
Soluble fraction	Biological replicate 3	30S ribosomal protein S2 OS=Mycoplasma hyopneumoniae (strain 7448) GN=rpsB PE=3 SV=2	RS2_MYCH7	35808.4	21	28	83	0.00249	0.726	MLEIAYK	K	L	0.983	34.8	25	41	28.9	39.4	2.33	0.381	0.857	0	4	0	0	2	867.465	1567.23		4482060	82	88
Soluble fraction	Biological replicate 3	30S ribosomal protein S2 OS=Mycoplasma hyopneumoniae (strain 7448) GN=rpsB PE=3 SV=2	RS2_MYCH7	35808.4	21	28	83	0.00249	0.726	NTLKDSQVLKPNTEIQA	K	-	0.997	51.3	25	51	46.2	54.4	4.96	0.336	0.471	0	4	0	0	2	1899.02	1485.59		2757460	302	318
Soluble fraction	Biological replicate 3	30S ribosomal protein S2 OS=Mycoplasma hyopneumoniae (strain 7448) GN=rpsB PE=3 SV=2	RS2_MYCH7	35808.4	21	28	83	0.00249	0.726	QAAENFQGYTK	K	K	0.997	49	25	28.7	47.4	37.9	3.74	0.501	0.5	0	3	0	0	2	1256.59	1112.11		442176	153	163
Soluble fraction	Biological replicate 3	30S ribosomal protein S2 OS=Mycoplasma hyopneumoniae (strain 7448) GN=rpsB PE=3 SV=2	RS2_MYCH7	35808.4	21	28	83	0.00249	0.726	QAAENFQGYTKK	K	E	0.997	28.5	25	26.5	28.5	38.9	2.68	0.339	0.583	0	0	3	0	2	1384.69	869.693		1340210	153	164
Soluble fraction	Biological replicate 3	30S ribosomal protein S2 OS=Mycoplasma hyopneumoniae (strain 7448) GN=rpsB PE=3 SV=2	RS2_MYCH7	35808.4	21	28	83	0.00249	0.726	QKNTLKDSQVLKPNTEIQA	R	-	0.997	47.7	25	27.7	47.7	46.5	4.4	0.484	0.368	0	1	3	0	2	2155.17	1288.32		1516540	300	318
Soluble fraction	Biological replicate 3	30S ribosomal protein S2 OS=Mycoplasma hyopneumoniae (strain 7448) GN=rpsB PE=3 SV=2	RS2_MYCH7	35808.4	21	28	83	0.00249	0.726	QSEILNISEIPAENPTETPIISK	K	Q	0.997	109	25	49.2	109	71.2	7.7	0.691	0.435	0	3	0	0	2	2523.32	2869.72		2227160	16	38
Soluble fraction	Biological replicate 3	30S ribosomal protein S2 OS=Mycoplasma hyopneumoniae (strain 7448) GN=rpsB PE=3 SV=2	RS2_MYCH7	35808.4	21	28	83	0.00249	0.726	RNETHIIDVLK	K	T	0.997	32.7	25	32.3	32.6	47.5	2.24	0.396	0.864	0	0	3	0	2	1337.75	1345.11		1815820	68	78
Soluble fraction	Biological replicate 3	30S ribosomal protein S2 OS=Mycoplasma hyopneumoniae (strain 7448) GN=rpsB PE=3 SV=2	RS2_MYCH7	35808.4	21	28	83	0.00249	0.726	SITLIFTVLADAIASAK	K	G	0.997	74.2	25	49.7	74.2	76.6	5.96	0.61	0.824	0	8	11	0	2	1734	4809.86		759118	244	260
Soluble fraction	Biological replicate 3	30S ribosomal protein S2 OS=Mycoplasma hyopneumoniae (strain 7448) GN=rpsB PE=3 SV=2	RS2_MYCH7	35808.4	21	28	83	0.00249	0.726	TNSIYVSGR	R	W	0.997	66.7	25	67.1	63.7	41.4	4.55	0.553	0.722	0	3	0	0	2	996.511	913.884		357102	120	128
Soluble fraction	Biological replicate 3	30S ribosomal protein S2 OS=Mycoplasma hyopneumoniae (strain 7448) GN=rpsB PE=3 SV=2	RS2_MYCH7	35808.4	21	28	83	0.00249	0.726	VVEEQAVR	K	T	0.997	49.4	25	54.2	35.5	50.1	2.96	0.383	0.938	0	3	0	0	2	929.505	674.603		165109	112	119
Soluble fraction	Biological replicate 3	30S ribosomal protein S2 OS=Mycoplasma hyopneumoniae (strain 7448) GN=rpsB PE=3 SV=2	RS2_MYCH7	35808.4	21	28	83	0.00249	0.726	WLGGTLTNNR	R	T	0.997	43.9	25	52.9	42.1	46.8	4.85	0.543	0.7	0	3	0	0	2	1131.59	1596.89		7205960	129	138
Soluble fraction	Biological replicate 3	30S ribosomal protein S2 OS=Mycoplasma hyopneumoniae (strain 7448) GN=rpsB PE=3 SV=2	RS2_MYCH7	35808.4	21	28	83	0.00249	0.726	YRNNSFEK	R	F	0.992	14.9	25	24	14.9	31.2	2.49	0.356	0.625	0	1	0	0	2	1057.51	612.594		25078.8	289	296
Insoluble fraction	Biological Replicate 1	30S ribosomal protein S3	RS3_MYCH7	25767.1	4	4	6	0.000714	0.22	FSINLLEDVK	K	I	0.997	85	25	75.4	85	53.7	4.96	0.46	0.8	0	2	0	0	2	1177.65	2429.27		24286.6	29	38
Insoluble fraction	Biological Replicate 1	30S ribosomal protein S3	RS3_MYCH7	25767.1	4	4	6	0.000714	0.22	IVINVDAVDIQSPELNAK	K	L	0.997	56	25	25.4	56	57.4	6	0.376	0.472	0	1	0	0	2	1938.05	2253.37		9606.21	101	118
Insoluble fraction	Biological Replicate 1	30S ribosomal protein S3	RS3_MYCH7	25767.1	4	4	6	0.000714	0.22	LGSFLGASGENLK	K	K	0.997	65.6	25	49.6	52.6	60.1	5.6	0.616	0.692	0	1	0	0	2	1292.68	1287.48		35678.2	74	86
Insoluble fraction	Biological Replicate 1	30S ribosomal protein S3	RS3_MYCH7	25767.1	4	4	6	0.000714	0.22	VWVSLGEIK	K	E	0.997	42.4	25	54.5	41.9	42.2	2.01	0.365	0.722	0	2	0	0	2	1030.59	1705.74		25068.4	204	212
Insoluble fraction	Biological Replicate 2	30S ribosomal protein S3	RS3_MYCH7	25767.1	6	6	8	0.00122	0.273	DRNNAITVLVYTAK	R	L	0.997	16.2	25	27.5	16.2	37.9	2.1	0.375	0.429	0	1	0	0	2	1577.86	1513.32		124414	60	73
Insoluble fraction	Biological Replicate 2	30S ribosomal protein S3	RS3_MYCH7	25767.1	6	6	8	0.00122	0.273	FSINLLEDVK	K	I	0.997	77.5	25	61.6	77.5	58	3.96	0.484	0.85	0	2	0	0	2	1177.65	2421.67		133496	29	38
Insoluble fraction	Biological Replicate 2	30S ribosomal protein S3	RS3_MYCH7	25767.1	6	6	8	0.00122	0.273	IVINVDAVDIQSPELNAK	K	L	0.997	35.7	25	26.2	35.7	35.2	0.796	0.162	0.361	0	0	1	0	2	1938.05	2276.48		101333	101	118
Insoluble fraction	Biological Replicate 2	30S ribosomal protein S3	RS3_MYCH7	25767.1	6	6	8	0.00122	0.273	QNVEYATAIAK	R	T	0.997	54.7	25	41.5	54.7	40	3.74	0.415	0.545	0	1	0	0	2	1207.63	876.93		6986.67	184	194
Insoluble fraction	Biological Replicate 2	30S ribosomal protein S3	RS3_MYCH7	25767.1	6	6	8	0.00122	0.273	SINLLEDVK	F	I	0.997					43.4	2.55	0.295	0.722	0	1	0	0	1	1030.58	1531.1		125143	30	38
Insoluble fraction	Biological Replicate 2	30S ribosomal protein S3	RS3_MYCH7	25767.1	6	6	8	0.00122	0.273	VWVSLGEIK	K	E	0.997	28	25	39.1	26.3	42.5	3.57	0.398	0.722	0	2	0	0	2	1030.59	1734.81		367896	204	212
Insoluble fraction	Biological Replicate 3	30S ribosomal protein S3	RS3_MYCH7	25767.1	5	6	9	0.00111	0.22	FSINLLEDVK	K	I	0.997	85.2	25	63	80.8	57.9	4.07	0.44	0.85	0	2	0	0	2	1177.65	2407.83		25963.6	29	38
Insoluble fraction	Biological Replicate 3	30S ribosomal protein S3	RS3_MYCH7	25767.1	5	6	9	0.00111	0.22	IVINVDAVDIQSPELNAK	K	L	0.997	91.2	25	33.1	91.2	53	3.1	0.185	0.556	0	2	1	0	2	1938.05	2267.54		55065	101	118
Insoluble fraction	Biological Replicate 3	30S ribosomal protein S3	RS3_MYCH7	25767.1	5	6	9	0.00111	0.22	LGSFLGASGENLK	K	K	0.997	62.7	25	53.7	49.6	55.9	4.64	0.578	0.654	0	1	0	0	2	1292.68	1320.23		36376.6	74	86
Insoluble fraction	Biological Replicate 3	30S ribosomal protein S3	RS3_MYCH7	25767.1	5	6	9	0.00111	0.22	SINLLEDVK	F	I	0.997					49.8	2.36	0.392	0.833	0	1	0	0	1	1030.58	1548.51		39383.2	30	38
Insoluble fraction	Biological Replicate 3	30S ribosomal protein S3	RS3_MYCH7	25767.1	5	6	9	0.00111	0.22	VWVSLGEIK	K	E	0.997	39.6	25	47.5	39.4	41.5	2.64	0.354	0.722	0	2	0	0	2	1030.59	1717.13		31838.4	204	212
Soluble fraction	Biological replicate 1	30S ribosomal protein S3 OS=Mycoplasma hyopneumoniae (strain 7448) GN=rpsC PE=3 SV=2	RS3_MYCH7	25767.1	10	14	35	0.00138	0.441	DRNNAITVLVYTAK	R	L	0.997	42.6	25	36	42.6	61.6	4.47	0.575	0.857	0	3	1	0	2	1577.86	1557.18		2398090	60	73
Soluble fraction	Biological replicate 1	30S ribosomal protein S3 OS=Mycoplasma hyopneumoniae (strain 7448) GN=rpsC PE=3 SV=2	RS3_MYCH7	25767.1	10	14	35	0.00138	0.441	EYQIGNTVIR	R	R	0.997	43.9	25	55.9	43.9	46.9	4.32	0.574	0.7	0	4	0	0	2	1192.63	1195.85		1261910	49	58
Soluble fraction	Biological replicate 1	30S ribosomal protein S3 OS=Mycoplasma hyopneumoniae (strain 7448) GN=rpsC PE=3 SV=2	RS3_MYCH7	25767.1	10	14	35	0.00138	0.441	FSINLLEDVK	K	I	0.997	77.3	25	61	67.1	57.7	6.03	0.555	0.85	0	3	0	0	2	1177.65	2472.37		1910700	29	38
Soluble fraction	Biological replicate 1	30S ribosomal protein S3 OS=Mycoplasma hyopneumoniae (strain 7448) GN=rpsC PE=3 SV=2	RS3_MYCH7	25767.1	10	14	35	0.00138	0.441	IVINVDAVDIQSPELNAK	K	L	0.997	70	25	29.5	70	57.1	5.82	0.326	0.472	0	3	1	0	2	1938.05	2292.5		1484980	101	118
Soluble fraction	Biological replicate 1	30S ribosomal protein S3 OS=Mycoplasma hyopneumoniae (strain 7448) GN=rpsC PE=3 SV=2	RS3_MYCH7	25767.1	10	14	35	0.00138	0.441	KIVINVDAVDIQSPELNAK	R	L	0.997	138	25	45.4	138	54.2	3.82	0.522	0.553	0	2	1	0	2	2066.15	1923.55		734072	100	118
Soluble fraction	Biological replicate 1	30S ribosomal protein S3 OS=Mycoplasma hyopneumoniae (strain 7448) GN=rpsC PE=3 SV=2	RS3_MYCH7	25767.1	10	14	35	0.00138	0.441	LGSFLGASGENLK	K	K	0.997	51.4	25	41.9	46.7	45.4	3.46	0.491	0.538	0	3	0	0	2	1292.68	1425.58		598395	74	86
Soluble fraction	Biological replicate 1	30S ribosomal protein S3 OS=Mycoplasma hyopneumoniae (strain 7448) GN=rpsC PE=3 SV=2	RS3_MYCH7	25767.1	10	14	35	0.00138	0.441	LGSFLGASGENLKK	K	I	0.997	29.6	25	34.4	29.6	34.3	0.42	0.213	0.464	0	0	2	0	2	1420.78	1017.12		1147440	74	87
Soluble fraction	Biological replicate 1	30S ribosomal protein S3 OS=Mycoplasma hyopneumoniae (strain 7448) GN=rpsC PE=3 SV=2	RS3_MYCH7	25767.1	10	14	35	0.00138	0.441	LMAELIAEKLEQR	K	K	0.997	56.9	25	41.5	43	56.5	3.11	0.568	0.808	0	0	6	0	2	1543.85	1814.08		5469390	119	131
Soluble fraction	Biological replicate 1	30S ribosomal protein S3 OS=Mycoplasma hyopneumoniae (strain 7448) GN=rpsC PE=3 SV=2	RS3_MYCH7	25767.1	10	14	35	0.00138	0.441	LMAELIAEKLEQRK	K	S	0.997	27.9	25	28.2	27.9	35.4	-0.0792	0.158	0.5	0	0	3	0	2	1671.95	1698.42		2361010	119	132
Soluble fraction	Biological replicate 1	30S ribosomal protein S3 OS=Mycoplasma hyopneumoniae (strain 7448) GN=rpsC PE=3 SV=2	RS3_MYCH7	25767.1	10	14	35	0.00138	0.441	VWVSLGEIKEKNDIDAIIR	K	A	0.997	24	25	17.5	24	53.6	1.43	0.41	0.816	0	0	0	3	2	2198.22	2152.62		3686810	204	222
Soluble fraction	Biological replicate 2	30S ribosomal protein S3 OS=Mycoplasma hyopneumoniae (strain 7448) GN=rpsC PE=3 SV=2	RS3_MYCH7	25767.1	6	6	11	0.000385	0.286	EYQIGNTVIR	R	R	0.995	20.3	25	26.8	20.3	32.9	1.64	0.304	0.5	0	1	0	0	2	1192.63	1685.73		570270	49	58
Soluble fraction	Biological replicate 2	30S ribosomal protein S3 OS=Mycoplasma hyopneumoniae (strain 7448) GN=rpsC PE=3 SV=2	RS3_MYCH7	25767.1	6	6	11	0.000385	0.286	FSINLLEDVK	K	I	0.997	73.7	25	57.1	72.1	54.2	3.96	0.463	0.8	0	3	0	0	2	1177.65	2811.36		1122280	29	38
Soluble fraction	Biological replicate 2	30S ribosomal protein S3 OS=Mycoplasma hyopneumoniae (strain 7448) GN=rpsC PE=3 SV=2	RS3_MYCH7	25767.1	6	6	11	0.000385	0.286	LGSFLGASGENLKK	K	I	0.997	39.6	25	52.5	33.7	54.8	3.13	0.484	0.75	0	0	3	0	2	1420.78	1475.9		5550650	74	87
Soluble fraction	Biological replicate 2	30S ribosomal protein S3 OS=Mycoplasma hyopneumoniae (strain 7448) GN=rpsC PE=3 SV=2	RS3_MYCH7	25767.1	6	6	11	0.000385	0.286	LNGVEMAR	R	C	0.997	22.9	25	31.9	22.9	29.3	0.678	0.212	0.562	0	1	0	0	2	905.451	666.048		47589.9	161	168
Soluble fraction	Biological replicate 2	30S ribosomal protein S3 OS=Mycoplasma hyopneumoniae (strain 7448) GN=rpsC PE=3 SV=2	RS3_MYCH7	25767.1	6	6	11	0.000385	0.286	NHNAIWYADKNK	R	F	0.997	32.7	25	37.5	32.7	56	5.62	0.546	0.917	0	0	1	0	2	1473.72	843.769		56317.6	17	28
Soluble fraction	Biological replicate 2	30S ribosomal protein S3 OS=Mycoplasma hyopneumoniae (strain 7448) GN=rpsC PE=3 SV=2	RS3_MYCH7	25767.1	6	6	11	0.000385	0.286	QNVEYATAIAK	R	T	0.997	39.6	25	33.4	37.8	36.3	3.36	0.358	0.5	0	2	0	0	2	1207.63	1271.42		676645	184	194
Soluble fraction	Biological replicate 3	30S ribosomal protein S3 OS=Mycoplasma hyopneumoniae (strain 7448) GN=rpsC PE=3 SV=2	RS3_MYCH7	25767.1	14	20	48	0.00144	0.542	DRNNAITVLVYTAK	R	L	0.997	42.9	25	44.2	42.9	56.8	5.26	0.498	0.607	0	2	0	0	2	1577.86	1982.13		1359320	60	73
Soluble fraction	Biological replicate 3	30S ribosomal protein S3 OS=Mycoplasma hyopneumoniae (strain 7448) GN=rpsC PE=3 SV=2	RS3_MYCH7	25767.1	14	20	48	0.00144	0.542	EYQIGNTVIRR	R	D	0.987	15.6	25	23.6	15.5	29	1.54	0.231	0.409	0	3	0	0	2	1348.73	1326.54		1339940	49	59
Soluble fraction	Biological replicate 3	30S ribosomal protein S3 OS=Mycoplasma hyopneumoniae (strain 7448) GN=rpsC PE=3 SV=2	RS3_MYCH7	25767.1	14	20	48	0.00144	0.542	FSINLLEDVK	K	I	0.997	78	25	62.2	67.3	57.6	6.68	0.556	0.85	0	3	0	0	2	1177.65	2794.51		2512340	29	38
Soluble fraction	Biological replicate 3	30S ribosomal protein S3 OS=Mycoplasma hyopneumoniae (strain 7448) GN=rpsC PE=3 SV=2	RS3_MYCH7	25767.1	14	20	48	0.00144	0.542	IVINVDAVDIQSPELNAK	K	L	0.997	75.3	25	26.8	75.3	61.7	7.21	0.418	0.5	0	1	0	0	2	1938.05	2701.93		270552	101	118
Soluble fraction	Biological replicate 3	30S ribosomal protein S3 OS=Mycoplasma hyopneumoniae (strain 7448) GN=rpsC PE=3 SV=2	RS3_MYCH7	25767.1	14	20	48	0.00144	0.542	LGSFLGASGENLK	K	K	0.997	49.2	25	52.9	42.1	56.6	5.82	0.56	0.654	0	3	0	0	2	1292.68	1866.3		2427400	74	86
Soluble fraction	Biological replicate 3	30S ribosomal protein S3 OS=Mycoplasma hyopneumoniae (strain 7448) GN=rpsC PE=3 SV=2	RS3_MYCH7	25767.1	14	20	48	0.00144	0.542	LGSFLGASGENLKK	K	I	0.997	53.1	25	48.2	49.5	53.3	2.72	0.386	0.75	0	1	2	0	2	1420.78	1468.93		9006800	74	87
Soluble fraction	Biological replicate 3	30S ribosomal protein S3 OS=Mycoplasma hyopneumoniae (strain 7448) GN=rpsC PE=3 SV=2	RS3_MYCH7	25767.1	14	20	48	0.00144	0.542	LMAELIAEKLEQR	K	K	0.997	82.4	25	58	69.7	74.8	9.8	0.608	0.808	0	2	4	0	2	1543.85	2365.25		8840600	119	131
Soluble fraction	Biological replicate 3	30S ribosomal protein S3 OS=Mycoplasma hyopneumoniae (strain 7448) GN=rpsC PE=3 SV=2	RS3_MYCH7	25767.1	14	20	48	0.00144	0.542	LMAELIAEKLEQRK	K	S	0.997	25.5	25	28.9	25.5	44.2	0.921	0.147	0.821	0	0	3	3	2	1671.95	2049.35		1472390000000	119	132
Soluble fraction	Biological replicate 3	30S ribosomal protein S3 OS=Mycoplasma hyopneumoniae (strain 7448) GN=rpsC PE=3 SV=2	RS3_MYCH7	25767.1	14	20	48	0.00144	0.542	LNGVEMAR	R	C	0.997	43.2	25	55.5	42.8	37.9	2.6	0.351	0.75	0	6	0	0	2	889.456	865.518		1219680	161	168
Soluble fraction	Biological replicate 3	30S ribosomal protein S3 OS=Mycoplasma hyopneumoniae (strain 7448) GN=rpsC PE=3 SV=2	RS3_MYCH7	25767.1	14	20	48	0.00144	0.542	NHNAIWYADK	R	N	0.997	31.1	25	37.4	25.5	44	3.23	0.398	0.7	0	1	0	0	2	1231.59	1140.27		116498	17	26
Soluble fraction	Biological replicate 3	30S ribosomal protein S3 OS=Mycoplasma hyopneumoniae (strain 7448) GN=rpsC PE=3 SV=2	RS3_MYCH7	25767.1	14	20	48	0.00144	0.542	NHNAIWYADKNK	R	F	0.997	70.6	25	53.7	70.4	59	6.62	0.463	0.958	0	3	3	0	2	1473.72	871.168		835700	17	28
Soluble fraction	Biological replicate 3	30S ribosomal protein S3 OS=Mycoplasma hyopneumoniae (strain 7448) GN=rpsC PE=3 SV=2	RS3_MYCH7	25767.1	14	20	48	0.00144	0.542	QNVEYATAIAK	R	T	0.997	54.7	25	47.1	51.7	40.2	2.19	0.4	0.545	0	3	0	0	2	1207.63	1287.53		1974970	184	194
Soluble fraction	Biological replicate 3	30S ribosomal protein S3 OS=Mycoplasma hyopneumoniae (strain 7448) GN=rpsC PE=3 SV=2	RS3_MYCH7	25767.1	14	20	48	0.00144	0.542	VWVSLGEIK	K	E	0.997	23	25	37.3	23	39.2	3	0.462	0.667	0	3	0	0	2	1030.59	2208.03		582613	204	212
Soluble fraction	Biological replicate 3	30S ribosomal protein S3 OS=Mycoplasma hyopneumoniae (strain 7448) GN=rpsC PE=3 SV=2	RS3_MYCH7	25767.1	14	20	48	0.00144	0.542	VWVSLGEIKEK	K	N	0.997	34.7	25	44.3	34.7	42.1	2	0.378	0.773	0	0	2	0	2	1287.73	1749.83		1180670	204	214
Insoluble fraction	Biological Replicate 1	30S ribosomal protein S4	RS4_MYCH7	23967.6	8	9	13	0.00155	0.351	KTGIAGTLFLQALESR	K	L	0.997	30.5	25	29.8	30.5	43.8	2.72	0.374	0.562	0	0	2	0	2	1704.96	2336.67		39413.8	80	95
Insoluble fraction	Biological Replicate 1	30S ribosomal protein S4	RS4_MYCH7	23967.6	8	9	13	0.00155	0.351	KVDIPSFQLK	K	Q	0.997	48.2	25	46.5	44.1	54.5	4	0.446	0.8	0	2	0	0	2	1174.68	1309.96		82642.8	127	136
Insoluble fraction	Biological Replicate 1	30S ribosomal protein S4	RS4_MYCH7	23967.6	8	9	13	0.00155	0.351	LGFSILETGK	R	E	0.997					49.2	2.96	0.352	0.75	0	1	0	0	2	1064.6	1850.77		27436.7	15	24
Insoluble fraction	Biological Replicate 1	30S ribosomal protein S4	RS4_MYCH7	23967.6	8	9	13	0.00155	0.351	NQQILTSLETR	K	T	0.997	58.2	25	43.1	58.2	65.6	6.82	0.553	0.864	0	1	0	0	2	1302.7	1200.55		22158.3	154	164
Insoluble fraction	Biological Replicate 1	30S ribosomal protein S4	RS4_MYCH7	23967.6	8	9	13	0.00155	0.351	QGDIFELTTR	K	K	0.997	40.5	25	32.8	40.5	36	2.08	0.492	0.6	0	1	0	0	2	1179.6	1509.84		18415.8	137	146
Insoluble fraction	Biological Replicate 1	30S ribosomal protein S4	RS4_MYCH7	23967.6	8	9	13	0.00155	0.351	RLGFSILETGK	R	E	0.997	33.2	25	38	33.2	38.6	2.82	0.345	0.545	0	1	0	0	2	1220.7	1264.02		48318.6	14	24
Insoluble fraction	Biological Replicate 1	30S ribosomal protein S4	RS4_MYCH7	23967.6	8	9	13	0.00155	0.351	TGIAGTLFLQALESR	K	L	0.997	110	25	40.5	110	77.5	8.96	0.676	0.733	0	1	0	0	2	1576.87	2964.88		27462.6	81	95
Insoluble fraction	Biological Replicate 1	30S ribosomal protein S4	RS4_MYCH7	23967.6	8	9	13	0.00155	0.351	TPAAWLEVDKDNFK	R	V	0.997	60.1	25	20.3	60.1	51.5	3.77	0.447	0.714	0	2	2	0	2	1633.82	1579.29		118616	165	178
Insoluble fraction	Biological Replicate 2	30S ribosomal protein S4	RS4_MYCH7	23967.6	4	4	7	0.00107	0.2	LGFSILETGK	R	E	0.997	43.3	25	44.2	43.3	42.9	2.37	0.466	0.65	0	1	0	0	2	1064.6	1848.89		212588	15	24
Insoluble fraction	Biological Replicate 2	30S ribosomal protein S4	RS4_MYCH7	23967.6	4	4	7	0.00107	0.2	PAAWLEVDKDNFK	T	V	0.997					67.8	8.66	0.608	0.962	0	0	2	0	1	1532.77	1462.12		137739	166	178
Insoluble fraction	Biological Replicate 2	30S ribosomal protein S4	RS4_MYCH7	23967.6	4	4	7	0.00107	0.2	QGDIFELTTR	K	K	0.997	48.5	25	37.9	48.5	38.3	2.77	0.386	0.6	0	2	0	0	2	1179.6	1557.05		381427	137	146
Insoluble fraction	Biological Replicate 2	30S ribosomal protein S4	RS4_MYCH7	23967.6	4	4	7	0.00107	0.2	SELNQEIK	R	E	0.997	44.3	25	50.2	37.7	43.2	2	0.366	0.812	0	2	0	0	2	960.5	745.935		21568.2	188	195
Insoluble fraction	Biological Replicate 3	30S ribosomal protein S4	RS4_MYCH7	23967.6	7	8	13	0.00161	0.356	KVDIPSFQLK	K	Q	0.997	45.9	25	49	38.6	47.5	4.48	0.543	0.7	0	2	0	0	2	1174.68	1328.19		83046.3	127	136
Insoluble fraction	Biological Replicate 3	30S ribosomal protein S4	RS4_MYCH7	23967.6	7	8	13	0.00161	0.356	LGFSILETGK	R	E	0.997	56	25	55.9	56	49	3.49	0.543	0.75	0	2	0	0	2	1064.6	1847.87		53519.1	15	24
Insoluble fraction	Biological Replicate 3	30S ribosomal protein S4	RS4_MYCH7	23967.6	7	8	13	0.00161	0.356	LGFSILETGKEFAK	R	G	0.997	33.7	25	39	31.6	33	0.796	0.264	0.429	0	0	1	0	2	1539.84	1944.57		76790.1	15	28
Insoluble fraction	Biological Replicate 3	30S ribosomal protein S4	RS4_MYCH7	23967.6	7	8	13	0.00161	0.356	NQQILTSLETR	K	T	0.997	60.6	25	46.6	57.1	69.2	6.21	0.516	0.909	0	1	0	0	2	1302.7	1198.92		31800.3	154	164
Insoluble fraction	Biological Replicate 3	30S ribosomal protein S4	RS4_MYCH7	23967.6	7	8	13	0.00161	0.356	PAAWLEVDKDNFK	T	V	0.997					68.3	6.09	0.646	1	0	2	1	0	1	1532.77	1446.97		57172.3	166	178
Insoluble fraction	Biological Replicate 3	30S ribosomal protein S4	RS4_MYCH7	23967.6	7	8	13	0.00161	0.356	QGDIFELTTR	K	K	0.997	48.1	25	37	48.1	39.6	2.74	0.424	0.65	0	2	0	0	2	1179.6	1546.64		64993.2	137	146
Insoluble fraction	Biological Replicate 3	30S ribosomal protein S4	RS4_MYCH7	23967.6	7	8	13	0.00161	0.356	TGIAGTLFLQALESR	K	L	0.997	105	25	43.4	105	73.9	7.92	0.614	0.7	0	2	0	0	2	1576.87	2964.57		30931	81	95
Soluble fraction	Biological replicate 1	30S ribosomal protein S4 OS=Mycoplasma hyopneumoniae (strain 7448) GN=rpsD PE=3 SV=1	RS4_MYCH7	23967.6	12	13	35	0.00138	0.566	ESLIVEFYSK	K	-	0.997	51.5	25	51.1	50.1	31.7	2.7	0.508	0.5	0	2	0	0	2	1214.63	2092.72		498635	196	205
Soluble fraction	Biological replicate 1	30S ribosomal protein S4 OS=Mycoplasma hyopneumoniae (strain 7448) GN=rpsD PE=3 SV=1	RS4_MYCH7	23967.6	12	13	35	0.00138	0.566	KTGIAGTLFLQALESR	K	L	0.997	54.9	25	39	54.9	60	3.85	0.557	0.719	0	0	3	0	2	1704.96	2380.25		2578200	80	95
Soluble fraction	Biological replicate 1	30S ribosomal protein S4 OS=Mycoplasma hyopneumoniae (strain 7448) GN=rpsD PE=3 SV=1	RS4_MYCH7	23967.6	12	13	35	0.00138	0.566	KVDIPSFQLK	K	Q	0.997					43.7	3.82	0.279	0.65	0	3	0	0	2	1174.68	1422.5		1184730	127	136
Soluble fraction	Biological replicate 1	30S ribosomal protein S4 OS=Mycoplasma hyopneumoniae (strain 7448) GN=rpsD PE=3 SV=1	RS4_MYCH7	23967.6	12	13	35	0.00138	0.566	LDNSVYR	R	A	0.979	28.6	25	45.4	28.6	35.3	2.66	0.38	0.714	0	2	0	0	2	866.437	752.915		36033.5	96	102
Soluble fraction	Biological replicate 1	30S ribosomal protein S4 OS=Mycoplasma hyopneumoniae (strain 7448) GN=rpsD PE=3 SV=1	RS4_MYCH7	23967.6	12	13	35	0.00138	0.566	LGFSILETGKEFAK	R	G	0.997	34	25	36.7	33.1	40.6	1.66	0.345	0.571	0	0	3	0	2	1539.84	2032.6		3139360	15	28
Soluble fraction	Biological replicate 1	30S ribosomal protein S4 OS=Mycoplasma hyopneumoniae (strain 7448) GN=rpsD PE=3 SV=1	RS4_MYCH7	23967.6	12	13	35	0.00138	0.566	MPERSELNQEIKESLIVEFYSK	R	-	0.997	12.9	25	25.9	12.9	49.9	0.721	0.236	0.545	0	0	0	2	2	2669.35	2370.39		763791	184	205
Soluble fraction	Biological replicate 1	30S ribosomal protein S4 OS=Mycoplasma hyopneumoniae (strain 7448) GN=rpsD PE=3 SV=1	RS4_MYCH7	23967.6	12	13	35	0.00138	0.566	NQQILTSLETR	K	T	0.997	61.2	25	50.2	61.2	61.3	4.24	0.602	0.818	0	4	0	0	2	1302.7	1238.98		4024710	154	164
Soluble fraction	Biological replicate 1	30S ribosomal protein S4 OS=Mycoplasma hyopneumoniae (strain 7448) GN=rpsD PE=3 SV=1	RS4_MYCH7	23967.6	12	13	35	0.00138	0.566	QGDIFELTTR	K	K	0.997	52.4	25	34.7	51.8	39.2	3	0.5	0.65	0	3	0	0	2	1179.6	1636.25		1048570	137	146
Soluble fraction	Biological replicate 1	30S ribosomal protein S4 OS=Mycoplasma hyopneumoniae (strain 7448) GN=rpsD PE=3 SV=1	RS4_MYCH7	23967.6	12	13	35	0.00138	0.566	RLGFSILETGKEFAK	R	G	0.997	48.6	25	28.9	48.6	59.1	6.38	0.558	0.767	0	0	3	0	2	1695.94	1629.92		2448210	14	28
Soluble fraction	Biological replicate 1	30S ribosomal protein S4 OS=Mycoplasma hyopneumoniae (strain 7448) GN=rpsD PE=3 SV=1	RS4_MYCH7	23967.6	12	13	35	0.00138	0.566	SKPSDYGVHLR	R	E	0.997	24.6	25	25.8	24.6	32.8	2.04	0.348	0.591	0	0	1	0	2	1258.65	778.801		12650.7	44	54
Soluble fraction	Biological replicate 1	30S ribosomal protein S4 OS=Mycoplasma hyopneumoniae (strain 7448) GN=rpsD PE=3 SV=1	RS4_MYCH7	23967.6	12	13	35	0.00138	0.566	TGIAGTLFLQALESR	K	L	0.997	88.9	25	35.8	88.9	73.8	9.24	0.645	0.7	0	3	0	0	2	1576.87	2996.6		3247040	81	95
Soluble fraction	Biological replicate 1	30S ribosomal protein S4 OS=Mycoplasma hyopneumoniae (strain 7448) GN=rpsD PE=3 SV=1	RS4_MYCH7	23967.6	12	13	35	0.00138	0.566	TPAAWLEVDKDNFK	R	V	0.997	88.9	25	30.5	88.9	61.9	5.37	0.515	0.821	0	3	3	0	2	1633.82	1672.93		7319220	165	178
Soluble fraction	Biological replicate 2	30S ribosomal protein S4 OS=Mycoplasma hyopneumoniae (strain 7448) GN=rpsD PE=3 SV=1	RS4_MYCH7	23967.6	11	12	36	0.00126	0.498	AGFAETRR	R	Q	0.997	23.9	25	41.2	23.9	35.5	2.03	0.27	0.688	0	1	0	0	2	907.474	559.116		24844.8	103	110
Soluble fraction	Biological replicate 2	30S ribosomal protein S4 OS=Mycoplasma hyopneumoniae (strain 7448) GN=rpsD PE=3 SV=1	RS4_MYCH7	23967.6	11	12	36	0.00126	0.498	KTGIAGTLFLQALESR	K	L	0.997	43.4	25	35.5	43.4	59.8	4.68	0.497	0.719	0	0	3	0	2	1704.96	2714.69		2001390	80	95
Soluble fraction	Biological replicate 2	30S ribosomal protein S4 OS=Mycoplasma hyopneumoniae (strain 7448) GN=rpsD PE=3 SV=1	RS4_MYCH7	23967.6	11	12	36	0.00126	0.498	KVDIPSFQLK	K	Q	0.997	54.8	25	48.4	50.2	50.8	2.89	0.496	0.75	0	3	0	0	2	1174.68	1891.14		1353030	127	136
Soluble fraction	Biological replicate 2	30S ribosomal protein S4 OS=Mycoplasma hyopneumoniae (strain 7448) GN=rpsD PE=3 SV=1	RS4_MYCH7	23967.6	11	12	36	0.00126	0.498	LDNSVYR	R	A	0.986	27.6	25	42.9	27.6	34.2	3.66	0.453	0.714	0	3	0	0	2	866.437	831.661		365185	96	102
Soluble fraction	Biological replicate 2	30S ribosomal protein S4 OS=Mycoplasma hyopneumoniae (strain 7448) GN=rpsD PE=3 SV=1	RS4_MYCH7	23967.6	11	12	36	0.00126	0.498	LGFSILETGKEFAK	R	G	0.997	19.2	25	30.8	18.5	35.4	1.48	0.356	0.464	0	0	3	0	2	1539.84	2387.77		3937190	15	28
Soluble fraction	Biological replicate 2	30S ribosomal protein S4 OS=Mycoplasma hyopneumoniae (strain 7448) GN=rpsD PE=3 SV=1	RS4_MYCH7	23967.6	11	12	36	0.00126	0.498	NQQILTSLETR	K	T	0.997	61.3	25	51.9	61.3	60	4.96	0.572	0.818	0	3	0	0	2	1302.7	1710.79		2082600	154	164
Soluble fraction	Biological replicate 2	30S ribosomal protein S4 OS=Mycoplasma hyopneumoniae (strain 7448) GN=rpsD PE=3 SV=1	RS4_MYCH7	23967.6	11	12	36	0.00126	0.498	QGDIFELTTR	K	K	0.997	60.7	25	39.5	59.6	40.8	2.55	0.537	0.65	0	4	0	0	2	1179.6	2081.15		2445930	137	146
Soluble fraction	Biological replicate 2	30S ribosomal protein S4 OS=Mycoplasma hyopneumoniae (strain 7448) GN=rpsD PE=3 SV=1	RS4_MYCH7	23967.6	11	12	36	0.00126	0.498	RLGFSILETGKEFAK	R	G	0.997	68.5	25	33.4	68.5	59.4	5.77	0.608	0.767	0	0	3	0	2	1695.94	2068.17		1933990	14	28
Soluble fraction	Biological replicate 2	30S ribosomal protein S4 OS=Mycoplasma hyopneumoniae (strain 7448) GN=rpsD PE=3 SV=1	RS4_MYCH7	23967.6	11	12	36	0.00126	0.498	SKPSDYGVHLR	R	E	0.997	37.2	25	32.2	34.5	49.7	4.89	0.569	0.818	0	0	3	0	2	1258.65	933.691		295790	44	54
Soluble fraction	Biological replicate 2	30S ribosomal protein S4 OS=Mycoplasma hyopneumoniae (strain 7448) GN=rpsD PE=3 SV=1	RS4_MYCH7	23967.6	11	12	36	0.00126	0.498	TGIAGTLFLQALESR	K	L	0.997	112	25	44.4	112	77.6	8.77	0.705	0.733	0	3	0	0	2	1576.87	3290.54		1095160	81	95
Soluble fraction	Biological replicate 2	30S ribosomal protein S4 OS=Mycoplasma hyopneumoniae (strain 7448) GN=rpsD PE=3 SV=1	RS4_MYCH7	23967.6	11	12	36	0.00126	0.498	TPAAWLEVDKDNFK	R	V	0.997	83.2	25	32.3	83.2	62.9	6.51	0.576	0.821	0	4	3	0	2	1633.82	2054.16		1021610000000	165	178
Soluble fraction	Biological replicate 3	30S ribosomal protein S4 OS=Mycoplasma hyopneumoniae (strain 7448) GN=rpsD PE=3 SV=1	RS4_MYCH7	23967.6	13	16	46	0.00138	0.551	FMYGLSEK	R	Q	0.997	22.2	25	27.2	22.2	34.7	2.02	0.452	0.688	0	3	0	0	2	974.465	1577.6		5828980	61	68
Soluble fraction	Biological replicate 3	30S ribosomal protein S4 OS=Mycoplasma hyopneumoniae (strain 7448) GN=rpsD PE=3 SV=1	RS4_MYCH7	23967.6	13	16	46	0.00138	0.551	KNQQILTSLETR	R	T	0.997	61	25	51.5	61	59.6	2.92	0.537	0.708	0	3	0	0	2	1430.8	1340.35		803780	153	164
Soluble fraction	Biological replicate 3	30S ribosomal protein S4 OS=Mycoplasma hyopneumoniae (strain 7448) GN=rpsD PE=3 SV=1	RS4_MYCH7	23967.6	13	16	46	0.00138	0.551	KTGIAGTLFLQALESR	K	L	0.997	38.8	25	39.4	38.8	59.9	4.31	0.484	0.719	0	0	2	0	2	1704.96	2673.37		3991340	80	95
Soluble fraction	Biological replicate 3	30S ribosomal protein S4 OS=Mycoplasma hyopneumoniae (strain 7448) GN=rpsD PE=3 SV=1	RS4_MYCH7	23967.6	13	16	46	0.00138	0.551	KVDIPSFQLK	K	Q	0.997	50.8	25	44	47	54.5	4.89	0.446	0.8	0	3	0	0	2	1174.68	1858.32		3452450	127	136
Soluble fraction	Biological replicate 3	30S ribosomal protein S4 OS=Mycoplasma hyopneumoniae (strain 7448) GN=rpsD PE=3 SV=1	RS4_MYCH7	23967.6	13	16	46	0.00138	0.551	LDNSVYR	R	A	0.983	36.1	25	51.4	36.1	37.7	3.48	0.403	0.786	0	3	0	0	2	866.437	849.19		703036	96	102
Soluble fraction	Biological replicate 3	30S ribosomal protein S4 OS=Mycoplasma hyopneumoniae (strain 7448) GN=rpsD PE=3 SV=1	RS4_MYCH7	23967.6	13	16	46	0.00138	0.551	LGFSILETGKEFAK	R	G	0.997	56	25	45.1	56	66.3	9.4	0.644	0.679	0	1	3	0	2	1539.84	2371.26		4338610	15	28
Soluble fraction	Biological replicate 3	30S ribosomal protein S4 OS=Mycoplasma hyopneumoniae (strain 7448) GN=rpsD PE=3 SV=1	RS4_MYCH7	23967.6	13	16	46	0.00138	0.551	NQQILTSLETR	K	T	0.997	71.8	25	54.5	71.8	61.2	6.19	0.562	0.818	0	3	0	0	2	1302.7	1671.88		3132310	154	164
Soluble fraction	Biological replicate 3	30S ribosomal protein S4 OS=Mycoplasma hyopneumoniae (strain 7448) GN=rpsD PE=3 SV=1	RS4_MYCH7	23967.6	13	16	46	0.00138	0.551	QGDIFELTTR	K	K	0.997	52.9	25	36.1	52.1	40	3.14	0.56	0.65	0	3	0	0	2	1179.6	2058.73		5485680	137	146
Soluble fraction	Biological replicate 3	30S ribosomal protein S4 OS=Mycoplasma hyopneumoniae (strain 7448) GN=rpsD PE=3 SV=1	RS4_MYCH7	23967.6	13	16	46	0.00138	0.551	RLGFSILETGKEFAK	R	G	0.997	41	25	33.1	41	59.2	6.12	0.605	0.767	0	0	3	0	2	1695.94	2043.72		6971440	14	28
Soluble fraction	Biological replicate 3	30S ribosomal protein S4 OS=Mycoplasma hyopneumoniae (strain 7448) GN=rpsD PE=3 SV=1	RS4_MYCH7	23967.6	13	16	46	0.00138	0.551	SKPSDYGVHLR	R	E	0.997	48.3	25	39.6	44.2	53.3	5.15	0.578	0.864	0	3	3	0	2	1258.65	959.285		963468	44	54
Soluble fraction	Biological replicate 3	30S ribosomal protein S4 OS=Mycoplasma hyopneumoniae (strain 7448) GN=rpsD PE=3 SV=1	RS4_MYCH7	23967.6	13	16	46	0.00138	0.551	SRYTGSIFRK	M	S	0.997	51.8	25	42.4	51.8	41.7	3.15	0.338	0.85	0	0	3	0	1	1214.66	873.278		711137	2	11
Soluble fraction	Biological replicate 3	30S ribosomal protein S4 OS=Mycoplasma hyopneumoniae (strain 7448) GN=rpsD PE=3 SV=1	RS4_MYCH7	23967.6	13	16	46	0.00138	0.551	TGIAGTLFLQALESR	K	L	0.997	99	25	40.1	93.3	77.7	8.49	0.704	0.733	0	3	0	0	2	1576.87	3264.56		2873290	81	95
Soluble fraction	Biological replicate 3	30S ribosomal protein S4 OS=Mycoplasma hyopneumoniae (strain 7448) GN=rpsD PE=3 SV=1	RS4_MYCH7	23967.6	13	16	46	0.00138	0.551	TPAAWLEVDKDNFK	R	V	0.997	93.3	25	32.2	93.3	62.2	7.36	0.569	0.821	0	4	3	0	2	1633.82	2028.66		1611860000000	165	178
Insoluble fraction	Biological Replicate 1	30S ribosomal protein S5	RS5_MYCH7	24166.4	2	2	3	0.000357	0.102	AVVELAGYTDIYTK	R	T	0.997	60.8	25	35.3	60.8	49.3	4.72	0.586	0.536	0	1	0	0	2	1542.81	1997.33		8285.54	160	173
Insoluble fraction	Biological Replicate 1	30S ribosomal protein S5	RS5_MYCH7	24166.4	2	2	3	0.000357	0.102	LVSVPIYR	R	K	0.995	34.8	25	37.9	34.8	31.7	0.921	0.0315	0.562	0	2	0	0	2	946.572	1171.85		55812.8	117	124
Insoluble fraction	Biological Replicate 2	30S ribosomal protein S5	RS5_MYCH7	24166.4	2	2	3	0.000457	0.088	ANEVQDAVK	K	K	0.997	46	25	48.2	38.3	36.9	1.09	0.309	0.611	0	1	0	0	2	973.495	331.952		2177.48	99	107
Insoluble fraction	Biological Replicate 2	30S ribosomal protein S5	RS5_MYCH7	24166.4	2	2	3	0.000457	0.088	VELNSQSVAK	K	N	0.997	58.6	25	60.8	51.8	50.8	2.62	0.339	0.75	0	2	0	0	2	1074.58	753.433		18278.5	18	27
Soluble fraction	Biological replicate 1	30S ribosomal protein S5 OS=Mycoplasma hyopneumoniae (strain 7448) GN=rpsE PE=3 SV=1	RS5_MYCH7	24166.4	14	16	44	0.00173	0.495	AVVELAGYTDIYTK	R	T	0.997	76.6	25	47.1	73.7	63.9	4.49	0.57	0.679	0	10	0	0	2	1542.81	2058.27		1712960	160	173
Soluble fraction	Biological replicate 1	30S ribosomal protein S5 OS=Mycoplasma hyopneumoniae (strain 7448) GN=rpsE PE=3 SV=1	RS5_MYCH7	24166.4	14	16	44	0.00173	0.495	DKKLENQKDLLNQDPKVELNSQSVAK	M	N	0.997					56.9	2.85	0.33	0.481	0	0	0	1	1	2981.59	965.966		312738	2	27
Soluble fraction	Biological replicate 1	30S ribosomal protein S5 OS=Mycoplasma hyopneumoniae (strain 7448) GN=rpsE PE=3 SV=1	RS5_MYCH7	24166.4	14	16	44	0.00173	0.495	DKKLENQKDLLNQDPKVELNSQSVAKNPLNSR	M	E	0.997					65.7	3.17	0.382	0.531	0	0	0	1	1	3662.95	1222.62		315814	2	33
Soluble fraction	Biological replicate 1	30S ribosomal protein S5 OS=Mycoplasma hyopneumoniae (strain 7448) GN=rpsE PE=3 SV=1	RS5_MYCH7	24166.4	14	16	44	0.00173	0.495	DLLNQDPKVELNSQSVAK	K	N	0.997	16.4	25	24.6	16.4	41.7	1.25	0.333	0.444	0	0	1	0	2	1998.05	1430.58		223439	10	27
Soluble fraction	Biological replicate 1	30S ribosomal protein S5 OS=Mycoplasma hyopneumoniae (strain 7448) GN=rpsE PE=3 SV=1	RS5_MYCH7	24166.4	14	16	44	0.00173	0.495	FSFSAFAVVGNK	R	K	0.997	87.2	25	56.4	87.2	60.9	7.82	0.614	0.75	0	3	0	0	2	1273.66	2352		826529	77	88
Soluble fraction	Biological replicate 1	30S ribosomal protein S5 OS=Mycoplasma hyopneumoniae (strain 7448) GN=rpsE PE=3 SV=1	RS5_MYCH7	24166.4	14	16	44	0.00173	0.495	FSFSAFAVVGNKK	R	G	0.997	41.9	25	35.2	35.7	48.9	4.72	0.448	0.769	0	0	3	0	2	1401.75	1818.25		2494880	77	89
Soluble fraction	Biological replicate 1	30S ribosomal protein S5 OS=Mycoplasma hyopneumoniae (strain 7448) GN=rpsE PE=3 SV=1	RS5_MYCH7	24166.4	14	16	44	0.00173	0.495	ILIKPAPR	K	G	0.993	9.76	25	22.1	9.76	27.8	1.51	0.0288	0.438	0	2	0	0	2	907.609	748.641		15024.3	141	148
Soluble fraction	Biological replicate 1	30S ribosomal protein S5 OS=Mycoplasma hyopneumoniae (strain 7448) GN=rpsE PE=3 SV=1	RS5_MYCH7	24166.4	14	16	44	0.00173	0.495	KLENQKDLLNQDPKVELNSQSVAK	K	N	0.997	26.8	25	23.4	26.8	55.6	2.62	0.297	0.604	0	0	0	2	2	2738.47	1047.9		519929	4	27
Soluble fraction	Biological replicate 1	30S ribosomal protein S5 OS=Mycoplasma hyopneumoniae (strain 7448) GN=rpsE PE=3 SV=1	RS5_MYCH7	24166.4	14	16	44	0.00173	0.495	LENQKDLLNQDPKVELNSQSVAKNPLNSR	K	E	0.997	41.7	25	18.8	41.7					0	0	0	0	2	3291.73	1475.82		1684830	5	33
Soluble fraction	Biological replicate 1	30S ribosomal protein S5 OS=Mycoplasma hyopneumoniae (strain 7448) GN=rpsE PE=3 SV=1	RS5_MYCH7	24166.4	14	16	44	0.00173	0.495	LVSVPIYR	R	K	0.997	26	25	29.4	26	42.7	1.08	0.246	0.75	0	2	0	0	2	946.572	1226.88		2534630	117	124
Soluble fraction	Biological replicate 1	30S ribosomal protein S5 OS=Mycoplasma hyopneumoniae (strain 7448) GN=rpsE PE=3 SV=1	RS5_MYCH7	24166.4	14	16	44	0.00173	0.495	RFSFSAFAVVGNKK	R	G	0.997	51.3	25	25.3	51.3	54	4.96	0.337	0.75	0	0	3	0	2	1557.85	1404.6		992265	76	89
Soluble fraction	Biological replicate 1	30S ribosomal protein S5 OS=Mycoplasma hyopneumoniae (strain 7448) GN=rpsE PE=3 SV=1	RS5_MYCH7	24166.4	14	16	44	0.00173	0.495	STVPHEIAVK	K	Y	0.997	23.8	25	34.4	18.2	39.4	2.62	0.371	0.55	0	1	0	0	2	1080.6	768.468		6343.33	126	135
Soluble fraction	Biological replicate 1	30S ribosomal protein S5 OS=Mycoplasma hyopneumoniae (strain 7448) GN=rpsE PE=3 SV=1	RS5_MYCH7	24166.4	14	16	44	0.00173	0.495	TINQVAELRDLSPQQAQAQKV	R	-	0.997	69.7	25	28.3	69.7	62.6	3.62	0.487	0.548	0	3	4	0	2	2337.25	1539.72		1779950	196	216
Soluble fraction	Biological replicate 1	30S ribosomal protein S5 OS=Mycoplasma hyopneumoniae (strain 7448) GN=rpsE PE=3 SV=1	RS5_MYCH7	24166.4	14	16	44	0.00173	0.495	VELNSQSVAKNPLNSR	K	E	0.997	81.3	25	38.7	81.3	62.4	4.41	0.561	0.688	0	2	3	0	2	1755.93	993.72		816354	18	33
Soluble fraction	Biological replicate 2	30S ribosomal protein S5 OS=Mycoplasma hyopneumoniae (strain 7448) GN=rpsE PE=3 SV=1	RS5_MYCH7	24166.4	12	12	32	0.00112	0.407	DKKLENQKDLLNQDPK	M	V	0.99	12.4	25	27	9.98	38.1	-0.279	0.0866	0.562	0	0	0	1	1	1926.03	914.134		152964	2	17
Soluble fraction	Biological replicate 2	30S ribosomal protein S5 OS=Mycoplasma hyopneumoniae (strain 7448) GN=rpsE PE=3 SV=1	RS5_MYCH7	24166.4	12	12	32	0.00112	0.407	DLSPQQAQAQKV	R	-	0.997	68.4	25	54.7	68.4	65.2	5.46	0.583	0.792	0	3	0	0	2	1312.69	1159.49		403852	205	216
Soluble fraction	Biological replicate 2	30S ribosomal protein S5 OS=Mycoplasma hyopneumoniae (strain 7448) GN=rpsE PE=3 SV=1	RS5_MYCH7	24166.4	12	12	32	0.00112	0.407	FSFSAFAVVGNK	R	K	0.997	30.9	25	34.8	30.9	38.8	2.66	0.405	0.5	0	2	0	0	2	1273.66	2757.64		690539	77	88
Soluble fraction	Biological replicate 2	30S ribosomal protein S5 OS=Mycoplasma hyopneumoniae (strain 7448) GN=rpsE PE=3 SV=1	RS5_MYCH7	24166.4	12	12	32	0.00112	0.407	FSFSAFAVVGNKK	R	G	0.997	41.8	25	36	24.2	49.5	3.66	0.473	0.769	0	0	3	0	2	1401.75	2205.59		2675130	77	89
Soluble fraction	Biological replicate 2	30S ribosomal protein S5 OS=Mycoplasma hyopneumoniae (strain 7448) GN=rpsE PE=3 SV=1	RS5_MYCH7	24166.4	12	12	32	0.00112	0.407	GIVASNTVR	K	A	0.997	61.5	25	73.4	34.7	57.4	4.19	0.371	0.944	0	3	0	0	2	916.521	863.477		219721	151	159
Soluble fraction	Biological replicate 2	30S ribosomal protein S5 OS=Mycoplasma hyopneumoniae (strain 7448) GN=rpsE PE=3 SV=1	RS5_MYCH7	24166.4	12	12	32	0.00112	0.407	GKGIVASNTVR	R	A	0.997	25.9	25	28.6	25.9	38.2	2.74	0.442	0.545	0	1	0	0	2	1101.64	664.7		62803.7	149	159
Soluble fraction	Biological replicate 2	30S ribosomal protein S5 OS=Mycoplasma hyopneumoniae (strain 7448) GN=rpsE PE=3 SV=1	RS5_MYCH7	24166.4	12	12	32	0.00112	0.407	KSTVPHEIAVK	R	Y	0.997	37.8	25	43.1	36.1	50.6	3.4	0.458	0.909	0	0	3	0	2	1208.7	735.688		298270	125	135
Soluble fraction	Biological replicate 2	30S ribosomal protein S5 OS=Mycoplasma hyopneumoniae (strain 7448) GN=rpsE PE=3 SV=1	RS5_MYCH7	24166.4	12	12	32	0.00112	0.407	STVPHEIAVK	K	Y	0.997	48.4	25	50	45.2	56.4	5.12	0.598	0.8	0	3	0	0	2	1080.6	944.029		132171	126	135
Soluble fraction	Biological replicate 2	30S ribosomal protein S5 OS=Mycoplasma hyopneumoniae (strain 7448) GN=rpsE PE=3 SV=1	RS5_MYCH7	24166.4	12	12	32	0.00112	0.407	TINQVAELR	R	D	0.997	55	25	59.2	55	53.7	4.25	0.456	0.889	0	3	0	0	2	1043.58	1322.4		1616820	196	204
Soluble fraction	Biological replicate 2	30S ribosomal protein S5 OS=Mycoplasma hyopneumoniae (strain 7448) GN=rpsE PE=3 SV=1	RS5_MYCH7	24166.4	12	12	32	0.00112	0.407	TINQVAELRDLSPQQAQAQKV	R	-	0.997	17.6	25	18.6	13	50.9	2.33	0.367	0.452	0	0	4	0	2	2337.25	1949.17		1390190	196	216
Soluble fraction	Biological replicate 2	30S ribosomal protein S5 OS=Mycoplasma hyopneumoniae (strain 7448) GN=rpsE PE=3 SV=1	RS5_MYCH7	24166.4	12	12	32	0.00112	0.407	VELNSQSVAK	K	N	0.997	44.8	25	48.9	44.3	53.7	4.55	0.574	0.8	0	3	0	0	2	1074.58	930.695		261734	18	27
Soluble fraction	Biological replicate 2	30S ribosomal protein S5 OS=Mycoplasma hyopneumoniae (strain 7448) GN=rpsE PE=3 SV=1	RS5_MYCH7	24166.4	12	12	32	0.00112	0.407	VELNSQSVAKNPLNSR	K	E	0.997	49	25	43.2	44.6	54	2.18	0.43	0.594	0	0	3	0	2	1755.93	1445.55		2334800	18	33
Soluble fraction	Biological replicate 3	30S ribosomal protein S5 OS=Mycoplasma hyopneumoniae (strain 7448) GN=rpsE PE=3 SV=1	RS5_MYCH7	24166.4	19	24	68	0.00204	0.556	AVVELAGYTDIYTK	R	T	0.997	83.3	25	34.9	83.3	59.9	7	0.639	0.643	0	11	0	0	2	1542.81	2533.12		3926730	160	173
Soluble fraction	Biological replicate 3	30S ribosomal protein S5 OS=Mycoplasma hyopneumoniae (strain 7448) GN=rpsE PE=3 SV=1	RS5_MYCH7	24166.4	19	24	68	0.00204	0.556	DKKLENQKDLLNQDPK	M	V	0.997	41.8	25	45.4	38.3	58.1	2.15	0.47	0.688	0	0	2	3	1	1926.03	940.482		1377080	2	17
Soluble fraction	Biological replicate 3	30S ribosomal protein S5 OS=Mycoplasma hyopneumoniae (strain 7448) GN=rpsE PE=3 SV=1	RS5_MYCH7	24166.4	19	24	68	0.00204	0.556	DKKLENQKDLLNQDPKVELNSQSVAKNPLNSR	M	E	0.997					74.9	4.57	0.509	0.562	0	0	0	2	1	3662.95	1634.09		1940010	2	33
Soluble fraction	Biological replicate 3	30S ribosomal protein S5 OS=Mycoplasma hyopneumoniae (strain 7448) GN=rpsE PE=3 SV=1	RS5_MYCH7	24166.4	19	24	68	0.00204	0.556	DLSPQQAQAQKV	R	-	0.997	56.7	25	65.4	56.7	65.2	4.72	0.58	0.792	0	3	0	0	2	1312.69	1171.66		630436	205	216
Soluble fraction	Biological replicate 3	30S ribosomal protein S5 OS=Mycoplasma hyopneumoniae (strain 7448) GN=rpsE PE=3 SV=1	RS5_MYCH7	24166.4	19	24	68	0.00204	0.556	FSFSAFAVVGNK	R	K	0.997	82.7	25	53	82.7	57.6	5.13	0.606	0.708	0	5	0	0	2	1273.66	2695.45		2288950	77	88
Soluble fraction	Biological replicate 3	30S ribosomal protein S5 OS=Mycoplasma hyopneumoniae (strain 7448) GN=rpsE PE=3 SV=1	RS5_MYCH7	24166.4	19	24	68	0.00204	0.556	FSFSAFAVVGNKK	R	G	0.997	40.8	25	25.2	40.8	46.5	4.48	0.477	0.731	0	1	3	0	2	1401.75	2177.38		7754830	77	89
Soluble fraction	Biological replicate 3	30S ribosomal protein S5 OS=Mycoplasma hyopneumoniae (strain 7448) GN=rpsE PE=3 SV=1	RS5_MYCH7	24166.4	19	24	68	0.00204	0.556	GIVASNTVR	K	A	0.997	49.5	25	62.4	28.1	57.5	3.74	0.306	0.944	0	3	0	0	2	916.521	887.222		553193	151	159
Soluble fraction	Biological replicate 3	30S ribosomal protein S5 OS=Mycoplasma hyopneumoniae (strain 7448) GN=rpsE PE=3 SV=1	RS5_MYCH7	24166.4	19	24	68	0.00204	0.556	GKGIVASNTVR	R	A	0.997	28.1	25	29.6	28.1	38.9	3.89	0.316	0.545	0	3	0	0	2	1101.64	665.442		251197	149	159
Soluble fraction	Biological replicate 3	30S ribosomal protein S5 OS=Mycoplasma hyopneumoniae (strain 7448) GN=rpsE PE=3 SV=1	RS5_MYCH7	24166.4	19	24	68	0.00204	0.556	KLENQKDLLNQDPKVELNSQSVAK	K	N	0.997	14.7	25	19.6	14.7	55.4	3.13	0.3	0.521	0	0	0	1	2	2738.47	1480.59		857439	4	27
Soluble fraction	Biological replicate 3	30S ribosomal protein S5 OS=Mycoplasma hyopneumoniae (strain 7448) GN=rpsE PE=3 SV=1	RS5_MYCH7	24166.4	19	24	68	0.00204	0.556	KSTVPHEIAVK	R	Y	0.997	61.3	25	49.4	61.3	62.5	5.8	0.629	0.818	0	3	3	0	2	1208.7	753.707		1973510	125	135
Soluble fraction	Biological replicate 3	30S ribosomal protein S5 OS=Mycoplasma hyopneumoniae (strain 7448) GN=rpsE PE=3 SV=1	RS5_MYCH7	24166.4	19	24	68	0.00204	0.556	LRTINQVAELR	K	D	0.997	13.8	25	21	13.8	38	1.77	0.382	0.727	0	0	1	0	2	1312.77	1411.19		337482	194	204
Soluble fraction	Biological replicate 3	30S ribosomal protein S5 OS=Mycoplasma hyopneumoniae (strain 7448) GN=rpsE PE=3 SV=1	RS5_MYCH7	24166.4	19	24	68	0.00204	0.556	LVSVPIYR	R	K	0.983	19.2	25	39.4	19.2	31.7	0.638	0.189	0.562	0	1	0	0	2	946.572	1710.4		1379240	117	124
Soluble fraction	Biological replicate 3	30S ribosomal protein S5 OS=Mycoplasma hyopneumoniae (strain 7448) GN=rpsE PE=3 SV=1	RS5_MYCH7	24166.4	19	24	68	0.00204	0.556	RFSFSAFAVVGNKK	R	G	0.997	49.4	25	23.1	49.4	50.6	2.62	0.415	0.714	0	0	3	0	2	1557.85	1792.78		1968710	76	89
Soluble fraction	Biological replicate 3	30S ribosomal protein S5 OS=Mycoplasma hyopneumoniae (strain 7448) GN=rpsE PE=3 SV=1	RS5_MYCH7	24166.4	19	24	68	0.00204	0.556	STVPHEIAVK	K	Y	0.997	47.4	25	47.3	39.3	58.8	4.55	0.648	0.85	0	3	0	0	2	1080.6	964.681		429359	126	135
Soluble fraction	Biological replicate 3	30S ribosomal protein S5 OS=Mycoplasma hyopneumoniae (strain 7448) GN=rpsE PE=3 SV=1	RS5_MYCH7	24166.4	19	24	68	0.00204	0.556	TINQVAELR	R	D	0.997	49.1	25	53.9	49.1	53.8	4.55	0.455	0.889	0	3	0	0	2	1043.58	1330.89		3513140	196	204
Soluble fraction	Biological replicate 3	30S ribosomal protein S5 OS=Mycoplasma hyopneumoniae (strain 7448) GN=rpsE PE=3 SV=1	RS5_MYCH7	24166.4	19	24	68	0.00204	0.556	TINQVAELRDLSPQQAQAQKV	R	-	0.997	55.7	25	26.2	55.7	56.1	4.11	0.41	0.5	0	1	3	0	2	2337.25	1927.33		2281260	196	216
Soluble fraction	Biological replicate 3	30S ribosomal protein S5 OS=Mycoplasma hyopneumoniae (strain 7448) GN=rpsE PE=3 SV=1	RS5_MYCH7	24166.4	19	24	68	0.00204	0.556	TKINVVR	R	A	0.983	29.8	25	32.9	29.8	38	3.3	0.361	0.857	0	3	0	0	2	829.525	659.843		413898	179	185
Soluble fraction	Biological replicate 3	30S ribosomal protein S5 OS=Mycoplasma hyopneumoniae (strain 7448) GN=rpsE PE=3 SV=1	RS5_MYCH7	24166.4	19	24	68	0.00204	0.556	VELNSQSVAK	K	N	0.997	41.2	25	47.9	41.2	50.3	2.96	0.441	0.75	0	3	0	0	2	1074.58	951.074		418109	18	27
Soluble fraction	Biological replicate 3	30S ribosomal protein S5 OS=Mycoplasma hyopneumoniae (strain 7448) GN=rpsE PE=3 SV=1	RS5_MYCH7	24166.4	19	24	68	0.00204	0.556	VELNSQSVAKNPLNSR	K	E	0.997	72.9	25	44.1	72.9	69.6	5.37	0.592	0.594	0	3	1	0	2	1755.93	1435		3331640	18	33
Soluble fraction	Biological replicate 1	30S ribosomal protein S6 OS=Mycoplasma hyopneumoniae (strain 7448) GN=rpsF PE=3 SV=1	RS6_MYCH7	29107.7	16	24	58	0.00229	0.585	AEMAIIDNLLK	K	T	0.997	65.7	25	66.7	65.7	61	7.35	0.564	0.818	0	6	0	0	2	1230.68	2261.31		7008880	14	24
Soluble fraction	Biological replicate 1	30S ribosomal protein S6 OS=Mycoplasma hyopneumoniae (strain 7448) GN=rpsF PE=3 SV=1	RS6_MYCH7	29107.7	16	24	58	0.00229	0.585	IAQYFLVELNAPTNLIEEFVR	K	R	0.997	78.4	25	25.5	77.7	65.2	5.3	0.647	0.452	0	3	2	0	2	2479.32	4227.79		454210	52	72
Soluble fraction	Biological replicate 1	30S ribosomal protein S6 OS=Mycoplasma hyopneumoniae (strain 7448) GN=rpsF PE=3 SV=1	RS6_MYCH7	29107.7	16	24	58	0.00229	0.585	IAQYFLVELNAPTNLIEEFVRR	K	A	0.997	47.3	25	19.2	47.3	61.6	5.14	0.502	0.455	0	0	3	0	2	2635.42	3844.23		3009170	52	73
Soluble fraction	Biological replicate 1	30S ribosomal protein S6 OS=Mycoplasma hyopneumoniae (strain 7448) GN=rpsF PE=3 SV=1	RS6_MYCH7	29107.7	16	24	58	0.00229	0.585	KLETTNLAYPIR	R	K	0.997	76.4	25	76.2	76.4	53.9	4.85	0.616	0.667	0	1	0	0	2	1418.8	1082.7		115876	37	48
Soluble fraction	Biological replicate 1	30S ribosomal protein S6 OS=Mycoplasma hyopneumoniae (strain 7448) GN=rpsF PE=3 SV=1	RS6_MYCH7	29107.7	16	24	58	0.00229	0.585	NQQNFQQNQQNQTSQYRENSR	K	Q	0.997	43.2	25	22.2	41.4	60	5.16	0.447	0.429	0	0	2	0	2	2640.19	758.507		20999.3	137	157
Soluble fraction	Biological replicate 1	30S ribosomal protein S6 OS=Mycoplasma hyopneumoniae (strain 7448) GN=rpsF PE=3 SV=1	RS6_MYCH7	29107.7	16	24	58	0.00229	0.585	NQQNFQQNQQNQTSQYRENSRQNQDDFQQVSSNQQNFR	K	Q	0.997	30	25	43	30	78.1	4.59	0.551	0.368	0	0	0	2	2	4704.09	1047.18		216385	137	174
Soluble fraction	Biological replicate 1	30S ribosomal protein S6 OS=Mycoplasma hyopneumoniae (strain 7448) GN=rpsF PE=3 SV=1	RS6_MYCH7	29107.7	16	24	58	0.00229	0.585	PKYEIMTILDPK	M	A	0.997	30.5	25	36.1	30.5	61.3	3.77	0.436	0.958	0	0	6	0	1	1447.79	1658.1		4293640	2	13
Soluble fraction	Biological replicate 1	30S ribosomal protein S6 OS=Mycoplasma hyopneumoniae (strain 7448) GN=rpsF PE=3 SV=1	RS6_MYCH7	29107.7	16	24	58	0.00229	0.585	PKYEIMTILDPKAEMAIIDNLLK	M	T	0.997	47.1	25	21.7	47.1	69.4	3.33	0.471	0.674	0	0	2	7	1	2659.45	3534.41		2379410	2	24
Soluble fraction	Biological replicate 1	30S ribosomal protein S6 OS=Mycoplasma hyopneumoniae (strain 7448) GN=rpsF PE=3 SV=1	RS6_MYCH7	29107.7	16	24	58	0.00229	0.585	QNQDDFQQVSSNQQNFR	R	Q	0.997	101	25	35.5	101	62.7	6.35	0.534	0.706	0	3	3	0	2	2082.92	1057.33		854771	158	174
Soluble fraction	Biological replicate 1	30S ribosomal protein S6 OS=Mycoplasma hyopneumoniae (strain 7448) GN=rpsF PE=3 SV=1	RS6_MYCH7	29107.7	16	24	58	0.00229	0.585	QNQDDFQQVSSNQQNFRQNQQNQSGYHRENNR	R	Q	0.997					77.9	2.14	0.413	0.5	0	0	0	3	2	3919.72	926.727		125200	158	189
Soluble fraction	Biological replicate 1	30S ribosomal protein S6 OS=Mycoplasma hyopneumoniae (strain 7448) GN=rpsF PE=3 SV=1	RS6_MYCH7	29107.7	16	24	58	0.00229	0.585	SKIAQYFLVELNAPTNLIEEFVR	K	R	0.997	56.1	25	27.3	56.1	92.7	10.9	0.613	0.696	0	0	4	0	2	2694.45	3921.53		1621860	50	72
Soluble fraction	Biological replicate 1	30S ribosomal protein S6 OS=Mycoplasma hyopneumoniae (strain 7448) GN=rpsF PE=3 SV=1	RS6_MYCH7	29107.7	16	24	58	0.00229	0.585	SKIAQYFLVELNAPTNLIEEFVRR	K	A	0.997	24.4	25	21.7	23.2	60.9	3.04	0.443	0.583	0	0	0	2	2	2850.55	3634.14		909750	50	73
Soluble fraction	Biological replicate 1	30S ribosomal protein S6 OS=Mycoplasma hyopneumoniae (strain 7448) GN=rpsF PE=3 SV=1	RS6_MYCH7	29107.7	16	24	58	0.00229	0.585	TVFGDNSTEK	K	L	0.989	18.4	25	33.2	18.4	28.9	1.24	0.111	0.4	0	1	0	0	2	1097.51	734.773		6143.18	25	34
Soluble fraction	Biological replicate 1	30S ribosomal protein S6 OS=Mycoplasma hyopneumoniae (strain 7448) GN=rpsF PE=3 SV=1	RS6_MYCH7	29107.7	16	24	58	0.00229	0.585	TVFGDNSTEKLR	K	K	0.997					49.6	3.89	0.556	0.542	0	1	0	0	2	1408.71	1206.49		169456	25	36
Soluble fraction	Biological replicate 1	30S ribosomal protein S6 OS=Mycoplasma hyopneumoniae (strain 7448) GN=rpsF PE=3 SV=1	RS6_MYCH7	29107.7	16	24	58	0.00229	0.585	YLIVNLDSEK	R	G	0.997	32	25	36.1	32	43.3	2.96	0.485	0.65	0	1	0	0	2	1193.64	1557.67		526611	83	92
Soluble fraction	Biological replicate 1	30S ribosomal protein S6 OS=Mycoplasma hyopneumoniae (strain 7448) GN=rpsF PE=3 SV=1	RS6_MYCH7	29107.7	16	24	58	0.00229	0.585	YLIVNLDSEKGLNKKPK	R	I	0.997	37.4	25	33.9	37.4	46.3	2.46	0.432	0.5	0	0	3	3	2	1959.13	961.271		4886000	83	99
Soluble fraction	Biological replicate 2	30S ribosomal protein S6 OS=Mycoplasma hyopneumoniae (strain 7448) GN=rpsF PE=3 SV=1	RS6_MYCH7	29107.7	21	32	75	0.00262	0.618	AEMAIIDNLLK	K	T	0.997	77.7	25	75.3	76.8	64.8	5.13	0.591	0.864	0	6	0	0	2	1230.68	2636.25		5630840	14	24
Soluble fraction	Biological replicate 2	30S ribosomal protein S6 OS=Mycoplasma hyopneumoniae (strain 7448) GN=rpsF PE=3 SV=1	RS6_MYCH7	29107.7	21	32	75	0.00262	0.618	DRFDKPNFR	R	G	0.98	22.3	25	37.5	22.3	27.5	-0.255	0.124	0.444	0	1	0	0	2	1194.6	994.784		36922.2	112	120
Soluble fraction	Biological replicate 2	30S ribosomal protein S6 OS=Mycoplasma hyopneumoniae (strain 7448) GN=rpsF PE=3 SV=1	RS6_MYCH7	29107.7	21	32	75	0.00262	0.618	ENSRQNQDDFQQVSSNQQNFR	R	Q	0.997	58.7	25	22.2	58.7	63.4	6.7	0.569	0.548	0	0	3	0	2	2569.14	1256.35		632179	154	174
Soluble fraction	Biological replicate 2	30S ribosomal protein S6 OS=Mycoplasma hyopneumoniae (strain 7448) GN=rpsF PE=3 SV=1	RS6_MYCH7	29107.7	21	32	75	0.00262	0.618	FGDNSTEKLR	V	K	0.997					56.4	5.23	0.548	0.8	0	1	0	0	1	1166.58	1157.33		103502	27	36
Soluble fraction	Biological replicate 2	30S ribosomal protein S6 OS=Mycoplasma hyopneumoniae (strain 7448) GN=rpsF PE=3 SV=1	RS6_MYCH7	29107.7	21	32	75	0.00262	0.618	IAQYFLVELNAPTNLIEEFVR	K	R	0.997	24.9	25	21	24.9	46.3	2.68	0.354	0.429	0	0	1	0	2	2479.32	4373.29		38571	52	72
Soluble fraction	Biological replicate 2	30S ribosomal protein S6 OS=Mycoplasma hyopneumoniae (strain 7448) GN=rpsF PE=3 SV=1	RS6_MYCH7	29107.7	21	32	75	0.00262	0.618	IAQYFLVELNAPTNLIEEFVRR	K	A	0.997	30.7	25	15	30.7	52.8	3.24	0.437	0.386	0	0	1	0	2	2635.42	3953.62		643949	52	73
Soluble fraction	Biological replicate 2	30S ribosomal protein S6 OS=Mycoplasma hyopneumoniae (strain 7448) GN=rpsF PE=3 SV=1	RS6_MYCH7	29107.7	21	32	75	0.00262	0.618	KLETTNLAYPIR	R	K	0.997	58.8	25	59.7	58.8	55.1	7.46	0.61	0.667	0	2	0	0	2	1418.8	1554.12		889237	37	48
Soluble fraction	Biological replicate 2	30S ribosomal protein S6 OS=Mycoplasma hyopneumoniae (strain 7448) GN=rpsF PE=3 SV=1	RS6_MYCH7	29107.7	21	32	75	0.00262	0.618	KLETTNLAYPIRK	R	S	0.997	79.3	25	44.2	78.8	58.6	5.18	0.517	0.846	0	3	3	0	2	1546.9	1250.75		8390380	37	49
Soluble fraction	Biological replicate 2	30S ribosomal protein S6 OS=Mycoplasma hyopneumoniae (strain 7448) GN=rpsF PE=3 SV=1	RS6_MYCH7	29107.7	21	32	75	0.00262	0.618	LETTNLAYPIRK	K	S	0.997	64.8	25	37.2	63	51.1	3.11	0.47	0.833	0	2	3	0	2	1418.8	1472.02		5006900	38	49
Soluble fraction	Biological replicate 2	30S ribosomal protein S6 OS=Mycoplasma hyopneumoniae (strain 7448) GN=rpsF PE=3 SV=1	RS6_MYCH7	29107.7	21	32	75	0.00262	0.618	NQQNFQQNQQNQTSQYR	K	E	0.997	113	25	59.9	113	66.5	7	0.549	0.735	0	2	3	0	2	2153.97	926.035		334752	137	153
Soluble fraction	Biological replicate 2	30S ribosomal protein S6 OS=Mycoplasma hyopneumoniae (strain 7448) GN=rpsF PE=3 SV=1	RS6_MYCH7	29107.7	21	32	75	0.00262	0.618	NQQNFQQNQQNQTSQYRENSR	K	Q	0.997	96.7	25	28.3	96.7	62.3	4.92	0.501	0.452	0	0	3	2	2	2640.19	818.029		302694	137	157
Soluble fraction	Biological replicate 2	30S ribosomal protein S6 OS=Mycoplasma hyopneumoniae (strain 7448) GN=rpsF PE=3 SV=1	RS6_MYCH7	29107.7	21	32	75	0.00262	0.618	PKYEIMTILDPK	M	A	0.997	51.6	25	36.2	51.6	57.9	3.17	0.465	0.917	0	2	4	0	1	1447.79	2278.09		7854480	2	13
Soluble fraction	Biological replicate 2	30S ribosomal protein S6 OS=Mycoplasma hyopneumoniae (strain 7448) GN=rpsF PE=3 SV=1	RS6_MYCH7	29107.7	21	32	75	0.00262	0.618	QNQDDFQQVSSNQQNFR	R	Q	0.997	105	25	30.8	105	69.1	7.72	0.619	0.765	0	2	3	0	2	2082.92	1451.51		2238290	158	174
Soluble fraction	Biological replicate 2	30S ribosomal protein S6 OS=Mycoplasma hyopneumoniae (strain 7448) GN=rpsF PE=3 SV=1	RS6_MYCH7	29107.7	21	32	75	0.00262	0.618	QYQPIKNPK	R	F	0.997	35.2	25	40.3	35.2	35.7	2.92	0.367	0.611	0	4	0	0	2	1115.62	671.396		633777	215	223
Soluble fraction	Biological replicate 2	30S ribosomal protein S6 OS=Mycoplasma hyopneumoniae (strain 7448) GN=rpsF PE=3 SV=1	RS6_MYCH7	29107.7	21	32	75	0.00262	0.618	RQYQPIKNPK	R	F	0.997	35.8	25	47.9	28.1	41.2	2.05	0.209	0.8	0	3	3	0	2	1271.72	577.003		268337	214	223
Soluble fraction	Biological replicate 2	30S ribosomal protein S6 OS=Mycoplasma hyopneumoniae (strain 7448) GN=rpsF PE=3 SV=1	RS6_MYCH7	29107.7	21	32	75	0.00262	0.618	SRFDQQDQQATK	K	N	0.997	42.6	25	53.8	42.6	52.4	3.6	0.349	0.833	0	0	3	0	2	1451.69	583.214		194580	125	136
Soluble fraction	Biological replicate 2	30S ribosomal protein S6 OS=Mycoplasma hyopneumoniae (strain 7448) GN=rpsF PE=3 SV=1	RS6_MYCH7	29107.7	21	32	75	0.00262	0.618	SRFDQQDQQATKNQQNFQQNQQNQTSQYR	K	E	0.997	49.4	25	24.1	48.9	75.7	4.43	0.435	0.638	0	0	0	3	2	3586.64	1121.24		85700.6	125	153
Soluble fraction	Biological replicate 2	30S ribosomal protein S6 OS=Mycoplasma hyopneumoniae (strain 7448) GN=rpsF PE=3 SV=1	RS6_MYCH7	29107.7	21	32	75	0.00262	0.618	TVFGDNSTEK	K	L	0.997	37	25	44.6	37	46.1	5.18	0.46	0.7	0	3	0	0	2	1097.51	848.301		206935	25	34
Soluble fraction	Biological replicate 2	30S ribosomal protein S6 OS=Mycoplasma hyopneumoniae (strain 7448) GN=rpsF PE=3 SV=1	RS6_MYCH7	29107.7	21	32	75	0.00262	0.618	TVFGDNSTEKLR	K	K	0.997	58	25	36.5	58	59.9	5.42	0.614	0.708	0	3	2	0	2	1366.7	1165.72		1082960	25	36
Soluble fraction	Biological replicate 2	30S ribosomal protein S6 OS=Mycoplasma hyopneumoniae (strain 7448) GN=rpsF PE=3 SV=1	RS6_MYCH7	29107.7	21	32	75	0.00262	0.618	YEIMTILDPK	K	A	0.997	44.3	25	47.8	40.1	51.2	4.39	0.568	0.75	0	2	0	0	2	1222.64	2630.82		635607	4	13
Soluble fraction	Biological replicate 2	30S ribosomal protein S6 OS=Mycoplasma hyopneumoniae (strain 7448) GN=rpsF PE=3 SV=1	RS6_MYCH7	29107.7	21	32	75	0.00262	0.618	YLIVNLDSEK	R	G	0.997	42.8	25	50.6	38.7	46.8	3	0.44	0.7	0	2	0	0	2	1193.64	2032.9		3012220	83	92
Soluble fraction	Biological replicate 3	30S ribosomal protein S6 OS=Mycoplasma hyopneumoniae (strain 7448) GN=rpsF PE=3 SV=1	RS6_MYCH7	29107.7	26	39	96	0.00288	0.651	AEMAIIDNLLK	K	T	0.997	67.6	25	70.6	66.4	60.9	4.4	0.519	0.818	0	6	0	0	2	1230.68	2840.01		7358090	14	24
Soluble fraction	Biological replicate 3	30S ribosomal protein S6 OS=Mycoplasma hyopneumoniae (strain 7448) GN=rpsF PE=3 SV=1	RS6_MYCH7	29107.7	26	39	96	0.00288	0.651	DRFDKPNFR	R	G	0.997	20.2	25	41.5	20.2	33.2	1.33	0.361	0.556	0	1	0	0	2	1194.6	999.903		81896.5	112	120
Soluble fraction	Biological replicate 3	30S ribosomal protein S6 OS=Mycoplasma hyopneumoniae (strain 7448) GN=rpsF PE=3 SV=1	RS6_MYCH7	29107.7	26	39	96	0.00288	0.651	ENSRQNQDDFQQVSSNQQNFR	R	Q	0.997	50.4	25	17.2	50.4	62.6	5.92	0.537	0.548	0	0	3	0	2	2569.14	1260.17		918325	154	174
Soluble fraction	Biological replicate 3	30S ribosomal protein S6 OS=Mycoplasma hyopneumoniae (strain 7448) GN=rpsF PE=3 SV=1	RS6_MYCH7	29107.7	26	39	96	0.00288	0.651	FDQQDQQATKNQQNFQQNQQNQTSQYRENSR	R	Q	0.997	76.4	25	23.9	76.4	71.3	3.51	0.459	0.419	0	0	0	4	2	3829.73	1055.47		119334	127	157
Soluble fraction	Biological replicate 3	30S ribosomal protein S6 OS=Mycoplasma hyopneumoniae (strain 7448) GN=rpsF PE=3 SV=1	RS6_MYCH7	29107.7	26	39	96	0.00288	0.651	IAQYFLVELNAPTNLIEEFVR	K	R	0.997	63.2	25	19.1	63.2	64.8	7.89	0.688	0.452	0	1	3	0	2	2479.32	4339.77		239967	52	72
Soluble fraction	Biological replicate 3	30S ribosomal protein S6 OS=Mycoplasma hyopneumoniae (strain 7448) GN=rpsF PE=3 SV=1	RS6_MYCH7	29107.7	26	39	96	0.00288	0.651	IAQYFLVELNAPTNLIEEFVRR	K	A	0.997	46.2	25	18.7	46.2	67.2	4.4	0.573	0.477	0	1	3	0	2	2635.42	3948.65		6256410	52	73
Soluble fraction	Biological replicate 3	30S ribosomal protein S6 OS=Mycoplasma hyopneumoniae (strain 7448) GN=rpsF PE=3 SV=1	RS6_MYCH7	29107.7	26	39	96	0.00288	0.651	KLETTNLAYPIR	R	K	0.997	66.8	25	67.4	66.8	54.5	5.62	0.589	0.667	0	2	0	0	2	1418.8	1533.9		1095120	37	48
Soluble fraction	Biological replicate 3	30S ribosomal protein S6 OS=Mycoplasma hyopneumoniae (strain 7448) GN=rpsF PE=3 SV=1	RS6_MYCH7	29107.7	26	39	96	0.00288	0.651	KLETTNLAYPIRK	R	S	0.997	73.5	25	42.4	73.5	58.1	4.89	0.465	0.846	0	3	3	0	2	1546.9	1265.9		5395490	37	49
Soluble fraction	Biological replicate 3	30S ribosomal protein S6 OS=Mycoplasma hyopneumoniae (strain 7448) GN=rpsF PE=3 SV=1	RS6_MYCH7	29107.7	26	39	96	0.00288	0.651	LETTNLAYPIRK	K	S	0.997	20.2	25	25.9	20.2	35.3	0.921	0.286	0.5	0	0	2	0	2	1418.8	1456.9		569566	38	49
Soluble fraction	Biological replicate 3	30S ribosomal protein S6 OS=Mycoplasma hyopneumoniae (strain 7448) GN=rpsF PE=3 SV=1	RS6_MYCH7	29107.7	26	39	96	0.00288	0.651	NQQNFQQNQQNQTSQYR	K	E	0.997	135	25	70.6	135	65.2	6.47	0.543	0.735	0	2	3	0	2	2153.97	945.919		433381	137	153
Soluble fraction	Biological replicate 3	30S ribosomal protein S6 OS=Mycoplasma hyopneumoniae (strain 7448) GN=rpsF PE=3 SV=1	RS6_MYCH7	29107.7	26	39	96	0.00288	0.651	NQQNFQQNQQNQTSQYRENSR	K	Q	0.997	70.7	25	26.1	70.7	52.5	2.15	0.358	0.381	0	0	3	3	2	2640.19	843.77		624948	137	157
Soluble fraction	Biological replicate 3	30S ribosomal protein S6 OS=Mycoplasma hyopneumoniae (strain 7448) GN=rpsF PE=3 SV=1	RS6_MYCH7	29107.7	26	39	96	0.00288	0.651	NQQNFQQNQQNQTSQYRENSRQNQDDFQQVSSNQQNFR	K	Q	0.997	22.9	25	17.8	19.4	76.1	3.59	0.502	0.342	0	0	0	3	2	4704.09	1391.22		1167860	137	174
Soluble fraction	Biological replicate 3	30S ribosomal protein S6 OS=Mycoplasma hyopneumoniae (strain 7448) GN=rpsF PE=3 SV=1	RS6_MYCH7	29107.7	26	39	96	0.00288	0.651	PKYEIMTILDPK	M	A	0.997	56.2	25	43.7	56.2	66.7	6.17	0.538	0.792	0	4	3	0	1	1447.79	2265.76		9538980	2	13
Soluble fraction	Biological replicate 3	30S ribosomal protein S6 OS=Mycoplasma hyopneumoniae (strain 7448) GN=rpsF PE=3 SV=1	RS6_MYCH7	29107.7	26	39	96	0.00288	0.651	PKYEIMTILDPKAEMAIIDNLLK	M	T	0.997	57	25	29	57	77	4.34	0.484	0.739	0	0	3	3	1	2659.45	3917.14		2832890	2	24
Soluble fraction	Biological replicate 3	30S ribosomal protein S6 OS=Mycoplasma hyopneumoniae (strain 7448) GN=rpsF PE=3 SV=1	RS6_MYCH7	29107.7	26	39	96	0.00288	0.651	QNQDDFQQVSSNQQNFR	R	Q	0.997	106	25	28.6	106	69.7	7.55	0.626	0.765	0	3	3	0	2	2082.92	1438.48		3288830	158	174
Soluble fraction	Biological replicate 3	30S ribosomal protein S6 OS=Mycoplasma hyopneumoniae (strain 7448) GN=rpsF PE=3 SV=1	RS6_MYCH7	29107.7	26	39	96	0.00288	0.651	QYQPIKNPK	R	F	0.997	42.4	25	50.1	42.4	41.7	5.57	0.506	0.722	0	5	0	0	2	1115.62	710.467		942209	215	223
Soluble fraction	Biological replicate 3	30S ribosomal protein S6 OS=Mycoplasma hyopneumoniae (strain 7448) GN=rpsF PE=3 SV=1	RS6_MYCH7	29107.7	26	39	96	0.00288	0.651	SKIAQYFLVELNAPTNLIEEFVR	K	R	0.997	53.4	25	21.6	50.6	78.6	7.1	0.595	0.609	0	0	4	0	2	2694.45	4043.7		1427200	50	72
Soluble fraction	Biological replicate 3	30S ribosomal protein S6 OS=Mycoplasma hyopneumoniae (strain 7448) GN=rpsF PE=3 SV=1	RS6_MYCH7	29107.7	26	39	96	0.00288	0.651	SKIAQYFLVELNAPTNLIEEFVRR	K	A	0.997	29.4	25	32.4	27.5	61.3	3.3	0.478	0.562	0	0	0	2	2	2850.55	3756.23		832560	50	73
Soluble fraction	Biological replicate 3	30S ribosomal protein S6 OS=Mycoplasma hyopneumoniae (strain 7448) GN=rpsF PE=3 SV=1	RS6_MYCH7	29107.7	26	39	96	0.00288	0.651	SRFDQQDQQATK	K	N	0.997	32.7	25	40.8	32.7	49.3	3.09	0.41	0.792	0	0	3	0	2	1451.69	620.923		157870	125	136
Soluble fraction	Biological replicate 3	30S ribosomal protein S6 OS=Mycoplasma hyopneumoniae (strain 7448) GN=rpsF PE=3 SV=1	RS6_MYCH7	29107.7	26	39	96	0.00288	0.651	SRFDQQDQQATKNQQNFQQNQQNQTSQYR	K	E	0.997	60.8	25	25.1	60.8	68.8	3.24	0.424	0.586	0	0	0	2	2	3586.64	1110.07		178919	125	153
Soluble fraction	Biological replicate 3	30S ribosomal protein S6 OS=Mycoplasma hyopneumoniae (strain 7448) GN=rpsF PE=3 SV=1	RS6_MYCH7	29107.7	26	39	96	0.00288	0.651	SRFDQQDQQATKNQQNFQQNQQNQTSQYRENSR	K	Q	0.997	43.2	25	19.8	40.7	56.9	3.02	0.336	0.333	0	0	0	1	2	4072.86	1046.87		122413	125	157
Soluble fraction	Biological replicate 3	30S ribosomal protein S6 OS=Mycoplasma hyopneumoniae (strain 7448) GN=rpsF PE=3 SV=1	RS6_MYCH7	29107.7	26	39	96	0.00288	0.651	TVFGDNSTEK	K	L	0.997	38.2	25	39	38.2	49.5	3.82	0.44	0.75	0	3	0	0	2	1097.51	867.639		314786	25	34
Soluble fraction	Biological replicate 3	30S ribosomal protein S6 OS=Mycoplasma hyopneumoniae (strain 7448) GN=rpsF PE=3 SV=1	RS6_MYCH7	29107.7	26	39	96	0.00288	0.651	TVFGDNSTEKLR	K	K	0.997	54.8	25	36.4	54.8	65.7	7.32	0.648	0.792	0	3	0	0	2	1366.7	1186		760142	25	36
Soluble fraction	Biological replicate 3	30S ribosomal protein S6 OS=Mycoplasma hyopneumoniae (strain 7448) GN=rpsF PE=3 SV=1	RS6_MYCH7	29107.7	26	39	96	0.00288	0.651	YLIVNLDSEK	R	G	0.997	44.1	25	50.8	44	47.5	2.7	0.457	0.7	0	3	0	0	2	1193.64	2026.46		8097740	83	92
Soluble fraction	Biological replicate 3	30S ribosomal protein S6 OS=Mycoplasma hyopneumoniae (strain 7448) GN=rpsF PE=3 SV=1	RS6_MYCH7	29107.7	26	39	96	0.00288	0.651	YLIVNLDSEKGLNK	R	K	0.997	27.8	25	35.5	21.9	51.5	2.59	0.466	0.679	0	0	1	0	2	1605.88	1851.82		2137250	83	96
Soluble fraction	Biological replicate 3	30S ribosomal protein S6 OS=Mycoplasma hyopneumoniae (strain 7448) GN=rpsF PE=3 SV=1	RS6_MYCH7	29107.7	26	39	96	0.00288	0.651	YLIVNLDSEKGLNKKPK	R	I	0.997	30.3	25	36.1	30.3	44.4	1.6	0.385	0.471	0	0	1	1	2	1959.13	1369.49		4794710	83	99
Insoluble fraction	Biological Replicate 1	30S ribosomal protein S7	RS7_MYCH7	18037.7	4	5	11	0.00131	0.224	KTTAQNILYSAFK	K	L	0.997	100	25	46	100	60.6	5.49	0.624	0.692	0	3	2	0	2	1484.81	1336.13		104841	36	48
Insoluble fraction	Biological Replicate 1	30S ribosomal protein S7	RS7_MYCH7	18037.7	4	5	11	0.00131	0.224	LANEIIDAYNK	K	T	0.997	84.1	25	62.2	83.8	60.7	6.18	0.646	0.818	0	2	0	0	2	1263.66	1204.64		97524.2	120	130
Insoluble fraction	Biological Replicate 1	30S ribosomal protein S7	RS7_MYCH7	18037.7	4	5	11	0.00131	0.224	NVLADPVFNSK	R	L	0.997	70.2	25	56.1	70.2	58.3	2.92	0.604	0.773	0	2	0	0	2	1203.64	1252.68		58096.8	11	21
Insoluble fraction	Biological Replicate 1	30S ribosomal protein S7	RS7_MYCH7	18037.7	4	5	11	0.00131	0.224	TTAQNILYSAFK	K	L	0.997	89.2	25	70.9	89.2	61.1	5.54	0.607	0.75	0	2	0	0	2	1356.72	1968.36		46746.2	37	48
Insoluble fraction	Biological Replicate 2	30S ribosomal protein S7	RS7_MYCH7	18037.7	4	4	7	0.00107	0.301	IGGTNYQVPMEVR	R	Q	0.953	11	25	21.6	11	34	0.745	0.362	0.385	0	1	0	0	2	1463.73	1310.77		113774	80	92
Insoluble fraction	Biological Replicate 2	30S ribosomal protein S7	RS7_MYCH7	18037.7	4	4	7	0.00107	0.301	LANEIIDAYNK	K	T	0.997	66.2	25	55.1	66.2	60.7	7.52	0.659	0.818	0	2	0	0	2	1263.66	1228.06		289342	120	130
Insoluble fraction	Biological Replicate 2	30S ribosomal protein S7	RS7_MYCH7	18037.7	4	4	7	0.00107	0.301	NVLADPVFNSK	R	L	0.997	45.5	25	41	45.5	59.6	4.55	0.619	0.773	0	2	0	0	2	1203.64	1280.87		649938	11	21
Insoluble fraction	Biological Replicate 2	30S ribosomal protein S7	RS7_MYCH7	18037.7	4	4	7	0.00107	0.301	TTAQNILYSAFK	K	L	0.997	67.8	25	52.3	67.8	57.7	5.17	0.601	0.708	0	2	0	0	2	1356.72	1979.6		344150	37	48
Insoluble fraction	Biological Replicate 3	30S ribosomal protein S7	RS7_MYCH7	18037.7	5	5	9	0.00111	0.308	IGGTNYQVPMEVR	R	Q	0.997	20.8	25	26.8	20.8	36.7	1.38	0.332	0.385	0	1	0	0	2	1463.73	1303.13		26479.8	80	92
Insoluble fraction	Biological Replicate 3	30S ribosomal protein S7	RS7_MYCH7	18037.7	5	5	9	0.00111	0.308	KTTAQNILYSAFK	K	L	0.997	32.6	25	29.6	32.6	53.5	2.46	0.426	0.808	0	0	2	0	2	1484.81	1380.09		40525.3	36	48
Insoluble fraction	Biological Replicate 3	30S ribosomal protein S7	RS7_MYCH7	18037.7	5	5	9	0.00111	0.308	LANEIIDAYNK	K	T	0.997	73.4	25	67.8	70.3	61.2	6.16	0.631	0.818	0	2	0	0	2	1263.66	1220.18		76466.2	120	130
Insoluble fraction	Biological Replicate 3	30S ribosomal protein S7	RS7_MYCH7	18037.7	5	5	9	0.00111	0.308	NVLADPVFNSK	R	L	0.997	44	25	41.5	44	59.7	3.92	0.571	0.773	0	2	0	0	2	1203.64	1271.09		141503	11	21
Insoluble fraction	Biological Replicate 3	30S ribosomal protein S7	RS7_MYCH7	18037.7	5	5	9	0.00111	0.308	TTAQNILYSAFK	K	L	0.997	73.7	25	58.3	73.7	61.2	5.68	0.627	0.75	0	2	0	0	2	1356.72	1953.7		46223.5	37	48
Soluble fraction	Biological replicate 1	30S ribosomal protein S7 OS=Mycoplasma hyopneumoniae (strain 7448) GN=rpsG PE=3 SV=1	RS7_MYCH7	18037.7	7	8	21	0.000827	0.391	IGGTNYQVPMEVR	R	Q	0.997	54.3	25	32.9	54.3	51.7	6.38	0.66	0.577	0	6	0	0	2	1479.73	1196.66		1395510	80	92
Soluble fraction	Biological replicate 1	30S ribosomal protein S7 OS=Mycoplasma hyopneumoniae (strain 7448) GN=rpsG PE=3 SV=1	RS7_MYCH7	18037.7	7	8	21	0.000827	0.391	LANEIIDAYNK	K	T	0.997	75.8	25	59.6	71.1	60.8	7.57	0.658	0.818	0	2	0	0	2	1263.66	1267.99		852852	120	130
Soluble fraction	Biological replicate 1	30S ribosomal protein S7 OS=Mycoplasma hyopneumoniae (strain 7448) GN=rpsG PE=3 SV=1	RS7_MYCH7	18037.7	7	8	21	0.000827	0.391	LANEIIDAYNKTGGAFK	K	K	0.997	35.1	25	40.5	35.1	52.3	2.55	0.495	0.559	0	0	4	0	2	1824.95	1802.85		1623180	120	136
Soluble fraction	Biological replicate 1	30S ribosomal protein S7 OS=Mycoplasma hyopneumoniae (strain 7448) GN=rpsG PE=3 SV=1	RS7_MYCH7	18037.7	7	8	21	0.000827	0.391	NVLADPVFNSK	R	L	0.997	9.48	25	20.7	9.48	37.7	1.92	0.39	0.5	0	3	0	0	2	1203.64	1339.76		608591	11	21
Soluble fraction	Biological replicate 1	30S ribosomal protein S7 OS=Mycoplasma hyopneumoniae (strain 7448) GN=rpsG PE=3 SV=1	RS7_MYCH7	18037.7	7	8	21	0.000827	0.391	RIGGTNYQVPMEVR	R	Q	0.979	7.51	25	21	0	34	0.469	0.124	0.464	0	0	1	0	2	1619.83	1078.05		162482	79	92
Soluble fraction	Biological replicate 1	30S ribosomal protein S7 OS=Mycoplasma hyopneumoniae (strain 7448) GN=rpsG PE=3 SV=1	RS7_MYCH7	18037.7	7	8	21	0.000827	0.391	TTAQNILYSAFK	K	L	0.997	79	25	58.6	75.4	61.2	6.46	0.647	0.75	0	3	0	0	2	1356.72	2041.32		1152840	37	48
Soluble fraction	Biological replicate 1	30S ribosomal protein S7 OS=Mycoplasma hyopneumoniae (strain 7448) GN=rpsG PE=3 SV=1	RS7_MYCH7	18037.7	7	8	21	0.000827	0.391	WLILFAR	R	K	0.979	27.1	25	38.9	26.5	43	2.26	0.533	0.929	0	2	0	0	2	918.556	2616.01		597278	103	109
Soluble fraction	Biological replicate 2	30S ribosomal protein S7 OS=Mycoplasma hyopneumoniae (strain 7448) GN=rpsG PE=3 SV=1	RS7_MYCH7	18037.7	7	8	21	0.000735	0.455	IGGTNYQVPMEVR	R	Q	0.997	56.7	25	36.9	56.7	47.7	5.22	0.646	0.538	0	7	0	0	2	1479.73	1816.34		2972740	80	92
Soluble fraction	Biological replicate 2	30S ribosomal protein S7 OS=Mycoplasma hyopneumoniae (strain 7448) GN=rpsG PE=3 SV=1	RS7_MYCH7	18037.7	7	8	21	0.000735	0.455	LANEIIDAYNK	K	T	0.997	82.1	25	64.5	82.1	57.1	4.92	0.611	0.773	0	3	0	0	2	1263.66	1742.21		2114030	120	130
Soluble fraction	Biological replicate 2	30S ribosomal protein S7 OS=Mycoplasma hyopneumoniae (strain 7448) GN=rpsG PE=3 SV=1	RS7_MYCH7	18037.7	7	8	21	0.000735	0.455	LQKDALEVFR	K	Q	0.997	33.7	25	41.8	33.7	53.3	2.92	0.508	1.05	0	0	3	0	2	1218.68	1586.01		3898610	54	63
Soluble fraction	Biological replicate 2	30S ribosomal protein S7 OS=Mycoplasma hyopneumoniae (strain 7448) GN=rpsG PE=3 SV=1	RS7_MYCH7	18037.7	7	8	21	0.000735	0.455	NVLADPVFNSK	R	L	0.997	29.5	25	38	29.5	40.9	1.72	0.452	0.545	0	2	0	0	2	1203.64	1829.04		315159	11	21
Soluble fraction	Biological replicate 2	30S ribosomal protein S7 OS=Mycoplasma hyopneumoniae (strain 7448) GN=rpsG PE=3 SV=1	RS7_MYCH7	18037.7	7	8	21	0.000735	0.455	QQTLALR	R	W	0.986	47.8	25	50.4	40.3	24.8	0.678	0.19	0.571	0	1	0	0	2	829.489	1037.7		84211.4	96	102
Soluble fraction	Biological replicate 2	30S ribosomal protein S7 OS=Mycoplasma hyopneumoniae (strain 7448) GN=rpsG PE=3 SV=1	RS7_MYCH7	18037.7	7	8	21	0.000735	0.455	TTAQNILYSAFK	K	L	0.997	69.6	25	54.2	68.4	64.9	6.85	0.601	0.792	0	3	0	0	2	1356.72	2360.75		1805470	37	48
Soluble fraction	Biological replicate 2	30S ribosomal protein S7 OS=Mycoplasma hyopneumoniae (strain 7448) GN=rpsG PE=3 SV=1	RS7_MYCH7	18037.7	7	8	21	0.000735	0.455	WLILFAR	R	K	0.986	27.4	25	37.4	27.4	42.9	2.26	0.531	0.929	0	2	0	0	2	918.556	2960.73		620944	103	109
Soluble fraction	Biological replicate 3	30S ribosomal protein S7 OS=Mycoplasma hyopneumoniae (strain 7448) GN=rpsG PE=3 SV=1	RS7_MYCH7	18037.7	12	15	37	0.00111	0.571	IGGTNYQVPMEVR	R	Q	0.997	52.3	25	40.1	48.5	54.8	3.96	0.6	0.615	0	6	0	0	2	1463.73	1636.79		5181020	80	92
Soluble fraction	Biological replicate 3	30S ribosomal protein S7 OS=Mycoplasma hyopneumoniae (strain 7448) GN=rpsG PE=3 SV=1	RS7_MYCH7	18037.7	12	15	37	0.00111	0.571	KTTAQNILYSAFK	K	L	0.997	88.1	25	39.2	88.1	78.6	7.48	0.702	0.846	0	3	1	0	2	1484.81	1856.51		3320770	36	48
Soluble fraction	Biological replicate 3	30S ribosomal protein S7 OS=Mycoplasma hyopneumoniae (strain 7448) GN=rpsG PE=3 SV=1	RS7_MYCH7	18037.7	12	15	37	0.00111	0.571	LANEIIDAYNK	K	T	0.997	85.4	25	65	85.4	60.6	5.2	0.657	0.818	0	3	0	0	2	1263.66	1718.21		4930520	120	130
Soluble fraction	Biological replicate 3	30S ribosomal protein S7 OS=Mycoplasma hyopneumoniae (strain 7448) GN=rpsG PE=3 SV=1	RS7_MYCH7	18037.7	12	15	37	0.00111	0.571	LANEIIDAYNKTGGAFK	K	K	0.997	36.8	25	39.2	36.8	41.9	1.24	0.368	0.441	0	0	3	0	2	1824.95	2118.8		2846900	120	136
Soluble fraction	Biological replicate 3	30S ribosomal protein S7 OS=Mycoplasma hyopneumoniae (strain 7448) GN=rpsG PE=3 SV=1	RS7_MYCH7	18037.7	12	15	37	0.00111	0.571	LQKDALEVFR	K	Q	0.997	55.7	25	48	50.8	57.4	3.92	0.491	0.85	0	3	3	0	2	1218.68	1563.07		8129020	54	63
Soluble fraction	Biological replicate 3	30S ribosomal protein S7 OS=Mycoplasma hyopneumoniae (strain 7448) GN=rpsG PE=3 SV=1	RS7_MYCH7	18037.7	12	15	37	0.00111	0.571	NVLADPVFNSK	R	L	0.997	54.7	25	49.6	54.7	54.9	4.92	0.43	0.727	0	2	0	0	2	1203.64	1809.52		3287470	11	21
Soluble fraction	Biological replicate 3	30S ribosomal protein S7 OS=Mycoplasma hyopneumoniae (strain 7448) GN=rpsG PE=3 SV=1	RS7_MYCH7	18037.7	12	15	37	0.00111	0.571	NVTPLTEVR	K	S	0.997	32.1	25	55.1	32.1	47.5	3	0.545	0.778	0	2	0	0	2	1028.57	1356.8		1586780	68	76
Soluble fraction	Biological replicate 3	30S ribosomal protein S7 OS=Mycoplasma hyopneumoniae (strain 7448) GN=rpsG PE=3 SV=1	RS7_MYCH7	18037.7	12	15	37	0.00111	0.571	QQTLALR	R	W	0.983	41.2	25	43.9	32	23.7	0.409	0.215	0.571	0	2	0	0	2	829.489	1038.99		349559	96	102
Soluble fraction	Biological replicate 3	30S ribosomal protein S7 OS=Mycoplasma hyopneumoniae (strain 7448) GN=rpsG PE=3 SV=1	RS7_MYCH7	18037.7	12	15	37	0.00111	0.571	RIGGTNYQVPMEVR	R	Q	0.997	47.6	25	35.1	47.6	49.3	3.89	0.531	0.536	0	2	0	0	2	1619.83	1499.43		578882	79	92
Soluble fraction	Biological replicate 3	30S ribosomal protein S7 OS=Mycoplasma hyopneumoniae (strain 7448) GN=rpsG PE=3 SV=1	RS7_MYCH7	18037.7	12	15	37	0.00111	0.571	RQQTLALR	K	W	0.997	21.3	25	33.8	21.3	29.8	2.24	0.389	0.625	0	1	0	0	2	985.59	807.578		46864	95	102
Soluble fraction	Biological replicate 3	30S ribosomal protein S7 OS=Mycoplasma hyopneumoniae (strain 7448) GN=rpsG PE=3 SV=1	RS7_MYCH7	18037.7	12	15	37	0.00111	0.571	TTAQNILYSAFK	K	L	0.997	75.6	25	59.8	75.6	64.9	5.89	0.622	0.792	0	3	0	0	2	1356.72	2340.2		4235930	37	48
Soluble fraction	Biological replicate 3	30S ribosomal protein S7 OS=Mycoplasma hyopneumoniae (strain 7448) GN=rpsG PE=3 SV=1	RS7_MYCH7	18037.7	12	15	37	0.00111	0.571	WLILFAR	R	K	0.983	27.1	25	38.9	24.6	42.9	2.6	0.536	0.929	0	3	0	0	2	918.556	2946.76		2457980	103	109
Soluble fraction	Biological replicate 1	30S ribosomal protein S8 OS=Mycoplasma hyopneumoniae (strain 7448) GN=rpsH PE=3 SV=1	RS8_MYCH7	14614.2	8	13	43	0.00169	0.733	AFITDPIADMLTR	M	I	0.997	88.1	25	50.7	88.1	70.7	7.28	0.71	0.769	0	9	0	0	1	1463.76	2262.17		5857170	2	14
Soluble fraction	Biological replicate 1	30S ribosomal protein S8 OS=Mycoplasma hyopneumoniae (strain 7448) GN=rpsH PE=3 SV=1	RS8_MYCH7	14614.2	8	13	43	0.00169	0.733	AGYIKDFQVEGDLKK	K	N	0.997	89.9	25	48.9	89.9	63.3	4.62	0.469	0.8	0	3	3	3	2	1710.91	1077.08		1068710000000	44	58
Soluble fraction	Biological replicate 1	30S ribosomal protein S8 OS=Mycoplasma hyopneumoniae (strain 7448) GN=rpsH PE=3 SV=1	RS8_MYCH7	14614.2	8	13	43	0.00169	0.733	GLLTDSQAR	K	K	0.997	37.9	25	43.3	37.9	46.5	3.68	0.26	0.778	0	2	0	0	2	960.511	805.996		160287	110	118
Soluble fraction	Biological replicate 1	30S ribosomal protein S8 OS=Mycoplasma hyopneumoniae (strain 7448) GN=rpsH PE=3 SV=1	RS8_MYCH7	14614.2	8	13	43	0.00169	0.733	IPFVQSGFGIAILSTSK	K	G	0.997	113	25	29.6	113	60.1	9.68	0.569	0.676	0	6	3	0	2	1764.99	3055.77		3113940	93	109
Soluble fraction	Biological replicate 1	30S ribosomal protein S8 OS=Mycoplasma hyopneumoniae (strain 7448) GN=rpsH PE=3 SV=1	RS8_MYCH7	14614.2	8	13	43	0.00169	0.733	KENVGGEIIAYIW	R	-	0.997	52.8	25	33	52.8	38.3	2.14	0.46	0.462	0	4	0	0	2	1491.78	2897.95		1588680	119	131
Soluble fraction	Biological replicate 1	30S ribosomal protein S8 OS=Mycoplasma hyopneumoniae (strain 7448) GN=rpsH PE=3 SV=1	RS8_MYCH7	14614.2	8	13	43	0.00169	0.733	VKILEIIQK	K	A	0.997	29.2	25	41.3	29.2	45.3	2.17	0.47	0.778	0	1	0	0	2	1083.71	1185.83		505255	35	43
Soluble fraction	Biological replicate 1	30S ribosomal protein S8 OS=Mycoplasma hyopneumoniae (strain 7448) GN=rpsH PE=3 SV=1	RS8_MYCH7	14614.2	8	13	43	0.00169	0.733	VYTSASKIPFVQSGFGIAILSTSK	R	G	0.997	117	25	28.9	116	61	4.37	0.556	0.479	0	3	3	0	2	2501.37	2750.27		1504160	86	109
Soluble fraction	Biological replicate 1	30S ribosomal protein S8 OS=Mycoplasma hyopneumoniae (strain 7448) GN=rpsH PE=3 SV=1	RS8_MYCH7	14614.2	8	13	43	0.00169	0.733	YKGNLSSISGLKR	K	I	0.997	44.7	25	47.9	44.7	57.2	5.62	0.587	0.846	0	0	3	0	2	1422.81	819.284		93360.4	66	78
Soluble fraction	Biological replicate 2	30S ribosomal protein S8 OS=Mycoplasma hyopneumoniae (strain 7448) GN=rpsH PE=3 SV=1	RS8_MYCH7	14614.2	10	12	32	0.00112	0.832	AFITDPIADMLTR	M	I	0.997	71.8	25	44.4	71.8	75	6.74	0.62	0.808	0	8	0	0	1	1463.76	2667.88		3123490	2	14
Soluble fraction	Biological replicate 2	30S ribosomal protein S8 OS=Mycoplasma hyopneumoniae (strain 7448) GN=rpsH PE=3 SV=1	RS8_MYCH7	14614.2	10	12	32	0.00112	0.832	AGYIKDFQVEGDLKK	K	N	0.997	58.7	25	36.3	57.4	66.9	4.8	0.534	0.833	0	0	3	3	2	1710.91	1508.45		2123190000000	44	58
Soluble fraction	Biological replicate 2	30S ribosomal protein S8 OS=Mycoplasma hyopneumoniae (strain 7448) GN=rpsH PE=3 SV=1	RS8_MYCH7	14614.2	10	12	32	0.00112	0.832	GLLTDSQAR	K	K	0.997	37.5	25	41.9	37.5	48.7	3.28	0.446	0.833	0	3	0	0	2	960.511	1079.5		511283	110	118
Soluble fraction	Biological replicate 2	30S ribosomal protein S8 OS=Mycoplasma hyopneumoniae (strain 7448) GN=rpsH PE=3 SV=1	RS8_MYCH7	14614.2	10	12	32	0.00112	0.832	ILEIIQK	K	A	0.986	32.7	25	42.6	23.9	43.1	1.46	0	0.929	0	3	0	0	2	856.55	1640.55		2943720	37	43
Soluble fraction	Biological replicate 2	30S ribosomal protein S8 OS=Mycoplasma hyopneumoniae (strain 7448) GN=rpsH PE=3 SV=1	RS8_MYCH7	14614.2	10	12	32	0.00112	0.832	IPFVQSGFGIAILSTSK	K	G	0.997	106	25	28.3	106	84.6	13.4	0.729	0.676	0	1	0	0	2	1764.99	3325.92		441223	93	109
Soluble fraction	Biological replicate 2	30S ribosomal protein S8 OS=Mycoplasma hyopneumoniae (strain 7448) GN=rpsH PE=3 SV=1	RS8_MYCH7	14614.2	10	12	32	0.00112	0.832	ISKPSLR	R	V	0.986	22.1	25	28.5	11.4	36	0.553	0.169	0.786	0	2	0	0	2	800.499	694.643		105521	79	85
Soluble fraction	Biological replicate 2	30S ribosomal protein S8 OS=Mycoplasma hyopneumoniae (strain 7448) GN=rpsH PE=3 SV=1	RS8_MYCH7	14614.2	10	12	32	0.00112	0.832	KENVGGEIIAYIW	R	-	0.997	43.9	25	38.7	34.3	38.2	3.4	0.361	0.462	0	3	0	0	2	1491.78	3171.35		872447	119	131
Soluble fraction	Biological replicate 2	30S ribosomal protein S8 OS=Mycoplasma hyopneumoniae (strain 7448) GN=rpsH PE=3 SV=1	RS8_MYCH7	14614.2	10	12	32	0.00112	0.832	NITVELK	K	Y	0.986	33.4	25	40.9	26	30.7	1.31	0.101	0.643	0	2	0	0	2	816.483	1357.36		383408	59	65
Soluble fraction	Biological replicate 2	30S ribosomal protein S8 OS=Mycoplasma hyopneumoniae (strain 7448) GN=rpsH PE=3 SV=1	RS8_MYCH7	14614.2	10	12	32	0.00112	0.832	NVSFQHSK	K	T	0.989	18.8	25	27.3	18.8	33.9	2.39	0.304	0.625	0	1	0	0	2	946.474	548.17		18699	25	32
Soluble fraction	Biological replicate 2	30S ribosomal protein S8 OS=Mycoplasma hyopneumoniae (strain 7448) GN=rpsH PE=3 SV=1	RS8_MYCH7	14614.2	10	12	32	0.00112	0.832	YKGNLSSISGLKR	K	I	0.997	55	25	48.8	55	60.8	7.31	0.628	0.885	0	0	3	0	2	1422.81	1088.21		656236	66	78
Soluble fraction	Biological replicate 3	30S ribosomal protein S8 OS=Mycoplasma hyopneumoniae (strain 7448) GN=rpsH PE=3 SV=1	RS8_MYCH7	14614.2	11	17	48	0.00144	0.779	AFITDPIADMLTR	M	I	0.997	88.6	25	51.4	88.6	74.7	9.35	0.66	0.808	0	10	0	0	1	1463.76	3254.42		1224110000000	2	14
Soluble fraction	Biological replicate 3	30S ribosomal protein S8 OS=Mycoplasma hyopneumoniae (strain 7448) GN=rpsH PE=3 SV=1	RS8_MYCH7	14614.2	11	17	48	0.00144	0.779	AGYIKDFQVEGDLKK	K	N	0.997	82.8	25	39	82.8	63.5	4.96	0.526	0.8	0	3	3	3	2	1710.91	1483.3		5095520000000	44	58
Soluble fraction	Biological replicate 3	30S ribosomal protein S8 OS=Mycoplasma hyopneumoniae (strain 7448) GN=rpsH PE=3 SV=1	RS8_MYCH7	14614.2	11	17	48	0.00144	0.779	GLLTDSQAR	K	K	0.997	46.8	25	50.1	44.3	52.4	3.37	0.489	0.889	0	3	0	0	2	960.511	1100.81		923922	110	118
Soluble fraction	Biological replicate 3	30S ribosomal protein S8 OS=Mycoplasma hyopneumoniae (strain 7448) GN=rpsH PE=3 SV=1	RS8_MYCH7	14614.2	11	17	48	0.00144	0.779	GNLSSISGLKR	K	I	0.997	58.3	25	62.9	50	66.8	4.2	0.501	0.864	0	1	0	0	2	1131.65	1141.89		146010	68	78
Soluble fraction	Biological replicate 3	30S ribosomal protein S8 OS=Mycoplasma hyopneumoniae (strain 7448) GN=rpsH PE=3 SV=1	RS8_MYCH7	14614.2	11	17	48	0.00144	0.779	ILEIIQK	K	A	0.983	33	25	43	23.8	39.5	1.24	0	0.857	0	2	0	0	2	856.55	1615.85		3458570	37	43
Soluble fraction	Biological replicate 3	30S ribosomal protein S8 OS=Mycoplasma hyopneumoniae (strain 7448) GN=rpsH PE=3 SV=1	RS8_MYCH7	14614.2	11	17	48	0.00144	0.779	IPFVQSGFGIAILSTSK	K	G	0.997	110	25	32	110	92.4	10.2	0.735	0.735	0	6	1	0	2	1764.99	3310.85		7433170	93	109
Soluble fraction	Biological replicate 3	30S ribosomal protein S8 OS=Mycoplasma hyopneumoniae (strain 7448) GN=rpsH PE=3 SV=1	RS8_MYCH7	14614.2	11	17	48	0.00144	0.779	KENVGGEIIAYIW	R	-	0.997	29.9	25	31.3	29.9	35.4	2.15	0.387	0.423	0	1	0	0	2	1491.78	3140.68		347782	119	131
Soluble fraction	Biological replicate 3	30S ribosomal protein S8 OS=Mycoplasma hyopneumoniae (strain 7448) GN=rpsH PE=3 SV=1	RS8_MYCH7	14614.2	11	17	48	0.00144	0.779	NVSFQHSK	K	T	0.997	20.6	25	32.8	20.6	32.7	1.64	0.339	0.625	0	1	0	0	2	946.474	613.749		29017.5	25	32
Soluble fraction	Biological replicate 3	30S ribosomal protein S8 OS=Mycoplasma hyopneumoniae (strain 7448) GN=rpsH PE=3 SV=1	RS8_MYCH7	14614.2	11	17	48	0.00144	0.779	VYTSASKIPFVQSGFGIAILSTSK	R	G	0.997	68.3	25	28.6	68.3	56.7	3.85	0.476	0.438	0	2	3	0	2	2501.37	3037.69		2080010	86	109
Soluble fraction	Biological replicate 3	30S ribosomal protein S8 OS=Mycoplasma hyopneumoniae (strain 7448) GN=rpsH PE=3 SV=1	RS8_MYCH7	14614.2	11	17	48	0.00144	0.779	YKGNLSSISGLK	K	R	0.997	40.8	25	40.7	40.8	48.3	4.8	0.553	0.625	0	3	0	0	2	1266.71	1301.81		1027500	66	77
Soluble fraction	Biological replicate 3	30S ribosomal protein S8 OS=Mycoplasma hyopneumoniae (strain 7448) GN=rpsH PE=3 SV=1	RS8_MYCH7	14614.2	11	17	48	0.00144	0.779	YKGNLSSISGLKR	K	I	0.997	67.1	25	54.3	67.1	60.8	6.52	0.666	0.885	0	3	3	0	2	1422.81	1110.49		2402610	66	78
Insoluble fraction	Biological Replicate 1	30S ribosomal protein S9	RS9_MYCH7	14652.9	2	2	3	0.000357	0.136	DALQPLSITNTVSEFNIR	K	V	0.997	98.2	25	26	98.2	84.5	9.21	0.691	0.639	0	2	0	0	2	2018.06	3024.68		31841.3	49	66
Insoluble fraction	Biological Replicate 1	30S ribosomal protein S9	RS9_MYCH7	14652.9	2	2	3	0.000357	0.136	SITNTVSEFNIR	L	V	0.997					42.3	2.7	0.407	0.5	0	1	0	0	1	1380.71	1535.58		21585.3	55	66
Insoluble fraction	Biological Replicate 2	30S ribosomal protein S9	RS9_MYCH7	14652.9	2	3	4	0.000609	0.258	DALQPLSITNTVSEFNIR	K	V	0.997	66.5	25	21.1	66.5	69.4	6.74	0.664	0.528	0	1	1	0	2	2018.06	2980.22		26004.5	49	66
Insoluble fraction	Biological Replicate 2	30S ribosomal protein S9	RS9_MYCH7	14652.9	2	3	4	0.000609	0.258	VNAHGGGISGQAGAIR	R	L	0.997	27.4	25	31.7	27.4	40	1.89	0.385	0.5	0	0	2	0	2	1464.77	743.926		16516.4	67	82
Soluble fraction	Biological replicate 1	30S ribosomal protein S9 OS=Mycoplasma hyopneumoniae (strain 7448) GN=rpsI PE=3 SV=1	RS9_MYCH7	14652.9	3	3	9	0.000355	0.356	DALQPLSITNTVSEFNIR	K	V	0.997	69.1	25	21.9	65.8	62.2	7.23	0.592	0.5	0	3	0	0	2	2018.06	2998.57		249576	49	66
Soluble fraction	Biological replicate 1	30S ribosomal protein S9 OS=Mycoplasma hyopneumoniae (strain 7448) GN=rpsI PE=3 SV=1	RS9_MYCH7	14652.9	3	3	9	0.000355	0.356	MNQPELSYYGTGR	-	R	0.997	49.3	25	25.5	49.3	66.3	5.89	0.668	0.731	0	3	0	0	2	1515.69	1196.81		923352	1	13
Soluble fraction	Biological replicate 1	30S ribosomal protein S9 OS=Mycoplasma hyopneumoniae (strain 7448) GN=rpsI PE=3 SV=1	RS9_MYCH7	14652.9	3	3	9	0.000355	0.356	VNAHGGGISGQAGAIR	R	L	0.997	38	25	42.9	32.5	52.7	4.85	0.543	0.656	0	0	3	0	2	1464.77	758.519		125903	67	82
Soluble fraction	Biological replicate 2	30S ribosomal protein S9 OS=Mycoplasma hyopneumoniae (strain 7448) GN=rpsI PE=3 SV=1	RS9_MYCH7	14652.9	5	8	21	0.000735	0.477	DALQPLSITNTVSEFNIR	K	V	0.997	70.2	25	21.6	70.2	74.5	8.8	0.664	0.583	0	2	1	0	2	2018.06	3321.09		429549	49	66
Soluble fraction	Biological replicate 2	30S ribosomal protein S9 OS=Mycoplasma hyopneumoniae (strain 7448) GN=rpsI PE=3 SV=1	RS9_MYCH7	14652.9	5	8	21	0.000735	0.477	MNQPELSYYGTGR	-	R	0.997	81.5	25	46.6	81.5	65.7	7	0.674	0.731	0	7	0	0	2	1531.68	1621.19		2508780	1	13
Soluble fraction	Biological replicate 2	30S ribosomal protein S9 OS=Mycoplasma hyopneumoniae (strain 7448) GN=rpsI PE=3 SV=1	RS9_MYCH7	14652.9	5	8	21	0.000735	0.477	SDILIKDALQPLSITNTVSEFNIR	K	V	0.997	67.1	25	24.8	67.1	61.4	6.02	0.581	0.458	0	0	3	0	2	2687.46	3477.82		1984260	43	66
Soluble fraction	Biological replicate 2	30S ribosomal protein S9 OS=Mycoplasma hyopneumoniae (strain 7448) GN=rpsI PE=3 SV=1	RS9_MYCH7	14652.9	5	8	21	0.000735	0.477	VNAHGGGISGQAGAIR	R	L	0.997	58.4	25	47	58.4	55.5	5.34	0.495	0.688	0	2	3	0	2	1464.77	865.831		840882	67	82
Soluble fraction	Biological replicate 2	30S ribosomal protein S9 OS=Mycoplasma hyopneumoniae (strain 7448) GN=rpsI PE=3 SV=1	RS9_MYCH7	14652.9	5	8	21	0.000735	0.477	VSADYRPGLK	K	V	0.997	44	25	38	44	51.4	3.96	0.498	0.75	0	3	0	0	2	1105.6	952.616		146778	92	101
Soluble fraction	Biological replicate 3	30S ribosomal protein S9 OS=Mycoplasma hyopneumoniae (strain 7448) GN=rpsI PE=3 SV=1	RS9_MYCH7	14652.9	4	7	21	0.000631	0.402	DALQPLSITNTVSEFNIR	K	V	0.997	76.6	25	24.2	76.6	69.5	8.14	0.678	0.528	0	3	0	0	2	2018.06	3283.53		971470	49	66
Soluble fraction	Biological replicate 3	30S ribosomal protein S9 OS=Mycoplasma hyopneumoniae (strain 7448) GN=rpsI PE=3 SV=1	RS9_MYCH7	14652.9	4	7	21	0.000631	0.402	MNQPELSYYGTGR	-	R	0.997	68.6	25	46.1	68.6	69.8	7.8	0.629	0.769	0	6	0	0	2	1531.68	1528.73		4837570	1	13
Soluble fraction	Biological replicate 3	30S ribosomal protein S9 OS=Mycoplasma hyopneumoniae (strain 7448) GN=rpsI PE=3 SV=1	RS9_MYCH7	14652.9	4	7	21	0.000631	0.402	SDILIKDALQPLSITNTVSEFNIR	K	V	0.997	94.6	25	26.2	94.6	65.6	6.15	0.55	0.479	0	3	3	0	2	2687.46	3454.07		2802010	43	66
Soluble fraction	Biological replicate 3	30S ribosomal protein S9 OS=Mycoplasma hyopneumoniae (strain 7448) GN=rpsI PE=3 SV=1	RS9_MYCH7	14652.9	4	7	21	0.000631	0.402	VNAHGGGISGQAGAIR	R	L	0.997	103	25	74.4	103	85.3	11.3	0.746	0.75	0	3	3	0	2	1464.77	888.863		2170000	67	82
Insoluble fraction	Biological Replicate 1	3-hexulose-6-phosphate synthase	Q4A7T3_MYCH7	24906.9	2	3	7	0.000833	0.158	ALPLLQIALDNQSIQEAIESAK	M	K	0.997	122	25	32.2	114	81.9	7.8	0.665	0.659	0	2	4	0	1	2365.3	3825.94		130866	2	23
Insoluble fraction	Biological Replicate 1	3-hexulose-6-phosphate synthase	Q4A7T3_MYCH7	24906.9	2	3	7	0.000833	0.158	VTITGGVEVEDIK	K	L	0.997	56.9	25	30.9	56.9	46.1	4.11	0.568	0.538	0	1	0	0	2	1359.74	1460.38		11274.1	172	184
Insoluble fraction	Biological Replicate 2	3-hexulose-6-phosphate synthase	Q4A7T3_MYCH7	24906.9	2	3	4	0.000609	0.158	ALPLLQIALDNQSIQEAIESAK	M	K	0.997	96.1	25	22.5	92.6	59.5	5	0.56	0.5	0	2	1	0	1	2365.3	3774.19		29760.1	2	23
Insoluble fraction	Biological Replicate 2	3-hexulose-6-phosphate synthase	Q4A7T3_MYCH7	24906.9	2	3	4	0.000609	0.158	VTITGGVEVEDIK	K	L	0.997	60.1	25	35.7	60.1	61.6	6.6	0.606	0.692	0	1	0	0	2	1359.74	1485.86		79954	172	184
Insoluble fraction	Biological Replicate 3	3-hexulose-6-phosphate synthase	Q4A7T3_MYCH7	24906.9	2	3	8	0.000989	0.158	ALPLLQIALDNQSIQEAIESAK	M	K	0.997	114	25	32.3	109	79.2	8.51	0.634	0.636	0	2	4	0	1	2365.3	3803.78		140948	2	23
Insoluble fraction	Biological Replicate 3	3-hexulose-6-phosphate synthase	Q4A7T3_MYCH7	24906.9	2	3	8	0.000989	0.158	VTITGGVEVEDIK	K	L	0.997	31.8	25	32.9	31.8	44.3	4.52	0.508	0.5	0	2	0	0	2	1359.74	784.62		14380.8	172	184
Soluble fraction	Biological replicate 1	3-hexulose-6-phosphate synthase OS=Mycoplasma hyopneumoniae (strain 7448) GN=sgaH PE=4 SV=1	Q4A7T3_MYCH7	24906.9	8	10	24	0.000946	0.374	AFPDKIIVADGK	K	I	0.997	25.6	25	32.5	25.6	35	2.77	0.303	0.583	0	0	3	0	2	1273.72	1082.02		996850	53	64
Soluble fraction	Biological replicate 1	3-hexulose-6-phosphate synthase OS=Mycoplasma hyopneumoniae (strain 7448) GN=sgaH PE=4 SV=1	Q4A7T3_MYCH7	24906.9	8	10	24	0.000946	0.374	ALPLLQIALDNQSIQEAIESAK	M	K	0.997	83.6	25	26.2	75.4	79.7	7.72	0.607	0.636	0	2	5	0	1	2365.3	3781.63		2022960	2	23
Soluble fraction	Biological replicate 1	3-hexulose-6-phosphate synthase OS=Mycoplasma hyopneumoniae (strain 7448) GN=sgaH PE=4 SV=1	Q4A7T3_MYCH7	24906.9	8	10	24	0.000946	0.374	ALPLLQIALDNQSIQEAIESAKKAEK	M	Y	0.997	5.06	25	14.3	5.06	65.9	3.77	0.542	0.519	0	0	0	1	1	2821.57	3159.7		630327	2	27
Soluble fraction	Biological replicate 1	3-hexulose-6-phosphate synthase OS=Mycoplasma hyopneumoniae (strain 7448) GN=sgaH PE=4 SV=1	Q4A7T3_MYCH7	24906.9	8	10	24	0.000946	0.374	DIPIYIFIAGR	K	S	0.997	67.6	25	57.7	63.1	61.9	4.25	0.643	0.818	0	3	0	0	2	1277.73	3191.71		916578	188	198
Soluble fraction	Biological replicate 1	3-hexulose-6-phosphate synthase OS=Mycoplasma hyopneumoniae (strain 7448) GN=sgaH PE=4 SV=1	Q4A7T3_MYCH7	24906.9	8	10	24	0.000946	0.374	KAEKYIDIIEVGTILLASEGKK	K	A	0.997	32.4	25	17.4	32.4	39.6	0.469	0.225	0.455	0	0	0	1	2	2418.39	2718.36		497458	24	45
Soluble fraction	Biological replicate 1	3-hexulose-6-phosphate synthase OS=Mycoplasma hyopneumoniae (strain 7448) GN=sgaH PE=4 SV=1	Q4A7T3_MYCH7	24906.9	8	10	24	0.000946	0.374	VTITGGVEVEDIK	K	L	0.997	30.6	25	28.1	21.2	34.4	2.28	0.381	0.385	0	1	0	0	2	1359.74	1542.66		148740	172	184
Soluble fraction	Biological replicate 1	3-hexulose-6-phosphate synthase OS=Mycoplasma hyopneumoniae (strain 7448) GN=sgaH PE=4 SV=1	Q4A7T3_MYCH7	24906.9	8	10	24	0.000946	0.374	VTITGGVEVEDIKLFK	K	D	0.997	31.5	25	28.1	31.5	49.5	3.52	0.493	0.562	0	0	3	0	2	1747.98	2173.67		1141790	172	187
Soluble fraction	Biological replicate 1	3-hexulose-6-phosphate synthase OS=Mycoplasma hyopneumoniae (strain 7448) GN=sgaH PE=4 SV=1	Q4A7T3_MYCH7	24906.9	8	10	24	0.000946	0.374	YIDIIEVGTILLASEGKK	K	A	0.997	92.9	25	42.8	92.9	70.4	7.02	0.624	0.556	0	1	4	0	2	1962.12	3462.92		3136250	28	45
Soluble fraction	Biological replicate 2	3-hexulose-6-phosphate synthase OS=Mycoplasma hyopneumoniae (strain 7448) GN=sgaH PE=4 SV=1	Q4A7T3_MYCH7	24906.9	13	20	52	0.00182	0.554	AFPDKIIVADGK	K	I	0.997	79.5	25	69.3	79.5	69.9	9.82	0.702	0.833	0	3	1	0	2	1273.72	1577.16		3494390	53	64
Soluble fraction	Biological replicate 2	3-hexulose-6-phosphate synthase OS=Mycoplasma hyopneumoniae (strain 7448) GN=sgaH PE=4 SV=1	Q4A7T3_MYCH7	24906.9	13	20	52	0.00182	0.554	AISELRK	K	A	0.986	25	25	35.8	3.74	36.6	0	0.128	0.786	0	3	0	0	2	816.494	588.261		202023	46	52
Soluble fraction	Biological replicate 2	3-hexulose-6-phosphate synthase OS=Mycoplasma hyopneumoniae (strain 7448) GN=sgaH PE=4 SV=1	Q4A7T3_MYCH7	24906.9	13	20	52	0.00182	0.554	AKEFKDEFKK	K	Y	0.997	53.9	25	55.7	52.6	56.2	7.06	0.496	0.85	0	3	3	0	2	1269.68	628.403		1123890	210	219
Soluble fraction	Biological replicate 2	3-hexulose-6-phosphate synthase OS=Mycoplasma hyopneumoniae (strain 7448) GN=sgaH PE=4 SV=1	Q4A7T3_MYCH7	24906.9	13	20	52	0.00182	0.554	ALPLLQIALDNQSIQEAIESAK	M	K	0.997	61.4	25	20.9	61.4	79.6	6.04	0.641	0.636	0	3	6	0	1	2365.3	3987.74		1879980	2	23
Soluble fraction	Biological replicate 2	3-hexulose-6-phosphate synthase OS=Mycoplasma hyopneumoniae (strain 7448) GN=sgaH PE=4 SV=1	Q4A7T3_MYCH7	24906.9	13	20	52	0.00182	0.554	ALPLLQIALDNQSIQEAIESAKK	M	A	0.997	29	25	24.6	29	46.5	2.8	0.372	0.326	0	0	2	0	1	2493.39	3536.55		692184	2	24
Soluble fraction	Biological replicate 2	3-hexulose-6-phosphate synthase OS=Mycoplasma hyopneumoniae (strain 7448) GN=sgaH PE=4 SV=1	Q4A7T3_MYCH7	24906.9	13	20	52	0.00182	0.554	DIDIVKK	K	L	0.986	32.7	25	36.5	30.7	37	1.23	0.284	0.786	0	3	0	0	2	830.498	903.299		367098	158	164
Soluble fraction	Biological replicate 2	3-hexulose-6-phosphate synthase OS=Mycoplasma hyopneumoniae (strain 7448) GN=sgaH PE=4 SV=1	Q4A7T3_MYCH7	24906.9	13	20	52	0.00182	0.554	DIPIYIFIAGR	K	S	0.997	67.8	25	65.9	62.7	65.9	4.18	0.668	0.864	0	3	0	0	2	1277.73	3565.76		668306	188	198
Soluble fraction	Biological replicate 2	3-hexulose-6-phosphate synthase OS=Mycoplasma hyopneumoniae (strain 7448) GN=sgaH PE=4 SV=1	Q4A7T3_MYCH7	24906.9	13	20	52	0.00182	0.554	DLVDLSKK	K	Y	0.997	36.5	25	44.7	26.3	40	2.35	0.37	0.75	0	3	0	0	2	917.53	1181.11		495002	97	104
Soluble fraction	Biological replicate 2	3-hexulose-6-phosphate synthase OS=Mycoplasma hyopneumoniae (strain 7448) GN=sgaH PE=4 SV=1	Q4A7T3_MYCH7	24906.9	13	20	52	0.00182	0.554	IADAGNIFGK	K	M	0.997	64.4	25	64.6	54.4	59.8	5.57	0.6	0.9	0	3	0	0	2	1005.54	1635.6		8394660	65	74
Soluble fraction	Biological replicate 2	3-hexulose-6-phosphate synthase OS=Mycoplasma hyopneumoniae (strain 7448) GN=sgaH PE=4 SV=1	Q4A7T3_MYCH7	24906.9	13	20	52	0.00182	0.554	VTITGGVEVEDIK	K	L	0.997	58.5	25	39.9	58.5	61.7	6.24	0.635	0.692	0	2	0	0	2	1359.74	1970.82		693807	172	184
Soluble fraction	Biological replicate 2	3-hexulose-6-phosphate synthase OS=Mycoplasma hyopneumoniae (strain 7448) GN=sgaH PE=4 SV=1	Q4A7T3_MYCH7	24906.9	13	20	52	0.00182	0.554	WAQKDIDIVK	K	K	0.997	49.3	25	51	44.6	50.8	2.27	0.396	1	0	1	3	0	2	1215.67	1413.16		3276810	154	163
Soluble fraction	Biological replicate 2	3-hexulose-6-phosphate synthase OS=Mycoplasma hyopneumoniae (strain 7448) GN=sgaH PE=4 SV=1	Q4A7T3_MYCH7	24906.9	13	20	52	0.00182	0.554	WAQKDIDIVKK	K	L	0.997	24.8	25	39.3	24.8	37.9	0.678	0.214	0.682	0	0	1	0	2	1343.77	1187.77		99067.2	154	164
Soluble fraction	Biological replicate 2	3-hexulose-6-phosphate synthase OS=Mycoplasma hyopneumoniae (strain 7448) GN=sgaH PE=4 SV=1	Q4A7T3_MYCH7	24906.9	13	20	52	0.00182	0.554	YIDIIEVGTILLASEGKK	K	A	0.997	109	25	42.5	109	60.7	3.6	0.397	0.639	0	3	6	0	2	1962.12	3653.33		8666830	28	45
Soluble fraction	Biological replicate 3	3-hexulose-6-phosphate synthase OS=Mycoplasma hyopneumoniae (strain 7448) GN=sgaH PE=4 SV=1	Q4A7T3_MYCH7	24906.9	16	19	45	0.00135	0.698	AFPDKIIVADGK	K	I	0.997	60.7	25	53.3	60.7	69.9	8.59	0.66	0.833	0	3	2	0	2	1273.72	1554.36		6466860	53	64
Soluble fraction	Biological replicate 3	3-hexulose-6-phosphate synthase OS=Mycoplasma hyopneumoniae (strain 7448) GN=sgaH PE=4 SV=1	Q4A7T3_MYCH7	24906.9	16	19	45	0.00135	0.698	AFPDKIIVADGKIADAGNIFGK	K	M	0.997	31	25	18.2	31	56.8	4.44	0.562	0.5	0	0	1	0	2	2260.23	2525.35		740241	53	74
Soluble fraction	Biological replicate 3	3-hexulose-6-phosphate synthase OS=Mycoplasma hyopneumoniae (strain 7448) GN=sgaH PE=4 SV=1	Q4A7T3_MYCH7	24906.9	16	19	45	0.00135	0.698	AISELRK	K	A	0.983	41.5	25	44.7	25.3	34.1	0.796	0.246	0.714	0	2	0	0	2	816.494	2.17985		97441.7	46	52
Soluble fraction	Biological replicate 3	3-hexulose-6-phosphate synthase OS=Mycoplasma hyopneumoniae (strain 7448) GN=sgaH PE=4 SV=1	Q4A7T3_MYCH7	24906.9	16	19	45	0.00135	0.698	AKEFKDEFKK	K	Y	0.997	61.9	25	62.4	60	56	4.72	0.432	0.85	0	2	2	0	2	1269.68	623.883		383886	210	219
Soluble fraction	Biological replicate 3	3-hexulose-6-phosphate synthase OS=Mycoplasma hyopneumoniae (strain 7448) GN=sgaH PE=4 SV=1	Q4A7T3_MYCH7	24906.9	16	19	45	0.00135	0.698	ALPLLQIALDNQSIQEAIESAK	M	K	0.997	68.3	25	17.5	68.3	72.6	6.57	0.623	0.591	0	0	6	0	1	2365.3	3943.73		1958200	2	23
Soluble fraction	Biological replicate 3	3-hexulose-6-phosphate synthase OS=Mycoplasma hyopneumoniae (strain 7448) GN=sgaH PE=4 SV=1	Q4A7T3_MYCH7	24906.9	16	19	45	0.00135	0.698	ALPLLQIALDNQSIQEAIESAKK	M	A	0.997	9.03	25	22	9.03	42.7	1.64	0.419	0.37	0	0	1	0	1	2493.39	3508.27		90138.9	2	24
Soluble fraction	Biological replicate 3	3-hexulose-6-phosphate synthase OS=Mycoplasma hyopneumoniae (strain 7448) GN=sgaH PE=4 SV=1	Q4A7T3_MYCH7	24906.9	16	19	45	0.00135	0.698	DIPIYIFIAGR	K	S	0.997	66.6	25	57.7	61.9	62	3.44	0.671	0.818	0	2	0	0	2	1277.73	3548.24		528426	188	198
Soluble fraction	Biological replicate 3	3-hexulose-6-phosphate synthase OS=Mycoplasma hyopneumoniae (strain 7448) GN=sgaH PE=4 SV=1	Q4A7T3_MYCH7	24906.9	16	19	45	0.00135	0.698	IADAGNIFGK	K	M	0.997	59.9	25	62.3	56.2	59.8	4.36	0.597	0.9	0	3	0	0	2	1005.54	1612.31		1128010000000	65	74
Soluble fraction	Biological replicate 3	3-hexulose-6-phosphate synthase OS=Mycoplasma hyopneumoniae (strain 7448) GN=sgaH PE=4 SV=1	Q4A7T3_MYCH7	24906.9	16	19	45	0.00135	0.698	KAFPDKIIVADGK	R	I	0.997	22.4	25	25.9	22.4	40.8	1.62	0.434	0.654	0	0	1	0	2	1401.81	1271.64		926115	52	64
Soluble fraction	Biological replicate 3	3-hexulose-6-phosphate synthase OS=Mycoplasma hyopneumoniae (strain 7448) GN=sgaH PE=4 SV=1	Q4A7T3_MYCH7	24906.9	16	19	45	0.00135	0.698	MFFEAGADFTTVICAAETPTIKDLVDLSK	K	K	0.99					46.7	2.14	0.364	0.224	0	0	3	0	2	3190.57	5108.5		99613.9	75	103
Soluble fraction	Biological replicate 3	3-hexulose-6-phosphate synthase OS=Mycoplasma hyopneumoniae (strain 7448) GN=sgaH PE=4 SV=1	Q4A7T3_MYCH7	24906.9	16	19	45	0.00135	0.698	SIRDAKDPEAK	R	A	0.957	15.6	25	26.4	15.6	29.2	-0.519	0.0959	0.5	0	0	1	0	2	1229.65	552.678		23041.6	199	209
Soluble fraction	Biological replicate 3	3-hexulose-6-phosphate synthase OS=Mycoplasma hyopneumoniae (strain 7448) GN=sgaH PE=4 SV=1	Q4A7T3_MYCH7	24906.9	16	19	45	0.00135	0.698	VTITGGVEVEDIK	K	L	0.962	10.2	25	15.7	10.2	25.7	0.745	0.288	0.231	0	1	0	0	2	1359.74	6634.11		10819.4	172	184
Soluble fraction	Biological replicate 3	3-hexulose-6-phosphate synthase OS=Mycoplasma hyopneumoniae (strain 7448) GN=sgaH PE=4 SV=1	Q4A7T3_MYCH7	24906.9	16	19	45	0.00135	0.698	WAQKDIDIVK	K	K	0.997	46	25	48.2	46	49.5	2.19	0.303	0.95	0	0	3	0	2	1215.67	1418.91		3742530	154	163
Soluble fraction	Biological replicate 3	3-hexulose-6-phosphate synthase OS=Mycoplasma hyopneumoniae (strain 7448) GN=sgaH PE=4 SV=1	Q4A7T3_MYCH7	24906.9	16	19	45	0.00135	0.698	WAQKDIDIVKK	K	L	0.997	41.4	25	52	34.2	51.2	2.02	0.293	0.909	0	0	2	0	2	1343.77	1175.34		667631	154	164
Soluble fraction	Biological replicate 3	3-hexulose-6-phosphate synthase OS=Mycoplasma hyopneumoniae (strain 7448) GN=sgaH PE=4 SV=1	Q4A7T3_MYCH7	24906.9	16	19	45	0.00135	0.698	YIDIIEVGTILLASEGK	K	K	0.98					39.1	2.66	0.315	0.353	0	1	0	0	2	1834.02	4163.21		135477	28	44
Soluble fraction	Biological replicate 3	3-hexulose-6-phosphate synthase OS=Mycoplasma hyopneumoniae (strain 7448) GN=sgaH PE=4 SV=1	Q4A7T3_MYCH7	24906.9	16	19	45	0.00135	0.698	YIDIIEVGTILLASEGKK	K	A	0.997	101	25	50.2	101	61.8	3.28	0.534	0.639	0	3	6	0	2	1962.12	3618.95		1112920000000	28	45
Insoluble fraction	Biological Replicate 1	46K surface antigen	Q4A7L0_MYCH7	45733.8	18	29	104	0.0124	0.587	DIISYVDETEAATSTITK	K	N	0.997	87.8	25	45	87.8	66.3	8.55	0.563	0.528	0	16	2	0	2	1956.96	3101		326259	76	93
Insoluble fraction	Biological Replicate 1	46K surface antigen	Q4A7L0_MYCH7	45733.8	18	29	104	0.0124	0.587	EDGAFDSIDQMNEYLK	K	S	0.997	68.9	25	27.4	68.9	55.1	5.92	0.595	0.5	0	5	0	0	2	1874.81	2482.39		78047.6	179	194
Insoluble fraction	Biological Replicate 1	46K surface antigen	Q4A7L0_MYCH7	45733.8	18	29	104	0.0124	0.587	GFIIAPENGSGVGTAVNTIADK	K	G	0.997	114	25	36.1	114	64.2	5.47	0.632	0.432	0	5	2	0	2	2131.1	2164.43		259770	114	135
Insoluble fraction	Biological Replicate 1	46K surface antigen	Q4A7L0_MYCH7	45733.8	18	29	104	0.0124	0.587	GFLAPNDGMAEQAITK	K	L	0.997	91.6	25	38.2	91.1	90.6	9.77	0.681	0.781	0	6	2	0	2	1662.82	1600.53		255316	292	307
Insoluble fraction	Biological Replicate 1	46K surface antigen	Q4A7L0_MYCH7	45733.8	18	29	104	0.0124	0.587	GIPIVAYDR	K	L	0.997	58.6	25	58.5	51.1	50.3	2.47	0.575	0.833	0	2	0	0	2	1003.56	1169.06		162795	136	144
Insoluble fraction	Biological Replicate 1	46K surface antigen	Q4A7L0_MYCH7	45733.8	18	29	104	0.0124	0.587	IALTDPDNPR	R	W	0.997	56.6	25	55	56.6	52.2	4.6	0.556	0.75	0	2	0	0	2	1111.57	875.09		20553.8	60	69
Insoluble fraction	Biological Replicate 1	46K surface antigen	Q4A7L0_MYCH7	45733.8	18	29	104	0.0124	0.587	IFVTGQDYNDK	K	A	0.997	62.8	25	61	62.8	52.8	4.47	0.595	0.727	0	2	0	0	2	1299.62	953.737		38736.6	318	328
Insoluble fraction	Biological Replicate 1	46K surface antigen	Q4A7L0_MYCH7	45733.8	18	29	104	0.0124	0.587	IIDLSPEGENAVYVPGWNYGTAGQR	K	I	0.997	40.2	25	18.2	40.2	61	4.59	0.525	0.46	0	3	3	0	2	2706.32	2728.85		75684	238	262
Insoluble fraction	Biological Replicate 1	46K surface antigen	Q4A7L0_MYCH7	45733.8	18	29	104	0.0124	0.587	IQSFLTINK	R	D	0.997	58.6	25	62.4	47.1	49.4	2.57	0.518	0.833	0	2	0	0	2	1063.61	1289.56		96528.5	263	271
Insoluble fraction	Biological Replicate 1	46K surface antigen	Q4A7L0_MYCH7	45733.8	18	29	104	0.0124	0.587	IQSFLTINKDPAGGNK	R	I	0.997	89.1	25	37	76.1	84.9	6.64	0.671	0.719	0	2	4	0	2	1702.91	1120.63		368670	263	278
Insoluble fraction	Biological Replicate 1	46K surface antigen	Q4A7L0_MYCH7	45733.8	18	29	104	0.0124	0.587	LITGSDKYDWYVSFDNEK	R	V	0.997	93.7	25	32.6	93.7	61	7.39	0.623	0.639	0	2	12	0	2	2180.02	6731.27		169713	145	162
Insoluble fraction	Biological Replicate 1	46K surface antigen	Q4A7L0_MYCH7	45733.8	18	29	104	0.0124	0.587	LKLEGFDTQK	K	I	0.997	51.3	25	48.1	51.3	49.3	5.77	0.552	0.75	0	2	0	0	2	1178.64	987.255		21032.1	308	317
Insoluble fraction	Biological Replicate 1	46K surface antigen	Q4A7L0_MYCH7	45733.8	18	29	104	0.0124	0.587	NINTILVSPVIVTK	K	A	0.997	112	25	84.1	112	63.2	3.59	0.571	0.857	0	6	2	0	2	1510.92	2128.15		337971	398	411
Insoluble fraction	Biological Replicate 1	46K surface antigen	Q4A7L0_MYCH7	45733.8	18	29	104	0.0124	0.587	NQDAQNNWLTQQANLSPAPK	K	G	0.997	124	25	28.6	124	73.4	7.7	0.643	0.5	0	4	2	0	2	2238.09	1659.4		115942	94	113
Insoluble fraction	Biological Replicate 1	46K surface antigen	Q4A7L0_MYCH7	45733.8	18	29	104	0.0124	0.587	SEVENELK	R	A	0.996	37.4	25	40.8	37.4	50.2	2.09	0.335	0.938	0	1	0	0	2	947.468	738.55		3291.32	370	377
Insoluble fraction	Biological Replicate 1	46K surface antigen	Q4A7L0_MYCH7	45733.8	18	29	104	0.0124	0.587	TFIKDGDQNMTIYKPDK	K	V	0.997	25.5	25	16.2	25.5	46.4	2.82	0.297	0.529	0	0	1	0	2	2014	1011.36		5730.15	331	347
Insoluble fraction	Biological Replicate 1	46K surface antigen	Q4A7L0_MYCH7	45733.8	18	29	104	0.0124	0.587	VGELQGLSLAAGLLGK	K	E	0.997	118	25	54.4	118	79.7	5	0.568	0.906	0	9	3	0	2	1525.9	3043.15		868516	163	178
Insoluble fraction	Biological Replicate 1	46K surface antigen	Q4A7L0_MYCH7	45733.8	18	29	104	0.0124	0.587	YDWYVSFDNEK	K	V	0.997	54.5	25	46.6	53	57.5	5.7	0.567	0.773	0	2	0	0	2	1465.63	2095.48		39035.4	152	162
Insoluble fraction	Biological Replicate 2	46K surface antigen	Q4A7L0_MYCH7	45733.8	16	22	63	0.0096	0.453	DIISYVDETEAATSTITK	K	N	0.997	106	25	50.5	106	60	6.41	0.388	0.472	0	9	1	0	2	1956.96	2949.55		318709	76	93
Insoluble fraction	Biological Replicate 2	46K surface antigen	Q4A7L0_MYCH7	45733.8	16	22	63	0.0096	0.453	EDGAFDSIDQMNEYLK	K	S	0.997	66.3	25	27.3	63.5	68.6	8.49	0.63	0.625	0	4	0	0	2	1874.81	2481.74		665114	179	194
Insoluble fraction	Biological Replicate 2	46K surface antigen	Q4A7L0_MYCH7	45733.8	16	22	63	0.0096	0.453	GFIIAPENGSGVGTAVNTIADK	K	G	0.997	102	25	27.1	102	61.7	5.77	0.634	0.409	0	3	0	0	2	2131.1	2212.75		201460	114	135
Insoluble fraction	Biological Replicate 2	46K surface antigen	Q4A7L0_MYCH7	45733.8	16	22	63	0.0096	0.453	GFLAPNDGMAEQAITK	K	L	0.997	87.6	25	44.9	87.4	87.7	7.15	0.742	0.75	0	4	0	0	2	1678.81	1458.51		638820	292	307
Insoluble fraction	Biological Replicate 2	46K surface antigen	Q4A7L0_MYCH7	45733.8	16	22	63	0.0096	0.453	GIPIVAYDR	K	L	0.997	46.9	25	54.5	43.5	47.1	2.96	0.535	0.778	0	1	0	0	2	1003.56	1189.97		178210	136	144
Insoluble fraction	Biological Replicate 2	46K surface antigen	Q4A7L0_MYCH7	45733.8	16	22	63	0.0096	0.453	IALTDPDNPR	R	W	0.997	62.6	25	60.9	62.6	52.3	4.74	0.587	0.75	0	2	0	0	2	1111.57	867.461		33173.2	60	69
Insoluble fraction	Biological Replicate 2	46K surface antigen	Q4A7L0_MYCH7	45733.8	16	22	63	0.0096	0.453	IQSFLTINK	R	D	0.997	62.2	25	62.9	56.7	44.1	2.46	0.438	0.722	0	2	0	0	2	1063.61	1329.24		992452	263	271
Insoluble fraction	Biological Replicate 2	46K surface antigen	Q4A7L0_MYCH7	45733.8	16	22	63	0.0096	0.453	IQSFLTINKDPAGGNK	R	I	0.997	60.4	25	33.8	60.4	61.8	4.01	0.544	0.688	0	0	2	0	2	1702.91	1123.39		809456	263	278
Insoluble fraction	Biological Replicate 2	46K surface antigen	Q4A7L0_MYCH7	45733.8	16	22	63	0.0096	0.453	LITGSDKYDWYVSFDNEK	R	V	0.997	87.9	25	36	87.9	49.9	3.59	0.493	0.556	0	2	9	0	2	2180.02	2130.42		801876	145	162
Insoluble fraction	Biological Replicate 2	46K surface antigen	Q4A7L0_MYCH7	45733.8	16	22	63	0.0096	0.453	NINTILVSPVIVTK	K	A	0.997	94	25	78.4	94	50.7	3.15	0.42	0.714	0	6	2	0	2	1510.92	2153.53		879491	398	411
Insoluble fraction	Biological Replicate 2	46K surface antigen	Q4A7L0_MYCH7	45733.8	16	22	63	0.0096	0.453	NQDAQNNWLTQQANLSPAPK	K	G	0.997	118	25	43.1	118	66.2	9.21	0.6	0.475	0	4	0	0	2	2238.09	1706.53		528340	94	113
Insoluble fraction	Biological Replicate 2	46K surface antigen	Q4A7L0_MYCH7	45733.8	16	22	63	0.0096	0.453	QSFLTINKDPAGGNK	I	I	0.997					50.2	4	0.301	0.467	0	2	0	0	1	1572.8	1434.3		367404	264	278
Insoluble fraction	Biological Replicate 2	46K surface antigen	Q4A7L0_MYCH7	45733.8	16	22	63	0.0096	0.453	SEVENELK	R	A	0.997	41.2	25	46.6	41.2	42.5	2.38	0.407	0.75	0	5	0	0	2	947.468	634.792		8489.62	370	377
Insoluble fraction	Biological Replicate 2	46K surface antigen	Q4A7L0_MYCH7	45733.8	16	22	63	0.0096	0.453	VGELQGLSLAAGLLGK	K	E	0.997	92.7	25	41.1	92.5	81.8	6.48	0.647	0.906	0	1	1	0	2	1525.9	2962.05		153392	163	178
Insoluble fraction	Biological Replicate 2	46K surface antigen	Q4A7L0_MYCH7	45733.8	16	22	63	0.0096	0.453	YDNQTYK	K	V	0.974	32.4	25	43.7	32.4	35.5	3.57	0.434	0.714	0	1	0	0	2	931.416	133.725		3307.17	387	393
Insoluble fraction	Biological Replicate 2	46K surface antigen	Q4A7L0_MYCH7	45733.8	16	22	63	0.0096	0.453	YDWYVSFDNEK	K	V	0.997	24.5	25	27.7	24.5	39.9	5.26	0.564	0.545	0	2	0	0	2	1465.63	2113.47		394014	152	162
Insoluble fraction	Biological Replicate 3	46K surface antigen	Q4A7L0_MYCH7	45733.8	23	35	109	0.0135	0.587	DIISYVDETEAATSTITK	K	N	0.997	109	25	52.7	109	53.8	3.37	0.476	0.583	0	21	3	0	2	1956.96	4690.6		243875	76	93
Insoluble fraction	Biological Replicate 3	46K surface antigen	Q4A7L0_MYCH7	45733.8	23	35	109	0.0135	0.587	EDGAFDSIDQMNEYLK	K	S	0.997	99.2	25	35.9	94.3	77.4	10.3	0.673	0.688	0	5	0	0	2	1874.81	2454.8		94823.8	179	194
Insoluble fraction	Biological Replicate 3	46K surface antigen	Q4A7L0_MYCH7	45733.8	23	35	109	0.0135	0.587	FVTGQDYNDK	I	A	0.997					50.9	3.15	0.424	0.75	0	1	0	0	1	1186.54	777.224		5105.9	319	328
Insoluble fraction	Biological Replicate 3	46K surface antigen	Q4A7L0_MYCH7	45733.8	23	35	109	0.0135	0.587	GFIIAPENGSGVGTAVNTIADK	K	G	0.997	101	25	27.2	101	52.8	3.47	0.375	0.477	0	5	3	0	2	2131.1	2170.79		157056	114	135
Insoluble fraction	Biological Replicate 3	46K surface antigen	Q4A7L0_MYCH7	45733.8	23	35	109	0.0135	0.587	GFLAPNDGMAEQAITK	K	L	0.997	111	25	49.9	109	82.6	8.3	0.715	0.719	0	6	0	0	2	1678.81	1440.86		162791	292	307
Insoluble fraction	Biological Replicate 3	46K surface antigen	Q4A7L0_MYCH7	45733.8	23	35	109	0.0135	0.587	GIPIVAYDR	K	L	0.997	45.5	25	49.1	38.2	50.3	3.21	0.527	0.833	0	2	0	0	2	1003.56	1182.8		145952	136	144
Insoluble fraction	Biological Replicate 3	46K surface antigen	Q4A7L0_MYCH7	45733.8	23	35	109	0.0135	0.587	GLSLAAGLLGK	Q	E	0.997					68	5.89	0.55	0.909	0	1	0	0	1	999.62	1921.85		56663.2	168	178
Insoluble fraction	Biological Replicate 3	46K surface antigen	Q4A7L0_MYCH7	45733.8	23	35	109	0.0135	0.587	IALTDPDNPR	R	W	0.997	49.6	25	52.8	49.6	56.2	5.46	0.571	0.8	0	2	0	0	2	1111.57	880.612		20070.2	60	69
Insoluble fraction	Biological Replicate 3	46K surface antigen	Q4A7L0_MYCH7	45733.8	23	35	109	0.0135	0.587	IFVTGQDYNDK	K	A	0.997	64.2	25	65.3	64.2	53	3.6	0.608	0.727	0	2	0	0	2	1299.62	965.874		30608.7	318	328
Insoluble fraction	Biological Replicate 3	46K surface antigen	Q4A7L0_MYCH7	45733.8	23	35	109	0.0135	0.587	IIDLSPEGENAVYVPGWNYGTAGQR	K	I	0.997	28.5	25	16.1	28.5	71.3	7.55	0.554	0.52	0	3	3	0	2	2706.32	2698.93		104557	238	262
Insoluble fraction	Biological Replicate 3	46K surface antigen	Q4A7L0_MYCH7	45733.8	23	35	109	0.0135	0.587	IQSFLTINK	R	D	0.997	63.6	25	64.5	53.6	42.5	2.55	0.475	0.722	0	2	0	0	2	1063.61	1309.01		134825	263	271
Insoluble fraction	Biological Replicate 3	46K surface antigen	Q4A7L0_MYCH7	45733.8	23	35	109	0.0135	0.587	IQSFLTINKD	R	P	0.997					38.8	2.66	0.436	0.6	0	1	0	0	1	1178.64	1375.82		30014.4	263	272
Insoluble fraction	Biological Replicate 3	46K surface antigen	Q4A7L0_MYCH7	45733.8	23	35	109	0.0135	0.587	IQSFLTINKDPAGGNK	R	I	0.997	82	25	36.9	82	80.3	8.72	0.679	0.688	0	2	4	0	2	1702.91	1119.8		273895	263	278
Insoluble fraction	Biological Replicate 3	46K surface antigen	Q4A7L0_MYCH7	45733.8	23	35	109	0.0135	0.587	LITGSDKYDWYVSFDNEK	R	V	0.997	88.1	25	35.7	88.1	63.6	6.89	0.528	0.667	0	2	11	0	2	2180.02	5998.82		207044	145	162
Insoluble fraction	Biological Replicate 3	46K surface antigen	Q4A7L0_MYCH7	45733.8	23	35	109	0.0135	0.587	LKLEGFDTQK	K	I	0.997	40	25	46.9	40	41.7	4.11	0.463	0.65	0	2	0	0	2	1178.64	996.317		17746.2	308	317
Insoluble fraction	Biological Replicate 3	46K surface antigen	Q4A7L0_MYCH7	45733.8	23	35	109	0.0135	0.587	NINTILVSPVIVTK	K	A	0.997	81	25	70.1	81	57	3.74	0.458	0.786	0	5	2	0	2	1510.92	2126.02		300266	398	411
Insoluble fraction	Biological Replicate 3	46K surface antigen	Q4A7L0_MYCH7	45733.8	23	35	109	0.0135	0.587	NQDAQNNWLTQQANLSPAPK	K	G	0.997	115	25	40.2	115	87.4	9.8	0.601	0.6	0	2	2	0	2	2238.09	1661.18		63863.6	94	113
Insoluble fraction	Biological Replicate 3	46K surface antigen	Q4A7L0_MYCH7	45733.8	23	35	109	0.0135	0.587	QDAQNNWLTQQANLSPAPK	N	G	0.997					47.8	5.8	0.51	0.368	0	1	0	0	1	2124.05	1716.9		3499.73	95	113
Insoluble fraction	Biological Replicate 3	46K surface antigen	Q4A7L0_MYCH7	45733.8	23	35	109	0.0135	0.587	QSFLTINKDPAGGNK	I	I	0.948					35.8	1.49	0.218	0.333	0	1	0	0	1	1572.8	1457.91		17630.6	264	278
Insoluble fraction	Biological Replicate 3	46K surface antigen	Q4A7L0_MYCH7	45733.8	23	35	109	0.0135	0.587	SEVENELK	R	A	0.997	49.7	25	54.1	49.7	54.2	2.96	0.524	1	0	2	0	0	2	947.468	743.121		31150	370	377
Insoluble fraction	Biological Replicate 3	46K surface antigen	Q4A7L0_MYCH7	45733.8	23	35	109	0.0135	0.587	TFIKDGDQNMTIYKPDK	K	V	0.997	45.8	25	20	45.8	44.7	2.43	0.412	0.529	0	1	2	1	2	2014	1006.88		96651.6	331	347
Insoluble fraction	Biological Replicate 3	46K surface antigen	Q4A7L0_MYCH7	45733.8	23	35	109	0.0135	0.587	VGELQGLSLAAGLL	K	G	0.997					60.3	4.85	0.599	0.643	0	1	0	0	1	1340.78	3686.22		16189.5	163	176
Insoluble fraction	Biological Replicate 3	46K surface antigen	Q4A7L0_MYCH7	45733.8	23	35	109	0.0135	0.587	VGELQGLSLAAGLLGK	K	E	0.997	119	25	55	119	76.2	7.48	0.547	0.875	0	6	2	0	2	1525.9	2958.01		760289	163	178
Soluble fraction	Biological replicate 1	46K surface antigen OS=Mycoplasma hyopneumoniae (strain 7448) GN=MHP7448_0513 PE=4 SV=1	Q4A7L0_MYCH7	45733.8	26	49	130	0.00512	0.733	AIGSKPASIFKGFLAPNDGMAEQAITK	K	L	0.997	35.5	25	15.8	35.5	50.5	1.46	0.19	0.463	0	0	0	3	2	2778.45	1895.12		1422060	281	307
Soluble fraction	Biological replicate 1	46K surface antigen OS=Mycoplasma hyopneumoniae (strain 7448) GN=MHP7448_0513 PE=4 SV=1	Q4A7L0_MYCH7	45733.8	26	49	130	0.00512	0.733	DIISYVDETEAATSTITK	K	N	0.997	92	25	39.5	92	67.4	10.3	0.617	0.528	0	2	0	0	2	1956.96	2854.97		329945	76	93
Soluble fraction	Biological replicate 1	46K surface antigen OS=Mycoplasma hyopneumoniae (strain 7448) GN=MHP7448_0513 PE=4 SV=1	Q4A7L0_MYCH7	45733.8	26	49	130	0.00512	0.733	EDGAFDSIDQMNEYLK	K	S	0.997	71.3	25	33.2	71.3	72.6	11	0.576	0.656	0	9	0	0	2	1874.81	2507.86		1863330	179	194
Soluble fraction	Biological replicate 1	46K surface antigen OS=Mycoplasma hyopneumoniae (strain 7448) GN=MHP7448_0513 PE=4 SV=1	Q4A7L0_MYCH7	45733.8	26	49	130	0.00512	0.733	GFIIAPENGSGVGTAVNTIADK	K	G	0.997	110	25	28.6	110	83.1	12.9	0.752	0.523	0	3	1	0	2	2131.1	2194.23		629265	114	135
Soluble fraction	Biological replicate 1	46K surface antigen OS=Mycoplasma hyopneumoniae (strain 7448) GN=MHP7448_0513 PE=4 SV=1	Q4A7L0_MYCH7	45733.8	26	49	130	0.00512	0.733	GFIIAPENGSGVGTAVNTIADKGIPIVAYDR	K	L	0.997	69.7	25	23.6	67.9	64.9	4.92	0.587	0.371	0	0	8	0	2	3115.64	2993.09		2891680	114	144
Soluble fraction	Biological replicate 1	46K surface antigen OS=Mycoplasma hyopneumoniae (strain 7448) GN=MHP7448_0513 PE=4 SV=1	Q4A7L0_MYCH7	45733.8	26	49	130	0.00512	0.733	GFLAPNDGMAEQAITK	K	L	0.997	95.2	25	48.8	85.1	77.5	8.19	0.705	0.688	0	8	1	0	2	1678.81	1662.76		2172930	292	307
Soluble fraction	Biological replicate 1	46K surface antigen OS=Mycoplasma hyopneumoniae (strain 7448) GN=MHP7448_0513 PE=4 SV=1	Q4A7L0_MYCH7	45733.8	26	49	130	0.00512	0.733	GIPIVAYDR	K	L	0.997	32	25	38.5	27.9	40.1	1.44	0.514	0.667	0	2	0	0	2	1003.56	1204.43		1462830	136	144
Soluble fraction	Biological replicate 1	46K surface antigen OS=Mycoplasma hyopneumoniae (strain 7448) GN=MHP7448_0513 PE=4 SV=1	Q4A7L0_MYCH7	45733.8	26	49	130	0.00512	0.733	IFVTGQDYNDKAK	K	T	0.997	36	25	30.4	33.3	54.7	6.11	0.525	0.538	0	1	2	0	2	1540.76	833.908		352786	318	330
Soluble fraction	Biological replicate 1	46K surface antigen OS=Mycoplasma hyopneumoniae (strain 7448) GN=MHP7448_0513 PE=4 SV=1	Q4A7L0_MYCH7	45733.8	26	49	130	0.00512	0.733	IIDLSPEGENAVYVPGWNYGTAGQR	K	I	0.997	18.4	25	15.8	16.7	48.9	3.18	0.397	0.38	0	0	1	0	2	2706.32	2733.51		279694	238	262
Soluble fraction	Biological replicate 1	46K surface antigen OS=Mycoplasma hyopneumoniae (strain 7448) GN=MHP7448_0513 PE=4 SV=1	Q4A7L0_MYCH7	45733.8	26	49	130	0.00512	0.733	IQSFLTINKD	R	P	0.997					42	1.92	0.45	0.65	0	1	0	0	1	1178.64	1485.58		266141	263	272
Soluble fraction	Biological replicate 1	46K surface antigen OS=Mycoplasma hyopneumoniae (strain 7448) GN=MHP7448_0513 PE=4 SV=1	Q4A7L0_MYCH7	45733.8	26	49	130	0.00512	0.733	IQSFLTINKDPAGGNK	R	I	0.997	80.6	25	37.6	75.3	74.1	6.6	0.656	0.625	0	3	3	0	2	1702.91	1155.72		4212870	263	278
Soluble fraction	Biological replicate 1	46K surface antigen OS=Mycoplasma hyopneumoniae (strain 7448) GN=MHP7448_0513 PE=4 SV=1	Q4A7L0_MYCH7	45733.8	26	49	130	0.00512	0.733	IQSFLTINKDPAGGNKIK	R	A	0.997	66.4	25	32.8	61.8	54.9	2.52	0.406	0.75	0	2	3	3	2	1944.09	1074.26		217790000000	263	280
Soluble fraction	Biological replicate 1	46K surface antigen OS=Mycoplasma hyopneumoniae (strain 7448) GN=MHP7448_0513 PE=4 SV=1	Q4A7L0_MYCH7	45733.8	26	49	130	0.00512	0.733	LITGSDKYDWYVSFDNEKVGELQGLSLAAGLLGK	R	E	0.997	46	25	17.8	46	63.5	3.46	0.435	0.441	0	0	0	3	2	3686.9	3445.47		1041280	145	178
Soluble fraction	Biological replicate 1	46K surface antigen OS=Mycoplasma hyopneumoniae (strain 7448) GN=MHP7448_0513 PE=4 SV=1	Q4A7L0_MYCH7	45733.8	26	49	130	0.00512	0.733	LKLEGFDTQKIFVTGQDYNDKAK	K	T	0.997	41	25	17.5	41	63.7	3.27	0.473	0.717	0	0	0	3	2	2658.38	1828.46		2870010	308	330
Soluble fraction	Biological replicate 1	46K surface antigen OS=Mycoplasma hyopneumoniae (strain 7448) GN=MHP7448_0513 PE=4 SV=1	Q4A7L0_MYCH7	45733.8	26	49	130	0.00512	0.733	LPNISFK	K	Y	0.979	26.5	25	33.3	25.8	40.4	1.59	0.441	0.857	0	2	0	0	2	818.477	1261.89		760748	380	386
Soluble fraction	Biological replicate 1	46K surface antigen OS=Mycoplasma hyopneumoniae (strain 7448) GN=MHP7448_0513 PE=4 SV=1	Q4A7L0_MYCH7	45733.8	26	49	130	0.00512	0.733	LPNISFKYDNQTYK	K	V	0.997	70.3	25	40.4	68.6	82.7	10.6	0.68	0.821	0	1	3	0	2	1730.87	1491.77		2447270	380	393
Soluble fraction	Biological replicate 1	46K surface antigen OS=Mycoplasma hyopneumoniae (strain 7448) GN=MHP7448_0513 PE=4 SV=1	Q4A7L0_MYCH7	45733.8	26	49	130	0.00512	0.733	LPNISFKYDNQTYKVQGK	K	N	0.997	22.3	25	17.4	20.5	43.2	1.25	0.308	0.583	0	0	0	1	2	2143.12	1390.65		564937	380	397
Soluble fraction	Biological replicate 1	46K surface antigen OS=Mycoplasma hyopneumoniae (strain 7448) GN=MHP7448_0513 PE=4 SV=1	Q4A7L0_MYCH7	45733.8	26	49	130	0.00512	0.733	NINTILVSPVIVTK	K	A	0.997	72.1	25	63.4	69.9	53.3	4.59	0.514	0.571	0	3	1	0	2	1510.92	2162.04		686420	398	411
Soluble fraction	Biological replicate 1	46K surface antigen OS=Mycoplasma hyopneumoniae (strain 7448) GN=MHP7448_0513 PE=4 SV=1	Q4A7L0_MYCH7	45733.8	26	49	130	0.00512	0.733	NQDAQNNWLTQQANLSPAPK	K	G	0.997	119	25	42.8	119	96.3	13.7	0.723	0.65	0	4	0	0	2	2238.09	1731.31		1174240	94	113
Soluble fraction	Biological replicate 1	46K surface antigen OS=Mycoplasma hyopneumoniae (strain 7448) GN=MHP7448_0513 PE=4 SV=1	Q4A7L0_MYCH7	45733.8	26	49	130	0.00512	0.733	NSGNKIIDLSPEGENAVYVPGWNYGTAGQR	K	I	0.997	19.3	25	17.8	15.5	48.5	3.16	0.466	0.3	0	0	3	0	2	3206.55	2403.49		653158	233	262
Soluble fraction	Biological replicate 1	46K surface antigen OS=Mycoplasma hyopneumoniae (strain 7448) GN=MHP7448_0513 PE=4 SV=1	Q4A7L0_MYCH7	45733.8	26	49	130	0.00512	0.733	SHMPQETISFYTIAGSQDDNNSQYFYNGAMK	K	V	0.997	101	25	29.4	101	74.3	7	0.51	0.435	0	0	12	1	2	3576.53	2300.92		3941500	195	225
Soluble fraction	Biological replicate 1	46K surface antigen OS=Mycoplasma hyopneumoniae (strain 7448) GN=MHP7448_0513 PE=4 SV=1	Q4A7L0_MYCH7	45733.8	26	49	130	0.00512	0.733	TFIKDGDQNMTIYKPDK	K	V	0.997	62.5	25	23.9	62.5	63.8	5.64	0.561	0.706	0	0	3	3	2	2014	1018.83		3109900	331	347
Soluble fraction	Biological replicate 1	46K surface antigen OS=Mycoplasma hyopneumoniae (strain 7448) GN=MHP7448_0513 PE=4 SV=1	Q4A7L0_MYCH7	45733.8	26	49	130	0.00512	0.733	TFIKDGDQNMTIYKPDKVLGK	K	V	0.997	62.1	25	27	52	67.7	6.12	0.418	0.595	0	0	5	6	2	2411.26	1032.33		1299610000000	331	351
Soluble fraction	Biological replicate 1	46K surface antigen OS=Mycoplasma hyopneumoniae (strain 7448) GN=MHP7448_0513 PE=4 SV=1	Q4A7L0_MYCH7	45733.8	26	49	130	0.00512	0.733	VGELQGLSLAAGLLGK	K	E	0.997	86.7	25	39.4	77.1	77	6.36	0.636	0.688	0	3	0	0	2	1525.9	2963.98		520161	163	178
Soluble fraction	Biological replicate 1	46K surface antigen OS=Mycoplasma hyopneumoniae (strain 7448) GN=MHP7448_0513 PE=4 SV=1	Q4A7L0_MYCH7	45733.8	26	49	130	0.00512	0.733	VGELQGLSLAAGLLGKEDGAFDSIDQMNEYLK	K	S	0.997	110	25	23	107	105	8.27	0.693	0.547	0	0	10	1	2	3381.69	3699.75		2420420	163	194
Soluble fraction	Biological replicate 1	46K surface antigen OS=Mycoplasma hyopneumoniae (strain 7448) GN=MHP7448_0513 PE=4 SV=1	Q4A7L0_MYCH7	45733.8	26	49	130	0.00512	0.733	WISAQKDIISYVDETEAATSTITK	R	N	0.997	28.5	25	41.6	28.5	49.1	2.46	0.401	0.354	0	0	2	0	2	2670.35	2879.29		748893	70	93
Soluble fraction	Biological replicate 2	46K surface antigen OS=Mycoplasma hyopneumoniae (strain 7448) GN=MHP7448_0513 PE=4 SV=1	Q4A7L0_MYCH7	45733.8	29	49	141	0.00493	0.761	AIGSKPASIFK	K	G	0.997	37.4	25	46.5	34.5	58.7	5.26	0.578	0.773	0	3	0	0	2	1118.66	1202.28		949872	281	291
Soluble fraction	Biological replicate 2	46K surface antigen OS=Mycoplasma hyopneumoniae (strain 7448) GN=MHP7448_0513 PE=4 SV=1	Q4A7L0_MYCH7	45733.8	29	49	141	0.00493	0.761	AKLPNISFK	K	Y	0.997	36.9	25	44.2	36.9	43.4	3.16	0.528	0.722	0	2	0	0	2	1017.61	1515.03		580912	378	386
Soluble fraction	Biological replicate 2	46K surface antigen OS=Mycoplasma hyopneumoniae (strain 7448) GN=MHP7448_0513 PE=4 SV=1	Q4A7L0_MYCH7	45733.8	29	49	141	0.00493	0.761	DIISYVDETEAATSTITK	K	N	0.997	122	25	46.9	122	70.8	9.46	0.678	0.556	0	4	1	0	2	1956.96	3101.18		1524730	76	93
Soluble fraction	Biological replicate 2	46K surface antigen OS=Mycoplasma hyopneumoniae (strain 7448) GN=MHP7448_0513 PE=4 SV=1	Q4A7L0_MYCH7	45733.8	29	49	141	0.00493	0.761	EDGAFDSIDQMNEYLK	K	S	0.997	70.7	25	27.9	70.7	64.3	6.41	0.589	0.594	0	7	0	0	2	1874.81	2799.19		1697710	179	194
Soluble fraction	Biological replicate 2	46K surface antigen OS=Mycoplasma hyopneumoniae (strain 7448) GN=MHP7448_0513 PE=4 SV=1	Q4A7L0_MYCH7	45733.8	29	49	141	0.00493	0.761	GFIIAPENGSGVGTAVNTIADK	K	G	0.997	110	25	30.4	110	81	10.5	0.732	0.523	0	4	2	0	2	2131.1	2571.27		1357720	114	135
Soluble fraction	Biological replicate 2	46K surface antigen OS=Mycoplasma hyopneumoniae (strain 7448) GN=MHP7448_0513 PE=4 SV=1	Q4A7L0_MYCH7	45733.8	29	49	141	0.00493	0.761	GFIIAPENGSGVGTAVNTIADKGIPIVAYDR	K	L	0.997	42.2	25	26.2	39.4	63	5.15	0.578	0.339	0	0	9	0	2	3115.64	3192.58		2710080	114	144
Soluble fraction	Biological replicate 2	46K surface antigen OS=Mycoplasma hyopneumoniae (strain 7448) GN=MHP7448_0513 PE=4 SV=1	Q4A7L0_MYCH7	45733.8	29	49	141	0.00493	0.761	GFLAPNDGMAEQAITK	K	L	0.997	90.9	25	45.3	88.8	91.2	7.54	0.701	0.781	0	6	0	0	2	1662.82	1971.68		1248520000000	292	307
Soluble fraction	Biological replicate 2	46K surface antigen OS=Mycoplasma hyopneumoniae (strain 7448) GN=MHP7448_0513 PE=4 SV=1	Q4A7L0_MYCH7	45733.8	29	49	141	0.00493	0.761	GIPIVAYDR	K	L	0.997	35.9	25	41.2	26	54.2	3.29	0.408	0.889	0	3	0	0	2	1003.56	1748.79		3573970	136	144
Soluble fraction	Biological replicate 2	46K surface antigen OS=Mycoplasma hyopneumoniae (strain 7448) GN=MHP7448_0513 PE=4 SV=1	Q4A7L0_MYCH7	45733.8	29	49	141	0.00493	0.761	GSKPASIFK	I	G	0.997					42.8	4.48	0.537	0.722	0	2	0	0	1	934.536	1196.55		542994	283	291
Soluble fraction	Biological replicate 2	46K surface antigen OS=Mycoplasma hyopneumoniae (strain 7448) GN=MHP7448_0513 PE=4 SV=1	Q4A7L0_MYCH7	45733.8	29	49	141	0.00493	0.761	IALTDPDNPR	R	W	0.997	42.3	25	42.1	42.3	59.6	4.35	0.609	0.85	0	2	0	0	2	1111.57	1280.54		4078410	60	69
Soluble fraction	Biological replicate 2	46K surface antigen OS=Mycoplasma hyopneumoniae (strain 7448) GN=MHP7448_0513 PE=4 SV=1	Q4A7L0_MYCH7	45733.8	29	49	141	0.00493	0.761	IFVTGQDYNDK	K	A	0.997	61.5	25	63.1	61.5	57.1	4.2	0.581	0.773	0	3	0	0	2	1299.62	1370.16		1405140	318	328
Soluble fraction	Biological replicate 2	46K surface antigen OS=Mycoplasma hyopneumoniae (strain 7448) GN=MHP7448_0513 PE=4 SV=1	Q4A7L0_MYCH7	45733.8	29	49	141	0.00493	0.761	IFVTGQDYNDKAK	K	T	0.997	77.7	25	50.7	76.5	82.1	9.33	0.734	0.885	0	3	3	0	2	1498.75	1130.57		3041100	318	330
Soluble fraction	Biological replicate 2	46K surface antigen OS=Mycoplasma hyopneumoniae (strain 7448) GN=MHP7448_0513 PE=4 SV=1	Q4A7L0_MYCH7	45733.8	29	49	141	0.00493	0.761	IQSFLTINKDPAGGNK	R	I	0.997	91.2	25	37.4	84.6	59.2	2.52	0.48	0.656	0	6	3	0	2	1702.91	1659.65		1287290000000	263	278
Soluble fraction	Biological replicate 2	46K surface antigen OS=Mycoplasma hyopneumoniae (strain 7448) GN=MHP7448_0513 PE=4 SV=1	Q4A7L0_MYCH7	45733.8	29	49	141	0.00493	0.761	IQSFLTINKDPAGGNKIK	R	A	0.997	34.9	25	21.1	34.9	56.6	3.08	0.334	0.778	0	0	0	3	2	1944.09	1533.47		1355870000000	263	280
Soluble fraction	Biological replicate 2	46K surface antigen OS=Mycoplasma hyopneumoniae (strain 7448) GN=MHP7448_0513 PE=4 SV=1	Q4A7L0_MYCH7	45733.8	29	49	141	0.00493	0.761	LITGSDKYDWYVSFDNEK	R	V	0.997	93	25	36.1	93	56.3	3.92	0.481	0.611	0	1	5	0	2	2180.02	2448.95		1900160	145	162
Soluble fraction	Biological replicate 2	46K surface antigen OS=Mycoplasma hyopneumoniae (strain 7448) GN=MHP7448_0513 PE=4 SV=1	Q4A7L0_MYCH7	45733.8	29	49	141	0.00493	0.761	LITGSDKYDWYVSFDNEKVGELQGLSLAAGLLGK	R	E	0.997	89.8	25	20.4	89.8	70.4	3.6	0.395	0.485	0	0	5	3	2	3686.9	3602.17		3744300	145	178
Soluble fraction	Biological replicate 2	46K surface antigen OS=Mycoplasma hyopneumoniae (strain 7448) GN=MHP7448_0513 PE=4 SV=1	Q4A7L0_MYCH7	45733.8	29	49	141	0.00493	0.761	LKLEGFDTQK	K	I	0.997	39.5	25	45.9	36.5	49	4.46	0.539	0.75	0	3	0	0	2	1178.64	1401.81		3234290	308	317
Soluble fraction	Biological replicate 2	46K surface antigen OS=Mycoplasma hyopneumoniae (strain 7448) GN=MHP7448_0513 PE=4 SV=1	Q4A7L0_MYCH7	45733.8	29	49	141	0.00493	0.761	LPNISFK	K	Y	0.986	49.4	25	51.9	42.5	48.3	1.66	0.468	1	0	3	0	0	2	818.477	1756.49		2815720	380	386
Soluble fraction	Biological replicate 2	46K surface antigen OS=Mycoplasma hyopneumoniae (strain 7448) GN=MHP7448_0513 PE=4 SV=1	Q4A7L0_MYCH7	45733.8	29	49	141	0.00493	0.761	NINTILVSPVIVTK	K	A	0.997	63.6	25	45.7	63.6	57.4	4.8	0.507	0.786	0	3	3	0	2	1510.92	2632.29		7168740	398	411
Soluble fraction	Biological replicate 2	46K surface antigen OS=Mycoplasma hyopneumoniae (strain 7448) GN=MHP7448_0513 PE=4 SV=1	Q4A7L0_MYCH7	45733.8	29	49	141	0.00493	0.761	NQDAQNNWLTQQANLSPAPK	K	G	0.997	112	25	43.9	112	63.8	8.8	0.591	0.45	0	3	1	0	2	2238.09	2107.33		1887820	94	113
Soluble fraction	Biological replicate 2	46K surface antigen OS=Mycoplasma hyopneumoniae (strain 7448) GN=MHP7448_0513 PE=4 SV=1	Q4A7L0_MYCH7	45733.8	29	49	141	0.00493	0.761	NSGNKIIDLSPEGENAVYVPGWNYGTAGQR	K	I	0.997	38.9	25	19.1	38.9	54.5	4.23	0.519	0.35	0	0	1	0	2	3206.55	2697.21		138470	233	262
Soluble fraction	Biological replicate 2	46K surface antigen OS=Mycoplasma hyopneumoniae (strain 7448) GN=MHP7448_0513 PE=4 SV=1	Q4A7L0_MYCH7	45733.8	29	49	141	0.00493	0.761	SHMPQETISFYTIAGSQDDNNSQYFYNGAMK	K	V	0.997	90.3	25	20.9	90.3	68.1	5.59	0.52	0.403	0	0	6	0	2	3560.54	2578.63		1101370	195	225
Soluble fraction	Biological replicate 2	46K surface antigen OS=Mycoplasma hyopneumoniae (strain 7448) GN=MHP7448_0513 PE=4 SV=1	Q4A7L0_MYCH7	45733.8	29	49	141	0.00493	0.761	TFIKDGDQNMTIYKPDK	K	V	0.997	82.1	25	26.3	82.1	62.8	6.28	0.589	0.706	0	3	5	2	2	2014	1455.19		1664970000000	331	347
Soluble fraction	Biological replicate 2	46K surface antigen OS=Mycoplasma hyopneumoniae (strain 7448) GN=MHP7448_0513 PE=4 SV=1	Q4A7L0_MYCH7	45733.8	29	49	141	0.00493	0.761	TFIKDGDQNMTIYKPDKVLGK	K	V	0.997	27.6	25	16.8	27.6	57.1	2.51	0.455	0.619	0	0	0	6	2	2411.26	1702.51		2427210000000	331	351
Soluble fraction	Biological replicate 2	46K surface antigen OS=Mycoplasma hyopneumoniae (strain 7448) GN=MHP7448_0513 PE=4 SV=1	Q4A7L0_MYCH7	45733.8	29	49	141	0.00493	0.761	VGELQGLSLAAGLLGK	K	E	0.997	94.4	25	56.2	81.6	82.8	4.34	0.622	0.938	0	4	4	0	2	1525.9	3264.18		8220660	163	178
Soluble fraction	Biological replicate 2	46K surface antigen OS=Mycoplasma hyopneumoniae (strain 7448) GN=MHP7448_0513 PE=4 SV=1	Q4A7L0_MYCH7	45733.8	29	49	141	0.00493	0.761	VGELQGLSLAAGLLGKEDGAFDSIDQMNEYLK	K	S	0.997	102	25	20.5	102	93.6	9.92	0.647	0.5	0	0	2	0	2	3381.69	3846.07		559663	163	194
Soluble fraction	Biological replicate 2	46K surface antigen OS=Mycoplasma hyopneumoniae (strain 7448) GN=MHP7448_0513 PE=4 SV=1	Q4A7L0_MYCH7	45733.8	29	49	141	0.00493	0.761	WISAQKDIISYVDETEAATSTITK	R	N	0.997	63.4	25	76.4	63.4	76.4	9.38	0.606	0.542	0	0	3	0	2	2670.35	3060.59		1345300	70	93
Soluble fraction	Biological replicate 2	46K surface antigen OS=Mycoplasma hyopneumoniae (strain 7448) GN=MHP7448_0513 PE=4 SV=1	Q4A7L0_MYCH7	45733.8	29	49	141	0.00493	0.761	YDNQTYK	K	V	0.986	40	25	48.1	40	37.6	4.14	0.41	0.786	0	3	0	0	2	931.416	547.191		36754.9	387	393
Soluble fraction	Biological replicate 2	46K surface antigen OS=Mycoplasma hyopneumoniae (strain 7448) GN=MHP7448_0513 PE=4 SV=1	Q4A7L0_MYCH7	45733.8	29	49	141	0.00493	0.761	YDNQTYKVQGK	K	N	0.997	46.3	25	37.1	40.7	57.6	8.19	0.62	0.773	0	2	3	0	2	1343.66	674.068		554828	387	397
Soluble fraction	Biological replicate 3	46K surface antigen OS=Mycoplasma hyopneumoniae (strain 7448) GN=MHP7448_0513 PE=4 SV=1	Q4A7L0_MYCH7	45733.8	37	54	141	0.00424	0.804	AIGSKPASIFK	K	G	0.997	34.2	25	49.3	34.2	54.6	4.77	0.582	0.727	0	1	0	0	2	1118.66	1222.79		308508	281	291
Soluble fraction	Biological replicate 3	46K surface antigen OS=Mycoplasma hyopneumoniae (strain 7448) GN=MHP7448_0513 PE=4 SV=1	Q4A7L0_MYCH7	45733.8	37	54	141	0.00424	0.804	ASRSEVENELKAK	K	L	0.997	37.2	25	35.4	37.2	43.1	1.1	0.318	0.654	0	0	1	0	2	1460.77	790.168		80280.9	367	379
Soluble fraction	Biological replicate 3	46K surface antigen OS=Mycoplasma hyopneumoniae (strain 7448) GN=MHP7448_0513 PE=4 SV=1	Q4A7L0_MYCH7	45733.8	37	54	141	0.00424	0.804	DGDQNMTIYKPDKVLGK	K	V	0.997	22.7	25	35.7	22.7	42.2	0.538	0.149	0.588	0	0	0	3	2	1921.97	1549.66		3490650	335	351
Soluble fraction	Biological replicate 3	46K surface antigen OS=Mycoplasma hyopneumoniae (strain 7448) GN=MHP7448_0513 PE=4 SV=1	Q4A7L0_MYCH7	45733.8	37	54	141	0.00424	0.804	DIISYVDETEAATSTITK	K	N	0.997	76.1	25	29.5	76.1	57.6	7.6	0.549	0.472	0	3	0	0	2	1956.96	3094.51		568836	76	93
Soluble fraction	Biological replicate 3	46K surface antigen OS=Mycoplasma hyopneumoniae (strain 7448) GN=MHP7448_0513 PE=4 SV=1	Q4A7L0_MYCH7	45733.8	37	54	141	0.00424	0.804	EDGAFDSIDQMNEYLK	K	S	0.997	67.3	25	31.6	64.7	57	6.51	0.554	0.531	0	3	0	0	2	1874.81	2806.41		2313240	179	194
Soluble fraction	Biological replicate 3	46K surface antigen OS=Mycoplasma hyopneumoniae (strain 7448) GN=MHP7448_0513 PE=4 SV=1	Q4A7L0_MYCH7	45733.8	37	54	141	0.00424	0.804	FVTGQDYNDKAK	I	T	0.996					41.3	4.82	0.421	0.5	0	2	0	0	1	1385.67	1153.7		123170	319	330
Soluble fraction	Biological replicate 3	46K surface antigen OS=Mycoplasma hyopneumoniae (strain 7448) GN=MHP7448_0513 PE=4 SV=1	Q4A7L0_MYCH7	45733.8	37	54	141	0.00424	0.804	GFIIAPENGSGVGTAVNTIADK	K	G	0.997	117	25	28.5	116	77.4	9.09	0.722	0.5	0	3	0	0	2	2131.1	2566.83		1675370	114	135
Soluble fraction	Biological replicate 3	46K surface antigen OS=Mycoplasma hyopneumoniae (strain 7448) GN=MHP7448_0513 PE=4 SV=1	Q4A7L0_MYCH7	45733.8	37	54	141	0.00424	0.804	GFIIAPENGSGVGTAVNTIADKGIPIVAYDR	K	L	0.997	56.2	25	19.8	55.6	71.6	5.48	0.606	0.387	0	0	8	0	2	3115.64	3183.02		5819630	114	144
Soluble fraction	Biological replicate 3	46K surface antigen OS=Mycoplasma hyopneumoniae (strain 7448) GN=MHP7448_0513 PE=4 SV=1	Q4A7L0_MYCH7	45733.8	37	54	141	0.00424	0.804	GFLAPNDGMAEQAITK	K	L	0.997	87.7	25	42.8	85.7	91.1	8.09	0.728	0.781	0	5	0	0	2	1662.82	2061.81		1357010000000	292	307
Soluble fraction	Biological replicate 3	46K surface antigen OS=Mycoplasma hyopneumoniae (strain 7448) GN=MHP7448_0513 PE=4 SV=1	Q4A7L0_MYCH7	45733.8	37	54	141	0.00424	0.804	GIPIVAYDR	K	L	0.997	41.2	25	45.7	26.1	47.7	3.19	0.377	0.778	0	3	0	0	2	1003.56	1722.49		3487630	136	144
Soluble fraction	Biological replicate 3	46K surface antigen OS=Mycoplasma hyopneumoniae (strain 7448) GN=MHP7448_0513 PE=4 SV=1	Q4A7L0_MYCH7	45733.8	37	54	141	0.00424	0.804	GSKPASIFK	I	G	0.997					46.8	4.14	0.519	0.778	0	2	0	0	1	934.536	1221.93		892265	283	291
Soluble fraction	Biological replicate 3	46K surface antigen OS=Mycoplasma hyopneumoniae (strain 7448) GN=MHP7448_0513 PE=4 SV=1	Q4A7L0_MYCH7	45733.8	37	54	141	0.00424	0.804	IALTDPDNPR	R	W	0.997	50.8	25	45.1	50.8	56.1	6.2	0.611	0.8	0	2	0	0	2	1111.57	1290.2		2734210	60	69
Soluble fraction	Biological replicate 3	46K surface antigen OS=Mycoplasma hyopneumoniae (strain 7448) GN=MHP7448_0513 PE=4 SV=1	Q4A7L0_MYCH7	45733.8	37	54	141	0.00424	0.804	IFVTGQDYNDK	K	A	0.997	58.1	25	62.6	58.1	57.1	4.24	0.58	0.773	0	3	0	0	2	1299.62	1377.36		2405610	318	328
Soluble fraction	Biological replicate 3	46K surface antigen OS=Mycoplasma hyopneumoniae (strain 7448) GN=MHP7448_0513 PE=4 SV=1	Q4A7L0_MYCH7	45733.8	37	54	141	0.00424	0.804	IFVTGQDYNDKAK	K	T	0.997	71.7	25	48.4	69.3	52.3	4.25	0.501	0.808	0	4	3	0	2	1498.75	1152.82		8524920	318	330
Soluble fraction	Biological replicate 3	46K surface antigen OS=Mycoplasma hyopneumoniae (strain 7448) GN=MHP7448_0513 PE=4 SV=1	Q4A7L0_MYCH7	45733.8	37	54	141	0.00424	0.804	IIDLSPEGENAVYVPGWNYGTAGQR	K	I	0.997	38.5	25	17.2	37.2	58	4.19	0.517	0.44	0	0	5	0	2	2706.32	3025.25		1954890	238	262
Soluble fraction	Biological replicate 3	46K surface antigen OS=Mycoplasma hyopneumoniae (strain 7448) GN=MHP7448_0513 PE=4 SV=1	Q4A7L0_MYCH7	45733.8	37	54	141	0.00424	0.804	IQSFLTINKDPAGGNK	R	I	0.997	83.9	25	36.2	74.1	77.5	8.48	0.706	0.656	0	3	3	0	2	1702.91	1609.67		3108920000000	263	278
Soluble fraction	Biological replicate 3	46K surface antigen OS=Mycoplasma hyopneumoniae (strain 7448) GN=MHP7448_0513 PE=4 SV=1	Q4A7L0_MYCH7	45733.8	37	54	141	0.00424	0.804	IQSFLTINKDPAGGNKIK	R	A	0.997	57.7	25	34.6	57.7	54.9	3.37	0.459	0.722	0	1	3	3	2	1944.09	1511.34		3071320000000	263	280
Soluble fraction	Biological replicate 3	46K surface antigen OS=Mycoplasma hyopneumoniae (strain 7448) GN=MHP7448_0513 PE=4 SV=1	Q4A7L0_MYCH7	45733.8	37	54	141	0.00424	0.804	LITGSDKYDWYVSFDNEK	R	V	0.991	16.2	25	21.1	13.9	34.2	1.1	0.246	0.389	0	0	1	0	2	2180.02	2425.35		339017	145	162
Soluble fraction	Biological replicate 3	46K surface antigen OS=Mycoplasma hyopneumoniae (strain 7448) GN=MHP7448_0513 PE=4 SV=1	Q4A7L0_MYCH7	45733.8	37	54	141	0.00424	0.804	LITGSDKYDWYVSFDNEKVGELQGLSLAAGLLGK	R	E	0.997	51.7	25	64.6	51.7	62.1	2.92	0.391	0.412	0	0	5	4	2	3686.9	3579.72		7220360	145	178
Soluble fraction	Biological replicate 3	46K surface antigen OS=Mycoplasma hyopneumoniae (strain 7448) GN=MHP7448_0513 PE=4 SV=1	Q4A7L0_MYCH7	45733.8	37	54	141	0.00424	0.804	LKLEGFDTQK	K	I	0.997	32.6	25	41.6	27.5	52.7	4.64	0.533	0.8	0	3	0	0	2	1178.64	1400.79		3328540	308	317
Soluble fraction	Biological replicate 3	46K surface antigen OS=Mycoplasma hyopneumoniae (strain 7448) GN=MHP7448_0513 PE=4 SV=1	Q4A7L0_MYCH7	45733.8	37	54	141	0.00424	0.804	LPNISFK	K	Y	0.983	39.8	25	47.9	34.9	44.5	1.24	0.396	0.929	0	3	0	0	2	818.477	1728.06		3907950	380	386
Soluble fraction	Biological replicate 3	46K surface antigen OS=Mycoplasma hyopneumoniae (strain 7448) GN=MHP7448_0513 PE=4 SV=1	Q4A7L0_MYCH7	45733.8	37	54	141	0.00424	0.804	LPNISFKYDNQTYK	K	V	0.997	78.8	25	42.7	78.8	91.8	9	0.673	0.893	0	1	0	0	2	1730.87	1873.17		457244	380	393
Soluble fraction	Biological replicate 3	46K surface antigen OS=Mycoplasma hyopneumoniae (strain 7448) GN=MHP7448_0513 PE=4 SV=1	Q4A7L0_MYCH7	45733.8	37	54	141	0.00424	0.804	LPNISFKYDNQTYKVQGK	K	N	0.997	28.4	25	20.7	22.5	43.3	0.638	0.328	0.639	0	0	0	2	2	2143.12	1777.55		5196940	380	397
Soluble fraction	Biological replicate 3	46K surface antigen OS=Mycoplasma hyopneumoniae (strain 7448) GN=MHP7448_0513 PE=4 SV=1	Q4A7L0_MYCH7	45733.8	37	54	141	0.00424	0.804	NINTILVSPVIVTK	K	A	0.997	64.6	25	43.2	64.6	54.4	3.17	0.507	0.75	0	3	2	0	2	1510.92	2625.83		1528590000000	398	411
Soluble fraction	Biological replicate 3	46K surface antigen OS=Mycoplasma hyopneumoniae (strain 7448) GN=MHP7448_0513 PE=4 SV=1	Q4A7L0_MYCH7	45733.8	37	54	141	0.00424	0.804	NQDAQNNWLTQQANLSPAPK	K	G	0.997	121	25	41.9	121	86.8	13.1	0.692	0.6	0	3	0	0	2	2238.09	2100.29		1420430	94	113
Soluble fraction	Biological replicate 3	46K surface antigen OS=Mycoplasma hyopneumoniae (strain 7448) GN=MHP7448_0513 PE=4 SV=1	Q4A7L0_MYCH7	45733.8	37	54	141	0.00424	0.804	NSGNKIIDLSPEGENAVYVPGWNYGTAGQR	K	I	0.997	44.6	25	16.3	44.6	61.8	6.92	0.521	0.383	0	0	3	0	2	3206.55	2686.2		1569080	233	262
Soluble fraction	Biological replicate 3	46K surface antigen OS=Mycoplasma hyopneumoniae (strain 7448) GN=MHP7448_0513 PE=4 SV=1	Q4A7L0_MYCH7	45733.8	37	54	141	0.00424	0.804	SHMPQETISFYTIAGSQDDNNSQYFYNGAMK	K	V	0.997	89.5	25	102	89.5	61.6	6.07	0.518	0.371	0	0	7	0	2	3560.54	2620.93		4255230	195	225
Soluble fraction	Biological replicate 3	46K surface antigen OS=Mycoplasma hyopneumoniae (strain 7448) GN=MHP7448_0513 PE=4 SV=1	Q4A7L0_MYCH7	45733.8	37	54	141	0.00424	0.804	TFIKDGDQNMTIYKPDK	K	V	0.997	82.9	25	28.2	81	63	5.06	0.581	0.706	0	2	3	2	2	2014	1451.28		1114950000000	331	347
Soluble fraction	Biological replicate 3	46K surface antigen OS=Mycoplasma hyopneumoniae (strain 7448) GN=MHP7448_0513 PE=4 SV=1	Q4A7L0_MYCH7	45733.8	37	54	141	0.00424	0.804	TFIKDGDQNMTIYKPDKVLGK	K	V	0.997	60.1	25	73.1	60.1	72.8	6.64	0.566	0.643	0	0	2	2	2	2411.26	1680.46		144780000000	331	351
Soluble fraction	Biological replicate 3	46K surface antigen OS=Mycoplasma hyopneumoniae (strain 7448) GN=MHP7448_0513 PE=4 SV=1	Q4A7L0_MYCH7	45733.8	37	54	141	0.00424	0.804	VGELQGLSLAAGLLGK	K	E	0.997	132	25	50.9	116	83.1	6.26	0.582	0.938	0	3	1	0	2	1525.9	3221.47		3833240	163	178
Soluble fraction	Biological replicate 3	46K surface antigen OS=Mycoplasma hyopneumoniae (strain 7448) GN=MHP7448_0513 PE=4 SV=1	Q4A7L0_MYCH7	45733.8	37	54	141	0.00424	0.804	VGELQGLSLAAGLLGKEDGAFDSIDQMNEYLK	K	S	0.997	97.5	25	22.4	94.2	61.3	3.21	0.429	0.453	0	0	4	4	2	3381.69	3824.34		6672850	163	194
Soluble fraction	Biological replicate 3	46K surface antigen OS=Mycoplasma hyopneumoniae (strain 7448) GN=MHP7448_0513 PE=4 SV=1	Q4A7L0_MYCH7	45733.8	37	54	141	0.00424	0.804	VLKELMK	K	N	0.983	33.2	25	36.4	27.6	40.2	1.82	0.358	0.857	0	3	0	0	2	860.528	1018.74		599523	226	232
Soluble fraction	Biological replicate 3	46K surface antigen OS=Mycoplasma hyopneumoniae (strain 7448) GN=MHP7448_0513 PE=4 SV=1	Q4A7L0_MYCH7	45733.8	37	54	141	0.00424	0.804	VTGQDYNDKAK	F	T	0.997					41.2	2.96	0.413	0.545	0	1	0	0	1	1238.6	1153.14		93699.3	320	330
Soluble fraction	Biological replicate 3	46K surface antigen OS=Mycoplasma hyopneumoniae (strain 7448) GN=MHP7448_0513 PE=4 SV=1	Q4A7L0_MYCH7	45733.8	37	54	141	0.00424	0.804	WISAQKDIISYVDETEAATSTITK	R	N	0.997	124	25	32	124	61.6	5.8	0.565	0.458	0	4	3	0	2	2670.35	3050.85		2578930	70	93
Soluble fraction	Biological replicate 3	46K surface antigen OS=Mycoplasma hyopneumoniae (strain 7448) GN=MHP7448_0513 PE=4 SV=1	Q4A7L0_MYCH7	45733.8	37	54	141	0.00424	0.804	WISAQKDIISYVDETEAATSTITKNQDAQNNWLTQQANLSPAPK	R	G	0.997	22.7	25	35.7	22.7	61.3	1.72	0.364	0.318	0	0	0	1	2	4889.42	3265.35		195584	70	113
Soluble fraction	Biological replicate 3	46K surface antigen OS=Mycoplasma hyopneumoniae (strain 7448) GN=MHP7448_0513 PE=4 SV=1	Q4A7L0_MYCH7	45733.8	37	54	141	0.00424	0.804	YDNQTYK	K	V	0.983	30	25	38.2	30	37	4.09	0.346	0.786	0	1	0	0	2	931.416	618.929		25684.9	387	393
Soluble fraction	Biological replicate 3	46K surface antigen OS=Mycoplasma hyopneumoniae (strain 7448) GN=MHP7448_0513 PE=4 SV=1	Q4A7L0_MYCH7	45733.8	37	54	141	0.00424	0.804	YDNQTYKVQGK	K	N	0.997	52.7	25	39.1	47.8	64.3	7.8	0.614	0.864	0	1	3	0	2	1343.66	681.613		587118	387	397
Insoluble fraction	Biological Replicate 1	50S ribosomal protein L1	RL1_MYCH7	25601.9	6	7	13	0.00155	0.355	FSGSVDLAIR	K	L	0.997	42.5	25	46.2	42.3	43.5	1.57	0.411	0.7	0	1	0	0	2	1064.57	1308.99		31815	38	47
Insoluble fraction	Biological Replicate 1	50S ribosomal protein L1	RL1_MYCH7	25601.9	6	7	13	0.00155	0.355	FYSLEEAMELVK	R	K	0.997	75.4	25	46.6	66.5	56.7	5.28	0.563	0.708	0	1	0	0	2	1458.72	2935.16		19795	20	31
Insoluble fraction	Biological Replicate 1	50S ribosomal protein L1	RL1_MYCH7	25601.9	6	7	13	0.00155	0.355	SLEAGADLIYSTAELEQNLK	K	I	0.997	87.4	25	28	87.4	72.1	6.44	0.634	0.65	0	2	3	0	2	2165.1	3064.46		117555	88	107
Insoluble fraction	Biological Replicate 1	50S ribosomal protein L1	RL1_MYCH7	25601.9	6	7	13	0.00155	0.355	TNMEVPQLVENANTLLR	K	L	0.997	16	25	18.1	16	36.8	3.03	0.307	0.324	0	2	0	0	2	1942.01	2661.34		16819.6	180	196
Insoluble fraction	Biological Replicate 1	50S ribosomal protein L1	RL1_MYCH7	25601.9	6	7	13	0.00155	0.355	VLVATDSSEVAAK	R	S	0.997	43.9	25	43.7	43.9	50.1	4.62	0.539	0.577	0	2	0	0	2	1289.69	841.712		26148.7	75	87
Insoluble fraction	Biological Replicate 1	50S ribosomal protein L1	RL1_MYCH7	25601.9	6	7	13	0.00155	0.355	YGIIHSLIGK	R	T	0.997	66.1	25	68.5	66.1	69.5	6.6	0.675	1	0	2	0	0	2	1100.65	1208.86		75684.8	170	179
Insoluble fraction	Biological Replicate 2	50S ribosomal protein L1	RL1_MYCH7	25601.9	3	4	7	0.00107	0.203	IDNFNFDVIVVEPK	K	L	0.997	95.9	25	54	90.5	74	6.89	0.601	0.75	0	2	0	0	2	1648.86	2635.42		116472	108	121
Insoluble fraction	Biological Replicate 2	50S ribosomal protein L1	RL1_MYCH7	25601.9	3	4	7	0.00107	0.203	SLEAGADLIYSTAELEQNLK	K	I	0.997	70.9	25	23	70.9	59	6.34	0.493	0.5	0	1	2	0	2	2165.1	3001.7		113907	88	107
Insoluble fraction	Biological Replicate 2	50S ribosomal protein L1	RL1_MYCH7	25601.9	3	4	7	0.00107	0.203	VLVATDSSEVAAK	R	S	0.997	77.7	25	63.7	76.9	70.1	5.33	0.586	0.769	0	2	0	0	2	1289.69	832.737		19369.6	75	87
Insoluble fraction	Biological Replicate 3	50S ribosomal protein L1	RL1_MYCH7	25601.9	5	6	10	0.00124	0.312	FYSLEEAMELVK	R	K	0.997	65.1	25	44.2	53.8	53.1	4.11	0.433	0.667	0	1	0	0	2	1458.72	2912.86		22102.3	20	31
Insoluble fraction	Biological Replicate 3	50S ribosomal protein L1	RL1_MYCH7	25601.9	5	6	10	0.00124	0.312	SLEAGADLIYSTAELEQNLK	K	I	0.997	68.9	25	31	68.9	54.3	4.49	0.319	0.525	0	2	2	0	2	2165.1	3019.45		65108	88	107
Insoluble fraction	Biological Replicate 3	50S ribosomal protein L1	RL1_MYCH7	25601.9	5	6	10	0.00124	0.312	TNMEVPQLVENANTLLR	K	L	0.997	11.8	25	20.6	11.8	43.7	4.31	0.533	0.382	0	1	0	0	2	1942.01	2647.46		8898.9	180	196
Insoluble fraction	Biological Replicate 3	50S ribosomal protein L1	RL1_MYCH7	25601.9	5	6	10	0.00124	0.312	VLVATDSSEVAAK	R	S	0.997	83.5	25	63.5	83.5	73.6	6.74	0.603	0.808	0	2	0	0	2	1289.69	845.115		11312.7	75	87
Insoluble fraction	Biological Replicate 3	50S ribosomal protein L1	RL1_MYCH7	25601.9	5	6	10	0.00124	0.312	YGIIHSLIGK	R	T	0.997	63.5	25	74	63.5	69.6	6.51	0.644	1	0	2	0	0	2	1100.65	1224.88		70934.3	170	179
Soluble fraction	Biological replicate 1	50S ribosomal protein L1 OS=Mycoplasma hyopneumoniae (strain 7448) GN=rplA PE=3 SV=1	RL1_MYCH7	25601.9	9	10	27	0.00106	0.476	FSGSVDLAIR	K	L	0.997	64.9	25	56.2	64.9	52.6	6.82	0.525	0.8	0	5	0	0	2	1064.57	1366.67		1257630	38	47
Soluble fraction	Biological replicate 1	50S ribosomal protein L1 OS=Mycoplasma hyopneumoniae (strain 7448) GN=rplA PE=3 SV=1	RL1_MYCH7	25601.9	9	10	27	0.00106	0.476	FYSLEEAMELVK	R	K	0.997	79	25	48.8	70.8	60.6	6.44	0.503	0.75	0	2	0	0	2	1458.72	2967.24		499443	20	31
Soluble fraction	Biological replicate 1	50S ribosomal protein L1 OS=Mycoplasma hyopneumoniae (strain 7448) GN=rplA PE=3 SV=1	RL1_MYCH7	25601.9	9	10	27	0.00106	0.476	FYSLEEAMELVKK	R	T	0.997	57.2	25	39.8	53.9	54.3	5.74	0.569	0.808	0	0	3	0	2	1586.81	2465.27		2938430	20	32
Soluble fraction	Biological replicate 1	50S ribosomal protein L1 OS=Mycoplasma hyopneumoniae (strain 7448) GN=rplA PE=3 SV=1	RL1_MYCH7	25601.9	9	10	27	0.00106	0.476	IDNFNFDVIVVEPK	K	L	0.997	66.7	25	45.3	66.7	54.8	5.8	0.557	0.571	0	2	0	0	2	1648.86	2680.45		652248	108	121
Soluble fraction	Biological replicate 1	50S ribosomal protein L1 OS=Mycoplasma hyopneumoniae (strain 7448) GN=rplA PE=3 SV=1	RL1_MYCH7	25601.9	9	10	27	0.00106	0.476	NLTVSASMGPSIK	K	I	0.997	68.1	25	46	68.1	65.2	6.44	0.664	0.731	0	3	0	0	2	1304.69	1215.07		1047120	213	225
Soluble fraction	Biological replicate 1	50S ribosomal protein L1 OS=Mycoplasma hyopneumoniae (strain 7448) GN=rplA PE=3 SV=1	RL1_MYCH7	25601.9	9	10	27	0.00106	0.476	SLEAGADLIYSTAELEQNLK	K	I	0.997	98.2	25	26.1	98.2	69	9	0.693	0.5	0	3	0	0	2	2165.1	3041.86		513609	88	107
Soluble fraction	Biological replicate 1	50S ribosomal protein L1 OS=Mycoplasma hyopneumoniae (strain 7448) GN=rplA PE=3 SV=1	RL1_MYCH7	25601.9	9	10	27	0.00106	0.476	TNMEVPQLVENANTLLR	K	L	0.997	92.6	25	47.3	89.3	74.7	7.23	0.726	0.618	0	6	0	0	2	1942.01	2500.05		969053	180	196
Soluble fraction	Biological replicate 1	50S ribosomal protein L1 OS=Mycoplasma hyopneumoniae (strain 7448) GN=rplA PE=3 SV=1	RL1_MYCH7	25601.9	9	10	27	0.00106	0.476	VLVATDSSEVAAK	R	S	0.997	91.4	25	61.6	89.8	61.3	5.36	0.581	0.692	0	2	0	0	2	1289.69	846.882		69748.8	75	87
Soluble fraction	Biological replicate 1	50S ribosomal protein L1 OS=Mycoplasma hyopneumoniae (strain 7448) GN=rplA PE=3 SV=1	RL1_MYCH7	25601.9	9	10	27	0.00106	0.476	YGIIHSLIGK	R	T	0.997	43.2	25	50.8	28.5	69.4	8.1	0.589	1	0	1	0	0	2	1100.65	1279.81		444611	170	179
Soluble fraction	Biological replicate 2	50S ribosomal protein L1 OS=Mycoplasma hyopneumoniae (strain 7448) GN=rplA PE=3 SV=1	RL1_MYCH7	25601.9	7	8	26	0.000909	0.39	FYSLEEAMELVK	R	K	0.997	73.1	25	42.5	66.7	64.5	7	0.578	0.792	0	5	0	0	2	1458.72	3202.33		1401350	20	31
Soluble fraction	Biological replicate 2	50S ribosomal protein L1 OS=Mycoplasma hyopneumoniae (strain 7448) GN=rplA PE=3 SV=1	RL1_MYCH7	25601.9	7	8	26	0.000909	0.39	FYSLEEAMELVKK	R	T	0.997	44.1	25	32.9	41.6	51.9	5	0.605	0.769	0	0	3	0	2	1586.81	2731.38		3365390	20	32
Soluble fraction	Biological replicate 2	50S ribosomal protein L1 OS=Mycoplasma hyopneumoniae (strain 7448) GN=rplA PE=3 SV=1	RL1_MYCH7	25601.9	7	8	26	0.000909	0.39	IDNFNFDVIVVEPK	K	L	0.997	87.7	25	50	87.7	69.8	7.55	0.639	0.714	0	4	0	0	2	1648.86	3011.38		1278380	108	121
Soluble fraction	Biological replicate 2	50S ribosomal protein L1 OS=Mycoplasma hyopneumoniae (strain 7448) GN=rplA PE=3 SV=1	RL1_MYCH7	25601.9	7	8	26	0.000909	0.39	NLTVSASMGPSIK	K	I	0.997	48.3	25	37	48.3	47.2	4.51	0.553	0.538	0	1	0	0	2	1304.69	1710.71		640960	213	225
Soluble fraction	Biological replicate 2	50S ribosomal protein L1 OS=Mycoplasma hyopneumoniae (strain 7448) GN=rplA PE=3 SV=1	RL1_MYCH7	25601.9	7	8	26	0.000909	0.39	SLEAGADLIYSTAELEQNLK	K	I	0.997	99.3	25	28.5	99.3	64.5	7.92	0.617	0.475	0	4	4	0	2	2165.1	3270.89		4171050	88	107
Soluble fraction	Biological replicate 2	50S ribosomal protein L1 OS=Mycoplasma hyopneumoniae (strain 7448) GN=rplA PE=3 SV=1	RL1_MYCH7	25601.9	7	8	26	0.000909	0.39	TNMEVPQLVENANTLLR	K	L	0.997	98.5	25	53.8	97.9	83.1	10	0.746	0.676	0	2	0	0	2	1942.01	2960.74		400364	180	196
Soluble fraction	Biological replicate 2	50S ribosomal protein L1 OS=Mycoplasma hyopneumoniae (strain 7448) GN=rplA PE=3 SV=1	RL1_MYCH7	25601.9	7	8	26	0.000909	0.39	VLVATDSSEVAAK	R	S	0.997	88.8	25	60.4	88.8	82.5	6.66	0.645	0.885	0	3	0	0	2	1289.69	1242.35		1067590	75	87
Soluble fraction	Biological replicate 3	50S ribosomal protein L1 OS=Mycoplasma hyopneumoniae (strain 7448) GN=rplA PE=3 SV=1	RL1_MYCH7	25601.9	10	12	34	0.00102	0.537	ADRYGIIHSLIGK	R	T	0.997	32.8	25	40	26.8	48.3	3.04	0.358	0.731	0	0	1	0	2	1442.81	1882.99		932471	167	179
Soluble fraction	Biological replicate 3	50S ribosomal protein L1 OS=Mycoplasma hyopneumoniae (strain 7448) GN=rplA PE=3 SV=1	RL1_MYCH7	25601.9	10	12	34	0.00102	0.537	FYSLEEAMELVK	R	K	0.997	72.3	25	45.6	64.1	60.5	7.82	0.554	0.75	0	5	0	0	2	1458.72	3178.5		1959780	20	31
Soluble fraction	Biological replicate 3	50S ribosomal protein L1 OS=Mycoplasma hyopneumoniae (strain 7448) GN=rplA PE=3 SV=1	RL1_MYCH7	25601.9	10	12	34	0.00102	0.537	FYSLEEAMELVKK	R	T	0.997	42.9	25	35.8	42.9	51.8	4.11	0.552	0.769	0	0	3	0	2	1586.81	2711.91		6515190	20	32
Soluble fraction	Biological replicate 3	50S ribosomal protein L1 OS=Mycoplasma hyopneumoniae (strain 7448) GN=rplA PE=3 SV=1	RL1_MYCH7	25601.9	10	12	34	0.00102	0.537	GAVVLPHGTGK	R	S	0.997	58.5	25	48.3	53.7	59.3	5.92	0.516	0.773	0	3	0	0	2	1035.59	875.149		231787	61	71
Soluble fraction	Biological replicate 3	50S ribosomal protein L1 OS=Mycoplasma hyopneumoniae (strain 7448) GN=rplA PE=3 SV=1	RL1_MYCH7	25601.9	10	12	34	0.00102	0.537	IDNFNFDVIVVEPK	K	L	0.997	104	25	59.4	104	69.8	7.96	0.612	0.714	0	5	0	0	2	1648.86	3001.59		2634890	108	121
Soluble fraction	Biological replicate 3	50S ribosomal protein L1 OS=Mycoplasma hyopneumoniae (strain 7448) GN=rplA PE=3 SV=1	RL1_MYCH7	25601.9	10	12	34	0.00102	0.537	NLTVSASMGPSIK	K	I	0.997	56.5	25	40.8	56.5	57.6	4.89	0.583	0.654	0	4	0	0	2	1304.69	1699.43		5045280	213	225
Soluble fraction	Biological replicate 3	50S ribosomal protein L1 OS=Mycoplasma hyopneumoniae (strain 7448) GN=rplA PE=3 SV=1	RL1_MYCH7	25601.9	10	12	34	0.00102	0.537	SLEAGADLIYSTAELEQNLK	K	I	0.997	93.8	25	27.6	93.8	62	7.82	0.615	0.45	0	2	3	0	2	2165.1	3247.43		5663450	88	107
Soluble fraction	Biological replicate 3	50S ribosomal protein L1 OS=Mycoplasma hyopneumoniae (strain 7448) GN=rplA PE=3 SV=1	RL1_MYCH7	25601.9	10	12	34	0.00102	0.537	TGTVSPNPEK	K	A	0.997	29.3	25	43.8	26.7	36.2	2.6	0.434	0.6	0	1	0	0	2	1029.52	430.282		9506.56	144	153
Soluble fraction	Biological replicate 3	50S ribosomal protein L1 OS=Mycoplasma hyopneumoniae (strain 7448) GN=rplA PE=3 SV=1	RL1_MYCH7	25601.9	10	12	34	0.00102	0.537	TNMEVPQLVENANTLLR	K	L	0.997	81.2	25	44	81.2	74.2	8.7	0.659	0.618	0	3	1	0	2	1942.01	2934.09		2291730	180	196
Soluble fraction	Biological replicate 3	50S ribosomal protein L1 OS=Mycoplasma hyopneumoniae (strain 7448) GN=rplA PE=3 SV=1	RL1_MYCH7	25601.9	10	12	34	0.00102	0.537	VLVATDSSEVAAK	R	S	0.997	80.2	25	55.8	80.2	73.8	5.82	0.602	0.808	0	3	0	0	2	1289.69	1255.12		1119970	75	87
Insoluble fraction	Biological Replicate 1	50S ribosomal protein L10	RL10_MYCH7	20169.1	3	4	6	0.000714	0.115	EQPLLILK	K	G	0.994	26	25	37.9	26	34.7	0.585	0.216	0.562	0	2	0	0	2	953.603	1397.59		109384	120	127
Insoluble fraction	Biological Replicate 1	50S ribosomal protein L10	RL10_MYCH7	20169.1	3	4	6	0.000714	0.115	KVEIVAEIDSLLK	R	N	0.997	67.6	25	52.6	67.6	55.9	3.05	0.537	0.808	0	2	1	0	2	1456.86	2602.21		45719.3	26	38
Insoluble fraction	Biological Replicate 1	50S ribosomal protein L10	RL10_MYCH7	20169.1	3	4	6	0.000714	0.115	VEIVAEIDSLLK	K	N	0.997	42.6	25	47.5	1.4	65.6	3	0.267	0.792	0	1	0	0	2	1328.77	3149.83		32534.5	27	38
Insoluble fraction	Biological Replicate 3	50S ribosomal protein L10	RL10_MYCH7	20169.1	2	2	5	0.000618	0.142	LFAFGTTDAIAPAK	N	I	0.997					60.8	5.24	0.574	0.643	0	3	0	0	1	1422.76	1925.66		75210.5	99	112
Insoluble fraction	Biological Replicate 3	50S ribosomal protein L10	RL10_MYCH7	20169.1	2	2	5	0.000618	0.142	VEIVAEIDSLLK	K	N	0.997	60.9	25	53.1	58.8	65.5	4.17	0.481	0.792	0	2	0	0	2	1328.77	3150.48		30016.8	27	38
Soluble fraction	Biological replicate 1	50S ribosomal protein L10 OS=Mycoplasma hyopneumoniae (strain 7448) GN=rplJ PE=3 SV=1	RL10_MYCH7	20169.1	3	3	6	0.000236	0.186	KVEIVAEIDSLLK	R	N	0.997	85.3	25	70.4	85.3	57.9	5.1	0.551	0.654	0	1	0	0	2	1456.86	2644.9		305663	26	38
Soluble fraction	Biological replicate 1	50S ribosomal protein L10 OS=Mycoplasma hyopneumoniae (strain 7448) GN=rplJ PE=3 SV=1	RL10_MYCH7	20169.1	3	3	6	0.000236	0.186	LLIDEQKITA	K	-	0.997	32.5	25	42.3	14.6	39.3	1.74	0.257	0.6	0	4	0	0	2	1143.66	1423.92		1360260	174	183
Soluble fraction	Biological replicate 1	50S ribosomal protein L10 OS=Mycoplasma hyopneumoniae (strain 7448) GN=rplJ PE=3 SV=1	RL10_MYCH7	20169.1	3	3	6	0.000236	0.186	NSSSLAIVEYR	K	G	0.997	38.4	25	38.4	38.4	46.7	5.36	0.518	0.636	0	1	0	0	2	1238.64	1180.43		323807	39	49
Soluble fraction	Biological replicate 2	50S ribosomal protein L10 OS=Mycoplasma hyopneumoniae (strain 7448) GN=rplJ PE=3 SV=1	RL10_MYCH7	20169.1	2	2	3	0.000105	0.0546	LLIDEQK	K	I	0.986	29.8	25	37.3	15.9	36.6	3.07	0.21	0.786	0	1	0	0	2	858.493	1215.57		144976	174	180
Soluble fraction	Biological replicate 2	50S ribosomal protein L10 OS=Mycoplasma hyopneumoniae (strain 7448) GN=rplJ PE=3 SV=1	RL10_MYCH7	20169.1	2	2	3	0.000105	0.0546	LLIDEQKITA	K	-	0.997	31.4	25	46	31.4	36.8	1.74	0.307	0.55	0	2	0	0	2	1143.66	1930.07		907005	174	183
Soluble fraction	Biological replicate 3	50S ribosomal protein L10 OS=Mycoplasma hyopneumoniae (strain 7448) GN=rplJ PE=3 SV=1	RL10_MYCH7	20169.1	4	4	10	0.000301	0.18	GLTVNKLEQLRK	R	E	0.997	21.3	25	24.2	21.3	31.8	1.21	0.289	0.5	0	0	3	0	2	1398.84	1258.93		3077470	50	61
Soluble fraction	Biological replicate 3	50S ribosomal protein L10 OS=Mycoplasma hyopneumoniae (strain 7448) GN=rplJ PE=3 SV=1	RL10_MYCH7	20169.1	4	4	10	0.000301	0.18	LLIDEQK	K	I	0.983	34.2	25	40.4	17.7	39.5	2.6	0.301	0.857	0	2	0	0	2	858.493	1204.69		459030	174	180
Soluble fraction	Biological replicate 3	50S ribosomal protein L10 OS=Mycoplasma hyopneumoniae (strain 7448) GN=rplJ PE=3 SV=1	RL10_MYCH7	20169.1	4	4	10	0.000301	0.18	LLIDEQKITA	K	-	0.997	53.2	25	61.3	53.2	49.6	3.54	0.444	0.75	0	2	0	0	2	1143.66	1880.11		1359020	174	183
Soluble fraction	Biological replicate 3	50S ribosomal protein L10 OS=Mycoplasma hyopneumoniae (strain 7448) GN=rplJ PE=3 SV=1	RL10_MYCH7	20169.1	4	4	10	0.000301	0.18	NSSSLAIVEYR	K	G	0.997	75.2	25	49.6	67.7	49.5	4.12	0.576	0.682	0	3	0	0	2	1238.64	1657.79		1631930	39	49
Insoluble fraction	Biological Replicate 1	50S ribosomal protein L11	Q4A7R2_MYCH7	16559.7	2	2	3	0.000357	0.168	LPDLNTENLDK	K	A	0.997	53	25	54.9	52.5	54.3	4.89	0.527	0.727	0	2	0	0	2	1271.65	1185.51		52182.2	110	120
Insoluble fraction	Biological Replicate 1	50S ribosomal protein L11	Q4A7R2_MYCH7	16559.7	2	2	3	0.000357	0.168	SFEFQLFTSPTSYK	K	I	0.997	40.1	25	30.3	40.1	42.4	3.39	0.462	0.464	0	1	0	0	2	1681.81	2732.17		7779.63	62	75
Insoluble fraction	Biological Replicate 3	50S ribosomal protein L11	Q4A7R2_MYCH7	16559.7	2	3	5	0.000618	0.114	EIAEYKLPDLNTENLDK	R	A	0.997	59.2	25	29.2	59.2	55.1	5.74	0.617	0.471	0	2	1	0	2	2005.01	1784.97		56376.4	104	120
Insoluble fraction	Biological Replicate 3	50S ribosomal protein L11	Q4A7R2_MYCH7	16559.7	2	3	5	0.000618	0.114	LPDLNTENLDK	K	A	0.997	30.8	25	42.5	24.8	50.9	4.68	0.558	0.682	0	2	0	0	2	1271.65	1201.39		42464.9	110	120
Soluble fraction	Biological replicate 1	50S ribosomal protein L11 OS=Mycoplasma hyopneumoniae (strain 7448) GN=rplK PE=3 SV=1	Q4A7R2_MYCH7	16559.7	5	6	10	0.000394	0.564	DKSFEFQLFTSPTSYK	K	I	0.997	16.3	25	24.4	16.3	47.1	3.37	0.389	0.562	0	0	2	0	2	1924.93	2378.73		619427	60	75
Soluble fraction	Biological replicate 1	50S ribosomal protein L11 OS=Mycoplasma hyopneumoniae (strain 7448) GN=rplK PE=3 SV=1	Q4A7R2_MYCH7	16559.7	5	6	10	0.000394	0.564	EIAEYKLPDLNTENLDK	R	A	0.997	47	25	27.5	47	62.7	8.51	0.537	0.529	0	2	0	0	2	2005.01	1860.32		277619	104	120
Soluble fraction	Biological replicate 1	50S ribosomal protein L11 OS=Mycoplasma hyopneumoniae (strain 7448) GN=rplK PE=3 SV=1	Q4A7R2_MYCH7	16559.7	5	6	10	0.000394	0.564	EIAEYKLPDLNTENLDKAILTVYGTAMQMGVEVEGIEEFIQK	R	Q	0.989	20.3	25	33.3	20.3	43.9	-0.0414	0.196	0.238	0	0	0	2	2	4742.38	4960.48		53432.4	104	145
Soluble fraction	Biological replicate 1	50S ribosomal protein L11 OS=Mycoplasma hyopneumoniae (strain 7448) GN=rplK PE=3 SV=1	Q4A7R2_MYCH7	16559.7	5	6	10	0.000394	0.564	LQFNAGQAKPGPALAGLGIVMPEFTR	K	K	0.997	19.2	25	32.2	19.2	46.8	3.51	0.489	0.346	0	0	1	0	2	2699.43	2481.41		532748	12	37
Soluble fraction	Biological replicate 1	50S ribosomal protein L11 OS=Mycoplasma hyopneumoniae (strain 7448) GN=rplK PE=3 SV=1	Q4A7R2_MYCH7	16559.7	5	6	10	0.000394	0.564	SFEFQLFTSPTSYK	K	I	0.997	64	25	33.2	59.6	59.7	7.6	0.601	0.643	0	3	0	0	2	1681.81	2681.39		1756320	62	75
Soluble fraction	Biological replicate 2	50S ribosomal protein L11 OS=Mycoplasma hyopneumoniae (strain 7448) GN=rplK PE=3 SV=1	Q4A7R2_MYCH7	16559.7	7	8	21	0.000735	0.544	EIAEYKLPDLNTENLDK	R	A	0.997	66.2	25	36.1	66.2	74.6	8.82	0.672	0.618	0	3	3	0	2	2005.01	2220.87		4015100	104	120
Soluble fraction	Biological replicate 2	50S ribosomal protein L11 OS=Mycoplasma hyopneumoniae (strain 7448) GN=rplK PE=3 SV=1	Q4A7R2_MYCH7	16559.7	7	8	21	0.000735	0.544	ITFDQLR	K	E	0.986	36.1	25	44.5	27.4	38.6	4.03	0.391	0.857	0	3	0	0	2	892.489	1691.71		2086880	97	103
Soluble fraction	Biological replicate 2	50S ribosomal protein L11 OS=Mycoplasma hyopneumoniae (strain 7448) GN=rplK PE=3 SV=1	Q4A7R2_MYCH7	16559.7	7	8	21	0.000735	0.544	KFNDETKNRGDEPVPVK	R	I	0.997	18.7	25	19.4	18.2	44.8	1.66	0.239	0.706	0	0	0	3	2	1973.01	799.505		447513	38	54
Soluble fraction	Biological replicate 2	50S ribosomal protein L11 OS=Mycoplasma hyopneumoniae (strain 7448) GN=rplK PE=3 SV=1	Q4A7R2_MYCH7	16559.7	7	8	21	0.000735	0.544	LPDLNTENLDK	K	A	0.997	61.7	25	72.6	61.7	49.2	3.52	0.533	0.636	0	1	0	0	2	1271.65	1753.16		372354	110	120
Soluble fraction	Biological replicate 2	50S ribosomal protein L11 OS=Mycoplasma hyopneumoniae (strain 7448) GN=rplK PE=3 SV=1	Q4A7R2_MYCH7	16559.7	7	8	21	0.000735	0.544	LQFNAGQAKPGPALAGLGIVMPEFTR	K	K	0.997	33.8	25	46.8	33.8	51.7	4.66	0.495	0.385	0	0	2	0	2	2699.43	2821.12		943370	12	37
Soluble fraction	Biological replicate 2	50S ribosomal protein L11 OS=Mycoplasma hyopneumoniae (strain 7448) GN=rplK PE=3 SV=1	Q4A7R2_MYCH7	16559.7	7	8	21	0.000735	0.544	NRGDEPVPVK	K	I	0.997	34.1	25	38.7	34.1	37.7	3.07	0.363	0.55	0	2	0	0	2	1110.59	666.697		94470.6	45	54
Soluble fraction	Biological replicate 2	50S ribosomal protein L11 OS=Mycoplasma hyopneumoniae (strain 7448) GN=rplK PE=3 SV=1	Q4A7R2_MYCH7	16559.7	7	8	21	0.000735	0.544	SFEFQLFTSPTSYK	K	I	0.997	71.2	25	38.2	66.7	61	8.54	0.584	0.643	0	4	0	0	2	1681.81	2968.93		3475100	62	75
Soluble fraction	Biological replicate 3	50S ribosomal protein L11 OS=Mycoplasma hyopneumoniae (strain 7448) GN=rplK PE=3 SV=1	Q4A7R2_MYCH7	16559.7	7	8	21	0.000631	0.544	EIAEYKLPDLNTENLDK	R	A	0.997	71.1	25	31.9	71.1	74.6	7.82	0.71	0.618	0	4	2	0	2	2005.01	2212.69		4140600	104	120
Soluble fraction	Biological replicate 3	50S ribosomal protein L11 OS=Mycoplasma hyopneumoniae (strain 7448) GN=rplK PE=3 SV=1	Q4A7R2_MYCH7	16559.7	7	8	21	0.000631	0.544	ITFDQLR	K	E	0.983	36	25	44.4	27.4	38.8	3.13	0.24	0.857	0	3	0	0	2	892.489	1660.05		3316960	97	103
Soluble fraction	Biological replicate 3	50S ribosomal protein L11 OS=Mycoplasma hyopneumoniae (strain 7448) GN=rplK PE=3 SV=1	Q4A7R2_MYCH7	16559.7	7	8	21	0.000631	0.544	KFNDETKNRGDEPVPVK	R	I	0.997	17.2	25	19.9	15.1	50.5	2.59	0.309	0.824	0	0	0	3	2	1973.01	826.733		1908400	38	54
Soluble fraction	Biological replicate 3	50S ribosomal protein L11 OS=Mycoplasma hyopneumoniae (strain 7448) GN=rplK PE=3 SV=1	Q4A7R2_MYCH7	16559.7	7	8	21	0.000631	0.544	LQFNAGQAKPGPALAGLGIVMPEFTRK	K	F	0.997	20.6	25	21.3	17.7	56.9	2.33	0.394	0.537	0	0	0	3	2	2811.53	2804.48		5471530	12	38
Soluble fraction	Biological replicate 3	50S ribosomal protein L11 OS=Mycoplasma hyopneumoniae (strain 7448) GN=rplK PE=3 SV=1	Q4A7R2_MYCH7	16559.7	7	8	21	0.000631	0.544	NRGDEPVPVK	K	I	0.997	33.2	25	41.6	33.2	37.8	2.17	0.331	0.55	0	3	0	0	2	1110.59	664.552		166084	45	54
Soluble fraction	Biological replicate 3	50S ribosomal protein L11 OS=Mycoplasma hyopneumoniae (strain 7448) GN=rplK PE=3 SV=1	Q4A7R2_MYCH7	16559.7	7	8	21	0.000631	0.544	PGPALAGLGIVMPEFTR	K	K	0.997					63.5	7.49	0.672	0.559	0	1	0	0	1	1725.94	3352.6		1594330	21	37
Soluble fraction	Biological replicate 3	50S ribosomal protein L11 OS=Mycoplasma hyopneumoniae (strain 7448) GN=rplK PE=3 SV=1	Q4A7R2_MYCH7	16559.7	7	8	21	0.000631	0.544	SFEFQLFTSPTSYK	K	I	0.997	73.6	25	37.7	66.4	64.7	7.16	0.399	0.679	0	2	0	0	2	1681.81	2925.74		4319540	62	75
Soluble fraction	Biological replicate 1	50S ribosomal protein L13 OS=Mycoplasma hyopneumoniae (strain 7448) GN=rplM PE=3 SV=1	RL13_MYCH7	16651.1	4	5	7	0.000276	0.229	HLGQNPEKLEVK	P	-	0.997					31.9	2.4	0.282	0.417	0	1	0	0	1	1391.76	1217.01		700235	133	144
Soluble fraction	Biological replicate 1	50S ribosomal protein L13 OS=Mycoplasma hyopneumoniae (strain 7448) GN=rplM PE=3 SV=1	RL13_MYCH7	16651.1	4	5	7	0.000276	0.229	KNLYVYSGSEHPHLGQNPEKLEVK	R	-	0.997	45.6	25	20.3	45.6	83.7	5.49	0.489	0.75	0	0	0	1	2	2766.42	966.45		110185	121	144
Soluble fraction	Biological replicate 1	50S ribosomal protein L13 OS=Mycoplasma hyopneumoniae (strain 7448) GN=rplM PE=3 SV=1	RL13_MYCH7	16651.1	4	5	7	0.000276	0.229	NLYVYSGSEHPHLGQNPEKLEVK	K	-	0.997	33	25	20.8	28.2	57.5	2.44	0.374	0.609	0	0	1	3	2	2638.33	1123.81		2319630	122	144
Soluble fraction	Biological replicate 1	50S ribosomal protein L13 OS=Mycoplasma hyopneumoniae (strain 7448) GN=rplM PE=3 SV=1	RL13_MYCH7	16651.1	4	5	7	0.000276	0.229	WFVIDAESK	K	I	0.997	28.2	25	32.8	28.2	28.1	1.35	0.331	0.444	0	1	0	0	2	1094.55	1800.11		212164	16	24
Soluble fraction	Biological replicate 2	50S ribosomal protein L13 OS=Mycoplasma hyopneumoniae (strain 7448) GN=rplM PE=3 SV=1	RL13_MYCH7	16651.1	2	4	9	0.000315	0.25	LYYNHSGYPGGLR	K	V	0.997	55.8	25	48.2	55.8	56.6	5.48	0.496	0.654	0	3	3	0	2	1496.73	1343.39		5659770	74	86
Soluble fraction	Biological replicate 2	50S ribosomal protein L13 OS=Mycoplasma hyopneumoniae (strain 7448) GN=rplM PE=3 SV=1	RL13_MYCH7	16651.1	2	4	9	0.000315	0.25	NLYVYSGSEHPHLGQNPEKLEVK	K	-	0.997	32	25	16.8	31.9	51.5	3.09	0.379	0.435	0	0	1	2	2	2638.33	1593.99		4751450	122	144
Soluble fraction	Biological replicate 3	50S ribosomal protein L13 OS=Mycoplasma hyopneumoniae (strain 7448) GN=rplM PE=3 SV=1	RL13_MYCH7	16651.1	3	5	7	0.00021	0.285	KEEQKLYYNHSGYPGGLR	K	V	0.997	25.3	25	16.1	25.3	44.8	1	0.179	0.694	0	0	0	1	2	2139.06	1132.72		230165	69	86
Soluble fraction	Biological replicate 3	50S ribosomal protein L13 OS=Mycoplasma hyopneumoniae (strain 7448) GN=rplM PE=3 SV=1	RL13_MYCH7	16651.1	3	5	7	0.00021	0.285	LYYNHSGYPGGLR	K	V	0.997	39.8	25	36.3	36.5	45.9	3.64	0.464	0.731	0	2	1	0	2	1496.73	1341.34		3782510	74	86
Soluble fraction	Biological replicate 3	50S ribosomal protein L13 OS=Mycoplasma hyopneumoniae (strain 7448) GN=rplM PE=3 SV=1	RL13_MYCH7	16651.1	3	5	7	0.00021	0.285	NLYVYSGSEHPHLGQNPEKLEVK	K	-	0.997	29.9	25	17.1	27.7	50.6	2.34	0.374	0.413	0	0	2	1	2	2638.33	1541.89		3371450	122	144
Insoluble fraction	Biological Replicate 1	50S ribosomal protein L14	RL14_MYCH7	13222.8	3	3	5	0.000595	0.262	FDDNAVVIIK	K	E	0.997	56.8	25	69.7	56.8	58.7	4.89	0.601	0.85	0	1	0	0	2	1133.62	1357.19		18407.5	79	88
Insoluble fraction	Biological Replicate 1	50S ribosomal protein L14	RL14_MYCH7	13222.8	3	3	5	0.000595	0.262	IASLAQEVL	K	-	0.997	40	25	51.2	40	34.8	1.17	0.362	0.611	0	2	0	0	2	943.546	2074.98		12171.1	114	122
Insoluble fraction	Biological Replicate 1	50S ribosomal protein L14	RL14_MYCH7	13222.8	3	3	5	0.000595	0.262	TSNIGDIVVVSVK	K	K	0.997	73.6	25	45	73.3	64.2	7.66	0.631	0.731	0	2	0	0	2	1330.76	1648.04		30477.1	32	44
Insoluble fraction	Biological Replicate 3	50S ribosomal protein L14	RL14_MYCH7	13222.8	3	3	5	0.000618	0.262	FDDNAVVIIK	K	E	0.997	51.7	25	53.4	51.7	51.3	4.15	0.558	0.75	0	1	0	0	2	1133.62	1398.63		21738.6	79	88
Insoluble fraction	Biological Replicate 3	50S ribosomal protein L14	RL14_MYCH7	13222.8	3	3	5	0.000618	0.262	IASLAQEVL	K	-	0.994	26	25	38.8	26	32.1	0.337	0.162	0.556	0	2	0	0	2	943.546	2086.02		15982.9	114	122
Insoluble fraction	Biological Replicate 3	50S ribosomal protein L14	RL14_MYCH7	13222.8	3	3	5	0.000618	0.262	TSNIGDIVVVSVK	K	K	0.997	79.6	25	52.3	73.8	68	8.46	0.682	0.769	0	2	0	0	2	1330.76	1667.29		28932.5	32	44
Soluble fraction	Biological replicate 1	50S ribosomal protein L14 OS=Mycoplasma hyopneumoniae (strain 7448) GN=rplN PE=3 SV=1	RL14_MYCH7	13222.8	6	8	21	0.000827	0.377	FDDNAVVIIKEDGTPR	K	G	0.997	80.5	25	29.9	74.1	57.3	5.89	0.513	0.656	0	2	3	0	2	1788.91	1512.9		3267940	79	94
Soluble fraction	Biological replicate 1	50S ribosomal protein L14 OS=Mycoplasma hyopneumoniae (strain 7448) GN=rplN PE=3 SV=1	RL14_MYCH7	13222.8	6	8	21	0.000827	0.377	IASLAQEVL	K	-	0.99	22.5	25	35.6	22.5	31.3	0.721	0.0224	0.556	0	2	0	0	2	943.546	2131.04		942553	114	122
Soluble fraction	Biological replicate 1	50S ribosomal protein L14 OS=Mycoplasma hyopneumoniae (strain 7448) GN=rplN PE=3 SV=1	RL14_MYCH7	13222.8	6	8	21	0.000827	0.377	KTSNIGDIVVVSVKK	K	A	0.997	40.7	25	28.4	40.7	47.2	3.77	0.453	0.633	0	0	2	0	2	1586.95	990.315		342369	31	45
Soluble fraction	Biological replicate 1	50S ribosomal protein L14 OS=Mycoplasma hyopneumoniae (strain 7448) GN=rplN PE=3 SV=1	RL14_MYCH7	13222.8	6	8	21	0.000827	0.377	NGTHIKFDDNAVVIIKEDGTPR	K	G	0.997	60.8	25	17.7	60.8	66.3	4.72	0.468	0.682	0	0	0	5	2	2439.26	1305.35		1378730	73	94
Soluble fraction	Biological replicate 1	50S ribosomal protein L14 OS=Mycoplasma hyopneumoniae (strain 7448) GN=rplN PE=3 SV=1	RL14_MYCH7	13222.8	6	8	21	0.000827	0.377	TSNIGDIVVVSVK	K	K	0.997	80.7	25	52.8	80.7	60	6.25	0.558	0.692	0	1	0	0	2	1330.76	1721.51		557268	32	44
Soluble fraction	Biological replicate 1	50S ribosomal protein L14 OS=Mycoplasma hyopneumoniae (strain 7448) GN=rplN PE=3 SV=1	RL14_MYCH7	13222.8	6	8	21	0.000827	0.377	TSNIGDIVVVSVKK	K	A	0.997	81.5	25	37.9	81.5	69.9	6.49	0.647	0.714	0	3	3	0	2	1458.85	1223.23		7023370	32	45
Soluble fraction	Biological replicate 2	50S ribosomal protein L14 OS=Mycoplasma hyopneumoniae (strain 7448) GN=rplN PE=3 SV=1	RL14_MYCH7	13222.8	6	8	24	0.00084	0.459	FDDNAVVIIKEDGTPR	K	G	0.997	71.5	25	25.8	71.5	70.3	8.44	0.654	0.625	0	3	3	0	2	1788.91	1951.97		3875070	79	94
Soluble fraction	Biological replicate 2	50S ribosomal protein L14 OS=Mycoplasma hyopneumoniae (strain 7448) GN=rplN PE=3 SV=1	RL14_MYCH7	13222.8	6	8	24	0.00084	0.459	IASLAQEVL	K	-	0.997	43.8	25	48.6	43.8	38.3	1.72	0.36	0.667	0	3	0	0	2	943.546	2575.57		404141	114	122
Soluble fraction	Biological replicate 2	50S ribosomal protein L14 OS=Mycoplasma hyopneumoniae (strain 7448) GN=rplN PE=3 SV=1	RL14_MYCH7	13222.8	6	8	24	0.00084	0.459	KTSNIGDIVVVSVKK	K	A	0.997	60.3	25	46.4	60.3	65.2	6.74	0.569	0.8	0	0	3	0	2	1586.95	1438.01		3380880	31	45
Soluble fraction	Biological replicate 2	50S ribosomal protein L14 OS=Mycoplasma hyopneumoniae (strain 7448) GN=rplN PE=3 SV=1	RL14_MYCH7	13222.8	6	8	24	0.00084	0.459	LNVADNTGAK	R	I	0.997	50.1	25	54.5	50.1	50	3.72	0.494	0.75	0	3	0	0	2	1002.52	727.535		341332	8	17
Soluble fraction	Biological replicate 2	50S ribosomal protein L14 OS=Mycoplasma hyopneumoniae (strain 7448) GN=rplN PE=3 SV=1	RL14_MYCH7	13222.8	6	8	24	0.00084	0.459	NGTHIKFDDNAVVIIKEDGTPR	K	G	0.997	55.2	25	20.2	55.2	63.8	3.57	0.466	0.659	0	0	0	3	2	2439.26	1760.82		1899300	73	94
Soluble fraction	Biological replicate 2	50S ribosomal protein L14 OS=Mycoplasma hyopneumoniae (strain 7448) GN=rplN PE=3 SV=1	RL14_MYCH7	13222.8	6	8	24	0.00084	0.459	TSNIGDIVVVSVKK	K	A	0.997	76.9	25	37.8	76.9	59.7	4.28	0.506	0.786	0	3	3	0	2	1458.85	1750.71		1289590000000	32	45
Soluble fraction	Biological replicate 3	50S ribosomal protein L14 OS=Mycoplasma hyopneumoniae (strain 7448) GN=rplN PE=3 SV=1	RL14_MYCH7	13222.8	7	9	28	0.000841	0.516	FDDNAVVIIKEDGTPR	K	G	0.997	60.2	25	25.5	60.2	70.4	8.55	0.591	0.625	0	4	3	0	2	1788.91	1927.17		8253990	79	94
Soluble fraction	Biological replicate 3	50S ribosomal protein L14 OS=Mycoplasma hyopneumoniae (strain 7448) GN=rplN PE=3 SV=1	RL14_MYCH7	13222.8	7	9	28	0.000841	0.516	IASLAQEVL	K	-	0.98	21.1	25	34	17.8	28.3	0.149	0.134	0.5	0	1	0	0	2	943.546	2621.07		184990	114	122
Soluble fraction	Biological replicate 3	50S ribosomal protein L14 OS=Mycoplasma hyopneumoniae (strain 7448) GN=rplN PE=3 SV=1	RL14_MYCH7	13222.8	7	9	28	0.000841	0.516	KTSNIGDIVVVSVKK	K	A	0.997	66.2	25	41.5	66.2	57.6	4.85	0.564	0.733	0	0	3	0	2	1586.95	1440.86		4556980	31	45
Soluble fraction	Biological replicate 3	50S ribosomal protein L14 OS=Mycoplasma hyopneumoniae (strain 7448) GN=rplN PE=3 SV=1	RL14_MYCH7	13222.8	7	9	28	0.000841	0.516	LNVADNTGAK	R	I	0.997	45.1	25	51.8	41.4	50.1	4.68	0.497	0.75	0	3	0	0	2	1002.52	734.267		429115	8	17
Soluble fraction	Biological replicate 3	50S ribosomal protein L14 OS=Mycoplasma hyopneumoniae (strain 7448) GN=rplN PE=3 SV=1	RL14_MYCH7	13222.8	7	9	28	0.000841	0.516	MLQELSR	-	L	0.983	34.1	25	38.5	34.1	43.2	1.68	0.403	0.929	0	1	0	0	2	876.461	1165.09		1038400	1	7
Soluble fraction	Biological replicate 3	50S ribosomal protein L14 OS=Mycoplasma hyopneumoniae (strain 7448) GN=rplN PE=3 SV=1	RL14_MYCH7	13222.8	7	9	28	0.000841	0.516	NGTHIKFDDNAVVIIKEDGTPR	K	G	0.997	57	25	20.4	57	63.3	3.96	0.496	0.659	0	0	0	7	2	2439.26	6626.29		1514100	73	94
Soluble fraction	Biological replicate 3	50S ribosomal protein L14 OS=Mycoplasma hyopneumoniae (strain 7448) GN=rplN PE=3 SV=1	RL14_MYCH7	13222.8	7	9	28	0.000841	0.516	TSNIGDIVVVSVKK	K	A	0.997	87.5	25	36	87.5	59.7	4.02	0.58	0.786	0	3	3	0	2	1458.85	1722.36		2069810000000	32	45
Insoluble fraction	Biological Replicate 1	50S ribosomal protein L15	RL15_MYCH7	16728.3	4	4	8	0.000952	0.374	EYEIFNLSDLESR	K	Y	0.997	81.2	25	45.4	81.2	65	8.28	0.697	0.731	0	2	0	0	2	1614.76	2745.94		47585.2	73	85
Insoluble fraction	Biological Replicate 1	50S ribosomal protein L15	RL15_MYCH7	16728.3	4	4	8	0.000952	0.374	KLTVTTNAFSIAAQK	K	K	0.997	122	25	40.7	122	67.4	9.54	0.662	0.633	0	2	0	0	2	1592.9	1164.6		26949	121	135
Insoluble fraction	Biological Replicate 1	50S ribosomal protein L15	RL15_MYCH7	16728.3	4	4	8	0.000952	0.374	LGFEGGQNPWFR	R	R	0.997	60.4	25	43.8	60.4	69.6	8.1	0.694	0.833	0	2	0	0	2	1407.68	2175.94		41475.7	48	59
Insoluble fraction	Biological Replicate 1	50S ribosomal protein L15	RL15_MYCH7	16728.3	4	4	8	0.000952	0.374	YQYGDTVSLESLYLK	R	K	0.997	79.2	25	42	79.2	69.7	10.4	0.555	0.667	0	2	0	0	2	1778.88	2458.08		37824	86	100
Insoluble fraction	Biological Replicate 2	50S ribosomal protein L15	RL15_MYCH7	16728.3	2	2	3	0.000457	0.19	EYEIFNLSDLESR	K	Y	0.997	74	25	37.6	74	68.8	9.13	0.692	0.769	0	2	0	0	2	1614.76	2721.04		204366	73	85
Insoluble fraction	Biological Replicate 2	50S ribosomal protein L15	RL15_MYCH7	16728.3	2	2	3	0.000457	0.19	YQYGDTVSLESLYLK	R	K	0.997	75.9	25	43.3	75.9	66.4	10.3	0.524	0.633	0	1	0	0	2	1778.88	2448.19		58565.5	86	100
Insoluble fraction	Biological Replicate 3	50S ribosomal protein L15	RL15_MYCH7	16728.3	4	4	7	0.000865	0.374	EYEIFNLSDLESR	K	Y	0.997	81.9	25	41	81.9	60.7	7.77	0.619	0.692	0	2	0	0	2	1614.76	2711.45		48512	73	85
Insoluble fraction	Biological Replicate 3	50S ribosomal protein L15	RL15_MYCH7	16728.3	4	4	7	0.000865	0.374	KLTVTTNAFSIAAQK	K	K	0.997	92.2	25	36.2	92.2	70.1	8.89	0.632	0.667	0	1	0	0	2	1592.9	1176		13195.2	121	135
Insoluble fraction	Biological Replicate 3	50S ribosomal protein L15	RL15_MYCH7	16728.3	4	4	7	0.000865	0.374	LGFEGGQNPWFR	R	R	0.997	70.3	25	48.5	70.3	64.4	6.49	0.665	0.75	0	2	0	0	2	1407.68	2184.6		29342	48	59
Insoluble fraction	Biological Replicate 3	50S ribosomal protein L15	RL15_MYCH7	16728.3	4	4	7	0.000865	0.374	YQYGDTVSLESLYLK	R	K	0.997	79.2	25	31.9	79.2	69.9	7.72	0.624	0.667	0	2	0	0	2	1778.88	2431.77		45705	86	100
Soluble fraction	Biological replicate 1	50S ribosomal protein L15 OS=Mycoplasma hyopneumoniae (strain 7448) GN=rplO PE=3 SV=2	RL15_MYCH7	16728.3	9	10	26	0.00102	0.517	EYEIFNLSDLESR	K	Y	0.997	87.9	25	42.1	87	65	9.59	0.692	0.731	0	4	0	0	2	1614.76	2745.32		1241320	73	85
Soluble fraction	Biological replicate 1	50S ribosomal protein L15 OS=Mycoplasma hyopneumoniae (strain 7448) GN=rplO PE=3 SV=2	RL15_MYCH7	16728.3	9	10	26	0.00102	0.517	KLTVTTNAFSIAAQK	K	K	0.997	37.2	25	18.8	37.2	39.7	2.19	0.305	0.567	0	0	3	0	2	1592.9	1225.62		1765090	121	135
Soluble fraction	Biological replicate 1	50S ribosomal protein L15 OS=Mycoplasma hyopneumoniae (strain 7448) GN=rplO PE=3 SV=2	RL15_MYCH7	16728.3	9	10	26	0.00102	0.517	KLTVTTNAFSIAAQKK	K	I	0.997	81.8	25	49.9	81.8	63	5.85	0.557	0.719	0	0	3	0	2	1721	1004.6		550948	121	136
Soluble fraction	Biological replicate 1	50S ribosomal protein L15 OS=Mycoplasma hyopneumoniae (strain 7448) GN=rplO PE=3 SV=2	RL15_MYCH7	16728.3	9	10	26	0.00102	0.517	LGFEGGQNPWFR	R	R	0.997	80.3	25	63.3	80.3	62.3	6.85	0.66	0.75	0	3	0	0	2	1407.68	2260.24		1057090	48	59
Soluble fraction	Biological replicate 1	50S ribosomal protein L15 OS=Mycoplasma hyopneumoniae (strain 7448) GN=rplO PE=3 SV=2	RL15_MYCH7	16728.3	9	10	26	0.00102	0.517	LTVTTNAFSIAAQK	K	K	0.997	63.6	25	38	63.6	41.3	4.54	0.494	0.393	0	1	0	0	2	1464.81	1658.61		246211	122	135
Soluble fraction	Biological replicate 1	50S ribosomal protein L15 OS=Mycoplasma hyopneumoniae (strain 7448) GN=rplO PE=3 SV=2	RL15_MYCH7	16728.3	9	10	26	0.00102	0.517	NFNKKEYEIFNLSDLESR	R	Y	0.997	50.2	25	28.5	50.2					0	0	1	0	2	2246.11	1992.34		230317	68	85
Soluble fraction	Biological replicate 1	50S ribosomal protein L15 OS=Mycoplasma hyopneumoniae (strain 7448) GN=rplO PE=3 SV=2	RL15_MYCH7	16728.3	9	10	26	0.00102	0.517	SIRLENLSYTPGAR	M	K	0.997	28.9	25	27.6	28.9	49.9	4.49	0.433	0.714	0	0	2	0	1	1576.84	1196.13		642440	2	15
Soluble fraction	Biological replicate 1	50S ribosomal protein L15 OS=Mycoplasma hyopneumoniae (strain 7448) GN=rplO PE=3 SV=2	RL15_MYCH7	16728.3	9	10	26	0.00102	0.517	YQYGDTVSLESLYLK	R	K	0.997	80.7	25	43.6	80.7	66.4	9.14	0.67	0.633	0	3	0	0	2	1778.88	2490.34		1074470	86	100
Soluble fraction	Biological replicate 1	50S ribosomal protein L15 OS=Mycoplasma hyopneumoniae (strain 7448) GN=rplO PE=3 SV=2	RL15_MYCH7	16728.3	9	10	26	0.00102	0.517	YQYGDTVSLESLYLKK	R	V	0.997	87.3	25	31.4	87.3	81.4	11.3	0.727	0.688	0	3	3	0	2	1906.98	2009.78		2283270	86	101
Soluble fraction	Biological replicate 2	50S ribosomal protein L15 OS=Mycoplasma hyopneumoniae (strain 7448) GN=rplO PE=3 SV=2	RL15_MYCH7	16728.3	6	6	20	0.0007	0.463	EYEIFNLSDLESR	K	Y	0.997	75.2	25	36.7	68.4	64.8	8.68	0.647	0.731	0	4	0	0	2	1614.76	3026.05		1444040	73	85
Soluble fraction	Biological replicate 2	50S ribosomal protein L15 OS=Mycoplasma hyopneumoniae (strain 7448) GN=rplO PE=3 SV=2	RL15_MYCH7	16728.3	6	6	20	0.0007	0.463	KLTVTTNAFSIAAQK	K	K	0.997	58.7	25	24.1	58.7	28.6	0.377	0.199	0.3	0	2	0	0	2	1592.9	1743.63		773016	121	135
Soluble fraction	Biological replicate 2	50S ribosomal protein L15 OS=Mycoplasma hyopneumoniae (strain 7448) GN=rplO PE=3 SV=2	RL15_MYCH7	16728.3	6	6	20	0.0007	0.463	KLTVTTNAFSIAAQKK	K	I	0.997	82.7	25	46.2	82.7	71.5	6.74	0.65	0.812	0	0	2	0	2	1721	1459.52		678162	121	136
Soluble fraction	Biological replicate 2	50S ribosomal protein L15 OS=Mycoplasma hyopneumoniae (strain 7448) GN=rplO PE=3 SV=2	RL15_MYCH7	16728.3	6	6	20	0.0007	0.463	LENLSYTPGAR	R	K	0.997	39.3	25	31.6	39.3	46	2.01	0.476	0.636	0	3	0	0	2	1220.63	1413.34		1941390	5	15
Soluble fraction	Biological replicate 2	50S ribosomal protein L15 OS=Mycoplasma hyopneumoniae (strain 7448) GN=rplO PE=3 SV=2	RL15_MYCH7	16728.3	6	6	20	0.0007	0.463	LGFEGGQNPWFR	R	R	0.997	47.1	25	36.9	47.1	55.7	7.49	0.504	0.667	0	3	0	0	2	1407.68	2548.18		1650500	48	59
Soluble fraction	Biological replicate 2	50S ribosomal protein L15 OS=Mycoplasma hyopneumoniae (strain 7448) GN=rplO PE=3 SV=2	RL15_MYCH7	16728.3	6	6	20	0.0007	0.463	YQYGDTVSLESLYLKK	R	V	0.997	43.1	25	29.4	43.1	41.6	3.04	0.389	0.5	0	0	6	0	2	1906.98	2306.35		7816930	86	101
Soluble fraction	Biological replicate 3	50S ribosomal protein L15 OS=Mycoplasma hyopneumoniae (strain 7448) GN=rplO PE=3 SV=2	RL15_MYCH7	16728.3	8	9	27	0.000811	0.497	EYEIFNLSDLESR	K	Y	0.997	88.5	25	42.7	88.1	73.1	10.4	0.717	0.808	0	4	0	0	2	1614.76	3012.52		2547430	73	85
Soluble fraction	Biological replicate 3	50S ribosomal protein L15 OS=Mycoplasma hyopneumoniae (strain 7448) GN=rplO PE=3 SV=2	RL15_MYCH7	16728.3	8	9	27	0.000811	0.497	KLTVTTNAFSIAAQK	K	K	0.997	116	25	43.4	114	90.7	12.4	0.706	0.833	0	3	0	0	2	1592.9	1705.28		2529020	121	135
Soluble fraction	Biological replicate 3	50S ribosomal protein L15 OS=Mycoplasma hyopneumoniae (strain 7448) GN=rplO PE=3 SV=2	RL15_MYCH7	16728.3	8	9	27	0.000811	0.497	KLTVTTNAFSIAAQKK	K	I	0.997	79.7	25	47.9	79.7	61.6	6.44	0.597	0.719	0	0	2	0	2	1721	1452.89		1561260	121	136
Soluble fraction	Biological replicate 3	50S ribosomal protein L15 OS=Mycoplasma hyopneumoniae (strain 7448) GN=rplO PE=3 SV=2	RL15_MYCH7	16728.3	8	9	27	0.000811	0.497	LENLSYTPGAR	R	K	0.997	51.3	25	27.6	51.3	46.1	2.21	0.477	0.636	0	3	0	0	2	1220.63	1408.87		1877470	5	15
Soluble fraction	Biological replicate 3	50S ribosomal protein L15 OS=Mycoplasma hyopneumoniae (strain 7448) GN=rplO PE=3 SV=2	RL15_MYCH7	16728.3	8	9	27	0.000811	0.497	LGFEGGQNPWFR	R	R	0.997	45.2	25	45.4	45.2	51.6	4.51	0.609	0.625	0	3	0	0	2	1407.68	2540.15		5807160	48	59
Soluble fraction	Biological replicate 3	50S ribosomal protein L15 OS=Mycoplasma hyopneumoniae (strain 7448) GN=rplO PE=3 SV=2	RL15_MYCH7	16728.3	8	9	27	0.000811	0.497	NFNKKEYEIFNLSDLESR	R	Y	0.997	22.6	25	17.8	22.6	46.7	3.92	0.379	0.5	0	0	1	0	2	2246.11	2241.52		354865	68	85
Soluble fraction	Biological replicate 3	50S ribosomal protein L15 OS=Mycoplasma hyopneumoniae (strain 7448) GN=rplO PE=3 SV=2	RL15_MYCH7	16728.3	8	9	27	0.000811	0.497	YQYGDTVSLESLYLK	R	K	0.997	82.5	25	39.2	82.5	70	9.82	0.61	0.667	0	3	0	0	2	1778.88	2758.96		2347720	86	100
Soluble fraction	Biological replicate 3	50S ribosomal protein L15 OS=Mycoplasma hyopneumoniae (strain 7448) GN=rplO PE=3 SV=2	RL15_MYCH7	16728.3	8	9	27	0.000811	0.497	YQYGDTVSLESLYLKK	R	V	0.997	98.8	25	35.3	98.8	84.7	11.1	0.706	0.719	0	4	4	0	2	1906.98	2304.7		7495470	86	101
Insoluble fraction	Biological Replicate 1	50S ribosomal protein L16	RL16_MYCH7	15185.1	2	4	8	0.000952	0.169	NTILFEVR	R	G	0.996	34.2	25	38.6	34.2	37.9	2.51	0.451	0.75	0	2	0	0	2	991.557	1389.74		69845.6	101	108
Insoluble fraction	Biological Replicate 1	50S ribosomal protein L16	RL16_MYCH7	15185.1	2	4	8	0.000952	0.169	VFPHLALTSKPIGVR	R	M	0.997	52.6	25	31.1	52.6	69.6	8.32	0.661	0.667	0	2	2	2	2	1634.97	1245.91		233187	69	83
Insoluble fraction	Biological Replicate 2	50S ribosomal protein L16	RL16_MYCH7	15185.1	2	2	3	0.000457	0.294	DAHSGNFVAFGDYGLQATGSAWVSAAQIEAAR	R	I	0.997	72	25	21.7	72	60.8	6.23	0.541	0.344	0	0	2	0	2	3267.55	3216.07		24774.4	21	52
Insoluble fraction	Biological Replicate 2	50S ribosomal protein L16	RL16_MYCH7	15185.1	2	2	3	0.000457	0.294	NTILFEVR	R	G	0.994	19.4	25	24.7	19.4	30.6	1.26	0.294	0.562	0	1	0	0	2	991.557	1426.81		213976	101	108
Soluble fraction	Biological replicate 1	50S ribosomal protein L16 OS=Mycoplasma hyopneumoniae (strain 7448) GN=rplP PE=3 SV=1	RL16_MYCH7	15185.1	3	4	7	0.000276	0.346	DAHSGNFVAFGDYGLQATGSAWVSAAQIEAAR	R	I	0.997	34.6	25	23.4	33.5	57.1	4.57	0.49	0.328	0	0	1	0	2	3267.55	3227.71		123317	21	52
Soluble fraction	Biological replicate 1	50S ribosomal protein L16 OS=Mycoplasma hyopneumoniae (strain 7448) GN=rplP PE=3 SV=1	RL16_MYCH7	15185.1	3	4	7	0.000276	0.346	PHLALTSKPIGVR	F	M	0.997					42.8	2.05	0.488	0.615	0	0	1	0	1	1388.84	1353.53		86462.8	71	83
Soluble fraction	Biological replicate 1	50S ribosomal protein L16 OS=Mycoplasma hyopneumoniae (strain 7448) GN=rplP PE=3 SV=1	RL16_MYCH7	15185.1	3	4	7	0.000276	0.346	VFPHLALTSKPIGVR	R	M	0.997	23.6	25	26.9	23.6	39.6	1.27	0.316	0.7	0	0	2	3	2	1634.97	1338.29		3208470	69	83
Soluble fraction	Biological replicate 2	50S ribosomal protein L16 OS=Mycoplasma hyopneumoniae (strain 7448) GN=rplP PE=3 SV=1	RL16_MYCH7	15185.1	1	1	3	0.000105	0.11	VFPHLALTSKPIGVR	R	M	0.997	17.6	25	20.3	14.6	42.4	1	0.304	0.667	0	0	0	3	2	1634.97	1865.8		4298800	69	83
Soluble fraction	Biological replicate 3	50S ribosomal protein L16 OS=Mycoplasma hyopneumoniae (strain 7448) GN=rplP PE=3 SV=1	RL16_MYCH7	15185.1	1	2	4	0.00012	0.11	VFPHLALTSKPIGVR	R	M	0.997	65.7	25	27.7	65.7	73.3	6.72	0.591	0.7	0	1	0	3	2	1634.97	1836.04		9118270	69	83
Soluble fraction	Biological replicate 1	50S ribosomal protein L17 OS=Mycoplasma hyopneumoniae (strain 7448) GN=rplQ PE=3 SV=1	RL17_MYCH7	13844	2	2	5	0.000197	0.175	SLATSLILHGHIK	R	T	0.997	41.4	25	45.5	41.4	43.7	2.14	0.405	0.654	0	0	3	0	2	1389.82	1158.76		4066390	21	33
Soluble fraction	Biological replicate 1	50S ribosomal protein L17 OS=Mycoplasma hyopneumoniae (strain 7448) GN=rplQ PE=3 SV=1	RL17_MYCH7	13844	2	2	5	0.000197	0.175	VMPYLFNK	K	V	0.993	7.1	25	18.9	7.1	31.2	0.886	0.321	0.562	0	2	0	0	2	1011.53	1549.81		342734	79	86
Soluble fraction	Biological replicate 2	50S ribosomal protein L17 OS=Mycoplasma hyopneumoniae (strain 7448) GN=rplQ PE=3 SV=1	RL17_MYCH7	13844	2	2	3	0.000105	0.125	ANPHQIYR	M	H	0.989	16.7	25	26.5	9.9	41	2.38	0.424	0.75	0	1	0	0	1	998.517	589.995		25009	2	9
Soluble fraction	Biological replicate 2	50S ribosomal protein L17 OS=Mycoplasma hyopneumoniae (strain 7448) GN=rplQ PE=3 SV=1	RL17_MYCH7	13844	2	2	3	0.000105	0.125	HDAAWDR	R	Q	0.986	39	25	50.9	39	37.4	1.89	0.465	0.786	0	2	0	0	2	870.385	602.479		81348.6	10	16
Soluble fraction	Biological replicate 3	50S ribosomal protein L17 OS=Mycoplasma hyopneumoniae (strain 7448) GN=rplQ PE=3 SV=1	RL17_MYCH7	13844	1	1	3	9.02e-05	0.0583	HDAAWDR	R	Q	0.983	27.4	25	28.7	27.4	34.2	1.74	0.418	0.714	0	3	0	0	2	870.385	511.81		84653.1	10	16
Insoluble fraction	Biological Replicate 1	50S ribosomal protein L18	RL18_MYCH7	14313.6	2	2	4	0.000476	0.223	GNIVSASSLAPDLYK	K	K	0.997	61.9	25	43	61.9	73.1	8.89	0.672	0.7	0	2	0	0	2	1534.81	1804.47		54538.8	68	82
Insoluble fraction	Biological Replicate 1	50S ribosomal protein L18	RL18_MYCH7	14313.6	2	2	4	0.000476	0.223	LNLENESYIFDR	K	S	0.997	71.9	25	47.1	71.9	65.5	6.28	0.513	0.792	0	2	0	0	2	1512.73	2004.79		42450.8	87	98
Insoluble fraction	Biological Replicate 2	50S ribosomal protein L18	RL18_MYCH7	14313.6	4	4	6	0.000914	0.314	GNIVSASSLAPDLYK	K	K	0.997	63.4	25	33	63.4	56.9	6.33	0.62	0.567	0	1	0	0	2	1534.81	1830.28		126350	68	82
Insoluble fraction	Biological Replicate 2	50S ribosomal protein L18	RL18_MYCH7	14313.6	4	4	6	0.000914	0.314	KLNLENESYIFDR	K	S	0.997	69.2	25	47.5	61.9					0	2	0	0	2	1640.83	1569.99		259124	86	98
Insoluble fraction	Biological Replicate 2	50S ribosomal protein L18	RL18_MYCH7	14313.6	4	4	6	0.000914	0.314	LNLENESYIFDR	K	S	0.997	85.2	25	60.3	85.2	70.4	5.74	0.523	0.833	0	2	0	0	2	1512.73	2027.54		229711	87	98
Insoluble fraction	Biological Replicate 2	50S ribosomal protein L18	RL18_MYCH7	14313.6	4	4	6	0.000914	0.314	VITSVSTLDK	K	S	0.997	24.8	25	32.4	24.8	38	3.59	0.347	0.55	0	1	0	0	2	1062.6	887.069		3700.14	53	62
Insoluble fraction	Biological Replicate 3	50S ribosomal protein L18	RL18_MYCH7	14313.6	2	2	5	0.000618	0.223	GNIVSASSLAPDLYK	K	K	0.997	59.1	25	25.8	59.1	65.4	9.38	0.635	0.633	0	2	0	0	2	1534.81	1812.31		33967.4	68	82
Insoluble fraction	Biological Replicate 3	50S ribosomal protein L18	RL18_MYCH7	14313.6	2	2	5	0.000618	0.223	LNLENESYIFDR	K	S	0.997	84.1	25	55.3	84.1	74	8.17	0.63	0.875	0	3	0	0	2	1512.73	1996.42		86303.8	87	98
Soluble fraction	Biological replicate 1	50S ribosomal protein L18 OS=Mycoplasma hyopneumoniae (strain 7448) GN=rplR PE=3 SV=2	RL18_MYCH7	14313.6	2	2	4	0.000158	0.107	KLNLENESYIFDR	K	S	0.997	86.9	25	58.2	82.6	62.3	7.28	0.607	0.692	0	1	0	0	2	1640.83	1589.01		204009	86	98
Soluble fraction	Biological replicate 1	50S ribosomal protein L18 OS=Mycoplasma hyopneumoniae (strain 7448) GN=rplR PE=3 SV=2	RL18_MYCH7	14313.6	2	2	4	0.000158	0.107	LNLENESYIFDR	K	S	0.997	68.3	25	55.9	68.3	66	6.57	0.598	0.792	0	3	0	0	2	1512.73	2078.32		1211680	87	98
Soluble fraction	Biological replicate 3	50S ribosomal protein L18 OS=Mycoplasma hyopneumoniae (strain 7448) GN=rplR PE=3 SV=2	RL18_MYCH7	14313.6	4	4	10	0.000301	0.281	KLNLENESYIFDR	K	S	0.997	76.7	25	49.2	75.4	44.4	4.6	0.444	0.462	0	3	0	0	2	1640.83	1995.23		1959040	86	98
Soluble fraction	Biological replicate 3	50S ribosomal protein L18 OS=Mycoplasma hyopneumoniae (strain 7448) GN=rplR PE=3 SV=2	RL18_MYCH7	14313.6	4	4	10	0.000301	0.281	LNLENESYIFDR	K	S	0.997	84.2	25	56	84.2	69.8	6.85	0.53	0.833	0	3	0	0	2	1512.73	2392.34		1761680	87	98
Soluble fraction	Biological replicate 3	50S ribosomal protein L18 OS=Mycoplasma hyopneumoniae (strain 7448) GN=rplR PE=3 SV=2	RL18_MYCH7	14313.6	4	4	10	0.000301	0.281	NFYAYIFDPWK	R	N	0.997	39.8	25	43.1	35.1	51	5.03	0.463	0.682	0	2	0	0	2	1463.7	3391.08		701733	40	50
Soluble fraction	Biological replicate 3	50S ribosomal protein L18 OS=Mycoplasma hyopneumoniae (strain 7448) GN=rplR PE=3 SV=2	RL18_MYCH7	14313.6	4	4	10	0.000301	0.281	VITSVSTLDK	K	S	0.997	34	25	42.6	34	36.2	2.7	0.395	0.55	0	2	0	0	2	1062.6	1326.43		697455	53	62
Insoluble fraction	Biological Replicate 1	50S ribosomal protein L19	RL19_MYCH7	14231.5	4	6	11	0.00131	0.314	IQIFEGLVIK	R	F	0.997	54.3	25	58.2	54.3	49.3	2.8	0.42	0.75	0	2	0	0	2	1159.71	2362.54		18285.1	40	49
Insoluble fraction	Biological Replicate 1	50S ribosomal protein L19	RL19_MYCH7	14231.5	4	6	11	0.00131	0.314	LYPQFQPGDNVR	R	V	0.997	36	25	34.7	36	39.6	1.85	0.508	0.5	0	2	0	0	2	1433.72	1175.3		53687.4	16	27
Insoluble fraction	Biological Replicate 1	50S ribosomal protein L19	RL19_MYCH7	14231.5	4	6	11	0.00131	0.314	TFLLHSPLVDK	R	V	0.997	28	25	36.6	28	45.9	3.89	0.584	0.864	0	0	2	0	2	1269.72	1366.44		70309	73	83
Insoluble fraction	Biological Replicate 1	50S ribosomal protein L19	RL19_MYCH7	14231.5	4	6	11	0.00131	0.314	TFLLHSPLVDKVEVIR	R	S	0.997	40.5	25	21.9	40.5	51.2	2.42	0.42	0.781	0	1	2	2	2	1866.08	1877.86		185436	73	88
Insoluble fraction	Biological Replicate 2	50S ribosomal protein L19	RL19_MYCH7	14231.5	4	4	7	0.00107	0.364	IQIFEGLVIK	R	F	0.997	42	25	47.7	42	53.6	2.25	0.45	0.8	0	2	0	0	2	1159.71	2355.2		110055	40	49
Insoluble fraction	Biological Replicate 2	50S ribosomal protein L19	RL19_MYCH7	14231.5	4	4	7	0.00107	0.364	LIEILESSQIR	K	L	0.997	50.9	25	56.5	50.9	62.1	6.24	0.409	0.818	0	1	0	0	2	1300.75	1814.08		302735	5	15
Insoluble fraction	Biological Replicate 2	50S ribosomal protein L19	RL19_MYCH7	14231.5	4	4	7	0.00107	0.364	LYPQFQPGDNVR	R	V	0.997	28.5	25	26.8	28.5	52.1	3.22	0.583	0.625	0	2	0	0	2	1433.72	1200.05		760117	16	27
Insoluble fraction	Biological Replicate 2	50S ribosomal protein L19	RL19_MYCH7	14231.5	4	4	7	0.00107	0.364	TFLLHSPLVDK	R	V	0.997	24	25	31.8	24	49.2	4.34	0.541	0.909	0	0	2	0	2	1269.72	1418.69		200508	73	83
Insoluble fraction	Biological Replicate 3	50S ribosomal protein L19	RL19_MYCH7	14231.5	5	6	9	0.00111	0.405	IQIFEGLVIK	R	F	0.997	25.2	25	41.3	25.2	42.2	1.72	0.443	0.65	0	1	0	0	2	1159.71	2368.95		13090.7	40	49
Insoluble fraction	Biological Replicate 3	50S ribosomal protein L19	RL19_MYCH7	14231.5	5	6	9	0.00111	0.405	LIEILESSQIR	K	L	0.997	47.5	25	55.9	47.5	62	5.17	0.365	0.818	0	2	0	0	2	1300.75	1805.87		46989.9	5	15
Insoluble fraction	Biological Replicate 3	50S ribosomal protein L19	RL19_MYCH7	14231.5	5	6	9	0.00111	0.405	LYPQFQPGDNVR	R	V	0.997	39.8	25	33.6	39.8	46.2	2.66	0.478	0.583	0	2	0	0	2	1433.72	1191.35		113998	16	27
Insoluble fraction	Biological Replicate 3	50S ribosomal protein L19	RL19_MYCH7	14231.5	5	6	9	0.00111	0.405	TFLLHSPLVDK	R	V	0.997	25	25	36.9	25	49	3.12	0.437	0.909	0	0	1	0	2	1269.72	1410.33		31228.4	73	83
Insoluble fraction	Biological Replicate 3	50S ribosomal protein L19	RL19_MYCH7	14231.5	5	6	9	0.00111	0.405	TFLLHSPLVDKVEVIR	R	S	0.997	33.4	25	18.3	33.4	48	2.03	0.446	0.812	0	0	1	2	2	1866.08	1908.1		128695	73	88
Soluble fraction	Biological replicate 1	50S ribosomal protein L19 OS=Mycoplasma hyopneumoniae (strain 7448) GN=rplS PE=3 SV=1	RL19_MYCH7	14231.5	4	5	12	0.000473	0.405	IQIFEGLVIK	R	F	0.997	47.6	25	57.4	35.3	53.1	2.8	0.456	0.8	0	3	0	0	2	1159.71	2400.24		1075600	40	49
Soluble fraction	Biological replicate 1	50S ribosomal protein L19 OS=Mycoplasma hyopneumoniae (strain 7448) GN=rplS PE=3 SV=1	RL19_MYCH7	14231.5	4	5	12	0.000473	0.405	LIEILESSQIR	K	L	0.997	43.3	25	49.5	43.3	61.1	4.01	0.455	0.818	0	3	0	0	2	1300.75	1878.14		1317200	5	15
Soluble fraction	Biological replicate 1	50S ribosomal protein L19 OS=Mycoplasma hyopneumoniae (strain 7448) GN=rplS PE=3 SV=1	RL19_MYCH7	14231.5	4	5	12	0.000473	0.405	LYPQFQPGDNVR	R	V	0.997	41.7	25	34.6	34	40.9	1.96	0.447	0.5	0	2	0	0	2	1433.72	1212.41		533284	16	27
Soluble fraction	Biological replicate 1	50S ribosomal protein L19 OS=Mycoplasma hyopneumoniae (strain 7448) GN=rplS PE=3 SV=1	RL19_MYCH7	14231.5	4	5	12	0.000473	0.405	TFLLHSPLVDKVEVIR	R	S	0.997	46.7	25	22.2	46.7	62.6	5.32	0.581	0.719	0	0	1	3	2	1866.08	1951.39		4910000	73	88
Soluble fraction	Biological replicate 2	50S ribosomal protein L19 OS=Mycoplasma hyopneumoniae (strain 7448) GN=rplS PE=3 SV=1	RL19_MYCH7	14231.5	5	5	12	0.00042	0.488	IQIFEGLVIK	R	F	0.997	31.1	25	40.8	24.2	53.1	3.19	0.456	0.8	0	3	0	0	2	1159.71	2789.94		1045420	40	49
Soluble fraction	Biological replicate 2	50S ribosomal protein L19 OS=Mycoplasma hyopneumoniae (strain 7448) GN=rplS PE=3 SV=1	RL19_MYCH7	14231.5	5	5	12	0.00042	0.488	KISHNVGVER	R	T	0.997	19.5	25	32.4	19.5	39.9	2	0.306	0.55	0	1	0	0	2	1138.63	558.588		12900.7	63	72
Soluble fraction	Biological replicate 2	50S ribosomal protein L19 OS=Mycoplasma hyopneumoniae (strain 7448) GN=rplS PE=3 SV=1	RL19_MYCH7	14231.5	5	5	12	0.00042	0.488	LIEILESSQIR	K	L	0.997	86.7	25	85.2	86.7	70.2	8.89	0.469	0.909	0	1	0	0	2	1300.75	2310.49		230313	5	15
Soluble fraction	Biological replicate 2	50S ribosomal protein L19 OS=Mycoplasma hyopneumoniae (strain 7448) GN=rplS PE=3 SV=1	RL19_MYCH7	14231.5	5	5	12	0.00042	0.488	LYPQFQPGDNVR	R	V	0.997	44.2	25	33.1	44.2	46.2	2.96	0.526	0.583	0	4	0	0	2	1433.72	1713.71		3113170	16	27
Soluble fraction	Biological replicate 2	50S ribosomal protein L19 OS=Mycoplasma hyopneumoniae (strain 7448) GN=rplS PE=3 SV=1	RL19_MYCH7	14231.5	5	5	12	0.00042	0.488	TFLLHSPLVDKVEVIR	R	S	0.997	31.3	25	17.7	28.7	48.6	1.39	0.397	0.75	0	0	0	3	2	1866.08	2368.54		4628960	73	88
Soluble fraction	Biological replicate 3	50S ribosomal protein L19 OS=Mycoplasma hyopneumoniae (strain 7448) GN=rplS PE=3 SV=1	RL19_MYCH7	14231.5	5	6	16	0.000481	0.479	IQIFEGLVIK	R	F	0.997	47.4	25	53.4	44.2	64.9	3.11	0.455	0.95	0	4	0	0	2	1159.71	2776.83		2987750	40	49
Soluble fraction	Biological replicate 3	50S ribosomal protein L19 OS=Mycoplasma hyopneumoniae (strain 7448) GN=rplS PE=3 SV=1	RL19_MYCH7	14231.5	5	6	16	0.000481	0.479	ISHNVGVER	K	T	0.997	32.8	25	45.1	32.8	36.2	1.55	0.359	0.611	0	1	0	0	2	1010.54	637.723		34281.5	64	72
Soluble fraction	Biological replicate 3	50S ribosomal protein L19 OS=Mycoplasma hyopneumoniae (strain 7448) GN=rplS PE=3 SV=1	RL19_MYCH7	14231.5	5	6	16	0.000481	0.479	LIEILESSQIR	K	L	0.997	35.2	25	47.5	35.2	57.6	3.31	0.345	0.773	0	2	0	0	2	1300.75	2273.83		754283	5	15
Soluble fraction	Biological replicate 3	50S ribosomal protein L19 OS=Mycoplasma hyopneumoniae (strain 7448) GN=rplS PE=3 SV=1	RL19_MYCH7	14231.5	5	6	16	0.000481	0.479	LYPQFQPGDNVR	R	V	0.997	39	25	33.9	36.3	38.8	2.34	0.466	0.5	0	3	0	0	2	1433.72	1686.34		2811560	16	27
Soluble fraction	Biological replicate 3	50S ribosomal protein L19 OS=Mycoplasma hyopneumoniae (strain 7448) GN=rplS PE=3 SV=1	RL19_MYCH7	14231.5	5	6	16	0.000481	0.479	TFLLHSPLVDKVEVIR	R	S	0.997	58.1	25	27.4	56.8	75.2	6.11	0.592	0.844	0	0	3	3	2	1866.08	2355.4		1591240000000	73	88
Insoluble fraction	Biological Replicate 1	50S ribosomal protein L2	RL2_MYCH7	31198.1	4	7	15	0.00179	0.23	ATIGVVGNEENSLVNIGK	R	A	0.997	99.3	25	44.4	99.3	57.2	4.96	0.593	0.472	0	4	0	0	2	1813.97	1848.67		70984.7	193	210
Insoluble fraction	Biological Replicate 1	50S ribosomal protein L2	RL2_MYCH7	31198.1	4	7	15	0.00179	0.23	IPEGTFVHNIELKPGAGAK	K	L	0.997	64.6	25	30	64.6	52.1	2.96	0.395	0.684	0	2	2	2	2	1978.08	1128.95		507930	136	154
Insoluble fraction	Biological Replicate 1	50S ribosomal protein L2	RL2_MYCH7	31198.1	4	7	15	0.00179	0.23	SANIALISYIDGEKR	R	Y	0.997	48.9	25	37.8	48.9	47.5	2.85	0.472	0.6	0	1	2	0	2	1649.89	1814.53		89991.5	89	103
Insoluble fraction	Biological Replicate 1	50S ribosomal protein L2	RL2_MYCH7	31198.1	4	7	15	0.00179	0.23	SDILVGNALPLAK	K	I	0.997	30.8	25	36.3	30.8	47.6	3.07	0.319	0.538	0	2	0	0	2	1310.77	1847.66		62659.3	123	135
Insoluble fraction	Biological Replicate 2	50S ribosomal protein L2	RL2_MYCH7	31198.1	3	4	7	0.00107	0.167	IPEGTFVHNIELKPGAGAK	K	L	0.997	42.9	25	21.6	42.9	65.4	5.6	0.601	0.632	0	0	2	2	2	1978.08	1154.97		898844	136	154
Insoluble fraction	Biological Replicate 2	50S ribosomal protein L2	RL2_MYCH7	31198.1	3	4	7	0.00107	0.167	SANIALISYIDGEKR	R	Y	0.997	32.3	25	29.1	32.3	46.3	2.39	0.438	0.567	0	0	1	0	2	1649.89	1866.75		252490	89	103
Insoluble fraction	Biological Replicate 2	50S ribosomal protein L2	RL2_MYCH7	31198.1	3	4	7	0.00107	0.167	SDILVGNALPLAK	K	I	0.997	40.8	25	37.2	40.8	48.2	3.55	0.535	0.538	0	2	0	0	2	1310.77	1863.97		349428	123	135
Insoluble fraction	Biological Replicate 3	50S ribosomal protein L2	RL2_MYCH7	31198.1	4	7	11	0.00136	0.23	ATIGVVGNEENSLVNIGK	R	A	0.997	109	25	49.6	109	83.3	10.6	0.703	0.639	0	1	0	0	2	1813.97	1822.04		18999.7	193	210
Insoluble fraction	Biological Replicate 3	50S ribosomal protein L2	RL2_MYCH7	31198.1	4	7	11	0.00136	0.23	IPEGTFVHNIELKPGAGAK	K	L	0.997	63.5	25	25.1	63.5	53.5	2.7	0.409	0.711	0	1	1	2	2	1978.08	1146.41		247551	136	154
Insoluble fraction	Biological Replicate 3	50S ribosomal protein L2	RL2_MYCH7	31198.1	4	7	11	0.00136	0.23	SANIALISYIDGEKR	R	Y	0.997	63.1	25	28.7	63.1	66.9	7.74	0.622	0.633	0	2	2	0	2	1649.89	1837.96		129090	89	103
Insoluble fraction	Biological Replicate 3	50S ribosomal protein L2	RL2_MYCH7	31198.1	4	7	11	0.00136	0.23	SDILVGNALPLAK	K	I	0.997	42.4	25	39.8	42.4	54.9	4.04	0.505	0.615	0	2	0	0	2	1310.77	1854.25		62440.4	123	135
Soluble fraction	Biological replicate 1	50S ribosomal protein L2 OS=Mycoplasma hyopneumoniae (strain 7448) GN=rplB PE=3 SV=1	RL2_MYCH7	31198.1	6	9	20	0.000788	0.323	ATIGVVGNEENSLVNIGK	R	A	0.997	90.8	25	41.5	90.8	81.9	12.1	0.717	0.639	0	2	0	0	2	1813.97	1896.85		436584	193	210
Soluble fraction	Biological replicate 1	50S ribosomal protein L2 OS=Mycoplasma hyopneumoniae (strain 7448) GN=rplB PE=3 SV=1	RL2_MYCH7	31198.1	6	9	20	0.000788	0.323	HMSSLDFGANLTTNKPEK	R	S	0.997	81.5	25	25.7	81.5	79.2	6.96	0.641	0.806	0	0	4	0	2	1989.97	1040.45		1334310	15	32
Soluble fraction	Biological replicate 1	50S ribosomal protein L2 OS=Mycoplasma hyopneumoniae (strain 7448) GN=rplB PE=3 SV=1	RL2_MYCH7	31198.1	6	9	20	0.000788	0.323	IPEGTFVHNIELKPGAGAK	K	L	0.997	35	25	23.5	33.8	68.3	6.54	0.605	0.684	0	0	3	2	2	1978.08	1182.01		3643750	136	154
Soluble fraction	Biological replicate 1	50S ribosomal protein L2 OS=Mycoplasma hyopneumoniae (strain 7448) GN=rplB PE=3 SV=1	RL2_MYCH7	31198.1	6	9	20	0.000788	0.323	SANIALISYIDGEKR	R	Y	0.997	40	25	41.9	40	45.6	2.85	0.314	0.567	0	0	3	0	2	1649.89	1918.59		446885	89	103
Soluble fraction	Biological replicate 1	50S ribosomal protein L2 OS=Mycoplasma hyopneumoniae (strain 7448) GN=rplB PE=3 SV=1	RL2_MYCH7	31198.1	6	9	20	0.000788	0.323	SDILVGNALPLAK	K	I	0.997	34.5	25	31.6	32.1	47.7	3.14	0.428	0.538	0	3	0	0	2	1310.77	1922.38		2115680	123	135
Soluble fraction	Biological replicate 1	50S ribosomal protein L2 OS=Mycoplasma hyopneumoniae (strain 7448) GN=rplB PE=3 SV=1	RL2_MYCH7	31198.1	6	9	20	0.000788	0.323	TIEYDPNRSANIALISYIDGEKR	K	Y	0.997	51	25	27.6	51	71.9	6.05	0.595	0.565	0	0	1	2	2	2638.35	2173.99		1799380	81	103
Soluble fraction	Biological replicate 2	50S ribosomal protein L2 OS=Mycoplasma hyopneumoniae (strain 7448) GN=rplB PE=3 SV=1	RL2_MYCH7	31198.1	6	8	18	0.00063	0.365	ATIGVVGNEENSLVNIGK	R	A	0.997	93.2	25	39.6	93.2	66.8	9.89	0.666	0.528	0	2	0	0	2	1813.97	2286.99		808677	193	210
Soluble fraction	Biological replicate 2	50S ribosomal protein L2 OS=Mycoplasma hyopneumoniae (strain 7448) GN=rplB PE=3 SV=1	RL2_MYCH7	31198.1	6	8	18	0.00063	0.365	GSVMNPNDHPHGGGEGKQPIGR	R	K	0.997	29.6	25	21.9	27.3	55.4	3.05	0.347	0.545	0	0	0	3	2	2257.05	612.436		341373	225	246
Soluble fraction	Biological replicate 2	50S ribosomal protein L2 OS=Mycoplasma hyopneumoniae (strain 7448) GN=rplB PE=3 SV=1	RL2_MYCH7	31198.1	6	8	18	0.00063	0.365	HMSSLDFGANLTTNKPEK	R	S	0.997	44.9	25	27.9	44.9	56.7	4.36	0.462	0.611	0	0	1	0	2	2005.96	1345.97		576029	15	32
Soluble fraction	Biological replicate 2	50S ribosomal protein L2 OS=Mycoplasma hyopneumoniae (strain 7448) GN=rplB PE=3 SV=1	RL2_MYCH7	31198.1	6	8	18	0.00063	0.365	IPEGTFVHNIELKPGAGAK	K	L	0.997	33.8	25	26.5	33.8	63.3	4.49	0.504	0.632	0	0	3	3	2	1978.08	1685.26		8430920	136	154
Soluble fraction	Biological replicate 2	50S ribosomal protein L2 OS=Mycoplasma hyopneumoniae (strain 7448) GN=rplB PE=3 SV=1	RL2_MYCH7	31198.1	6	8	18	0.00063	0.365	SAGTWAQIQGR	R	D	0.997	61.3	25	50.6	58.8	49.6	5.22	0.575	0.682	0	2	0	0	2	1174.6	1365.61		648937	158	168
Soluble fraction	Biological replicate 2	50S ribosomal protein L2 OS=Mycoplasma hyopneumoniae (strain 7448) GN=rplB PE=3 SV=1	RL2_MYCH7	31198.1	6	8	18	0.00063	0.365	SANIALISYIDGEKR	R	Y	0.997	32.8	25	26.8	32.8	52.4	3.96	0.496	0.667	0	0	3	0	2	1649.89	2270.21		3458420	89	103
Soluble fraction	Biological replicate 3	50S ribosomal protein L2 OS=Mycoplasma hyopneumoniae (strain 7448) GN=rplB PE=3 SV=1	RL2_MYCH7	31198.1	7	11	25	0.000751	0.387	ATIGVVGNEENSLVNIGK	R	A	0.997	96.1	25	39.2	96.1	73.1	8.42	0.542	0.583	0	3	0	0	2	1813.97	2279.79		2299490	193	210
Soluble fraction	Biological replicate 3	50S ribosomal protein L2 OS=Mycoplasma hyopneumoniae (strain 7448) GN=rplB PE=3 SV=1	RL2_MYCH7	31198.1	7	11	25	0.000751	0.387	HMSSLDFGANLTTNKPEK	R	S	0.997	104	25	30.5	103	79.1	5.85	0.645	0.806	0	1	6	0	2	1989.97	1478.14		6974270	15	32
Soluble fraction	Biological replicate 3	50S ribosomal protein L2 OS=Mycoplasma hyopneumoniae (strain 7448) GN=rplB PE=3 SV=1	RL2_MYCH7	31198.1	7	11	25	0.000751	0.387	IPEGTFVHNIELKPGAGAK	K	L	0.997	37.2	25	27	35.7	60	3.8	0.393	0.711	0	0	3	3	2	1978.08	1639.69		3520110000000	136	154
Soluble fraction	Biological replicate 3	50S ribosomal protein L2 OS=Mycoplasma hyopneumoniae (strain 7448) GN=rplB PE=3 SV=1	RL2_MYCH7	31198.1	7	11	25	0.000751	0.387	NKDDIPGIVK	R	T	0.997	34.1	25	40.4	34.1	46.6	3.44	0.487	0.7	0	2	0	0	2	1098.62	1161.46		677441	71	80
Soluble fraction	Biological replicate 3	50S ribosomal protein L2 OS=Mycoplasma hyopneumoniae (strain 7448) GN=rplB PE=3 SV=1	RL2_MYCH7	31198.1	7	11	25	0.000751	0.387	SAGTWAQIQGRDEDGKYVILK	R	L	0.997	53.1	25	23	53.1	62	3.28	0.374	0.619	0	0	2	3	2	2335.2	1816.83		1359870000000	158	178
Soluble fraction	Biological replicate 3	50S ribosomal protein L2 OS=Mycoplasma hyopneumoniae (strain 7448) GN=rplB PE=3 SV=1	RL2_MYCH7	31198.1	7	11	25	0.000751	0.387	SANIALISYIDGEKR	R	Y	0.997	48.6	25	31.6	48.6	54.4	3.35	0.504	0.667	0	0	1	0	2	1649.89	2250.4		6951390	89	103
Soluble fraction	Biological replicate 3	50S ribosomal protein L2 OS=Mycoplasma hyopneumoniae (strain 7448) GN=rplB PE=3 SV=1	RL2_MYCH7	31198.1	7	11	25	0.000751	0.387	TIEYDPNR	K	S	0.99	14.8	25	21.1	14.8	31.5	0.886	0.222	0.562	0	1	0	0	2	1007.48	996.613		183617	81	88
Soluble fraction	Biological replicate 1	50S ribosomal protein L20 OS=Mycoplasma hyopneumoniae (strain 7448) GN=rplT PE=3 SV=1	RL20_MYCH7	13838.9	2	4	9	0.000355	0.256	MLAEMAVHHQSDFENIVK	K	L	0.997	25.9	25	21.7	24.5	45.5	3.01	0.418	0.5	0	0	3	0	2	2130.99	1049.37		1141550	93	110
Soluble fraction	Biological replicate 1	50S ribosomal protein L20 OS=Mycoplasma hyopneumoniae (strain 7448) GN=rplT PE=3 SV=1	RL20_MYCH7	13838.9	2	4	9	0.000355	0.256	NQGISYSQLMYK	R	I	0.997	58.8	25	48	58.8	60.6	6.96	0.686	0.75	0	6	0	0	2	1447.69	1330.13		955321	70	81
Soluble fraction	Biological replicate 2	50S ribosomal protein L20 OS=Mycoplasma hyopneumoniae (strain 7448) GN=rplT PE=3 SV=1	RL20_MYCH7	13838.9	3	3	8	0.00028	0.35	IKQSNIEINRK	K	M	0.997	33.7	25	39.2	33.7	35.1	0.31	0.265	0.682	0	0	2	0	2	1342.78	648.375		85382.1	82	92
Soluble fraction	Biological replicate 2	50S ribosomal protein L20 OS=Mycoplasma hyopneumoniae (strain 7448) GN=rplT PE=3 SV=1	RL20_MYCH7	13838.9	3	3	8	0.00028	0.35	MLAEMAVHHQSDFENIVK	K	L	0.997	31.6	25	17.5	31.6	54.4	2.09	0.469	0.583	0	0	3	0	2	2099	1931.55		2773770	93	110
Soluble fraction	Biological replicate 2	50S ribosomal protein L20 OS=Mycoplasma hyopneumoniae (strain 7448) GN=rplT PE=3 SV=1	RL20_MYCH7	13838.9	3	3	8	0.00028	0.35	NQGISYSQLMYK	R	I	0.997	58.3	25	46.5	58.3	60.5	5.8	0.669	0.75	0	3	0	0	2	1431.69	1918.35		1326320	70	81
Soluble fraction	Biological replicate 3	50S ribosomal protein L20 OS=Mycoplasma hyopneumoniae (strain 7448) GN=rplT PE=3 SV=1	RL20_MYCH7	13838.9	4	5	11	0.000331	0.35	IKQSNIEINRK	K	M	0.997	30.4	25	41.5	30.4	49.9	2.19	0.371	0.682	0	2	1	0	2	1342.78	652.001		101753	82	92
Soluble fraction	Biological replicate 3	50S ribosomal protein L20 OS=Mycoplasma hyopneumoniae (strain 7448) GN=rplT PE=3 SV=1	RL20_MYCH7	13838.9	4	5	11	0.000331	0.35	KMLAEMAVHHQSDFENIVK	R	L	0.997	14.8	25	14.1	14.8	42.8	0.377	0.147	0.553	0	0	0	1	2	2227.1	1670.41		682718	92	110
Soluble fraction	Biological replicate 3	50S ribosomal protein L20 OS=Mycoplasma hyopneumoniae (strain 7448) GN=rplT PE=3 SV=1	RL20_MYCH7	13838.9	4	5	11	0.000331	0.35	MLAEMAVHHQSDFENIVK	K	L	0.997	33.9	25	20.7	33.9	57.5	2.96	0.523	0.611	0	0	4	0	2	2099	1892.21		5594710	93	110
Soluble fraction	Biological replicate 3	50S ribosomal protein L20 OS=Mycoplasma hyopneumoniae (strain 7448) GN=rplT PE=3 SV=1	RL20_MYCH7	13838.9	4	5	11	0.000331	0.35	NQGISYSQLMYK	R	I	0.997	58.7	25	46.3	58.7	60.5	5.92	0.617	0.75	0	3	0	0	2	1431.69	1881.54		2837570	70	81
Soluble fraction	Biological replicate 1	50S ribosomal protein L21 OS=Mycoplasma hyopneumoniae (strain 7448) GN=rplU PE=3 SV=1	RL21_MYCH7	11240.7	3	4	13	0.000512	0.404	IDKNEGETITFTDILFINGK	K	I	0.997	60.3	25	73.4	60.3	66.1	7.08	0.561	0.575	0	3	3	0	2	2268.18	2799.71		4195660	25	44
Soluble fraction	Biological replicate 1	50S ribosomal protein L21 OS=Mycoplasma hyopneumoniae (strain 7448) GN=rplU PE=3 SV=1	RL21_MYCH7	11240.7	3	4	13	0.000512	0.404	IGTPYVENASVTGIIEK	K	Q	0.997	81.6	25	28.1	78.2	70.2	7.07	0.634	0.588	0	4	0	0	2	1790.95	1661.55		712715	45	61
Soluble fraction	Biological replicate 1	50S ribosomal protein L21 OS=Mycoplasma hyopneumoniae (strain 7448) GN=rplU PE=3 SV=1	RL21_MYCH7	11240.7	3	4	13	0.000512	0.404	IGTPYVENASVTGIIEKQGK	K	A	0.997	31.5	25	18.6	30.7	47.4	3.26	0.414	0.425	0	0	3	0	2	2104.13	1657.96		1761370	45	64
Soluble fraction	Biological replicate 2	50S ribosomal protein L21 OS=Mycoplasma hyopneumoniae (strain 7448) GN=rplU PE=3 SV=1	RL21_MYCH7	11240.7	4	7	12	0.00042	0.596	IDKNEGETITFTDILFINGK	K	I	0.997	105	25	29.4	104	101	14.3	0.743	0.675	0	1	2	0	2	2268.18	3093.58		989990	25	44
Soluble fraction	Biological replicate 2	50S ribosomal protein L21 OS=Mycoplasma hyopneumoniae (strain 7448) GN=rplU PE=3 SV=1	RL21_MYCH7	11240.7	4	7	12	0.00042	0.596	IGTPYVENASVTGIIEK	K	Q	0.997	99.4	25	32.6	95.1	77.6	8.21	0.629	0.647	0	3	1	0	2	1790.95	2289.58		2919110	45	61
Soluble fraction	Biological replicate 2	50S ribosomal protein L21 OS=Mycoplasma hyopneumoniae (strain 7448) GN=rplU PE=3 SV=1	RL21_MYCH7	11240.7	4	7	12	0.00042	0.596	QLKVEKDQTIFVEK	R	I	0.997	39.5	25	20.7	39.1	48.3	3.09	0.422	0.679	0	0	4	0	2	1687.93	1312.58		2681340	11	24
Soluble fraction	Biological replicate 2	50S ribosomal protein L21 OS=Mycoplasma hyopneumoniae (strain 7448) GN=rplU PE=3 SV=1	RL21_MYCH7	11240.7	4	7	12	0.00042	0.596	VKITELKG	K	-	0.997	28	25	31.6	28	35.6	2.31	0.228	0.688	0	1	0	0	2	887.556	929.759		73728.1	92	99
Soluble fraction	Biological replicate 3	50S ribosomal protein L21 OS=Mycoplasma hyopneumoniae (strain 7448) GN=rplU PE=3 SV=1	RL21_MYCH7	11240.7	4	5	11	0.000331	0.596	IDKNEGETITFTDILFINGK	K	I	0.997	20.9	25	17.5	20.9	43.3	2.19	0.33	0.425	0	0	1	0	2	2268.18	3186.61		223803	25	44
Soluble fraction	Biological replicate 3	50S ribosomal protein L21 OS=Mycoplasma hyopneumoniae (strain 7448) GN=rplU PE=3 SV=1	RL21_MYCH7	11240.7	4	5	11	0.000331	0.596	IGTPYVENASVTGIIEK	K	Q	0.997	99.3	25	31.9	94.2	79.4	8.32	0.662	0.647	0	3	0	0	2	1790.95	2226.35		9231190	45	61
Soluble fraction	Biological replicate 3	50S ribosomal protein L21 OS=Mycoplasma hyopneumoniae (strain 7448) GN=rplU PE=3 SV=1	RL21_MYCH7	11240.7	4	5	11	0.000331	0.596	QLKVEKDQTIFVEK	R	I	0.997	29.7	25	20.7	29.5	48.5	3.74	0.466	0.679	0	0	4	0	2	1687.93	1308.6		3067200	11	24
Soluble fraction	Biological replicate 3	50S ribosomal protein L21 OS=Mycoplasma hyopneumoniae (strain 7448) GN=rplU PE=3 SV=1	RL21_MYCH7	11240.7	4	5	11	0.000331	0.596	VKITELKG	K	-	0.997	27.5	25	32.9	27.5	35.6	1.74	0.225	0.688	0	3	0	0	2	887.556	958.206		605867	92	99
Insoluble fraction	Biological Replicate 1	50S ribosomal protein L22	RL22_MYCH7	21995.2	4	8	13	0.00155	0.281	KVSDALAILAHTK	K	K	0.997	47.7	25	42.7	47.7	53	2.74	0	0.808	0	0	2	0	2	1366.81	1174.9		48931.1	34	46
Insoluble fraction	Biological Replicate 1	50S ribosomal protein L22	RL22_MYCH7	21995.2	4	8	13	0.00155	0.281	LINSAVANAINNHGFEHSNLIIK	K	A	0.997	64.5	25	30.2	64.5	58	2.16	0.39	0.543	0	2	1	1	2	2489.33	1816.18		210432	56	78
Insoluble fraction	Biological Replicate 1	50S ribosomal protein L22	RL22_MYCH7	21995.2	4	8	13	0.00155	0.281	VILVSQNGGESQNQEYQETEK	K	N	0.997	51.7	25	22.8	51.7	61	5.17	0.497	0.548	0	2	2	0	2	2380.13	989.959		23035.8	111	131
Insoluble fraction	Biological Replicate 1	50S ribosomal protein L22	RL22_MYCH7	21995.2	4	8	13	0.00155	0.281	VSDALAILAHTK	K	K	0.997	62	25	48.1	59.5	53.6	2.3	0.55	0.875	0	1	2	0	2	1238.71	1259.52		124752	35	46
Insoluble fraction	Biological Replicate 2	50S ribosomal protein L22	RL22_MYCH7	21995.2	3	4	8	0.00122	0.167	KVSDALAILAHTK	K	K	0.997	41.4	25	31.3	41.4	47.3	1.89	0	0.731	0	0	2	0	2	1366.81	1216.77		220313	34	46
Insoluble fraction	Biological Replicate 2	50S ribosomal protein L22	RL22_MYCH7	21995.2	3	4	8	0.00122	0.167	VILVSQNGGESQNQEYQETEK	K	N	0.997	137	25	24.6	137	56.9	4.89	0.52	0.5	0	2	2	0	2	2380.13	992.376		128802	111	131
Insoluble fraction	Biological Replicate 2	50S ribosomal protein L22	RL22_MYCH7	21995.2	3	4	8	0.00122	0.167	VSDALAILAHTK	K	K	0.997	61.6	25	46.5	59.6	56.8	4.06	0.539	0.875	0	0	2	0	2	1238.71	1275.14		222710	35	46
Insoluble fraction	Biological Replicate 3	50S ribosomal protein L22	RL22_MYCH7	21995.2	4	6	11	0.00136	0.281	KVSDALAILAHTK	K	K	0.997	40.3	25	33.1	40.3	50.4	2.89	0	0.769	0	0	1	0	2	1366.81	1188.87		22955.8	34	46
Insoluble fraction	Biological Replicate 3	50S ribosomal protein L22	RL22_MYCH7	21995.2	4	6	11	0.00136	0.281	LINSAVANAINNHGFEHSNLIIK	K	A	0.997	32.3	25	30.2	32.3	47	2.05	0.409	0.326	0	0	2	2	2	2489.33	1820.15		125444	56	78
Insoluble fraction	Biological Replicate 3	50S ribosomal protein L22	RL22_MYCH7	21995.2	4	6	11	0.00136	0.281	VILVSQNGGESQNQEYQETEK	K	N	0.997	72.1	25	17.6	72.1	57.8	4.15	0.502	0.524	0	2	2	0	2	2380.13	1001.44		22351.9	111	131
Insoluble fraction	Biological Replicate 3	50S ribosomal protein L22	RL22_MYCH7	21995.2	4	6	11	0.00136	0.281	VSDALAILAHTK	K	K	0.997	57.1	25	48.9	57.1	55.2	3.49	0.527	0.917	0	0	2	0	2	1238.71	1254.12		106613	35	46
Soluble fraction	Biological replicate 1	50S ribosomal protein L22 OS=Mycoplasma hyopneumoniae (strain 7448) GN=rplV PE=3 SV=2	RL22_MYCH7	21995.2	14	19	47	0.00185	0.724	AAIVNEGPTLKR	K	F	0.997	35	25	36.5	35	36.5	1.62	0.342	0.625	0	0	2	0	2	1268.73	800.301		68812.5	79	90
Soluble fraction	Biological replicate 1	50S ribosomal protein L22 OS=Mycoplasma hyopneumoniae (strain 7448) GN=rplV PE=3 SV=2	RL22_MYCH7	21995.2	14	19	47	0.00185	0.724	KTDLADNSTKNDATNTVLAQEKEVK	K	-	0.997	92.8	25	36.4	92.8	72.3	3.96	0.463	0.68	0	0	3	3	2	2733.39	907.703		834926	179	203
Soluble fraction	Biological replicate 1	50S ribosomal protein L22 OS=Mycoplasma hyopneumoniae (strain 7448) GN=rplV PE=3 SV=2	RL22_MYCH7	21995.2	14	19	47	0.00185	0.724	KVSDALAILAHTK	K	K	0.997	40.5	25	35.7	40.5	49.1	2.49	0	0.769	0	0	2	0	2	1366.81	1216.35		1289610	34	46
Soluble fraction	Biological replicate 1	50S ribosomal protein L22 OS=Mycoplasma hyopneumoniae (strain 7448) GN=rplV PE=3 SV=2	RL22_MYCH7	21995.2	14	19	47	0.00185	0.724	LINSAVANAINNHGFEHSNLIIK	K	A	0.997	47.7	25	25.1	47.7	68.6	3.21	0.474	0.587	0	0	2	3	2	2489.33	1906.78		1831970000000	56	78
Soluble fraction	Biological replicate 1	50S ribosomal protein L22 OS=Mycoplasma hyopneumoniae (strain 7448) GN=rplV PE=3 SV=2	RL22_MYCH7	21995.2	14	19	47	0.00185	0.724	MKLENHNLAVASLK	-	T	0.997	66.2	25	33	66.2	58.5	4.66	0.465	0.821	0	0	3	0	2	1567.86	945.665		370701	1	14
Soluble fraction	Biological replicate 1	50S ribosomal protein L22 OS=Mycoplasma hyopneumoniae (strain 7448) GN=rplV PE=3 SV=2	RL22_MYCH7	21995.2	14	19	47	0.00185	0.724	NLVTKSPENTQSGALSQQSQAEQPQND	K	P	0.997					37.2	1.85	0.304	0.259	0	0	1	0	1	2899.37	946.365		5950.62	132	158
Soluble fraction	Biological replicate 1	50S ribosomal protein L22 OS=Mycoplasma hyopneumoniae (strain 7448) GN=rplV PE=3 SV=2	RL22_MYCH7	21995.2	14	19	47	0.00185	0.724	NLVTKSPENTQSGALSQQSQAEQPQNDPENGVDSQLSAK	K	T	0.997	66.2	25	25.6	64.9	89.2	5.57	0.496	0.513	0	0	0	3	2	4124.96	1226.65		80100.3	132	170
Soluble fraction	Biological replicate 1	50S ribosomal protein L22 OS=Mycoplasma hyopneumoniae (strain 7448) GN=rplV PE=3 SV=2	RL22_MYCH7	21995.2	14	19	47	0.00185	0.724	SPENTQSGALSQQSQAEQPQNDPENGVDSQLSAK	K	T	0.997	45.3	25	18.7	42.2	68.6	4.48	0.488	0.441	0	0	0	2	2	3569.62	1170.09		220522	137	170
Soluble fraction	Biological replicate 1	50S ribosomal protein L22 OS=Mycoplasma hyopneumoniae (strain 7448) GN=rplV PE=3 SV=2	RL22_MYCH7	21995.2	14	19	47	0.00185	0.724	TDLADNSTKNDATNTVLAQEK	K	E	0.997	29.1	25	26.8	29.1	42.8	1.8	0.346	0.405	0	0	2	0	2	2249.09	987.13		77394.7	180	200
Soluble fraction	Biological replicate 1	50S ribosomal protein L22 OS=Mycoplasma hyopneumoniae (strain 7448) GN=rplV PE=3 SV=2	RL22_MYCH7	21995.2	14	19	47	0.00185	0.724	TDLADNSTKNDATNTVLAQEKEVK	K	-	0.997	33.9	25	21.8	31.2	55	2.85	0.291	0.583	0	0	0	3	2	2605.3	1057.89		987216	180	203
Soluble fraction	Biological replicate 1	50S ribosomal protein L22 OS=Mycoplasma hyopneumoniae (strain 7448) GN=rplV PE=3 SV=2	RL22_MYCH7	21995.2	14	19	47	0.00185	0.724	TVLAQEKEVK	N	-	0.997					39.6	2.1	0.24	0.6	0	1	0	0	1	1144.66	922.137		73027.6	194	203
Soluble fraction	Biological replicate 1	50S ribosomal protein L22 OS=Mycoplasma hyopneumoniae (strain 7448) GN=rplV PE=3 SV=2	RL22_MYCH7	21995.2	14	19	47	0.00185	0.724	VILVSQNGGESQNQEYQETEK	K	N	0.997	134	25	24.8	134	81.6	9.82	0.629	0.69	0	3	2	0	2	2380.13	1015.67		320020	111	131
Soluble fraction	Biological replicate 1	50S ribosomal protein L22 OS=Mycoplasma hyopneumoniae (strain 7448) GN=rplV PE=3 SV=2	RL22_MYCH7	21995.2	14	19	47	0.00185	0.724	VILVSQNGGESQNQEYQETEKNLVTK	K	S	0.997	51.5	25	17.6	50	61.3	3.8	0.465	0.423	0	0	6	0	2	2935.46	1467.83		2864520	111	136
Soluble fraction	Biological replicate 1	50S ribosomal protein L22 OS=Mycoplasma hyopneumoniae (strain 7448) GN=rplV PE=3 SV=2	RL22_MYCH7	21995.2	14	19	47	0.00185	0.724	VSDALAILAHTK	K	K	0.997	66.2	25	51.6	66.2	60.3	5.42	0.62	0.75	0	3	3	0	2	1238.71	1302.32		2213240	35	46
Soluble fraction	Biological replicate 2	50S ribosomal protein L22 OS=Mycoplasma hyopneumoniae (strain 7448) GN=rplV PE=3 SV=2	RL22_MYCH7	21995.2	13	23	60	0.0021	0.773	AAIVNEGPTLKR	K	F	0.997	55	25	46.6	55	56.8	4.24	0.458	0.667	0	3	3	0	2	1268.73	1080.15		1472580	79	90
Soluble fraction	Biological replicate 2	50S ribosomal protein L22 OS=Mycoplasma hyopneumoniae (strain 7448) GN=rplV PE=3 SV=2	RL22_MYCH7	21995.2	13	23	60	0.0021	0.773	AKGAASQILKR	R	T	0.997	47.6	25	50.8	40.4	51.3	6.17	0.552	0.636	0	1	0	0	2	1142.7	638.991		26547.6	95	105
Soluble fraction	Biological replicate 2	50S ribosomal protein L22 OS=Mycoplasma hyopneumoniae (strain 7448) GN=rplV PE=3 SV=2	RL22_MYCH7	21995.2	13	23	60	0.0021	0.773	GAASQILKR	K	T	0.997	59.2	25	60.6	52.3	53.3	6.85	0.507	0.889	0	3	0	0	2	943.568	796.808		265518	97	105
Soluble fraction	Biological replicate 2	50S ribosomal protein L22 OS=Mycoplasma hyopneumoniae (strain 7448) GN=rplV PE=3 SV=2	RL22_MYCH7	21995.2	13	23	60	0.0021	0.773	KTDLADNSTKNDATNTVLAQEK	K	E	0.997	69.9	25	32.1	65.3	104	9.25	0.634	0.795	0	0	3	3	2	2377.18	1174.79		1009190	179	200
Soluble fraction	Biological replicate 2	50S ribosomal protein L22 OS=Mycoplasma hyopneumoniae (strain 7448) GN=rplV PE=3 SV=2	RL22_MYCH7	21995.2	13	23	60	0.0021	0.773	KTDLADNSTKNDATNTVLAQEKEVK	K	-	0.997	94.1	25	41.8	94.1	90.1	7.96	0.646	0.62	0	0	3	3	2	2733.39	1279.19		4209290	179	203
Soluble fraction	Biological replicate 2	50S ribosomal protein L22 OS=Mycoplasma hyopneumoniae (strain 7448) GN=rplV PE=3 SV=2	RL22_MYCH7	21995.2	13	23	60	0.0021	0.773	LENHNLAVASLK	K	T	0.997	40.1	25	33.2	40.1	53.6	3.64	0.47	0.875	0	0	3	0	2	1308.73	1261.49		1324890	3	14
Soluble fraction	Biological replicate 2	50S ribosomal protein L22 OS=Mycoplasma hyopneumoniae (strain 7448) GN=rplV PE=3 SV=2	RL22_MYCH7	21995.2	13	23	60	0.0021	0.773	LINSAVANAINNHGFEHSNLIIK	K	A	0.997	37.9	25	25.8	37.9	71.8	3.24	0.503	0.652	0	0	4	3	2	2489.33	2258.4		131790000000	56	78
Soluble fraction	Biological replicate 2	50S ribosomal protein L22 OS=Mycoplasma hyopneumoniae (strain 7448) GN=rplV PE=3 SV=2	RL22_MYCH7	21995.2	13	23	60	0.0021	0.773	MKLENHNLAVASLK	-	T	0.997	76.2	25	53.4	64.6	59.6	4.68	0.562	0.821	0	2	5	0	2	1567.86	1351.36		5070570	1	14
Soluble fraction	Biological replicate 2	50S ribosomal protein L22 OS=Mycoplasma hyopneumoniae (strain 7448) GN=rplV PE=3 SV=2	RL22_MYCH7	21995.2	13	23	60	0.0021	0.773	NDATNTVLAQEKEVK	K	-	0.997	24.9	25	25.6	24.9	41.2	1.57	0.342	0.5	0	0	1	0	2	1659.85	1252.24		277288	189	203
Soluble fraction	Biological replicate 2	50S ribosomal protein L22 OS=Mycoplasma hyopneumoniae (strain 7448) GN=rplV PE=3 SV=2	RL22_MYCH7	21995.2	13	23	60	0.0021	0.773	SPENTQSGALSQQSQAEQPQNDPENGVDSQLSAK	K	T	0.997	52.2	25	21.1	49.3	75.8	4.21	0.52	0.471	0	0	0	3	2	3569.62	1648.54		1151490	137	170
Soluble fraction	Biological replicate 2	50S ribosomal protein L22 OS=Mycoplasma hyopneumoniae (strain 7448) GN=rplV PE=3 SV=2	RL22_MYCH7	21995.2	13	23	60	0.0021	0.773	VILVSQNGGESQNQEYQETEK	K	N	0.997	152	25	30	152	77.9	8.57	0.612	0.667	0	1	3	0	2	2380.13	1461.6		587899	111	131
Soluble fraction	Biological replicate 2	50S ribosomal protein L22 OS=Mycoplasma hyopneumoniae (strain 7448) GN=rplV PE=3 SV=2	RL22_MYCH7	21995.2	13	23	60	0.0021	0.773	VILVSQNGGESQNQEYQETEKNLVTK	K	S	0.997	59.2	25	16.9	59	61.8	4.05	0.43	0.365	0	0	7	0	2	2935.46	1873.65		3778520	111	136
Soluble fraction	Biological replicate 2	50S ribosomal protein L22 OS=Mycoplasma hyopneumoniae (strain 7448) GN=rplV PE=3 SV=2	RL22_MYCH7	21995.2	13	23	60	0.0021	0.773	VSDALAILAHTK	K	K	0.997	80.8	25	61.9	79.6	68.7	7.82	0.664	0.833	0	2	3	0	2	1238.71	1827.22		5661580	35	46
Soluble fraction	Biological replicate 3	50S ribosomal protein L22 OS=Mycoplasma hyopneumoniae (strain 7448) GN=rplV PE=3 SV=2	RL22_MYCH7	21995.2	16	29	71	0.00213	0.773	AAIVNEGPTLK	K	R	0.997	35.8	25	33.4	35.8	50.1	3.04	0.265	0.682	0	1	0	0	2	1112.63	1333.6		628485	79	89
Soluble fraction	Biological replicate 3	50S ribosomal protein L22 OS=Mycoplasma hyopneumoniae (strain 7448) GN=rplV PE=3 SV=2	RL22_MYCH7	21995.2	16	29	71	0.00213	0.773	AAIVNEGPTLKR	K	F	0.997	70.8	25	55.2	70.8	58.4	6	0.476	0.708	0	3	3	0	2	1268.73	1099.24		2964000	79	90
Soluble fraction	Biological replicate 3	50S ribosomal protein L22 OS=Mycoplasma hyopneumoniae (strain 7448) GN=rplV PE=3 SV=2	RL22_MYCH7	21995.2	16	29	71	0.00213	0.773	AIVNEGPTLKR	A	F	0.997					54.2	2.37	0.45	0.727	0	1	0	0	1	1197.7	1109.97		87763	80	90
Soluble fraction	Biological replicate 3	50S ribosomal protein L22 OS=Mycoplasma hyopneumoniae (strain 7448) GN=rplV PE=3 SV=2	RL22_MYCH7	21995.2	16	29	71	0.00213	0.773	AKGAASQILKR	R	T	0.997	57.1	25	61	40	68.6	6.6	0.55	0.909	0	1	0	0	2	1142.7	679.192		108149	95	105
Soluble fraction	Biological replicate 3	50S ribosomal protein L22 OS=Mycoplasma hyopneumoniae (strain 7448) GN=rplV PE=3 SV=2	RL22_MYCH7	21995.2	16	29	71	0.00213	0.773	GAASQILKR	K	T	0.997	64.2	25	65.1	57.2	51.1	4.05	0.474	0.833	0	4	0	0	2	943.568	818.287		679934	97	105
Soluble fraction	Biological replicate 3	50S ribosomal protein L22 OS=Mycoplasma hyopneumoniae (strain 7448) GN=rplV PE=3 SV=2	RL22_MYCH7	21995.2	16	29	71	0.00213	0.773	KTDLADNSTKNDATNTVLAQEK	K	E	0.997	69.5	25	35.5	69.5	95.5	8.36	0.624	0.75	0	0	4	2	2	2377.18	1191.03		1737160	179	200
Soluble fraction	Biological replicate 3	50S ribosomal protein L22 OS=Mycoplasma hyopneumoniae (strain 7448) GN=rplV PE=3 SV=2	RL22_MYCH7	21995.2	16	29	71	0.00213	0.773	KTDLADNSTKNDATNTVLAQEKEVK	K	-	0.997	92	25	41.7	92	58.9	2.24	0.341	0.62	0	0	3	3	2	2733.39	1275.87		5436680	179	203
Soluble fraction	Biological replicate 3	50S ribosomal protein L22 OS=Mycoplasma hyopneumoniae (strain 7448) GN=rplV PE=3 SV=2	RL22_MYCH7	21995.2	16	29	71	0.00213	0.773	LENHNLAVASLK	K	T	0.997	47	25	47.1	47	50.2	4.08	0.386	0.833	0	0	3	0	2	1308.73	1276.41		3053370	3	14
Soluble fraction	Biological replicate 3	50S ribosomal protein L22 OS=Mycoplasma hyopneumoniae (strain 7448) GN=rplV PE=3 SV=2	RL22_MYCH7	21995.2	16	29	71	0.00213	0.773	LINSAVANAINNHGFEHSNLIIK	K	A	0.997	87.3	25	29.8	87.3	72	3.8	0.471	0.674	0	2	4	4	2	2489.33	2226.6		4377710000000	56	78
Soluble fraction	Biological replicate 3	50S ribosomal protein L22 OS=Mycoplasma hyopneumoniae (strain 7448) GN=rplV PE=3 SV=2	RL22_MYCH7	21995.2	16	29	71	0.00213	0.773	MKLENHNLAVASLK	-	T	0.997	80.8	25	44.7	72.3	59.7	4.89	0.564	0.821	0	4	6	0	2	1567.86	1354.08		1496280000000	1	14
Soluble fraction	Biological replicate 3	50S ribosomal protein L22 OS=Mycoplasma hyopneumoniae (strain 7448) GN=rplV PE=3 SV=2	RL22_MYCH7	21995.2	16	29	71	0.00213	0.773	NDATNTVLAQEKEVK	K	-	0.997	37.6	25	25.2	37.6	41.2	1.85	0.357	0.5	0	0	1	0	2	1659.85	1235.13		445348	189	203
Soluble fraction	Biological replicate 3	50S ribosomal protein L22 OS=Mycoplasma hyopneumoniae (strain 7448) GN=rplV PE=3 SV=2	RL22_MYCH7	21995.2	16	29	71	0.00213	0.773	SPENTQSGALSQQSQAEQPQNDPENGVDSQLSAK	K	T	0.997	54.5	25	24.1	54.5	74	4.08	0.501	0.485	0	0	1	2	2	3569.62	1616.57		1532140	137	170
Soluble fraction	Biological replicate 3	50S ribosomal protein L22 OS=Mycoplasma hyopneumoniae (strain 7448) GN=rplV PE=3 SV=2	RL22_MYCH7	21995.2	16	29	71	0.00213	0.773	TDLADNSTKNDATNTVLAQEKEVK	K	-	0.997	7.01	25	17.2	3.52	51	1.47	0.329	0.562	0	0	0	1	2	2605.3	1449.59		918481	180	203
Soluble fraction	Biological replicate 3	50S ribosomal protein L22 OS=Mycoplasma hyopneumoniae (strain 7448) GN=rplV PE=3 SV=2	RL22_MYCH7	21995.2	16	29	71	0.00213	0.773	VILVSQNGGESQNQEYQETEK	K	N	0.997	111	25	23.8	111	68.5	6.7	0.628	0.595	0	1	2	0	2	2380.13	1454.22		764290	111	131
Soluble fraction	Biological replicate 3	50S ribosomal protein L22 OS=Mycoplasma hyopneumoniae (strain 7448) GN=rplV PE=3 SV=2	RL22_MYCH7	21995.2	16	29	71	0.00213	0.773	VILVSQNGGESQNQEYQETEKNLVTK	K	S	0.997	59.6	25	19.9	56.4	68.2	5.11	0.521	0.423	0	0	7	2	2	2935.46	1794.11		1624820000000	111	136
Soluble fraction	Biological replicate 3	50S ribosomal protein L22 OS=Mycoplasma hyopneumoniae (strain 7448) GN=rplV PE=3 SV=2	RL22_MYCH7	21995.2	16	29	71	0.00213	0.773	VSDALAILAHTK	K	K	0.997	83.4	25	56.2	81.9	68.7	5.89	0.661	0.833	0	3	3	0	2	1238.71	1790.26		1662310000000	35	46
Soluble fraction	Biological replicate 1	50S ribosomal protein L23 OS=Mycoplasma hyopneumoniae (strain 7448) GN=rplW PE=3 SV=1	RL23_MYCH7	19040.5	5	6	10	0.000394	0.419	AVEYIFNVK	K	V	0.997	21	25	25.1	21	33.4	1.28	0.219	0.556	0	1	0	0	2	1082.59	1622.34		406503	41	49
Soluble fraction	Biological replicate 1	50S ribosomal protein L23 OS=Mycoplasma hyopneumoniae (strain 7448) GN=rplW PE=3 SV=1	RL23_MYCH7	19040.5	5	6	10	0.000394	0.419	LMPGYTINLFEDESPQDQKDSETISENTDEK	K	A	0.997					77.4	6.07	0.668	0.435	0	0	1	0	2	3573.61	2353.72		98495	82	112
Soluble fraction	Biological replicate 1	50S ribosomal protein L23 OS=Mycoplasma hyopneumoniae (strain 7448) GN=rplW PE=3 SV=1	RL23_MYCH7	19040.5	5	6	10	0.000394	0.419	LMPGYTINLFEDESPQDQKDSETISENTDEKAK	K	I	0.997	13.7	25	22.6	6.36	46.6	1.18	0.27	0.318	0	0	0	1	2	3788.73	1911.48		586629	82	114
Soluble fraction	Biological replicate 1	50S ribosomal protein L23 OS=Mycoplasma hyopneumoniae (strain 7448) GN=rplW PE=3 SV=1	RL23_MYCH7	19040.5	5	6	10	0.000394	0.419	MNVNEIIKGPILTEK	-	S	0.997	19.6	25	25.1	19.6	40.4	0.854	0.3	0.533	0	0	1	0	2	1714.94	1389.93		277562	1	15
Soluble fraction	Biological replicate 1	50S ribosomal protein L23 OS=Mycoplasma hyopneumoniae (strain 7448) GN=rplW PE=3 SV=1	RL23_MYCH7	19040.5	5	6	10	0.000394	0.419	SYQLMSSGVYSFK	K	V	0.997	81.4	25	57.1	79.8	68.6	6.47	0.587	0.769	0	6	0	0	2	1496.71	1703.7		1353450	16	28
Soluble fraction	Biological replicate 2	50S ribosomal protein L23 OS=Mycoplasma hyopneumoniae (strain 7448) GN=rplW PE=3 SV=1	RL23_MYCH7	19040.5	7	9	25	0.000874	0.473	AVEYIFNVK	K	V	0.997	35.9	25	37.4	35.9	38.4	2.6	0.474	0.667	0	2	0	0	2	1082.59	2044.68		530327	41	49
Soluble fraction	Biological replicate 2	50S ribosomal protein L23 OS=Mycoplasma hyopneumoniae (strain 7448) GN=rplW PE=3 SV=1	RL23_MYCH7	19040.5	7	9	25	0.000874	0.473	KAVEYIFNVK	K	V	0.997	50.8	25	46.1	50.8	49.4	6.33	0.522	0.75	0	3	0	0	2	1210.68	1597.46		2312110	40	49
Soluble fraction	Biological replicate 2	50S ribosomal protein L23 OS=Mycoplasma hyopneumoniae (strain 7448) GN=rplW PE=3 SV=1	RL23_MYCH7	19040.5	7	9	25	0.000874	0.473	LMPGYTINLFEDESPQDQKDSETISENTDEKAK	K	I	0.997	13.1	25	19.4	8.97	59.4	2.96	0.488	0.364	0	0	0	4	2	3788.73	2233.01		2793510	82	114
Soluble fraction	Biological replicate 2	50S ribosomal protein L23 OS=Mycoplasma hyopneumoniae (strain 7448) GN=rplW PE=3 SV=1	RL23_MYCH7	19040.5	7	9	25	0.000874	0.473	MNVNEIIK	-	G	0.997	46.6	25	53.5	46.6	46.1	4.43	0.486	0.875	0	3	0	0	2	960.518	1626.6		2325690	1	8
Soluble fraction	Biological replicate 2	50S ribosomal protein L23 OS=Mycoplasma hyopneumoniae (strain 7448) GN=rplW PE=3 SV=1	RL23_MYCH7	19040.5	7	9	25	0.000874	0.473	MNVNEIIKGPILTEK	-	S	0.997	54.6	25	40.8	48.2	68	4.57	0.446	0.833	0	0	4	0	2	1698.95	2233.07		4220490	1	15
Soluble fraction	Biological replicate 2	50S ribosomal protein L23 OS=Mycoplasma hyopneumoniae (strain 7448) GN=rplW PE=3 SV=1	RL23_MYCH7	19040.5	7	9	25	0.000874	0.473	SYQLMSSGVYSFK	K	V	0.997	80.7	25	55.8	80.7	76.9	7.7	0.633	0.846	0	6	0	0	2	1496.71	2089		2195150	16	28
Soluble fraction	Biological replicate 2	50S ribosomal protein L23 OS=Mycoplasma hyopneumoniae (strain 7448) GN=rplW PE=3 SV=1	RL23_MYCH7	19040.5	7	9	25	0.000874	0.473	VNIFTVPK	K	K	0.997	59.3	25	58	59.3	47.5	5.37	0.539	0.875	0	3	0	0	2	917.545	1906.09		2240740	53	60
Soluble fraction	Biological replicate 3	50S ribosomal protein L23 OS=Mycoplasma hyopneumoniae (strain 7448) GN=rplW PE=3 SV=1	RL23_MYCH7	19040.5	8	10	29	0.000871	0.473	AVEYIFNVK	K	V	0.997	42.6	25	42.8	42.6	42.4	2.74	0.429	0.722	0	3	0	0	2	1082.59	2014.04		1093320	41	49
Soluble fraction	Biological replicate 3	50S ribosomal protein L23 OS=Mycoplasma hyopneumoniae (strain 7448) GN=rplW PE=3 SV=1	RL23_MYCH7	19040.5	8	10	29	0.000871	0.473	KAVEYIFNVK	K	V	0.997	68.8	25	67.5	68.8	53.4	4.77	0.601	0.8	0	3	0	0	2	1210.68	1568.16		2537310	40	49
Soluble fraction	Biological replicate 3	50S ribosomal protein L23 OS=Mycoplasma hyopneumoniae (strain 7448) GN=rplW PE=3 SV=1	RL23_MYCH7	19040.5	8	10	29	0.000871	0.473	LMPGYTINLFEDESPQDQKDSETISENTDEK	K	A	0.997	45.9	25	19.3	42.5	65.1	4.89	0.508	0.355	0	0	4	0	2	3573.61	2661.34		1439530	82	112
Soluble fraction	Biological replicate 3	50S ribosomal protein L23 OS=Mycoplasma hyopneumoniae (strain 7448) GN=rplW PE=3 SV=1	RL23_MYCH7	19040.5	8	10	29	0.000871	0.473	LMPGYTINLFEDESPQDQKDSETISENTDEKAK	K	I	0.997	28.4	25	20.4	24.3	62.5	4	0.466	0.348	0	0	0	3	2	3788.73	2212.41		3036200	82	114
Soluble fraction	Biological replicate 3	50S ribosomal protein L23 OS=Mycoplasma hyopneumoniae (strain 7448) GN=rplW PE=3 SV=1	RL23_MYCH7	19040.5	8	10	29	0.000871	0.473	MNVNEIIK	-	G	0.997	46.6	25	55.2	46.6	49.9	4.07	0.469	0.938	0	2	0	0	2	960.518	1593.45		1474410	1	8
Soluble fraction	Biological replicate 3	50S ribosomal protein L23 OS=Mycoplasma hyopneumoniae (strain 7448) GN=rplW PE=3 SV=1	RL23_MYCH7	19040.5	8	10	29	0.000871	0.473	MNVNEIIKGPILTEK	-	S	0.997	86.5	25	51.1	86.5	61.6	4.46	0.498	0.767	0	3	3	0	2	1698.95	2222.09		6235580	1	15
Soluble fraction	Biological replicate 3	50S ribosomal protein L23 OS=Mycoplasma hyopneumoniae (strain 7448) GN=rplW PE=3 SV=1	RL23_MYCH7	19040.5	8	10	29	0.000871	0.473	SYQLMSSGVYSFK	K	V	0.997	77.5	25	49.7	77.5	68.6	6.62	0.601	0.769	0	5	0	0	2	1496.71	2191.2		3203500	16	28
Soluble fraction	Biological replicate 3	50S ribosomal protein L23 OS=Mycoplasma hyopneumoniae (strain 7448) GN=rplW PE=3 SV=1	RL23_MYCH7	19040.5	8	10	29	0.000871	0.473	VNIFTVPK	K	K	0.997	51.8	25	53.1	51.8	50.6	3.74	0.571	0.938	0	3	0	0	2	917.545	1874.33		3015110	53	60
Insoluble fraction	Biological Replicate 1	50S ribosomal protein L24	RL24_MYCH7	11579.8	2	2	4	0.000476	0.262	NTNGEIITFEAPILLSK	K	L	0.997	90.3	25	41.7	90.3	64.9	6.21	0.618	0.559	0	2	0	0	2	1860.01	2776.68		55513	52	68
Insoluble fraction	Biological Replicate 1	50S ribosomal protein L24	RL24_MYCH7	11579.8	2	2	4	0.000476	0.262	QGAVLELIPAK	K	K	0.997	64.2	25	62.4	64.2	45.5	2.92	0.426	0.636	0	2	0	0	2	1138.68	1517.18		35312.3	21	31
Insoluble fraction	Biological Replicate 3	50S ribosomal protein L24	RL24_MYCH7	11579.8	2	2	4	0.000495	0.262	NTNGEIITFEAPILLSK	K	L	0.997	61.5	25	35.6	59	53.3	4.89	0.537	0.471	0	2	0	0	2	1860.01	2748.04		50398.8	52	68
Insoluble fraction	Biological Replicate 3	50S ribosomal protein L24	RL24_MYCH7	11579.8	2	2	4	0.000495	0.262	QGAVLELIPAK	K	K	0.997	55.2	25	53.4	55.2	41	2.7	0.363	0.591	0	2	0	0	2	1138.68	1546.3		50338.1	21	31
Soluble fraction	Biological replicate 1	50S ribosomal protein L24 OS=Mycoplasma hyopneumoniae (strain 7448) GN=rplX PE=3 SV=1	RL24_MYCH7	11579.8	1	1	1	3.94e-05	0.159	NTNGEIITFEAPILLSK	K	L	0.997	53.8	25	41.1	53.8	42.6	3.17	0.385	0.382	0	1	0	0	2	1860.01	2788.96		408863	52	68
Soluble fraction	Biological replicate 2	50S ribosomal protein L24 OS=Mycoplasma hyopneumoniae (strain 7448) GN=rplX PE=3 SV=1	RL24_MYCH7	11579.8	2	2	3	0.000105	0.252	KNDTVVVLSGDDKGK	R	Q	0.997	63.8	25	32.2	63.8	66.7	5.14	0.585	0.833	0	0	1	0	2	1574.84	845.098		84976.9	6	20
Soluble fraction	Biological replicate 2	50S ribosomal protein L24 OS=Mycoplasma hyopneumoniae (strain 7448) GN=rplX PE=3 SV=1	RL24_MYCH7	11579.8	2	2	3	0.000105	0.252	QGAVLELIPAKK	K	A	0.997	51	25	44.4	51	58.1	2.23	0.558	0.917	0	0	2	0	2	1266.78	1641.44		1255340	21	32
Soluble fraction	Biological replicate 3	50S ribosomal protein L24 OS=Mycoplasma hyopneumoniae (strain 7448) GN=rplX PE=3 SV=1	RL24_MYCH7	11579.8	2	2	6	0.00018	0.299	KNDTVVVLSGDDKGK	R	Q	0.997	61.8	25	35.1	61.8	73.3	6.72	0.615	0.9	0	0	3	0	2	1574.84	870.14		552433	6	20
Soluble fraction	Biological replicate 3	50S ribosomal protein L24 OS=Mycoplasma hyopneumoniae (strain 7448) GN=rplX PE=3 SV=1	RL24_MYCH7	11579.8	2	2	6	0.00018	0.299	NTNGEIITFEAPILLSK	K	L	0.997	69.1	25	39.1	69.1	39.3	3.8	0.453	0.353	0	3	0	0	2	1860.01	3101.29		3836990	52	68
Insoluble fraction	Biological Replicate 1	50S ribosomal protein L27	Q4A8N2_MYCH7	9104.1	2	3	5	0.000595	0.405	IGDGQFALTGSIIYR	K	Q	0.997	60.2	25	37.9	60.2	49.1	5.47	0.525	0.5	0	2	0	0	2	1610.85	2250.04		23658.1	25	39
Insoluble fraction	Biological Replicate 1	50S ribosomal protein L27	Q4A8N2_MYCH7	9104.1	2	3	5	0.000595	0.405	NVGIGNDDSLFALVDGIVK	K	F	0.997	135	25	47.5	135	70.5	4.82	0.512	0.684	0	1	2	0	2	1946.02	3652.85		66673.1	50	68
Insoluble fraction	Biological Replicate 2	50S ribosomal protein L27	Q4A8N2_MYCH7	9104.1	2	3	4	0.000609	0.405	IGDGQFALTGSIIYR	K	Q	0.997	82.9	25	47.4	82.9	43.3	3.8	0.506	0.433	0	1	0	0	2	1610.85	2258.49		78393.8	25	39
Insoluble fraction	Biological Replicate 2	50S ribosomal protein L27	Q4A8N2_MYCH7	9104.1	2	3	4	0.000609	0.405	NVGIGNDDSLFALVDGIVK	K	F	0.997	84.7	25	29	84.7	53.7	5.2	0.479	0.553	0	1	2	0	2	1946.02	3627.37		102545	50	68
Insoluble fraction	Biological Replicate 3	50S ribosomal protein L27	Q4A8N2_MYCH7	9104.1	2	2	4	0.000495	0.405	IGDGQFALTGSIIYR	K	Q	0.997	48.3	25	33.7	48.3	49.1	5.82	0.542	0.5	0	2	0	0	2	1610.85	2246.75		35374.8	25	39
Insoluble fraction	Biological Replicate 3	50S ribosomal protein L27	Q4A8N2_MYCH7	9104.1	2	2	4	0.000495	0.405	NVGIGNDDSLFALVDGIVK	K	F	0.997	55.6	25	31.8	55.6	66.8	5.12	0.564	0.658	0	0	2	0	2	1946.02	3655.6		34953.6	50	68
Soluble fraction	Biological replicate 1	50S ribosomal protein L27 OS=Mycoplasma hyopneumoniae (strain 7448) GN=rpmA PE=3 SV=1	Q4A8N2_MYCH7	9104.1	3	4	9	0.000355	0.464	IGDGQFALTGSIIYR	K	Q	0.997	84.2	25	38.2	84.2	61.7	9.22	0.677	0.6	0	3	0	0	2	1610.85	2290.09		1352880	25	39
Soluble fraction	Biological replicate 1	50S ribosomal protein L27 OS=Mycoplasma hyopneumoniae (strain 7448) GN=rpmA PE=3 SV=1	Q4A8N2_MYCH7	9104.1	3	4	9	0.000355	0.464	IYPGKNVGIGNDDSLFALVDGIVK	R	F	0.997	53.7	25	23.1	52.6	45.8	1.89	0.397	0.375	0	0	2	0	2	2504.34	3225.36		1235740	45	68
Soluble fraction	Biological replicate 1	50S ribosomal protein L27 OS=Mycoplasma hyopneumoniae (strain 7448) GN=rpmA PE=3 SV=1	Q4A8N2_MYCH7	9104.1	3	4	9	0.000355	0.464	NVGIGNDDSLFALVDGIVK	K	F	0.997	119	25	38.1	119	67.7	3.6	0.544	0.658	0	3	1	0	2	1946.02	3653.65		1024640	50	68
Soluble fraction	Biological replicate 2	50S ribosomal protein L27 OS=Mycoplasma hyopneumoniae (strain 7448) GN=rpmA PE=3 SV=1	Q4A8N2_MYCH7	9104.1	3	3	6	0.00021	0.5	IGDGQFALTGSIIYR	K	Q	0.997	65.1	25	36.7	65.1	51.3	4.85	0.595	0.5	0	2	0	0	2	1610.85	2687.26		754013	25	39
Soluble fraction	Biological replicate 2	50S ribosomal protein L27 OS=Mycoplasma hyopneumoniae (strain 7448) GN=rpmA PE=3 SV=1	Q4A8N2_MYCH7	9104.1	3	3	6	0.00021	0.5	NVGIGNDDSLFALVDGIVK	K	F	0.997	121	25	40.4	121	75.4	10.5	0.625	0.526	0	3	0	0	2	1946.02	3859.13		859264	50	68
Soluble fraction	Biological replicate 2	50S ribosomal protein L27 OS=Mycoplasma hyopneumoniae (strain 7448) GN=rpmA PE=3 SV=1	Q4A8N2_MYCH7	9104.1	3	3	6	0.00021	0.5	YATVVMAK	K	-	0.997	21.3	25	30	21.3	33.3	1.54	0.201	0.688	0	1	0	0	2	898.47	828.466		43996.6	77	84
Soluble fraction	Biological replicate 3	50S ribosomal protein L27 OS=Mycoplasma hyopneumoniae (strain 7448) GN=rpmA PE=3 SV=1	Q4A8N2_MYCH7	9104.1	4	4	10	0.000301	0.56	IGDGQFALTGSIIYR	K	Q	0.997	100	25	45.9	100	61.6	8.08	0.635	0.6	0	2	0	0	2	1610.85	2679.83		1985030	25	39
Soluble fraction	Biological replicate 3	50S ribosomal protein L27 OS=Mycoplasma hyopneumoniae (strain 7448) GN=rpmA PE=3 SV=1	Q4A8N2_MYCH7	9104.1	4	4	10	0.000301	0.56	IYPGKNVGIGNDDSLFALVDGIVK	R	F	0.997	35.2	25	19.8	34.9	48.8	2.27	0.426	0.396	0	0	2	0	2	2504.34	3411.89		1691250	45	68
Soluble fraction	Biological replicate 3	50S ribosomal protein L27 OS=Mycoplasma hyopneumoniae (strain 7448) GN=rpmA PE=3 SV=1	Q4A8N2_MYCH7	9104.1	4	4	10	0.000301	0.56	NVGIGNDDSLFALVDGIVK	K	F	0.997	129	25	45.6	129	103	12.9	0.773	0.711	0	3	0	0	2	1946.02	3823.18		1001820	50	68
Soluble fraction	Biological replicate 3	50S ribosomal protein L27 OS=Mycoplasma hyopneumoniae (strain 7448) GN=rpmA PE=3 SV=1	Q4A8N2_MYCH7	9104.1	4	4	10	0.000301	0.56	YATVVMAK	K	-	0.992	15.2	25	34.3	15.2	31.1	0.721	0.46	0.625	0	3	0	0	2	882.475	1120.98		542139	77	84
Insoluble fraction	Biological Replicate 1	50S ribosomal protein L29	Q4A8H9_MYCH7	14118.9	3	4	8	0.000952	0.231	KTASELNSLLLEYR	K	S	0.997	86.4	25	68.5	86.4	72	8.22	0.689	0.714	0	3	0	0	2	1636.89	1761.66		34454.8	9	22
Insoluble fraction	Biological Replicate 1	50S ribosomal protein L29	Q4A8H9_MYCH7	14118.9	3	4	8	0.000952	0.231	SHFRDELKPLLVPK	K	I	0.997	24.2	25	23.9	24.2	52.2	2.34	0.398	0.964	0	0	1	2	2	1678.96	1024.91		137384	92	105
Insoluble fraction	Biological Replicate 1	50S ribosomal protein L29	Q4A8H9_MYCH7	14118.9	3	4	8	0.000952	0.231	TASELNSLLLEYR	K	S	0.997	84.6	25	55.4	84.6	66.4	5.43	0.599	0.731	0	2	0	0	2	1508.8	2316.93		54795.7	10	22
Insoluble fraction	Biological Replicate 3	50S ribosomal protein L29	Q4A8H9_MYCH7	14118.9	3	4	8	0.000989	0.223	ASELNSLLLEYR	T	S	0.997					57.7	6.6	0.546	0.708	0	2	0	0	1	1407.75	2233.05		26597	11	22
Insoluble fraction	Biological Replicate 3	50S ribosomal protein L29	Q4A8H9_MYCH7	14118.9	3	4	8	0.000989	0.223	SHFRDELKPLLVPK	K	I	0.997	22.4	25	24.5	22.4	51.3	4.18	0.501	0.714	0	0	2	2	2	1678.96	1047.85		136704	92	105
Insoluble fraction	Biological Replicate 3	50S ribosomal protein L29	Q4A8H9_MYCH7	14118.9	3	4	8	0.000989	0.223	TASELNSLLLEYR	K	S	0.997	84.6	25	54.8	84.6	62.1	7.41	0.575	0.692	0	2	0	0	2	1508.8	2304.39		64271.8	10	22
Soluble fraction	Biological replicate 1	50S ribosomal protein L29 OS=Mycoplasma hyopneumoniae (strain 7448) GN=rpmC PE=3 SV=2	Q4A8H9_MYCH7	14118.9	2	2	4	0.000158	0.223	SHFRDELKPLLVPK	K	I	0.997	16.1	25	19.6	16.1	48.2	1.96	0.367	0.893	0	0	0	3	2	1678.96	1057.73		2502860	92	105
Soluble fraction	Biological replicate 1	50S ribosomal protein L29 OS=Mycoplasma hyopneumoniae (strain 7448) GN=rpmC PE=3 SV=2	Q4A8H9_MYCH7	14118.9	2	2	4	0.000158	0.223	TASELNSLLLEYR	K	S	0.997	65.9	25	42.1	65.9	59.8	6.55	0.614	0.654	0	1	0	0	2	1508.8	2376.29		674184	10	22
Soluble fraction	Biological replicate 2	50S ribosomal protein L29 OS=Mycoplasma hyopneumoniae (strain 7448) GN=rpmC PE=3 SV=2	Q4A8H9_MYCH7	14118.9	2	2	5	0.000175	0.223	SHFRDELKPLLVPK	K	I	0.997	17.4	25	20.2	17.4	47.8	3.02	0.324	0.893	0	0	0	3	2	1678.96	1586.74		9053410	92	105
Soluble fraction	Biological replicate 2	50S ribosomal protein L29 OS=Mycoplasma hyopneumoniae (strain 7448) GN=rpmC PE=3 SV=2	Q4A8H9_MYCH7	14118.9	2	2	5	0.000175	0.223	TASELNSLLLEYR	K	S	0.997	94.2	25	61	94.2	70.2	7.21	0.613	0.769	0	2	0	0	2	1508.8	2686.15		487434	10	22
Soluble fraction	Biological replicate 3	50S ribosomal protein L29 OS=Mycoplasma hyopneumoniae (strain 7448) GN=rpmC PE=3 SV=2	Q4A8H9_MYCH7	14118.9	2	2	6	0.00018	0.223	SHFRDELKPLLVPK	K	I	0.997	7.47	25	18	7.47	50.5	2.44	0.392	0.964	0	0	0	3	2	1678.96	1559.28		1224090000000	92	105
Soluble fraction	Biological replicate 3	50S ribosomal protein L29 OS=Mycoplasma hyopneumoniae (strain 7448) GN=rpmC PE=3 SV=2	Q4A8H9_MYCH7	14118.9	2	2	6	0.00018	0.223	TASELNSLLLEYR	K	S	0.997	91.3	25	59	91.3	70.2	9.02	0.668	0.769	0	3	0	0	2	1508.8	2673.27		1734820	10	22
Insoluble fraction	Biological Replicate 1	50S ribosomal protein L3	RL3_MYCH7	24978.1	5	6	11	0.00131	0.348	LGQTVDVSIFSPGEFVDVTGTSK	K	G	0.997	71.3	25	20.2	71.3	49.9	6.06	0.597	0.304	0	3	1	0	2	2383.2	3057.55		38520.8	90	112
Insoluble fraction	Biological Replicate 1	50S ribosomal protein L3	RL3_MYCH7	24978.1	5	6	11	0.00131	0.348	NPVSLFVPNSDK	K	E	0.997	42.3	25	43.4	42.3	41.9	4.32	0.484	0.5	0	2	0	0	2	1316.68	1496.37		33904	214	225
Insoluble fraction	Biological Replicate 1	50S ribosomal protein L3	RL3_MYCH7	24978.1	5	6	11	0.00131	0.348	NPVSLFVPNSDKEVK	K	N	0.997	38.6	25	26.6	38.6	47.2	4.15	0.521	0.6	0	0	2	0	2	1672.89	1226.53		88402.7	214	228
Insoluble fraction	Biological Replicate 1	50S ribosomal protein L3	RL3_MYCH7	24978.1	5	6	11	0.00131	0.348	NSYNAIQLAAFDKK	K	Q	0.997	75.4	25	33	75.4	72.4	8.92	0.684	0.75	0	2	0	0	2	1582.82	1234.32		43585	43	56
Insoluble fraction	Biological Replicate 1	50S ribosomal protein L3	RL3_MYCH7	24978.1	5	6	11	0.00131	0.348	VGMSQLFTTEGIAIPVSIIEVPENIVTK	K	I	0.997	11.1	25	24.1	11.1	43.5	1.72	0.297	0.286	0	0	1	0	2	2985.62	4044.79		4703.21	9	36
Insoluble fraction	Biological Replicate 3	50S ribosomal protein L3	RL3_MYCH7	24978.1	3	4	7	0.000865	0.283	LGQTVDVSIFSPGEFVDVTGTSK	K	G	0.997	84.8	25	97.8	84.8	51.1	6.27	0.556	0.326	0	3	1	0	2	2383.2	3027.8		55904.4	90	112
Insoluble fraction	Biological Replicate 3	50S ribosomal protein L3	RL3_MYCH7	24978.1	3	4	7	0.000865	0.283	NSYNAIQLAAFDKK	K	Q	0.997	70	25	32.3	70	65.4	6.57	0.529	0.679	0	2	0	0	2	1582.82	1248.42		39154.6	43	56
Insoluble fraction	Biological Replicate 3	50S ribosomal protein L3	RL3_MYCH7	24978.1	3	4	7	0.000865	0.283	VGMSQLFTTEGIAIPVSIIEVPENIVTK	K	I	0.997	29.8	25	17.1	29.8	56.2	3.7	0.511	0.375	0	0	1	0	2	2985.62	4061.82		6885.04	9	36
Soluble fraction	Biological replicate 1	50S ribosomal protein L3 OS=Mycoplasma hyopneumoniae (strain 7448) GN=rplC PE=3 SV=1	RL3_MYCH7	24978.1	12	19	49	0.00193	0.635	EKNSYNAIQLAAFDKK	K	Q	0.997	98	25	41.2	85.4	77.4	8.02	0.687	0.688	0	3	3	3	2	1839.96	1102.71		6104330	41	56
Soluble fraction	Biological replicate 1	50S ribosomal protein L3 OS=Mycoplasma hyopneumoniae (strain 7448) GN=rplC PE=3 SV=1	RL3_MYCH7	24978.1	12	19	49	0.00193	0.635	FLKPEIGHFAK	R	A	0.997					39.7	1.48	0.108	0.682	0	0	2	0	2	1328.74	1702.76		1590650	60	70
Soluble fraction	Biological replicate 1	50S ribosomal protein L3 OS=Mycoplasma hyopneumoniae (strain 7448) GN=rplC PE=3 SV=1	RL3_MYCH7	24978.1	12	19	49	0.00193	0.635	KVGMSQLFTTEGIAIPVSIIEVPENIVTK	K	I	0.997	20.5	25	33.5	20.5	49.2	3.7	0.431	0.31	0	0	3	0	2	3129.71	3303.77		688737	8	36
Soluble fraction	Biological replicate 1	50S ribosomal protein L3 OS=Mycoplasma hyopneumoniae (strain 7448) GN=rplC PE=3 SV=1	RL3_MYCH7	24978.1	12	19	49	0.00193	0.635	LGQTVDVSIFSPGEFVDVTGTSK	K	G	0.997	115	25	128	115	86.2	13.4	0.758	0.522	0	3	0	0	2	2383.2	3023.17		787987	90	112
Soluble fraction	Biological replicate 1	50S ribosomal protein L3 OS=Mycoplasma hyopneumoniae (strain 7448) GN=rplC PE=3 SV=1	RL3_MYCH7	24978.1	12	19	49	0.00193	0.635	NPVSLFVPNSDKEVK	K	N	0.997	31.9	25	21	31.9	48.5	3.59	0.505	0.6	0	0	3	0	2	1672.89	1314.48		1460300	214	228
Soluble fraction	Biological replicate 1	50S ribosomal protein L3 OS=Mycoplasma hyopneumoniae (strain 7448) GN=rplC PE=3 SV=1	RL3_MYCH7	24978.1	12	19	49	0.00193	0.635	NPVSLFVPNSDKEVKNE	K	-	0.997	60.7	25	32.6	60.7	66.2	7.06	0.595	0.559	0	3	6	0	2	1915.98	1322.86		2574360	214	230
Soluble fraction	Biological replicate 1	50S ribosomal protein L3 OS=Mycoplasma hyopneumoniae (strain 7448) GN=rplC PE=3 SV=1	RL3_MYCH7	24978.1	12	19	49	0.00193	0.635	NSYNAIQLAAFDKK	K	Q	0.997	65.6	25	38.5	65.6	65.8	8.6	0.596	0.679	0	1	1	0	2	1582.82	1306.43		1356490	43	56
Soluble fraction	Biological replicate 1	50S ribosomal protein L3 OS=Mycoplasma hyopneumoniae (strain 7448) GN=rplC PE=3 SV=1	RL3_MYCH7	24978.1	12	19	49	0.00193	0.635	QSLEIIKVDKENNLLVLK	K	G	0.997	61.2	25	34.5	61.2	56.1	2	0.408	0.556	0	0	4	3	2	2096.23	1881.19		8636450	173	190
Soluble fraction	Biological replicate 1	50S ribosomal protein L3 OS=Mycoplasma hyopneumoniae (strain 7448) GN=rplC PE=3 SV=1	RL3_MYCH7	24978.1	12	19	49	0.00193	0.635	QTGSLGDISGNKVVK	R	G	0.997					74.4	7.27	0.647	0.7	0	2	0	0	2	1485.79	1130.25		789789	143	157
Soluble fraction	Biological replicate 1	50S ribosomal protein L3 OS=Mycoplasma hyopneumoniae (strain 7448) GN=rplC PE=3 SV=1	RL3_MYCH7	24978.1	12	19	49	0.00193	0.635	SAIKKPNPKNPVSLFVPNSDKEVK	K	N	0.981	18.2	25	14.8	18.2					0	0	0	0	2	2636.48	965.66		213501	205	228
Soluble fraction	Biological replicate 1	50S ribosomal protein L3 OS=Mycoplasma hyopneumoniae (strain 7448) GN=rplC PE=3 SV=1	RL3_MYCH7	24978.1	12	19	49	0.00193	0.635	VGMSQLFTTEGIAIPVSIIEVPENIVTK	K	I	0.997	33.6	25	17.2	32.3	59.5	3.46	0.499	0.393	0	0	6	0	2	3001.62	3893.62		651057	9	36
Soluble fraction	Biological replicate 1	50S ribosomal protein L3 OS=Mycoplasma hyopneumoniae (strain 7448) GN=rplC PE=3 SV=1	RL3_MYCH7	24978.1	12	19	49	0.00193	0.635	YNQAIGPR	R	S	0.997	54.3	25	58.5	54.3	43.1	4.51	0.575	0.812	0	2	0	0	2	918.479	738.985		29309.3	123	130
Soluble fraction	Biological replicate 2	50S ribosomal protein L3 OS=Mycoplasma hyopneumoniae (strain 7448) GN=rplC PE=3 SV=1	RL3_MYCH7	24978.1	18	26	71	0.00248	0.67	EKNSYNAIQLAAFDKK	K	Q	0.997	31.5	25	29.5	31.5	39.2	0.959	0.304	0.5	0	0	1	1	2	1839.96	1545.98		3321360	41	56
Soluble fraction	Biological replicate 2	50S ribosomal protein L3 OS=Mycoplasma hyopneumoniae (strain 7448) GN=rplC PE=3 SV=1	RL3_MYCH7	24978.1	18	26	71	0.00248	0.67	FLKPEIGHFAK	R	A	0.997	41.4	25	33.2	23.3	60.3	3.66	0.434	0.818	0	3	3	0	2	1286.73	1387.44		7062740	60	70
Soluble fraction	Biological replicate 2	50S ribosomal protein L3 OS=Mycoplasma hyopneumoniae (strain 7448) GN=rplC PE=3 SV=1	RL3_MYCH7	24978.1	18	26	71	0.00248	0.67	GFAGTIKR	K	Y	0.989	14	25	28	14	32.6	3.12	0.353	0.562	0	2	0	0	2	849.494	612.929		68074.5	115	122
Soluble fraction	Biological replicate 2	50S ribosomal protein L3 OS=Mycoplasma hyopneumoniae (strain 7448) GN=rplC PE=3 SV=1	RL3_MYCH7	24978.1	18	26	71	0.00248	0.67	GKGFAGTIK	K	R	0.997	33.2	25	43.4	31	47.6	2.77	0.466	0.833	0	3	0	0	2	878.51	691.734		212527	113	121
Soluble fraction	Biological replicate 2	50S ribosomal protein L3 OS=Mycoplasma hyopneumoniae (strain 7448) GN=rplC PE=3 SV=1	RL3_MYCH7	24978.1	18	26	71	0.00248	0.67	GKGFAGTIKR	K	Y	0.997	35.9	25	47.3	35.9	53.6	3.48	0.494	0.8	0	2	0	0	2	1034.61	613.808		62874.7	113	122
Soluble fraction	Biological replicate 2	50S ribosomal protein L3 OS=Mycoplasma hyopneumoniae (strain 7448) GN=rplC PE=3 SV=1	RL3_MYCH7	24978.1	18	26	71	0.00248	0.67	KSFLVIK	K	S	0.986	36.4	25	49.2	26.6	35.2	1.37	0.281	0.857	0	3	0	0	2	834.545	1263.93		1445160	198	204
Soluble fraction	Biological replicate 2	50S ribosomal protein L3 OS=Mycoplasma hyopneumoniae (strain 7448) GN=rplC PE=3 SV=1	RL3_MYCH7	24978.1	18	26	71	0.00248	0.67	KVGMSQLFTTEGIAIPVSIIEVPENIVTK	K	I	0.997	42.9	25	55.9	42.9	64.1	5.48	0.515	0.379	0	0	4	0	2	3129.71	3563.59		1778300	8	36
Soluble fraction	Biological replicate 2	50S ribosomal protein L3 OS=Mycoplasma hyopneumoniae (strain 7448) GN=rplC PE=3 SV=1	RL3_MYCH7	24978.1	18	26	71	0.00248	0.67	LGQTVDVSIFSPGEFVDVTGTSK	K	G	0.997	97.6	25	20.6	97.6	65	9.54	0.683	0.413	0	6	0	0	2	2383.2	3367.75		1098720	90	112
Soluble fraction	Biological replicate 2	50S ribosomal protein L3 OS=Mycoplasma hyopneumoniae (strain 7448) GN=rplC PE=3 SV=1	RL3_MYCH7	24978.1	18	26	71	0.00248	0.67	NPVSLFVPNSDKEVK	K	N	0.997	41.5	25	28.8	41.5	48.3	4.82	0.487	0.567	0	0	3	0	2	1672.89	1797.7		8564020	214	228
Soluble fraction	Biological replicate 2	50S ribosomal protein L3 OS=Mycoplasma hyopneumoniae (strain 7448) GN=rplC PE=3 SV=1	RL3_MYCH7	24978.1	18	26	71	0.00248	0.67	NPVSLFVPNSDKEVKNE	K	-	0.997	47.8	25	30.3	45.2	62.7	8.34	0.671	0.529	0	3	3	0	2	1915.98	1823.66		1142860000000	214	230
Soluble fraction	Biological replicate 2	50S ribosomal protein L3 OS=Mycoplasma hyopneumoniae (strain 7448) GN=rplC PE=3 SV=1	RL3_MYCH7	24978.1	18	26	71	0.00248	0.67	NSYNAIQLAAFDKK	K	Q	0.997	71.5	25	37.9	71.5	69.8	5.72	0.613	0.714	0	2	3	0	2	1582.82	1772.53		6372570	43	56
Soluble fraction	Biological replicate 2	50S ribosomal protein L3 OS=Mycoplasma hyopneumoniae (strain 7448) GN=rplC PE=3 SV=1	RL3_MYCH7	24978.1	18	26	71	0.00248	0.67	QSLEIIKVDKENNLLVLK	K	G	0.997	67.1	25	59.6	60.1	53.3	2	0.355	0.472	0	2	3	1	2	2096.23	2276.87		8930200	173	190
Soluble fraction	Biological replicate 2	50S ribosomal protein L3 OS=Mycoplasma hyopneumoniae (strain 7448) GN=rplC PE=3 SV=1	RL3_MYCH7	24978.1	18	26	71	0.00248	0.67	QTGSLGDISGNK	R	V	0.997	82.2	25	57.5	80.9	54.8	7.11	0.642	0.708	0	3	0	0	2	1176.59	993.64		324189	143	154
Soluble fraction	Biological replicate 2	50S ribosomal protein L3 OS=Mycoplasma hyopneumoniae (strain 7448) GN=rplC PE=3 SV=1	RL3_MYCH7	24978.1	18	26	71	0.00248	0.67	QTGSLGDISGNKVVK	R	G	0.997	80.6	25	50.4	75	57.2	6.38	0.58	0.567	0	3	3	0	2	1502.82	1178.85		1928260	143	157
Soluble fraction	Biological replicate 2	50S ribosomal protein L3 OS=Mycoplasma hyopneumoniae (strain 7448) GN=rplC PE=3 SV=1	RL3_MYCH7	24978.1	18	26	71	0.00248	0.67	RYNQAIGPR	K	S	0.997	45.8	25	48.9	45.5	39.1	3.82	0.55	0.722	0	3	0	0	2	1074.58	666.965		185831	122	130
Soluble fraction	Biological replicate 2	50S ribosomal protein L3 OS=Mycoplasma hyopneumoniae (strain 7448) GN=rplC PE=3 SV=1	RL3_MYCH7	24978.1	18	26	71	0.00248	0.67	VDKENNLLVLK	K	G	0.997	54.5	25	56.9	45.7	61.8	3.96	0.495	0.818	0	3	3	0	2	1284.75	1474.01		3698410	180	190
Soluble fraction	Biological replicate 2	50S ribosomal protein L3 OS=Mycoplasma hyopneumoniae (strain 7448) GN=rplC PE=3 SV=1	RL3_MYCH7	24978.1	18	26	71	0.00248	0.67	VGMSQLFTTEGIAIPVSIIEVPENIVTK	K	I	0.997	32.2	25	17.8	29.3	59.4	4.74	0.365	0.393	0	0	2	0	2	3001.62	3966.14		166503	9	36
Soluble fraction	Biological replicate 2	50S ribosomal protein L3 OS=Mycoplasma hyopneumoniae (strain 7448) GN=rplC PE=3 SV=1	RL3_MYCH7	24978.1	18	26	71	0.00248	0.67	YNQAIGPR	R	S	0.997	61.4	25	65.1	61.4	46.9	5.04	0.552	0.875	0	3	0	0	2	918.479	796.162		1032540	123	130
Soluble fraction	Biological replicate 3	50S ribosomal protein L3 OS=Mycoplasma hyopneumoniae (strain 7448) GN=rplC PE=3 SV=1	RL3_MYCH7	24978.1	18	26	70	0.0021	0.67	EKNSYNAIQLAAFDKK	K	Q	0.997	83.8	25	33.1	74.1	69.1	9.01	0.619	0.625	0	1	0	1	2	1839.96	1514.45		2784820	41	56
Soluble fraction	Biological replicate 3	50S ribosomal protein L3 OS=Mycoplasma hyopneumoniae (strain 7448) GN=rplC PE=3 SV=1	RL3_MYCH7	24978.1	18	26	70	0.0021	0.67	FLKPEIGHFAK	R	A	0.997	40.7	25	37	23.6	57.7	3.07	0.466	1	0	1	3	0	2	1286.73	1394.21		5856760	60	70
Soluble fraction	Biological replicate 3	50S ribosomal protein L3 OS=Mycoplasma hyopneumoniae (strain 7448) GN=rplC PE=3 SV=1	RL3_MYCH7	24978.1	18	26	70	0.0021	0.67	GFAGTIKR	K	Y	0.997	26.6	25	33.6	26.6	33.7	1.77	0.404	0.625	0	2	0	0	2	849.494	629.234		107550	115	122
Soluble fraction	Biological replicate 3	50S ribosomal protein L3 OS=Mycoplasma hyopneumoniae (strain 7448) GN=rplC PE=3 SV=1	RL3_MYCH7	24978.1	18	26	70	0.0021	0.67	GKGFAGTIK	K	R	0.997	22	25	38.8	22	34.8	1.57	0.27	0.611	0	3	0	0	2	878.51	706.131		261526	113	121
Soluble fraction	Biological replicate 3	50S ribosomal protein L3 OS=Mycoplasma hyopneumoniae (strain 7448) GN=rplC PE=3 SV=1	RL3_MYCH7	24978.1	18	26	70	0.0021	0.67	GKGFAGTIKR	K	Y	0.997	56.4	25	58.2	56.4	49.6	2.7	0.532	0.75	0	2	0	0	2	1034.61	630.602		93457.1	113	122
Soluble fraction	Biological replicate 3	50S ribosomal protein L3 OS=Mycoplasma hyopneumoniae (strain 7448) GN=rplC PE=3 SV=1	RL3_MYCH7	24978.1	18	26	70	0.0021	0.67	KSFLVIK	K	S	0.983	42.7	25	47.8	31	35.1	0.921	0.279	0.857	0	3	0	0	2	834.545	1278.25		1987300	198	204
Soluble fraction	Biological replicate 3	50S ribosomal protein L3 OS=Mycoplasma hyopneumoniae (strain 7448) GN=rplC PE=3 SV=1	RL3_MYCH7	24978.1	18	26	70	0.0021	0.67	KVGMSQLFTTEGIAIPVSIIEVPENIVTK	K	I	0.997	28.4	25	20.9	28.4	47.9	2.54	0.472	0.293	0	0	3	0	2	3129.71	3542.38		1703960	8	36
Soluble fraction	Biological replicate 3	50S ribosomal protein L3 OS=Mycoplasma hyopneumoniae (strain 7448) GN=rplC PE=3 SV=1	RL3_MYCH7	24978.1	18	26	70	0.0021	0.67	LGQTVDVSIFSPGEFVDVTGTSK	K	G	0.997	114	25	127	114	57.3	7.37	0.616	0.37	0	7	0	0	2	2383.2	3334.82		3413140	90	112
Soluble fraction	Biological replicate 3	50S ribosomal protein L3 OS=Mycoplasma hyopneumoniae (strain 7448) GN=rplC PE=3 SV=1	RL3_MYCH7	24978.1	18	26	70	0.0021	0.67	NPVSLFVPNSDKEVK	K	N	0.997	44.1	25	29.6	44.1	49.6	3.64	0.498	0.6	0	0	3	0	2	1672.89	1766.31		7863650	214	228
Soluble fraction	Biological replicate 3	50S ribosomal protein L3 OS=Mycoplasma hyopneumoniae (strain 7448) GN=rplC PE=3 SV=1	RL3_MYCH7	24978.1	18	26	70	0.0021	0.67	NPVSLFVPNSDKEVKNE	K	-	0.997	48.3	25	24.5	48.3	62.7	7	0.622	0.529	0	3	3	0	2	1915.98	1781.72		9211080	214	230
Soluble fraction	Biological replicate 3	50S ribosomal protein L3 OS=Mycoplasma hyopneumoniae (strain 7448) GN=rplC PE=3 SV=1	RL3_MYCH7	24978.1	18	26	70	0.0021	0.67	NSYNAIQLAAFDKK	K	Q	0.997	63.1	25	35.5	63.1	58.7	5.06	0.552	0.821	0	3	3	0	2	1582.82	1741.05		1450080000000	43	56
Soluble fraction	Biological replicate 3	50S ribosomal protein L3 OS=Mycoplasma hyopneumoniae (strain 7448) GN=rplC PE=3 SV=1	RL3_MYCH7	24978.1	18	26	70	0.0021	0.67	QSLEIIKVDKENNLLVLK	K	G	0.997	69.3	25	47.2	69.3	61.1	2.06	0.419	0.556	0	3	3	3	2	2096.23	2264.98		242120000000	173	190
Soluble fraction	Biological replicate 3	50S ribosomal protein L3 OS=Mycoplasma hyopneumoniae (strain 7448) GN=rplC PE=3 SV=1	RL3_MYCH7	24978.1	18	26	70	0.0021	0.67	QTGSLGDISGNK	R	V	0.997	76.7	25	64.2	74.9	47.5	5.08	0.592	0.625	0	3	0	0	2	1176.59	1016.31		443322	143	154
Soluble fraction	Biological replicate 3	50S ribosomal protein L3 OS=Mycoplasma hyopneumoniae (strain 7448) GN=rplC PE=3 SV=1	RL3_MYCH7	24978.1	18	26	70	0.0021	0.67	QTGSLGDISGNKVVK	R	G	0.997	73.6	25	43.8	71.7	52.6	4.51	0.508	0.533	0	3	3	0	2	1502.82	1196.98		2730510	143	157
Soluble fraction	Biological replicate 3	50S ribosomal protein L3 OS=Mycoplasma hyopneumoniae (strain 7448) GN=rplC PE=3 SV=1	RL3_MYCH7	24978.1	18	26	70	0.0021	0.67	RYNQAIGPR	K	S	0.997	38.4	25	49.7	38.4	39.6	4.22	0.492	0.722	0	2	0	0	2	1074.58	688.44		138022	122	130
Soluble fraction	Biological replicate 3	50S ribosomal protein L3 OS=Mycoplasma hyopneumoniae (strain 7448) GN=rplC PE=3 SV=1	RL3_MYCH7	24978.1	18	26	70	0.0021	0.67	VDKENNLLVLK	K	G	0.997	52.1	25	52.3	40.2	60.1	3.7	0.351	1.05	0	0	2	0	2	1284.75	1476.44		1398980	180	190
Soluble fraction	Biological replicate 3	50S ribosomal protein L3 OS=Mycoplasma hyopneumoniae (strain 7448) GN=rplC PE=3 SV=1	RL3_MYCH7	24978.1	18	26	70	0.0021	0.67	VGMSQLFTTEGIAIPVSIIEVPENIVTK	K	I	0.997	21.5	25	34.6	21.5	45.1	2.23	0.37	0.304	0	0	4	0	2	2985.62	4087.87		486407	9	36
Soluble fraction	Biological replicate 3	50S ribosomal protein L3 OS=Mycoplasma hyopneumoniae (strain 7448) GN=rplC PE=3 SV=1	RL3_MYCH7	24978.1	18	26	70	0.0021	0.67	YNQAIGPR	R	S	0.997	52.7	25	61.7	52.7	46.8	4.7	0.526	0.875	0	3	0	0	2	918.479	811.725		1858270	123	130
Soluble fraction	Biological replicate 2	50S ribosomal protein L33 2 OS=Mycoplasma hyopneumoniae (strain 7448) GN=rpmG2 PE=3 SV=1	RL332_MYCH7	6038.3	1	1	1	3.5e-05	0.16	MENYITKK	K	N	0.997	32.4	25	42.1	31.2	40.7	1.44	0.447	0.812	0	1	0	0	2	1042.52	584.747		28080.9	15	22
Soluble fraction	Biological replicate 3	50S ribosomal protein L33 2 OS=Mycoplasma hyopneumoniae (strain 7448) GN=rpmG2 PE=3 SV=1	RL332_MYCH7	6038.3	2	2	3	9.02e-05	0.32	AREGLTLR	M	C	0.997	24.7	25	36	24.7	42.2	1.46	0.32	0.812	0	1	0	0	1	915.537	827.6		94934.7	2	9
Soluble fraction	Biological replicate 3	50S ribosomal protein L33 2 OS=Mycoplasma hyopneumoniae (strain 7448) GN=rpmG2 PE=3 SV=1	RL332_MYCH7	6038.3	2	2	3	9.02e-05	0.32	MENYITKK	K	N	0.997	25.8	25	32.2	25.8	32.6	1.96	0.285	0.562	0	2	0	0	2	1026.53	768.662		135525	15	22
Insoluble fraction	Biological Replicate 1	50S ribosomal protein L4	RL4_MYCH7	24056.4	5	6	10	0.00119	0.355	EPHFQAIFDSILSER	K	A	0.997	31.5	25	22.8	31.1	50.6	3.18	0.399	0.6	0	0	2	0	2	1788.89	2903.15		54447.8	35	49
Insoluble fraction	Biological Replicate 1	50S ribosomal protein L4	RL4_MYCH7	24056.4	5	6	10	0.00119	0.355	HILIASSDPNLFLSAR	R	N	0.997	61.1	25	44.1	61.1	51.3	4.64	0.46	0.594	0	2	1	0	2	1753.96	1840.86		70438.1	161	176
Insoluble fraction	Biological Replicate 1	50S ribosomal protein L4	RL4_MYCH7	24056.4	5	6	10	0.00119	0.355	LAFISALSQLAQNQQILVNDFSMNK	K	I	0.997	22.8	25	35.8	22.8	48	2.44	0.306	0.38	0	0	1	0	2	2809.46	4029.13		10235	117	141
Insoluble fraction	Biological Replicate 1	50S ribosomal protein L4	RL4_MYCH7	24056.4	5	6	10	0.00119	0.355	NLPNVELVK	R	T	0.997	17.8	25	33.9	17.8	35.9	1.37	0.337	0.556	0	2	0	0	2	1025.6	1206.44		62012.5	177	185
Insoluble fraction	Biological Replicate 1	50S ribosomal protein L4	RL4_MYCH7	24056.4	5	6	10	0.00119	0.355	TNSLTVESLIK	K	A	0.997	60.4	25	62.8	55.8	51.8	5.22	0.359	0.727	0	2	0	0	2	1204.68	1570.44		37023	186	196
Insoluble fraction	Biological Replicate 3	50S ribosomal protein L4	RL4_MYCH7	24056.4	2	2	4	0.000495	0.0935	NLPNVELVK	R	T	0.983	17	25	31.1	17	35.9	0.585	0.00836	0.556	0	2	0	0	2	1025.6	1217.64		46188.3	177	185
Insoluble fraction	Biological Replicate 3	50S ribosomal protein L4	RL4_MYCH7	24056.4	2	2	4	0.000495	0.0935	TNSLTVESLIK	K	A	0.997	61.6	25	65	61.6	48	4	0.375	0.682	0	2	0	0	2	1204.68	1587.05		39347.7	186	196
Soluble fraction	Biological replicate 1	50S ribosomal protein L4 OS=Mycoplasma hyopneumoniae (strain 7448) GN=rplD PE=3 SV=2	RL4_MYCH7	24056.4	8	13	30	0.00118	0.467	ADLLIISK	K	N	0.997	30.8	25	37.9	26.4	43.2	2.24	0.303	0.812	0	3	0	0	2	872.545	1310.08		662991	197	204
Soluble fraction	Biological replicate 1	50S ribosomal protein L4 OS=Mycoplasma hyopneumoniae (strain 7448) GN=rplD PE=3 SV=2	RL4_MYCH7	24056.4	8	13	30	0.00118	0.467	HILIASSDPNLFLSAR	R	N	0.997	86.8	25	50.9	86.8	79.6	11.2	0.739	0.688	0	2	2	0	2	1753.96	1939.62		1284980	161	176
Soluble fraction	Biological replicate 1	50S ribosomal protein L4 OS=Mycoplasma hyopneumoniae (strain 7448) GN=rplD PE=3 SV=2	RL4_MYCH7	24056.4	8	13	30	0.00118	0.467	ISEISIQSQKTENLVK	K	F	0.997	75.8	25	46.4	75.8	70.8	7.04	0.634	0.625	0	1	4	0	2	1817	1084.1		1854030	4	19
Soluble fraction	Biological replicate 1	50S ribosomal protein L4 OS=Mycoplasma hyopneumoniae (strain 7448) GN=rplD PE=3 SV=2	RL4_MYCH7	24056.4	8	13	30	0.00118	0.467	KLAFISALSQLAQNQQILVNDFSMNK	K	I	0.997	82	25	25.9	81.8	75.8	6.46	0.586	0.519	0	0	6	0	2	2921.56	3647.48		1256770	116	141
Soluble fraction	Biological replicate 1	50S ribosomal protein L4 OS=Mycoplasma hyopneumoniae (strain 7448) GN=rplD PE=3 SV=2	RL4_MYCH7	24056.4	8	13	30	0.00118	0.467	LAFISALSQLAQNQQILVNDFSMNK	K	I	0.997	36.6	25	49.6	36.6	60.4	5.24	0.497	0.46	0	0	3	0	2	2793.46	4139.64		501324	117	141
Soluble fraction	Biological replicate 1	50S ribosomal protein L4 OS=Mycoplasma hyopneumoniae (strain 7448) GN=rplD PE=3 SV=2	RL4_MYCH7	24056.4	8	13	30	0.00118	0.467	NKISEISIQSQKTENLVK	M	F	0.997	42.1	25	44.2	38.9	64.8	4.54	0.438	0.694	0	0	3	1	1	2059.14	989.929		533666	2	19
Soluble fraction	Biological replicate 1	50S ribosomal protein L4 OS=Mycoplasma hyopneumoniae (strain 7448) GN=rplD PE=3 SV=2	RL4_MYCH7	24056.4	8	13	30	0.00118	0.467	SLFEQKEPHFQAIFDSILSER	K	A	0.997	75.3	25	18.3	75.3	84.6	8.85	0.667	0.714	0	0	3	1	2	2521.27	2897.21		2335150	29	49
Soluble fraction	Biological replicate 1	50S ribosomal protein L4 OS=Mycoplasma hyopneumoniae (strain 7448) GN=rplD PE=3 SV=2	RL4_MYCH7	24056.4	8	13	30	0.00118	0.467	TNSLTVESLIK	K	A	0.997	55.6	25	58.6	55.6	49	3.05	0.3	0.682	0	1	0	0	2	1204.68	1656.31		423025	186	196
Soluble fraction	Biological replicate 2	50S ribosomal protein L4 OS=Mycoplasma hyopneumoniae (strain 7448) GN=rplD PE=3 SV=2	RL4_MYCH7	24056.4	5	7	14	0.00049	0.425	HILIASSDPNLFLSAR	R	N	0.984	18.7	25	20.8	18.7	30.5	0.161	0.0689	0.344	0	0	1	0	2	1753.96	2382.03		244580	161	176
Soluble fraction	Biological replicate 2	50S ribosomal protein L4 OS=Mycoplasma hyopneumoniae (strain 7448) GN=rplD PE=3 SV=2	RL4_MYCH7	24056.4	5	7	14	0.00049	0.425	LAFISALSQLAQNQQILVNDFSMNK	K	I	0.997	34.1	25	15.4	34.1	61.2	5.44	0.534	0.46	0	0	4	0	2	2809.46	4125.37		212694	117	141
Soluble fraction	Biological replicate 2	50S ribosomal protein L4 OS=Mycoplasma hyopneumoniae (strain 7448) GN=rplD PE=3 SV=2	RL4_MYCH7	24056.4	5	7	14	0.00049	0.425	NKISEISIQSQKTENLVK	M	F	0.997	32.2	25	33.4	30.6	46	2.13	0.376	0.528	0	0	2	0	1	2059.14	1420.73		492549	2	19
Soluble fraction	Biological replicate 2	50S ribosomal protein L4 OS=Mycoplasma hyopneumoniae (strain 7448) GN=rplD PE=3 SV=2	RL4_MYCH7	24056.4	5	7	14	0.00049	0.425	SLFEQKEPHFQAIFDSILSER	K	A	0.997	62.5	25	75.5	62.5	75.1	7.7	0.627	0.643	0	0	3	2	2	2521.27	3128.18		1747180	29	49
Soluble fraction	Biological replicate 2	50S ribosomal protein L4 OS=Mycoplasma hyopneumoniae (strain 7448) GN=rplD PE=3 SV=2	RL4_MYCH7	24056.4	5	7	14	0.00049	0.425	TNSLTVESLIK	K	A	0.997	54.9	25	58.1	35.5	41	2.96	0.363	0.591	0	2	0	0	2	1204.68	2116.5		1476280	186	196
Soluble fraction	Biological replicate 3	50S ribosomal protein L4 OS=Mycoplasma hyopneumoniae (strain 7448) GN=rplD PE=3 SV=2	RL4_MYCH7	24056.4	11	15	41	0.00123	0.584	ADLLIISK	K	N	0.997	27.1	25	38.1	24.2	35.8	1.44	0.274	0.688	0	1	0	0	2	872.545	1857.22		233281	197	204
Soluble fraction	Biological replicate 3	50S ribosomal protein L4 OS=Mycoplasma hyopneumoniae (strain 7448) GN=rplD PE=3 SV=2	RL4_MYCH7	24056.4	11	15	41	0.00123	0.584	AFGPTTQR	R	N	0.997	36.6	25	48.5	36.6	45.8	5.72	0.472	0.875	0	3	0	0	2	877.453	798.924		659042	97	104
Soluble fraction	Biological replicate 3	50S ribosomal protein L4 OS=Mycoplasma hyopneumoniae (strain 7448) GN=rplD PE=3 SV=2	RL4_MYCH7	24056.4	11	15	41	0.00123	0.584	HILIASSDPNLFLSAR	R	N	0.997	84.3	25	54	84.3	79.7	9.26	0.737	0.688	0	3	0	0	2	1753.96	2371.62		1489840	161	176
Soluble fraction	Biological replicate 3	50S ribosomal protein L4 OS=Mycoplasma hyopneumoniae (strain 7448) GN=rplD PE=3 SV=2	RL4_MYCH7	24056.4	11	15	41	0.00123	0.584	ISEISIQSQKTENLVK	K	F	0.997	64.4	25	46.5	64.4	64.4	7.85	0.621	0.562	0	2	3	0	2	1817	1517.57		2972180	4	19
Soluble fraction	Biological replicate 3	50S ribosomal protein L4 OS=Mycoplasma hyopneumoniae (strain 7448) GN=rplD PE=3 SV=2	RL4_MYCH7	24056.4	11	15	41	0.00123	0.584	KLAFISALSQLAQNQQILVNDFSMNK	K	I	0.997	112	25	24	110	89.9	8.62	0.663	0.596	0	0	5	0	2	2921.56	3795.82		1979860	116	141
Soluble fraction	Biological replicate 3	50S ribosomal protein L4 OS=Mycoplasma hyopneumoniae (strain 7448) GN=rplD PE=3 SV=2	RL4_MYCH7	24056.4	11	15	41	0.00123	0.584	LAFISALSQLAQNQQILVNDFSMNK	K	I	0.997	44.4	25	18.7	44.4	62.9	5.77	0.542	0.48	0	0	5	0	2	2793.46	4204.39		1082200	117	141
Soluble fraction	Biological replicate 3	50S ribosomal protein L4 OS=Mycoplasma hyopneumoniae (strain 7448) GN=rplD PE=3 SV=2	RL4_MYCH7	24056.4	11	15	41	0.00123	0.584	LLVDQLK	K	I	0.983	21.7	25	27	21.2	43.1	0.377	0.151	0.929	0	2	0	0	2	828.519	1627.88		5120860	146	152
Soluble fraction	Biological replicate 3	50S ribosomal protein L4 OS=Mycoplasma hyopneumoniae (strain 7448) GN=rplD PE=3 SV=2	RL4_MYCH7	24056.4	11	15	41	0.00123	0.584	NKISEISIQSQKTENLVK	M	F	0.997	37.1	25	37.5	34.7	69.1	5.24	0.55	0.722	0	0	3	0	1	2059.14	1419.87		1740850	2	19
Soluble fraction	Biological replicate 3	50S ribosomal protein L4 OS=Mycoplasma hyopneumoniae (strain 7448) GN=rplD PE=3 SV=2	RL4_MYCH7	24056.4	11	15	41	0.00123	0.584	RSPIFVGGGR	K	A	0.997	38.4	25	50.9	38.4	52.2	4.96	0.559	0.8	0	3	0	0	2	1045.59	1057.17		482582	87	96
Soluble fraction	Biological replicate 3	50S ribosomal protein L4 OS=Mycoplasma hyopneumoniae (strain 7448) GN=rplD PE=3 SV=2	RL4_MYCH7	24056.4	11	15	41	0.00123	0.584	SLFEQKEPHFQAIFDSILSER	K	A	0.997	95.8	25	25.3	95.8	85.3	8.89	0.645	0.714	0	2	3	2	2	2521.27	3104.8		1179350000000	29	49
Soluble fraction	Biological replicate 3	50S ribosomal protein L4 OS=Mycoplasma hyopneumoniae (strain 7448) GN=rplD PE=3 SV=2	RL4_MYCH7	24056.4	11	15	41	0.00123	0.584	TNSLTVESLIK	K	A	0.997	57	25	67.9	57	48.7	3.82	0.372	0.682	0	4	0	0	2	1204.68	2086.63		4709700	186	196
Insoluble fraction	Biological Replicate 1	50S ribosomal protein L5	RL5_MYCH7	20373.8	5	5	14	0.00167	0.26	AIEAVLEDLAK	K	I	0.997	84.8	25	67.7	84.8	61.4	5.47	0.523	0.818	0	2	0	0	2	1171.66	2170.43		101582	49	59
Insoluble fraction	Biological Replicate 1	50S ribosomal protein L5	RL5_MYCH7	20373.8	5	5	14	0.00167	0.26	ESIVFPEITFDK	K	I	0.997	33.5	25	27.7	33.5	47.7	2.85	0.501	0.583	0	4	0	0	2	1424.73	2572.34		52776.9	134	145
Insoluble fraction	Biological Replicate 1	50S ribosomal protein L5	RL5_MYCH7	20373.8	5	5	14	0.00167	0.26	LELLGFPFAK	L	K	0.997					43	2.2	0.367	0.65	0	2	0	0	1	1134.66	2871.71		31812.2	170	179
Insoluble fraction	Biological Replicate 1	50S ribosomal protein L5	RL5_MYCH7	20373.8	5	5	14	0.00167	0.26	LLELLGFPFAK	K	K	0.997	81.1	25	66.7	76.9	60.9	2.96	0.406	0.818	0	4	0	0	2	1247.74	3338.41		101159	169	179
Insoluble fraction	Biological Replicate 1	50S ribosomal protein L5	RL5_MYCH7	20373.8	5	5	14	0.00167	0.26	SFDGNGNFALGFK	K	E	0.997	59.1	25	59.7	59.1	49.7	5.12	0.541	0.577	0	2	0	0	2	1373.65	1882.63		27444.3	121	133
Insoluble fraction	Biological Replicate 2	50S ribosomal protein L5	RL5_MYCH7	20373.8	3	3	5	0.000762	0.188	AIEAVLEDLAK	K	I	0.997	72.8	25	65.9	72.3	65.4	6.08	0.463	0.864	0	2	0	0	2	1171.66	2186.62		467404	49	59
Insoluble fraction	Biological Replicate 2	50S ribosomal protein L5	RL5_MYCH7	20373.8	3	3	5	0.000762	0.188	ESIVFPEITFDK	K	I	0.997	41.8	25	38.8	41.8	49.4	4.11	0.605	0.583	0	2	0	0	2	1424.73	2528.47		144788	134	145
Insoluble fraction	Biological Replicate 2	50S ribosomal protein L5	RL5_MYCH7	20373.8	3	3	5	0.000762	0.188	LLELLGFPFAK	K	K	0.997	51.2	25	47.3	51.2	49.7	2.24	0.394	0.682	0	1	0	0	2	1247.74	3286.43		13580.8	169	179
Insoluble fraction	Biological Replicate 3	50S ribosomal protein L5	RL5_MYCH7	20373.8	5	5	10	0.00124	0.254	AIEAVLEDLAK	K	I	0.997	99.6	25	78.8	92.2	65.4	5.37	0.509	0.864	0	2	0	0	2	1171.66	2164.93		94128.3	49	59
Insoluble fraction	Biological Replicate 3	50S ribosomal protein L5	RL5_MYCH7	20373.8	5	5	10	0.00124	0.254	ESIVFPEITFDK	K	I	0.997	29.3	25	29.3	29.3	47.8	4	0.531	0.583	0	3	0	0	2	1424.73	2541.9		66849.7	134	145
Insoluble fraction	Biological Replicate 3	50S ribosomal protein L5	RL5_MYCH7	20373.8	5	5	10	0.00124	0.254	FDGNGNFALGFK	S	E	0.997					48.6	5.66	0.484	0.583	0	1	0	0	1	1286.62	1797.07		13591.7	122	133
Insoluble fraction	Biological Replicate 3	50S ribosomal protein L5	RL5_MYCH7	20373.8	5	5	10	0.00124	0.254	LELLGFPFAK	L	K	0.997					46.7	1.89	0.413	0.7	0	2	0	0	1	1134.66	2841.65		38742.8	170	179
Insoluble fraction	Biological Replicate 3	50S ribosomal protein L5	RL5_MYCH7	20373.8	5	5	10	0.00124	0.254	LLELLGFPFAK	K	K	0.997	62.6	25	53.1	62.6	64.8	5.15	0.441	0.864	0	2	0	0	2	1247.74	3291.71		53042.2	169	179
Soluble fraction	Biological replicate 1	50S ribosomal protein L5 OS=Mycoplasma hyopneumoniae (strain 7448) GN=rplE PE=3 SV=2	RL5_MYCH7	20373.8	6	7	16	0.00063	0.381	AIEAVLEDLAK	K	I	0.997	80.9	25	71.7	80.9	61.3	5.38	0.475	0.818	0	3	0	0	2	1171.66	2231.66		1784320	49	59
Soluble fraction	Biological replicate 1	50S ribosomal protein L5 OS=Mycoplasma hyopneumoniae (strain 7448) GN=rplE PE=3 SV=2	RL5_MYCH7	20373.8	6	7	16	0.00063	0.381	ESIVFPEITFDK	K	I	0.997	7.95	25	20.2	7.95	33.5	1.43	0.355	0.417	0	1	0	0	2	1424.73	2598.34		304877	134	145
Soluble fraction	Biological replicate 1	50S ribosomal protein L5 OS=Mycoplasma hyopneumoniae (strain 7448) GN=rplE PE=3 SV=2	RL5_MYCH7	20373.8	6	7	16	0.00063	0.381	LLELLGFPFAK	K	K	0.997	66.8	25	64.4	66.8	53.1	3.28	0.373	0.727	0	3	0	0	2	1247.74	3304.82		973593	169	179
Soluble fraction	Biological replicate 1	50S ribosomal protein L5 OS=Mycoplasma hyopneumoniae (strain 7448) GN=rplE PE=3 SV=2	RL5_MYCH7	20373.8	6	7	16	0.00063	0.381	NDQEGFKLLELLGFPFAK	R	K	0.997	78.9	25	26.4	78.9	84.6	9.59	0.689	0.639	0	2	2	0	2	2066.1	3826.58		1243250	162	179
Soluble fraction	Biological replicate 1	50S ribosomal protein L5 OS=Mycoplasma hyopneumoniae (strain 7448) GN=rplE PE=3 SV=2	RL5_MYCH7	20373.8	6	7	16	0.00063	0.381	SFDGNGNFALGFK	K	E	0.997	41.3	25	42.9	41.3	45.3	6.24	0.49	0.5	0	3	0	0	2	1373.65	1947.21		1499510	121	133
Soluble fraction	Biological replicate 1	50S ribosomal protein L5 OS=Mycoplasma hyopneumoniae (strain 7448) GN=rplE PE=3 SV=2	RL5_MYCH7	20373.8	6	7	16	0.00063	0.381	VVVNMTAGNQSSNAK	K	A	0.997	65.9	25	35.5	65.9	61.7	7.03	0.596	0.6	0	2	0	0	2	1519.75	796.003		35984.7	34	48
Soluble fraction	Biological replicate 2	50S ribosomal protein L5 OS=Mycoplasma hyopneumoniae (strain 7448) GN=rplE PE=3 SV=2	RL5_MYCH7	20373.8	5	6	13	0.000455	0.315	AIEAVLEDLAK	K	I	0.997	72.4	25	63	72.4	65.4	4.72	0.46	0.864	0	2	0	0	2	1171.66	2590.75		1239530	49	59
Soluble fraction	Biological replicate 2	50S ribosomal protein L5 OS=Mycoplasma hyopneumoniae (strain 7448) GN=rplE PE=3 SV=2	RL5_MYCH7	20373.8	5	6	13	0.000455	0.315	LLELLGFPFAK	K	K	0.997	57.9	25	55.4	57.9	53.2	2.57	0.383	0.727	0	2	0	0	2	1247.74	3586.92		619648	169	179
Soluble fraction	Biological replicate 2	50S ribosomal protein L5 OS=Mycoplasma hyopneumoniae (strain 7448) GN=rplE PE=3 SV=2	RL5_MYCH7	20373.8	5	6	13	0.000455	0.315	NDQEGFKLLELLGFPFAK	R	K	0.997	11.4	25	18.8	11.4	47.4	2.37	0.388	0.528	0	0	1	0	2	2066.1	4023.65		46587.1	162	179
Soluble fraction	Biological replicate 2	50S ribosomal protein L5 OS=Mycoplasma hyopneumoniae (strain 7448) GN=rplE PE=3 SV=2	RL5_MYCH7	20373.8	5	6	13	0.000455	0.315	SFDGNGNFALGFK	K	E	0.997	48.6	25	44	48.6	48.7	5.68	0.382	0.538	0	3	0	0	2	1373.65	2327.59		871804	121	133
Soluble fraction	Biological replicate 2	50S ribosomal protein L5 OS=Mycoplasma hyopneumoniae (strain 7448) GN=rplE PE=3 SV=2	RL5_MYCH7	20373.8	5	6	13	0.000455	0.315	VVVNMTAGNQSSNAK	K	A	0.997	92.2	25	34.8	92.2	72.9	8.05	0.69	0.7	0	5	0	0	2	1519.75	1041.23		252849	34	48
Soluble fraction	Biological replicate 3	50S ribosomal protein L5 OS=Mycoplasma hyopneumoniae (strain 7448) GN=rplE PE=3 SV=2	RL5_MYCH7	20373.8	10	13	36	0.00108	0.552	AIEAVLEDLAK	K	I	0.997	67.8	25	60.8	67.8	65.4	7.12	0.508	0.864	0	3	0	0	2	1171.66	2580.27		1818810	49	59
Soluble fraction	Biological replicate 3	50S ribosomal protein L5 OS=Mycoplasma hyopneumoniae (strain 7448) GN=rplE PE=3 SV=2	RL5_MYCH7	20373.8	10	13	36	0.00108	0.552	ESIVFPEITFDK	K	I	0.997	29.5	25	27.4	29.5	41.2	2.96	0.439	0.5	0	1	0	0	2	1424.73	2913.09		642449	134	145
Soluble fraction	Biological replicate 3	50S ribosomal protein L5 OS=Mycoplasma hyopneumoniae (strain 7448) GN=rplE PE=3 SV=2	RL5_MYCH7	20373.8	10	13	36	0.00108	0.552	ESIVFPEITFDKISK	K	I	0.997	46.1	25	36.9	46.1	65.3	8.92	0.683	0.633	0	1	2	0	2	1752.94	2700.3		2007680	134	148
Soluble fraction	Biological replicate 3	50S ribosomal protein L5 OS=Mycoplasma hyopneumoniae (strain 7448) GN=rplE PE=3 SV=2	RL5_MYCH7	20373.8	10	13	36	0.00108	0.552	LLELLGFPFAK	K	K	0.997	61.1	25	59.6	54.9	53.1	2.51	0.382	0.727	0	3	0	0	2	1247.74	3566.4		1478540	169	179
Soluble fraction	Biological replicate 3	50S ribosomal protein L5 OS=Mycoplasma hyopneumoniae (strain 7448) GN=rplE PE=3 SV=2	RL5_MYCH7	20373.8	10	13	36	0.00108	0.552	MIELEKHYYEK	-	V	0.997	20.3	25	34.8	20.3	37.1	1.04	0.286	0.682	0	0	3	0	2	1482.73	1205.1		826534	1	11
Soluble fraction	Biological replicate 3	50S ribosomal protein L5 OS=Mycoplasma hyopneumoniae (strain 7448) GN=rplE PE=3 SV=2	RL5_MYCH7	20373.8	10	13	36	0.00108	0.552	NDQEGFKLLELLGFPFAK	R	K	0.997	84.5	25	25.2	79.8	55.7	4.08	0.51	0.611	0	2	3	0	2	2066.1	3975.84		1437590	162	179
Soluble fraction	Biological replicate 3	50S ribosomal protein L5 OS=Mycoplasma hyopneumoniae (strain 7448) GN=rplE PE=3 SV=2	RL5_MYCH7	20373.8	10	13	36	0.00108	0.552	QGMPMGGK	R	V	0.997	22	25	29.5	22	26.2	1.55	0.401	0.562	0	2	0	0	2	805.37	732.068		188675	81	88
Soluble fraction	Biological replicate 3	50S ribosomal protein L5 OS=Mycoplasma hyopneumoniae (strain 7448) GN=rplE PE=3 SV=2	RL5_MYCH7	20373.8	10	13	36	0.00108	0.552	QQMWNFLAK	R	V	0.989	25.5	25	32.3	20.2	28	0.469	0.175	0.444	0	1	0	0	2	1165.58	2295.25		1258310	94	102
Soluble fraction	Biological replicate 3	50S ribosomal protein L5 OS=Mycoplasma hyopneumoniae (strain 7448) GN=rplE PE=3 SV=2	RL5_MYCH7	20373.8	10	13	36	0.00108	0.552	SFDGNGNFALGFK	K	E	0.997	53.1	25	46.4	53.1	54.8	6.96	0.582	0.615	0	3	0	0	2	1373.65	2309.24		2615250	121	133
Soluble fraction	Biological replicate 3	50S ribosomal protein L5 OS=Mycoplasma hyopneumoniae (strain 7448) GN=rplE PE=3 SV=2	RL5_MYCH7	20373.8	10	13	36	0.00108	0.552	VVVNMTAGNQSSNAK	K	A	0.997	99	25	41.7	99	77.2	10.1	0.674	0.733	0	12	0	0	2	1519.75	868.413		1109740	34	48
Insoluble fraction	Biological Replicate 1	50S ribosomal protein L6	Q4A8I6_MYCH7	19875	3	4	9	0.00107	0.212	GISYQDEILK	K	L	0.997	37.2	25	45.4	25.7	57.3	3.48	0.536	0.85	0	2	0	0	2	1165.61	1220.86		89383.1	161	170
Insoluble fraction	Biological Replicate 1	50S ribosomal protein L6	Q4A8I6_MYCH7	19875	3	4	9	0.00107	0.212	IPQELDVLVPNPTTILIK	R	G	0.997	66.8	25	34.9	66.8	58.2	5.8	0.584	0.472	0	4	1	0	2	2003.18	3225.45		220245	117	134
Insoluble fraction	Biological Replicate 1	50S ribosomal protein L6	Q4A8I6_MYCH7	19875	3	4	9	0.00107	0.212	VQGPLGILER	K	Q	0.997	61.6	25	67.9	53.4	53.6	3.02	0.571	0.8	0	2	0	0	2	1081.64	1683.98		87267.8	26	35
Insoluble fraction	Biological Replicate 2	50S ribosomal protein L6	Q4A8I6_MYCH7	19875	4	4	8	0.00122	0.263	GISYQDEILK	K	L	0.997	40.8	25	48	26.4	62.1	4.59	0.527	0.9	0	2	0	0	2	1165.61	1246.73		317377	161	170
Insoluble fraction	Biological Replicate 2	50S ribosomal protein L6	Q4A8I6_MYCH7	19875	4	4	8	0.00122	0.263	IEIQGSSVK	R	V	0.997	38.8	25	43.3	32.8	44.8	0.959	0.366	0.722	0	2	0	0	2	960.536	769.615		20211.9	17	25
Insoluble fraction	Biological Replicate 2	50S ribosomal protein L6	Q4A8I6_MYCH7	19875	4	4	8	0.00122	0.263	IPQELDVLVPNPTTILIK	R	G	0.997	57.4	25	32.3	57.4	54.9	5.89	0.668	0.444	0	2	0	0	2	2003.18	3176.66		47957.8	117	134
Insoluble fraction	Biological Replicate 2	50S ribosomal protein L6	Q4A8I6_MYCH7	19875	4	4	8	0.00122	0.263	VQGPLGILER	K	Q	0.997	64.9	25	66	64.9	65.7	3.49	0.603	0.95	0	2	0	0	2	1081.64	1717.34		264405	26	35
Insoluble fraction	Biological Replicate 3	50S ribosomal protein L6	Q4A8I6_MYCH7	19875	4	4	8	0.000989	0.279	EITILLENQSLK	K	T	0.997	28.4	25	40	26.4	32.4	1.37	0.296	0.417	0	1	0	0	2	1400.8	1894.8		39725.8	40	51
Insoluble fraction	Biological Replicate 3	50S ribosomal protein L6	Q4A8I6_MYCH7	19875	4	4	8	0.000989	0.279	GISYQDEILK	K	L	0.997	46	25	52.5	37.8	58.5	4.11	0.521	0.85	0	3	0	0	2	1165.61	1239.95		119513	161	170
Insoluble fraction	Biological Replicate 3	50S ribosomal protein L6	Q4A8I6_MYCH7	19875	4	4	8	0.000989	0.279	IPQELDVLVPNPTTILIK	R	G	0.997	54.8	25	33	54.8	58.9	6.82	0.676	0.472	0	2	0	0	2	2003.18	3217.76		30409.4	117	134
Insoluble fraction	Biological Replicate 3	50S ribosomal protein L6	Q4A8I6_MYCH7	19875	4	4	8	0.000989	0.279	VQGPLGILER	K	Q	0.997	54.9	25	57.6	54.9	53.5	2.6	0.606	0.8	0	2	0	0	2	1081.64	1706.13		91844.2	26	35
Soluble fraction	Biological replicate 1	50S ribosomal protein L6 OS=Mycoplasma hyopneumoniae (strain 7448) GN=rplF PE=3 SV=1	Q4A8I6_MYCH7	19875	9	11	25	0.000985	0.603	EITILLENQSLK	K	T	0.997	66.2	25	67.6	63.2	61.3	5.89	0.577	0.75	0	3	0	0	2	1400.8	1951.74		1088070	40	51
Soluble fraction	Biological replicate 1	50S ribosomal protein L6 OS=Mycoplasma hyopneumoniae (strain 7448) GN=rplF PE=3 SV=1	Q4A8I6_MYCH7	19875	9	11	25	0.000985	0.603	GISYQDEILK	K	L	0.997	38.7	25	43.9	33.4	61.8	4.4	0.587	0.9	0	3	0	0	2	1165.61	1282.96		1508480	161	170
Soluble fraction	Biological replicate 1	50S ribosomal protein L6 OS=Mycoplasma hyopneumoniae (strain 7448) GN=rplF PE=3 SV=1	Q4A8I6_MYCH7	19875	9	11	25	0.000985	0.603	ILKVPEQVRIEIQGSSVK	R	V	0.997	27.1	25	21	27.1	60.3	3.7	0.496	0.806	0	0	1	3	2	2023.19	1471.11		4711010	8	25
Soluble fraction	Biological replicate 1	50S ribosomal protein L6 OS=Mycoplasma hyopneumoniae (strain 7448) GN=rplF PE=3 SV=1	Q4A8I6_MYCH7	19875	9	11	25	0.000985	0.603	IPQELDVLVPNPTTILIK	R	G	0.997	48	25	33.3	48	58.3	5.29	0.46	0.472	0	3	0	0	2	2003.18	3212.59		1401620	117	134
Soluble fraction	Biological replicate 1	50S ribosomal protein L6 OS=Mycoplasma hyopneumoniae (strain 7448) GN=rplF PE=3 SV=1	Q4A8I6_MYCH7	19875	9	11	25	0.000985	0.603	QLHGTTNSHLSAMIIGVSK	K	G	0.997	22.4	25	21.9	22.4	35.4	0.201	0.0989	0.447	0	0	0	1	2	1994.05	1088.74		527516	63	81
Soluble fraction	Biological replicate 1	50S ribosomal protein L6 OS=Mycoplasma hyopneumoniae (strain 7448) GN=rplF PE=3 SV=1	Q4A8I6_MYCH7	19875	9	11	25	0.000985	0.603	VGLKENLIELLVGYSHPVEIR	K	I	0.997	47.6	25	20.3	47.6	65.9	3.54	0.463	0.643	0	0	2	3	2	2378.34	3067.65		3884060	96	116
Soluble fraction	Biological replicate 1	50S ribosomal protein L6 OS=Mycoplasma hyopneumoniae (strain 7448) GN=rplF PE=3 SV=1	Q4A8I6_MYCH7	19875	9	11	25	0.000985	0.603	VGLKENLIELLVGYSHPVEIRIPQELDVLVPNPTTILIK	K	G	0.997	27.9	25	21.2	27.9	48.8	0.796	0.463	0.359	0	0	0	2	2	4362.51	4081.96		799193	96	134
Soluble fraction	Biological replicate 1	50S ribosomal protein L6 OS=Mycoplasma hyopneumoniae (strain 7448) GN=rplF PE=3 SV=1	Q4A8I6_MYCH7	19875	9	11	25	0.000985	0.603	VPEQVRIEIQGSSVK	K	V	0.99	8.77	25	17.7	8.77	35.6	0.921	0.281	0.467	0	0	1	0	2	1668.93	1056.22		613005	11	25
Soluble fraction	Biological replicate 1	50S ribosomal protein L6 OS=Mycoplasma hyopneumoniae (strain 7448) GN=rplF PE=3 SV=1	Q4A8I6_MYCH7	19875	9	11	25	0.000985	0.603	VQGPLGILER	K	Q	0.997	55.5	25	59.2	46.3	61.2	3.09	0.616	0.9	0	3	0	0	2	1081.64	1782.04		2487020	26	35
Soluble fraction	Biological replicate 2	50S ribosomal protein L6 OS=Mycoplasma hyopneumoniae (strain 7448) GN=rplF PE=3 SV=1	Q4A8I6_MYCH7	19875	8	8	20	0.0007	0.603	EITILLENQSLK	K	T	0.997	66.5	25	68.2	66.3	61.4	5.62	0.477	0.75	0	3	0	0	2	1400.8	2378.94		1436590	40	51
Soluble fraction	Biological replicate 2	50S ribosomal protein L6 OS=Mycoplasma hyopneumoniae (strain 7448) GN=rplF PE=3 SV=1	Q4A8I6_MYCH7	19875	8	8	20	0.0007	0.603	GISYQDEILK	K	L	0.997	38.4	25	47.5	32.4	57.7	4.18	0.504	0.85	0	2	0	0	2	1165.61	1776.35		3672930	161	170
Soluble fraction	Biological replicate 2	50S ribosomal protein L6 OS=Mycoplasma hyopneumoniae (strain 7448) GN=rplF PE=3 SV=1	Q4A8I6_MYCH7	19875	8	8	20	0.0007	0.603	IEIQGSSVK	R	V	0.997	46.8	25	53.2	37.9	43.3	1.59	0.423	0.722	0	3	0	0	2	960.536	1000.05		387786	17	25
Soluble fraction	Biological replicate 2	50S ribosomal protein L6 OS=Mycoplasma hyopneumoniae (strain 7448) GN=rplF PE=3 SV=1	Q4A8I6_MYCH7	19875	8	8	20	0.0007	0.603	IPQELDVLVPNPTTILIK	R	G	0.997	77.4	25	38.6	77.4	62.4	6.57	0.55	0.5	0	3	0	0	2	2003.18	3526.15		1897100	117	134
Soluble fraction	Biological replicate 2	50S ribosomal protein L6 OS=Mycoplasma hyopneumoniae (strain 7448) GN=rplF PE=3 SV=1	Q4A8I6_MYCH7	19875	8	8	20	0.0007	0.603	QLHGTTNSHLSAMIIGVSK	K	G	0.997	48.9	25	17.7	48.9	43.9	3.89	0.271	0.447	0	0	2	0	2	1994.05	1609.9		1683200	63	81
Soluble fraction	Biological replicate 2	50S ribosomal protein L6 OS=Mycoplasma hyopneumoniae (strain 7448) GN=rplF PE=3 SV=1	Q4A8I6_MYCH7	19875	8	8	20	0.0007	0.603	VGLKENLIELLVGYSHPVEIR	K	I	0.997	59.3	25	24.4	59.3	89.1	6.28	0.651	0.738	0	0	1	0	2	2378.34	3289.45		365098	96	116
Soluble fraction	Biological replicate 2	50S ribosomal protein L6 OS=Mycoplasma hyopneumoniae (strain 7448) GN=rplF PE=3 SV=1	Q4A8I6_MYCH7	19875	8	8	20	0.0007	0.603	VGQFAAQIR	K	Q	0.997	66.9	25	68.6	66.9	52.6	4.47	0.559	0.889	0	3	0	0	2	989.553	1316.62		2786840	141	149
Soluble fraction	Biological replicate 2	50S ribosomal protein L6 OS=Mycoplasma hyopneumoniae (strain 7448) GN=rplF PE=3 SV=1	Q4A8I6_MYCH7	19875	8	8	20	0.0007	0.603	VQGPLGILER	K	Q	0.997	70.3	25	70.4	61.8	65.4	3.41	0.622	0.95	0	3	0	0	2	1081.64	2218.63		2570380	26	35
Soluble fraction	Biological replicate 3	50S ribosomal protein L6 OS=Mycoplasma hyopneumoniae (strain 7448) GN=rplF PE=3 SV=1	Q4A8I6_MYCH7	19875	12	16	39	0.00117	0.637	EITILLENQSLK	K	T	0.997	67.8	25	68.1	56.3	61.2	5.02	0.6	0.75	0	3	0	0	2	1400.8	2369.75		2063410	40	51
Soluble fraction	Biological replicate 3	50S ribosomal protein L6 OS=Mycoplasma hyopneumoniae (strain 7448) GN=rplF PE=3 SV=1	Q4A8I6_MYCH7	19875	12	16	39	0.00117	0.637	ENLIELLVGYSHPVEIR	K	I	0.997	30.2	25	26.1	30.2	43.7	2.41	0.172	0.471	0	0	1	0	2	1981.08	3500.27		282270	100	116
Soluble fraction	Biological replicate 3	50S ribosomal protein L6 OS=Mycoplasma hyopneumoniae (strain 7448) GN=rplF PE=3 SV=1	Q4A8I6_MYCH7	19875	12	16	39	0.00117	0.637	GISYQDEILK	K	L	0.997	46.6	25	50.6	41.1	61.8	2.72	0.49	0.9	0	3	0	0	2	1165.61	1747.43		6389310	161	170
Soluble fraction	Biological replicate 3	50S ribosomal protein L6 OS=Mycoplasma hyopneumoniae (strain 7448) GN=rplF PE=3 SV=1	Q4A8I6_MYCH7	19875	12	16	39	0.00117	0.637	GYSHPVEIR	V	I	0.997					49.3	4.57	0.625	0.778	0	1	0	0	1	1057.54	3276.2		199294	108	116
Soluble fraction	Biological replicate 3	50S ribosomal protein L6 OS=Mycoplasma hyopneumoniae (strain 7448) GN=rplF PE=3 SV=1	Q4A8I6_MYCH7	19875	12	16	39	0.00117	0.637	IEIQGSSVK	R	V	0.997	46	25	61.3	38.7	47.1	2.17	0.408	0.778	0	3	0	0	2	960.536	1022.56		552128	17	25
Soluble fraction	Biological replicate 3	50S ribosomal protein L6 OS=Mycoplasma hyopneumoniae (strain 7448) GN=rplF PE=3 SV=1	Q4A8I6_MYCH7	19875	12	16	39	0.00117	0.637	IPQELDVLVPNPTTILIK	R	G	0.997	71	25	33.5	71	66.6	7.66	0.53	0.528	0	3	0	0	2	2003.18	3503.15		3410570	117	134
Soluble fraction	Biological replicate 3	50S ribosomal protein L6 OS=Mycoplasma hyopneumoniae (strain 7448) GN=rplF PE=3 SV=1	Q4A8I6_MYCH7	19875	12	16	39	0.00117	0.637	QLHGTTNSHLSAMIIGVSK	K	G	0.997	85.8	25	31.4	85	73.8	7.43	0.561	0.711	0	2	6	2	2	1977.02	1575.25		2629560000000	63	81
Soluble fraction	Biological replicate 3	50S ribosomal protein L6 OS=Mycoplasma hyopneumoniae (strain 7448) GN=rplF PE=3 SV=1	Q4A8I6_MYCH7	19875	12	16	39	0.00117	0.637	VGLKENLIELLVGYSHPVEIR	K	I	0.997	67.6	25	21.8	67.6	101	6.14	0.67	0.81	0	0	4	2	2	2378.34	3246.23		8542410	96	116
Soluble fraction	Biological replicate 3	50S ribosomal protein L6 OS=Mycoplasma hyopneumoniae (strain 7448) GN=rplF PE=3 SV=1	Q4A8I6_MYCH7	19875	12	16	39	0.00117	0.637	VGLKENLIELLVGYSHPVEIRIPQELDVLVPNPTTILIK	K	G	0.997	32.8	25	22.7	32.8	63.2	2.64	0.584	0.397	0	0	0	2	2	4362.51	4195.24		4722210	96	134
Soluble fraction	Biological replicate 3	50S ribosomal protein L6 OS=Mycoplasma hyopneumoniae (strain 7448) GN=rplF PE=3 SV=1	Q4A8I6_MYCH7	19875	12	16	39	0.00117	0.637	VGQFAAQIR	K	Q	0.997	66.7	25	68.1	66.7	56.6	5.01	0.498	0.944	0	3	0	0	2	989.553	1328.32		4940480	141	149
Soluble fraction	Biological replicate 3	50S ribosomal protein L6 OS=Mycoplasma hyopneumoniae (strain 7448) GN=rplF PE=3 SV=1	Q4A8I6_MYCH7	19875	12	16	39	0.00117	0.637	VPEQVRIEIQGSSVK	K	V	0.987	10.1	25	21.8	10.1	32.6	1	0.255	0.4	0	0	1	0	2	1668.93	1493.99		1256720	11	25
Soluble fraction	Biological replicate 3	50S ribosomal protein L6 OS=Mycoplasma hyopneumoniae (strain 7448) GN=rplF PE=3 SV=1	Q4A8I6_MYCH7	19875	12	16	39	0.00117	0.637	VQGPLGILER	K	Q	0.997	62.7	25	66.8	55.8	61.1	3.39	0.658	0.9	0	3	0	0	2	1081.64	2190.91		2877410	26	35
Insoluble fraction	Biological Replicate 1	50S ribosomal protein L7/L12	RL7_MYCH7	12952.2	4	6	8	0.000952	0.455	DLLGLSLMDAK	K	K	0.997	52.5	25	48.7	52.5	53.5	2.96	0.499	0.727	0	1	0	0	2	1191.63	2169.5		19301.2	75	85
Insoluble fraction	Biological Replicate 1	50S ribosomal protein L7/L12	RL7_MYCH7	12952.2	4	6	8	0.000952	0.455	EEFGVDPSAVAVAATPVATEEVK	K	T	0.997	60.9	25	21.1	60.9	74.7	7.4	0.58	0.457	0	2	0	0	2	2316.16	2361.04		16246.3	30	52
Insoluble fraction	Biological Replicate 1	50S ribosomal protein L7/L12	RL7_MYCH7	12952.2	4	6	8	0.000952	0.455	EVMELVDALKEEFGVDPSAVAVAATPVATEEVK	K	T	0.997	20.7	25	33.7	20.7	42.7	2.8	0.283	0.242	0	0	2	1	2	3459.75	3735.82		22705.5	20	52
Insoluble fraction	Biological Replicate 1	50S ribosomal protein L7/L12	RL7_MYCH7	12952.2	4	6	8	0.000952	0.455	KLVDAAPSVLK	K	E	0.997	42.5	25	57.8	42.5	46.6	3.35	0.408	0.636	0	2	0	0	2	1140.7	917.033		19603.7	86	96
Insoluble fraction	Biological Replicate 2	50S ribosomal protein L7/L12	RL7_MYCH7	12952.2	6	7	10	0.00152	0.471	DLLGLSLMDAK	K	K	0.997	50.2	25	56.4	50.2	53.6	3.82	0.496	0.727	0	1	0	0	2	1191.63	2203.45		146008	75	85
Insoluble fraction	Biological Replicate 2	50S ribosomal protein L7/L12	RL7_MYCH7	12952.2	6	7	10	0.00152	0.471	EAIKPEEAEEYK	K	A	0.997	79.6	25	49.2	77.8	66.3	5.74	0.564	0.792	0	2	1	0	2	1435.7	778.91		20660.8	97	108
Insoluble fraction	Biological Replicate 2	50S ribosomal protein L7/L12	RL7_MYCH7	12952.2	6	7	10	0.00152	0.471	EEFGVDPSAVAVAATPVATEEVK	K	T	0.997	94.8	25	22.2	94.8	71.6	9.05	0.561	0.435	0	2	0	0	2	2316.16	2356.13		85789.8	30	52
Insoluble fraction	Biological Replicate 2	50S ribosomal protein L7/L12	RL7_MYCH7	12952.2	6	7	10	0.00152	0.471	KLVDAAPSVLK	K	E	0.997	63.5	25	73	63.5	54.2	3.38	0.583	0.727	0	2	0	0	2	1140.7	911.272		13551.2	86	96
Insoluble fraction	Biological Replicate 2	50S ribosomal protein L7/L12	RL7_MYCH7	12952.2	6	7	10	0.00152	0.471	LVDAAPSVLK	K	E	0.997	40.8	25	45.3	38.7	39.8	2.41	0.48	0.6	0	1	0	0	2	1012.6	1022.68		20472.9	87	96
Insoluble fraction	Biological Replicate 2	50S ribosomal protein L7/L12	RL7_MYCH7	12952.2	6	7	10	0.00152	0.471	VDAAPSVLK	L	E	0.952					40.9	1.09	0.296	0.667	0	1	0	0	1	899.52	824.258		8025.94	88	96
Insoluble fraction	Biological Replicate 3	50S ribosomal protein L7/L12	RL7_MYCH7	12952.2	4	4	5	0.000618	0.455	DLLGLSLMDAK	K	K	0.997	55	25	58.2	55	50	2.36	0.504	0.682	0	2	0	0	2	1191.63	2191.6		27267	75	85
Insoluble fraction	Biological Replicate 3	50S ribosomal protein L7/L12	RL7_MYCH7	12952.2	4	4	5	0.000618	0.455	EEFGVDPSAVAVAATPVATEEVK	K	T	0.997	29.8	25	17.2	29.8	42	2.08	0.348	0.261	0	1	0	0	2	2316.16	2341.18		6496.04	30	52
Insoluble fraction	Biological Replicate 3	50S ribosomal protein L7/L12	RL7_MYCH7	12952.2	4	4	5	0.000618	0.455	EVMELVDALKEEFGVDPSAVAVAATPVATEEVK	K	T	0.997	12.1	25	25.1	12.1	49	1.46	0.288	0.379	0	0	0	1	2	3443.75	3762.12		10303.1	20	52
Insoluble fraction	Biological Replicate 3	50S ribosomal protein L7/L12	RL7_MYCH7	12952.2	4	4	5	0.000618	0.455	KLVDAAPSVLK	K	E	0.997	39.5	25	54.7	39.5	50.3	4.35	0.485	0.682	0	1	0	0	2	1140.7	929.123		9293.44	86	96
Soluble fraction	Biological replicate 2	50S ribosomal protein L7/L12 OS=Mycoplasma hyopneumoniae (strain 7448) GN=rplL PE=3 SV=1	RL7_MYCH7	12952.2	4	4	9	0.000315	0.198	EQFIESLK	K	E	0.985	21	25	26.7	15.1	33.8	1.12	0.175	0.562	0	2	0	0	2	993.525	1634.8		762288	7	14
Soluble fraction	Biological replicate 2	50S ribosomal protein L7/L12 OS=Mycoplasma hyopneumoniae (strain 7448) GN=rplL PE=3 SV=1	RL7_MYCH7	12952.2	4	4	9	0.000315	0.198	EQFIESLKEMTIK	K	E	0.966	5.67	25	21.8	3.02	35.9	0.745	0.245	0.538	0	0	1	0	2	1595.84	2387.93		739093	7	19
Soluble fraction	Biological replicate 2	50S ribosomal protein L7/L12 OS=Mycoplasma hyopneumoniae (strain 7448) GN=rplL PE=3 SV=1	RL7_MYCH7	12952.2	4	4	9	0.000315	0.198	KLVDAAPSVLK	K	E	0.997	57.3	25	66.9	57.2	54	4.77	0.541	0.727	0	3	0	0	2	1140.7	1406.04		1474510	86	96
Soluble fraction	Biological replicate 2	50S ribosomal protein L7/L12 OS=Mycoplasma hyopneumoniae (strain 7448) GN=rplL PE=3 SV=1	RL7_MYCH7	12952.2	4	4	9	0.000315	0.198	LVDAAPSVLK	K	E	0.997	33.5	25	46.2	25.4	42.6	2.85	0.42	0.65	0	3	0	0	2	1012.6	1561.31		3967210	87	96
Soluble fraction	Biological replicate 3	50S ribosomal protein L7/L12 OS=Mycoplasma hyopneumoniae (strain 7448) GN=rplL PE=3 SV=1	RL7_MYCH7	12952.2	7	7	19	0.000571	0.736	DLLGLSLMDAK	K	K	0.997	62.4	25	56.5	62.4	61.1	6.06	0.566	0.818	0	3	0	0	2	1175.63	3115.1		1810630	75	85
Soluble fraction	Biological replicate 3	50S ribosomal protein L7/L12 OS=Mycoplasma hyopneumoniae (strain 7448) GN=rplL PE=3 SV=1	RL7_MYCH7	12952.2	7	7	19	0.000571	0.736	EQFIESLKEMTIK	K	E	0.993	15.1	25	26.2	7.21	33.5	0.377	0.185	0.5	0	0	3	0	2	1595.84	2375.15		4032560	7	19
Soluble fraction	Biological replicate 3	50S ribosomal protein L7/L12 OS=Mycoplasma hyopneumoniae (strain 7448) GN=rplL PE=3 SV=1	RL7_MYCH7	12952.2	7	7	19	0.000571	0.736	EVMELVDALKEEFGVDPSAVAVAATPVATEEVKTEVK	K	L	0.997	62.7	25	18.1	62.7	59.8	4.57	0.492	0.297	0	0	3	0	2	3901	3677.17		1224100	20	56
Soluble fraction	Biological replicate 3	50S ribosomal protein L7/L12 OS=Mycoplasma hyopneumoniae (strain 7448) GN=rplL PE=3 SV=1	RL7_MYCH7	12952.2	7	7	19	0.000571	0.736	KLVDAAPSVLK	K	E	0.997	57.1	25	68.5	57.1	54.1	4.44	0.571	0.727	0	3	0	0	2	1140.7	1416.46		2089930	86	96
Soluble fraction	Biological replicate 3	50S ribosomal protein L7/L12 OS=Mycoplasma hyopneumoniae (strain 7448) GN=rplL PE=3 SV=1	RL7_MYCH7	12952.2	7	7	19	0.000571	0.736	KLVDAAPSVLKEAIKPEEAEEYKAK	K	L	0.997	34.2	25	16.4	32.8					0	0	0	0	2	2756.51	1813.29		4297530	86	110
Soluble fraction	Biological replicate 3	50S ribosomal protein L7/L12 OS=Mycoplasma hyopneumoniae (strain 7448) GN=rplL PE=3 SV=1	RL7_MYCH7	12952.2	7	7	19	0.000571	0.736	LVDAAPSVLK	K	E	0.997	35	25	40.4	26.4	42.6	1.72	0.401	0.65	0	2	0	0	2	1012.6	1548.5		3327280	87	96
Soluble fraction	Biological replicate 3	50S ribosomal protein L7/L12 OS=Mycoplasma hyopneumoniae (strain 7448) GN=rplL PE=3 SV=1	RL7_MYCH7	12952.2	7	7	19	0.000571	0.736	VVKDLLGLSLMDAK	K	K	0.997	47.4	25	41.6	47.4	59.5	6.54	0.608	0.821	0	0	3	0	2	1501.87	2508.36		1006500	72	85
Soluble fraction	Biological replicate 1	50S ribosomal protein L9 OS=Mycoplasma hyopneumoniae (strain 7448) GN=rplI PE=3 SV=1	RL9_MYCH7	16427.7	2	2	4	0.000158	0.145	ANTIIDVSPGYATNFLFK	K	N	0.997	69.5	25	34.6	69.5	56.6	8.3	0.64	0.472	0	2	0	0	2	1971.02	2996.22		382770	14	31
Soluble fraction	Biological replicate 1	50S ribosomal protein L9 OS=Mycoplasma hyopneumoniae (strain 7448) GN=rplI PE=3 SV=1	RL9_MYCH7	16427.7	2	2	4	0.000158	0.145	DGKANTIIDVSPGYATNFLFK	K	N	0.997	53.6	25	24.5	52.8	74.3	6.25	0.583	0.643	0	0	2	0	2	2271.17	2772.76		1456980	11	31
Soluble fraction	Biological replicate 2	50S ribosomal protein L9 OS=Mycoplasma hyopneumoniae (strain 7448) GN=rplI PE=3 SV=1	RL9_MYCH7	16427.7	3	3	6	0.00021	0.234	ANTIIDVSPGYATNFLFK	K	N	0.997	86.7	25	32.6	86.7	68.8	10.6	0.67	0.556	0	3	0	0	2	1971.02	3267.44		551682	14	31
Soluble fraction	Biological replicate 2	50S ribosomal protein L9 OS=Mycoplasma hyopneumoniae (strain 7448) GN=rplI PE=3 SV=1	RL9_MYCH7	16427.7	3	3	6	0.00021	0.234	LAEPLNSR	K	T	0.997	37.1	25	48	37.1	53.4	3.85	0.534	0.938	0	2	0	0	2	899.495	970.24		212296	34	41
Soluble fraction	Biological replicate 2	50S ribosomal protein L9 OS=Mycoplasma hyopneumoniae (strain 7448) GN=rplI PE=3 SV=1	RL9_MYCH7	16427.7	3	3	6	0.00021	0.234	LSSQTIAK	K	L	0.996	22.9	25	38.3	22.9	26.5	1.43	0.121	0.5	0	1	0	0	2	847.488	683.217		48685.5	129	136
Soluble fraction	Biological replicate 3	50S ribosomal protein L9 OS=Mycoplasma hyopneumoniae (strain 7448) GN=rplI PE=3 SV=1	RL9_MYCH7	16427.7	5	6	12	0.000361	0.386	ANTIIDVSPGYATNFLFK	K	N	0.997	65.3	25	35.5	65.3	64.9	6.96	0.632	0.528	0	3	0	0	2	1971.02	3254.1		2166280	14	31
Soluble fraction	Biological replicate 3	50S ribosomal protein L9 OS=Mycoplasma hyopneumoniae (strain 7448) GN=rplI PE=3 SV=1	RL9_MYCH7	16427.7	5	6	12	0.000361	0.386	DGKANTIIDVSPGYATNFLFK	K	N	0.997	20.3	25	17	20.3	48.2	3.46	0.456	0.452	0	1	1	0	2	2271.17	3060.11		1755830	11	31
Soluble fraction	Biological replicate 3	50S ribosomal protein L9 OS=Mycoplasma hyopneumoniae (strain 7448) GN=rplI PE=3 SV=1	RL9_MYCH7	16427.7	5	6	12	0.000361	0.386	LAEPLNSR	K	T	0.997	40.4	25	48.5	40.4	56.1	4.72	0.524	1	0	3	0	0	2	899.495	978.427		491894	34	41
Soluble fraction	Biological replicate 3	50S ribosomal protein L9 OS=Mycoplasma hyopneumoniae (strain 7448) GN=rplI PE=3 SV=1	RL9_MYCH7	16427.7	5	6	12	0.000361	0.386	LSSQTIAK	K	L	0.997	33.8	25	40.1	33.8	33.8	1.31	0.207	0.625	0	2	0	0	2	847.488	693.449		226733	129	136
Soluble fraction	Biological replicate 3	50S ribosomal protein L9 OS=Mycoplasma hyopneumoniae (strain 7448) GN=rplI PE=3 SV=1	RL9_MYCH7	16427.7	5	6	12	0.000361	0.386	QAIQTSGISTFGTSFVDIK	K	L	0.997	60.6	25	24.6	59.7	46.3	3.72	0.575	0.368	0	2	0	0	2	2000.03	2779.36		2812940	110	128
Soluble fraction	Biological replicate 1	5'-3' exonuclease OS=Mycoplasma hyopneumoniae (strain 7448) GN=MHP7448_0581 PE=4 SV=1	Q4A7E5_MYCH7	34216	5	5	12	0.000473	0.367	DNEAEILIFSADQDLLQLVDKK	K	T	0.997	35.9	25	24	34.9	57.9	4.01	0.432	0.409	0	0	4	0	2	2517.31	4116.06		1001460	128	149
Soluble fraction	Biological replicate 1	5'-3' exonuclease OS=Mycoplasma hyopneumoniae (strain 7448) GN=MHP7448_0581 PE=4 SV=1	Q4A7E5_MYCH7	34216	5	5	12	0.000473	0.367	IKNNFININTQENFYESYGFSPSQVIDFK	K	V	0.997	59	25	22.7	59	68.6	6.96	0.587	0.431	0	0	3	0	2	3456.67	3047.35		417920	156	184
Soluble fraction	Biological replicate 1	5'-3' exonuclease OS=Mycoplasma hyopneumoniae (strain 7448) GN=MHP7448_0581 PE=4 SV=1	Q4A7E5_MYCH7	34216	5	5	12	0.000473	0.367	IKPPDSLFFQMDQIKK	R	I	0.997	21.6	25	34.6	21.6	53.8	3.44	0.361	0.875	0	0	0	1	2	1935.04	1861.11		749953	81	96
Soluble fraction	Biological replicate 1	5'-3' exonuclease OS=Mycoplasma hyopneumoniae (strain 7448) GN=MHP7448_0581 PE=4 SV=1	Q4A7E5_MYCH7	34216	5	5	12	0.000473	0.367	ILSLANFLWSEHQDFEADDLIASLK	K	K	0.997					69.3	6.1	0.564	0.5	0	0	1	0	2	2875.45	3848.19		186691	97	121
Soluble fraction	Biological replicate 1	5'-3' exonuclease OS=Mycoplasma hyopneumoniae (strain 7448) GN=MHP7448_0581 PE=4 SV=1	Q4A7E5_MYCH7	34216	5	5	12	0.000473	0.367	ISPLLVEILNELELKK	K	V	0.997	31.1	25	25.6	31.1	36.2	1.3	0.337	0.406	0	0	3	0	2	1851.12	3592.59		1506440	267	282
Soluble fraction	Biological replicate 2	5'-3' exonuclease OS=Mycoplasma hyopneumoniae (strain 7448) GN=MHP7448_0581 PE=4 SV=1	Q4A7E5_MYCH7	34216	2	2	4	0.00014	0.105	DNEAEILIFSADQDLLQLVDKK	K	T	0.997	39.2	25	28	38.5	55.8	4.09	0.525	0.409	0	0	3	0	2	2517.31	4179.65		323403	128	149
Soluble fraction	Biological replicate 2	5'-3' exonuclease OS=Mycoplasma hyopneumoniae (strain 7448) GN=MHP7448_0581 PE=4 SV=1	Q4A7E5_MYCH7	34216	2	2	4	0.00014	0.105	HQMYPDYKK	R	G	0.997	17.7	25	31.9	17.7	32.6	2.02	0.365	0.722	0	0	1	0	2	1225.57	562.397		29739.7	70	78
Soluble fraction	Biological replicate 3	5'-3' exonuclease OS=Mycoplasma hyopneumoniae (strain 7448) GN=MHP7448_0581 PE=4 SV=1	Q4A7E5_MYCH7	34216	6	6	14	0.000421	0.347	DNEAEILIFSADQDLLQLVDKK	K	T	0.997	41	25	25	40.8	57.9	3.68	0.487	0.386	0	0	3	0	2	2517.31	4161.99		957318	128	149
Soluble fraction	Biological replicate 3	5'-3' exonuclease OS=Mycoplasma hyopneumoniae (strain 7448) GN=MHP7448_0581 PE=4 SV=1	Q4A7E5_MYCH7	34216	6	6	14	0.000421	0.347	HQMYPDYKK	R	G	0.972	12.6	25	21.7	12.4	27	0.155	0.141	0.611	0	0	1	0	2	1209.57	711.557		119840	70	78
Soluble fraction	Biological replicate 3	5'-3' exonuclease OS=Mycoplasma hyopneumoniae (strain 7448) GN=MHP7448_0581 PE=4 SV=1	Q4A7E5_MYCH7	34216	6	6	14	0.000421	0.347	IKNNFININTQENFYESYGFSPSQVIDFK	K	V	0.997	52.5	25	20.3	51.7	54.1	4.44	0.464	0.362	0	0	3	0	2	3456.67	3238.81		821742	156	184
Soluble fraction	Biological replicate 3	5'-3' exonuclease OS=Mycoplasma hyopneumoniae (strain 7448) GN=MHP7448_0581 PE=4 SV=1	Q4A7E5_MYCH7	34216	6	6	14	0.000421	0.347	IKPPDSLFFQMDQIKK	R	I	0.997	31.9	25	15.6	31.9	54.4	2.4	0.373	0.844	0	0	0	3	2	1935.04	2215.26		6248930	81	96
Soluble fraction	Biological replicate 3	5'-3' exonuclease OS=Mycoplasma hyopneumoniae (strain 7448) GN=MHP7448_0581 PE=4 SV=1	Q4A7E5_MYCH7	34216	6	6	14	0.000421	0.347	ILSLANFLWSEHQDFEADDLIASLK	K	K	0.997	80.8	25	27.3	80.8	71.8	6.02	0.653	0.52	0	0	3	0	2	2875.45	3976.04		824382	97	121
Soluble fraction	Biological replicate 3	5'-3' exonuclease OS=Mycoplasma hyopneumoniae (strain 7448) GN=MHP7448_0581 PE=4 SV=1	Q4A7E5_MYCH7	34216	6	6	14	0.000421	0.347	ILSLANFLWSEHQDFEADDLIASLKK	K	K	0.997					56.7	2.55	0.365	0.385	0	0	0	1	2	3003.55	3616.18		528839	97	122
Insoluble fraction	Biological Replicate 1	5-dehydro-2-deoxygluconokinase	IOLC_MYCH7	38457.1	3	3	5	0.000595	0.154	FCLENPENLIDDDYAK	R	Y	0.997	51.7	25	27.5	51.7	54.8	7.32	0.611	0.5	0	2	0	0	2	1955.87	2520.63		21198.1	208	223
Insoluble fraction	Biological Replicate 1	5-dehydro-2-deoxygluconokinase	IOLC_MYCH7	38457.1	3	3	5	0.000595	0.154	ITIDFNPTDYYNNLENSSLFK	R	K	0.997	72.4	25	28	72.4	70.9	12.1	0.69	0.476	0	1	0	0	2	2508.19	3668.33		15463.8	13	33
Insoluble fraction	Biological Replicate 1	5-dehydro-2-deoxygluconokinase	IOLC_MYCH7	38457.1	3	3	5	0.000595	0.154	YIGGSAANIAIGLSR	K	L	0.997	68.1	25	43.6	68.1	58.2	7.25	0.6	0.567	0	2	0	0	2	1462.8	1768.95		27629.2	35	49
Insoluble fraction	Biological Replicate 3	5-dehydro-2-deoxygluconokinase	IOLC_MYCH7	38457.1	3	4	8	0.000989	0.154	FCLENPENLIDDDYAK	R	Y	0.997	47.6	25	22.1	47.6	58.9	6.96	0.652	0.531	0	3	0	0	2	1955.87	2475.67		62340.2	208	223
Insoluble fraction	Biological Replicate 3	5-dehydro-2-deoxygluconokinase	IOLC_MYCH7	38457.1	3	4	8	0.000989	0.154	ITIDFNPTDYYNNLENSSLFK	R	K	0.997	42.3	25	16.9	42.3	52.8	6.52	0.589	0.357	0	2	1	0	2	2508.19	3666.46		21989.1	13	33
Insoluble fraction	Biological Replicate 3	5-dehydro-2-deoxygluconokinase	IOLC_MYCH7	38457.1	3	4	8	0.000989	0.154	YIGGSAANIAIGLSR	K	L	0.997	84.6	25	58.8	84.6	58.9	6.26	0.56	0.567	0	2	0	0	2	1462.8	1787.43		31052.9	35	49
Soluble fraction	Biological replicate 1	5-dehydro-2-deoxygluconokinase OS=Mycoplasma hyopneumoniae (strain 7448) GN=iolC PE=3 SV=1	IOLC_MYCH7	38457.1	15	20	45	0.00177	0.639	FCLENPENLIDDDYAKYWLK	R	F	0.997	37	25	29.6	37	49.8	2.82	0.386	0.45	0	0	3	0	2	2546.19	3224.7		1515170	208	227
Soluble fraction	Biological replicate 1	5-dehydro-2-deoxygluconokinase OS=Mycoplasma hyopneumoniae (strain 7448) GN=iolC PE=3 SV=1	IOLC_MYCH7	38457.1	15	20	45	0.00177	0.639	FVDLIIIK	K	N	0.993	15.2	25	21.1	15.2	32.5	1.28	0.342	0.688	0	1	0	0	2	960.613	2252.28		217923	228	235
Soluble fraction	Biological replicate 1	5-dehydro-2-deoxygluconokinase OS=Mycoplasma hyopneumoniae (strain 7448) GN=iolC PE=3 SV=1	IOLC_MYCH7	38457.1	15	20	45	0.00177	0.639	GYGGGDAYASLFLDHYLKNESDLENGLALATSAASIMVQSHSSFDLPDYQK	K	I	0.997					87	5.92	0.582	0.392	0	0	0	1	2	5466.58	4134.29		127603	262	312
Soluble fraction	Biological replicate 1	5-dehydro-2-deoxygluconokinase OS=Mycoplasma hyopneumoniae (strain 7448) GN=iolC PE=3 SV=1	IOLC_MYCH7	38457.1	15	20	45	0.00177	0.639	ILEFKDNALKSDPDLVQK	K	K	0.991	7.08	25	17.7	7.08	40.4	-0.23	0.151	0.611	0	0	0	1	2	2073.12	1349.11		550486	313	330
Soluble fraction	Biological replicate 1	5-dehydro-2-deoxygluconokinase OS=Mycoplasma hyopneumoniae (strain 7448) GN=iolC PE=3 SV=1	IOLC_MYCH7	38457.1	15	20	45	0.00177	0.639	ILEFKDNALKSDPDLVQKK	K	E	0.997	28.8	25	22.4	28.8	59.8	2.66	0.388	0.737	0	0	1	3	2	2201.22	1123.83		8757660	313	331
Soluble fraction	Biological replicate 1	5-dehydro-2-deoxygluconokinase OS=Mycoplasma hyopneumoniae (strain 7448) GN=iolC PE=3 SV=1	IOLC_MYCH7	38457.1	15	20	45	0.00177	0.639	ILVISGTSLAK	K	S	0.997	55.7	25	65.9	49.4	54.2	1.68	0.52	0.727	0	3	0	0	2	1101.69	1353.75		754574	133	143
Soluble fraction	Biological replicate 1	5-dehydro-2-deoxygluconokinase OS=Mycoplasma hyopneumoniae (strain 7448) GN=iolC PE=3 SV=1	IOLC_MYCH7	38457.1	15	20	45	0.00177	0.639	ITIDFNPTDYYNNLENSSLFK	R	K	0.997	99.3	25	27.7	99.3	81.8	12	0.731	0.548	0	2	0	0	2	2508.19	3661.19		219388	13	33
Soluble fraction	Biological replicate 1	5-dehydro-2-deoxygluconokinase OS=Mycoplasma hyopneumoniae (strain 7448) GN=iolC PE=3 SV=1	IOLC_MYCH7	38457.1	15	20	45	0.00177	0.639	ITIDFNPTDYYNNLENSSLFKK	R	Y	0.997	31.1	25	27.9	31.1	41.7	1.7	0.261	0.318	0	0	3	0	2	2636.29	3243.93		976696	13	34
Soluble fraction	Biological replicate 1	5-dehydro-2-deoxygluconokinase OS=Mycoplasma hyopneumoniae (strain 7448) GN=iolC PE=3 SV=1	IOLC_MYCH7	38457.1	15	20	45	0.00177	0.639	KYIGGSAANIAIGLSR	K	L	0.997	91	25	48.7	91	77.2	10.1	0.705	0.688	0	2	0	0	2	1590.9	1315.75		261877	34	49
Soluble fraction	Biological replicate 1	5-dehydro-2-deoxygluconokinase OS=Mycoplasma hyopneumoniae (strain 7448) GN=iolC PE=3 SV=1	IOLC_MYCH7	38457.1	15	20	45	0.00177	0.639	LGLTFTEMLSEEK	K	S	0.997	61.2	25	54.3	60	47.2	5.14	0.494	0.538	0	3	0	0	2	1513.75	1924.18		700036	91	103
Soluble fraction	Biological replicate 1	5-dehydro-2-deoxygluconokinase OS=Mycoplasma hyopneumoniae (strain 7448) GN=iolC PE=3 SV=1	IOLC_MYCH7	38457.1	15	20	45	0.00177	0.639	MKKEFDFILIGR	-	I	0.997	50.4	25	56.7	38.9	55.7	2.62	0.431	0.917	0	0	4	0	2	1496.83	1693.4		1826080	1	12
Soluble fraction	Biological replicate 1	5-dehydro-2-deoxygluconokinase OS=Mycoplasma hyopneumoniae (strain 7448) GN=iolC PE=3 SV=1	IOLC_MYCH7	38457.1	15	20	45	0.00177	0.639	VGFFGSVSDDQFGNFVLNVFENEKIDISHIK	K	K	0.997	55.9	25	21.8	54.6	74.3	3.55	0.489	0.532	0	0	0	3	2	3501.73	3993.54		1658510	54	84
Soluble fraction	Biological replicate 1	5-dehydro-2-deoxygluconokinase OS=Mycoplasma hyopneumoniae (strain 7448) GN=iolC PE=3 SV=1	IOLC_MYCH7	38457.1	15	20	45	0.00177	0.639	VGFFGSVSDDQFGNFVLNVFENEKIDISHIKK	K	T	0.997	37.9	25	15.8	37.5	91.3	8.29	0.576	0.594	0	0	0	3	2	3629.83	3654.21		3888600	54	85
Soluble fraction	Biological replicate 1	5-dehydro-2-deoxygluconokinase OS=Mycoplasma hyopneumoniae (strain 7448) GN=iolC PE=3 SV=1	IOLC_MYCH7	38457.1	15	20	45	0.00177	0.639	VVFDIDYRPYSWK	K	N	0.997	27.2	25	15.2	27.2	46	5.48	0.446	0.538	0	2	3	0	2	1687.85	2220.95		3171900	164	176
Soluble fraction	Biological replicate 1	5-dehydro-2-deoxygluconokinase OS=Mycoplasma hyopneumoniae (strain 7448) GN=iolC PE=3 SV=1	IOLC_MYCH7	38457.1	15	20	45	0.00177	0.639	YIGGSAANIAIGLSR	K	L	0.997	77.9	25	45.3	77.9	71.2	7.29	0.639	0.667	0	3	0	0	2	1462.8	1837.54		968804	35	49
Soluble fraction	Biological replicate 2	5-dehydro-2-deoxygluconokinase OS=Mycoplasma hyopneumoniae (strain 7448) GN=iolC PE=3 SV=1	IOLC_MYCH7	38457.1	20	27	81	0.00283	0.651	DNALKSDPDLVQKK	K	E	0.997	71.1	25	30.4	71.1	64.1	4.46	0.54	0.821	0	0	2	0	2	1570.84	933.31		257237	318	331
Soluble fraction	Biological replicate 2	5-dehydro-2-deoxygluconokinase OS=Mycoplasma hyopneumoniae (strain 7448) GN=iolC PE=3 SV=1	IOLC_MYCH7	38457.1	20	27	81	0.00283	0.651	EFDFILIGR	K	I	0.997	53.8	25	62.4	53.8	45.4	2.92	0.553	0.778	0	3	0	0	2	1109.6	3071.66		770444	4	12
Soluble fraction	Biological replicate 2	5-dehydro-2-deoxygluconokinase OS=Mycoplasma hyopneumoniae (strain 7448) GN=iolC PE=3 SV=1	IOLC_MYCH7	38457.1	20	27	81	0.00283	0.651	EWNAFKK	K	-	0.986	25.2	25	32.2	14.7	29.6	0.602	0.324	0.786	0	3	0	0	2	922.478	970.216		292847	332	338
Soluble fraction	Biological replicate 2	5-dehydro-2-deoxygluconokinase OS=Mycoplasma hyopneumoniae (strain 7448) GN=iolC PE=3 SV=1	IOLC_MYCH7	38457.1	20	27	81	0.00283	0.651	FCLENPENLIDDDYAKYWLK	R	F	0.997	44.7	25	25.6	44.7	73.2	8.15	0.593	0.625	0	0	4	0	2	2546.19	3401.32		2400730	208	227
Soluble fraction	Biological replicate 2	5-dehydro-2-deoxygluconokinase OS=Mycoplasma hyopneumoniae (strain 7448) GN=iolC PE=3 SV=1	IOLC_MYCH7	38457.1	20	27	81	0.00283	0.651	FVDLIIIK	K	N	0.997	60.1	25	59.6	60.1	42.9	1.41	0.487	0.812	0	3	0	0	2	960.613	2667.66		1050950	228	235
Soluble fraction	Biological replicate 2	5-dehydro-2-deoxygluconokinase OS=Mycoplasma hyopneumoniae (strain 7448) GN=iolC PE=3 SV=1	IOLC_MYCH7	38457.1	20	27	81	0.00283	0.651	GYGGGDAYASLFLDHYLK	K	N	0.997	83.2	25	32.9	78.2	78.5	9.21	0.708	0.611	0	4	3	0	2	1946.93	2872.42		4137130	262	279
Soluble fraction	Biological replicate 2	5-dehydro-2-deoxygluconokinase OS=Mycoplasma hyopneumoniae (strain 7448) GN=iolC PE=3 SV=1	IOLC_MYCH7	38457.1	20	27	81	0.00283	0.651	GYGGGDAYASLFLDHYLKNESDLENGLALATSAASIMVQSHSSFDLPDYQK	K	I	0.997	24.2	25	37.2	24.2	66.8	2.8	0.427	0.294	0	0	0	1	2	5466.58	4152.43		51620.7	262	312
Soluble fraction	Biological replicate 2	5-dehydro-2-deoxygluconokinase OS=Mycoplasma hyopneumoniae (strain 7448) GN=iolC PE=3 SV=1	IOLC_MYCH7	38457.1	20	27	81	0.00283	0.651	ILEFKDNALKSDPDLVQK	K	K	0.996	12.4	25	16.3	12.4	40.4	-0.114	0.153	0.583	0	0	0	1	2	2073.12	1836.94		5053040	313	330
Soluble fraction	Biological replicate 2	5-dehydro-2-deoxygluconokinase OS=Mycoplasma hyopneumoniae (strain 7448) GN=iolC PE=3 SV=1	IOLC_MYCH7	38457.1	20	27	81	0.00283	0.651	ILEFKDNALKSDPDLVQKK	K	E	0.997	32.9	25	20.1	32.9	63.6	2.44	0.387	0.763	0	0	0	3	2	2201.22	1605.31		2307040000000	313	331
Soluble fraction	Biological replicate 2	5-dehydro-2-deoxygluconokinase OS=Mycoplasma hyopneumoniae (strain 7448) GN=iolC PE=3 SV=1	IOLC_MYCH7	38457.1	20	27	81	0.00283	0.651	ILVISGTSLAK	K	S	0.997	44	25	41.5	44	44.8	2.4	0.377	0.591	0	3	0	0	2	1101.69	1911.79		3552830	133	143
Soluble fraction	Biological replicate 2	5-dehydro-2-deoxygluconokinase OS=Mycoplasma hyopneumoniae (strain 7448) GN=iolC PE=3 SV=1	IOLC_MYCH7	38457.1	20	27	81	0.00283	0.651	ITIDFNPTDYYNNLENSSLFK	R	K	0.997	104	25	27	104	80.2	12.8	0.701	0.524	0	3	0	0	2	2508.19	3803.75		1122540	13	33
Soluble fraction	Biological replicate 2	5-dehydro-2-deoxygluconokinase OS=Mycoplasma hyopneumoniae (strain 7448) GN=iolC PE=3 SV=1	IOLC_MYCH7	38457.1	20	27	81	0.00283	0.651	ITIDFNPTDYYNNLENSSLFKK	R	Y	0.997	52	25	22.1	52	57.3	4.38	0.511	0.432	0	2	2	0	2	2636.29	3404.61		2051080	13	34
Soluble fraction	Biological replicate 2	5-dehydro-2-deoxygluconokinase OS=Mycoplasma hyopneumoniae (strain 7448) GN=iolC PE=3 SV=1	IOLC_MYCH7	38457.1	20	27	81	0.00283	0.651	KYIGGSAANIAIGLSR	K	L	0.997	97.1	25	47.4	97.1	94.6	13.4	0.743	0.812	0	2	3	0	2	1590.9	1809.32		2584710	34	49
Soluble fraction	Biological replicate 2	5-dehydro-2-deoxygluconokinase OS=Mycoplasma hyopneumoniae (strain 7448) GN=iolC PE=3 SV=1	IOLC_MYCH7	38457.1	20	27	81	0.00283	0.651	LGLTFTEMLSEEK	K	S	0.997	87.6	25	49	87.6	77.4	8.52	0.669	0.846	0	6	0	0	2	1497.75	2583.64		3599640	91	103
Soluble fraction	Biological replicate 2	5-dehydro-2-deoxygluconokinase OS=Mycoplasma hyopneumoniae (strain 7448) GN=iolC PE=3 SV=1	IOLC_MYCH7	38457.1	20	27	81	0.00283	0.651	NESDLENGLALATSAASIMVQSHSSFDLPDYQK	K	I	0.997	106	25	32.8	92.2	68.1	5.17	0.529	0.364	0	0	9	0	2	3538.66	3828.64		1285270	280	312
Soluble fraction	Biological replicate 2	5-dehydro-2-deoxygluconokinase OS=Mycoplasma hyopneumoniae (strain 7448) GN=iolC PE=3 SV=1	IOLC_MYCH7	38457.1	20	27	81	0.00283	0.651	VGFFGSVSDDQFGNFVLNVFENEK	K	I	0.997	57.7	25	21.4	53.5	68.9	5.52	0.582	0.542	0	0	7	0	2	2695.27	4285.26		512768	54	77
Soluble fraction	Biological replicate 2	5-dehydro-2-deoxygluconokinase OS=Mycoplasma hyopneumoniae (strain 7448) GN=iolC PE=3 SV=1	IOLC_MYCH7	38457.1	20	27	81	0.00283	0.651	VGFFGSVSDDQFGNFVLNVFENEKIDISHIK	K	K	0.997	55.8	25	21.7	55.8	70.2	3.59	0.469	0.5	0	0	0	2	2	3501.73	4043.06		687732	54	84
Soluble fraction	Biological replicate 2	5-dehydro-2-deoxygluconokinase OS=Mycoplasma hyopneumoniae (strain 7448) GN=iolC PE=3 SV=1	IOLC_MYCH7	38457.1	20	27	81	0.00283	0.651	VGFFGSVSDDQFGNFVLNVFENEKIDISHIKK	K	T	0.997	35.1	25	48.1	35.1	87.2	6.6	0.564	0.531	0	0	0	1	2	3629.83	3736.47		2794030	54	85
Soluble fraction	Biological replicate 2	5-dehydro-2-deoxygluconokinase OS=Mycoplasma hyopneumoniae (strain 7448) GN=iolC PE=3 SV=1	IOLC_MYCH7	38457.1	20	27	81	0.00283	0.651	VVFDIDYRPYSWK	K	N	0.997	56.5	25	23.1	50.4	66.6	8.72	0.541	0.731	0	4	2	0	2	1687.85	2517.33		4797050	164	176
Soluble fraction	Biological replicate 2	5-dehydro-2-deoxygluconokinase OS=Mycoplasma hyopneumoniae (strain 7448) GN=iolC PE=3 SV=1	IOLC_MYCH7	38457.1	20	27	81	0.00283	0.651	YIGGSAANIAIGLSR	K	L	0.997	74.2	25	53.8	74.2	67.8	6.85	0.643	0.633	0	3	0	0	2	1462.8	2239.12		2288510	35	49
Soluble fraction	Biological replicate 3	5-dehydro-2-deoxygluconokinase OS=Mycoplasma hyopneumoniae (strain 7448) GN=iolC PE=3 SV=1	IOLC_MYCH7	38457.1	22	32	81	0.00243	0.672	DNALKSDPDLVQKK	K	E	0.997	72.2	25	30.1	71	57.6	4.55	0.531	0.75	0	0	3	0	2	1570.84	958.412		662733	318	331
Soluble fraction	Biological replicate 3	5-dehydro-2-deoxygluconokinase OS=Mycoplasma hyopneumoniae (strain 7448) GN=iolC PE=3 SV=1	IOLC_MYCH7	38457.1	22	32	81	0.00243	0.672	EFDFILIGR	K	I	0.997	49.4	25	62.1	49.4	45.6	3.6	0.557	0.778	0	3	0	0	2	1109.6	3071.66		1383430	4	12
Soluble fraction	Biological replicate 3	5-dehydro-2-deoxygluconokinase OS=Mycoplasma hyopneumoniae (strain 7448) GN=iolC PE=3 SV=1	IOLC_MYCH7	38457.1	22	32	81	0.00243	0.672	EWNAFKK	K	-	0.983	22.2	25	30.9	18.4	29.6	0.284	0.334	0.786	0	1	0	0	2	922.478	982.266		132278	332	338
Soluble fraction	Biological replicate 3	5-dehydro-2-deoxygluconokinase OS=Mycoplasma hyopneumoniae (strain 7448) GN=iolC PE=3 SV=1	IOLC_MYCH7	38457.1	22	32	81	0.00243	0.672	FCLENPENLIDDDYAKYWLK	R	F	0.997	46.5	25	25.6	46.5	61.8	5.62	0.545	0.55	0	0	4	0	2	2546.19	3354.81		5201050	208	227
Soluble fraction	Biological replicate 3	5-dehydro-2-deoxygluconokinase OS=Mycoplasma hyopneumoniae (strain 7448) GN=iolC PE=3 SV=1	IOLC_MYCH7	38457.1	22	32	81	0.00243	0.672	FVDLIIIK	K	N	0.997	60.3	25	59.8	60.3	40.1	4	0.499	0.75	0	3	0	0	2	960.613	2664.23		2984800	228	235
Soluble fraction	Biological replicate 3	5-dehydro-2-deoxygluconokinase OS=Mycoplasma hyopneumoniae (strain 7448) GN=iolC PE=3 SV=1	IOLC_MYCH7	38457.1	22	32	81	0.00243	0.672	GYGGGDAYASLFLDHYLK	K	N	0.997	78.3	25	27.3	71.3	70.3	12.6	0.679	0.556	0	1	3	0	2	1946.93	2832.01		3621060	262	279
Soluble fraction	Biological replicate 3	5-dehydro-2-deoxygluconokinase OS=Mycoplasma hyopneumoniae (strain 7448) GN=iolC PE=3 SV=1	IOLC_MYCH7	38457.1	22	32	81	0.00243	0.672	GYGGGDAYASLFLDHYLKNESDLENGLALATSAASIMVQSHSSFDLPDYQK	K	I	0.997	48.6	25	61.6	48.6	77.3	4.54	0.445	0.333	0	0	0	1	2	5466.58	4137.88		619752	262	312
Soluble fraction	Biological replicate 3	5-dehydro-2-deoxygluconokinase OS=Mycoplasma hyopneumoniae (strain 7448) GN=iolC PE=3 SV=1	IOLC_MYCH7	38457.1	22	32	81	0.00243	0.672	ILEFKDNALKSDPDLVQK	K	K	0.997	11.2	25	16.5	11.2	44.8	0.62	0.179	0.667	0	0	0	2	2	2073.12	1824.1		7184610	313	330
Soluble fraction	Biological replicate 3	5-dehydro-2-deoxygluconokinase OS=Mycoplasma hyopneumoniae (strain 7448) GN=iolC PE=3 SV=1	IOLC_MYCH7	38457.1	22	32	81	0.00243	0.672	ILEFKDNALKSDPDLVQKK	K	E	0.997	37.2	25	28.2	37.2	63.9	2.66	0.421	0.816	0	0	3	3	2	2201.22	1571.8		3486050000000	313	331
Soluble fraction	Biological replicate 3	5-dehydro-2-deoxygluconokinase OS=Mycoplasma hyopneumoniae (strain 7448) GN=iolC PE=3 SV=1	IOLC_MYCH7	38457.1	22	32	81	0.00243	0.672	ILVISGTSLAK	K	S	0.997	39.8	25	40.7	39.8	42.5	2.21	0.341	0.545	0	3	0	0	2	1101.69	1886.77		3705900	133	143
Soluble fraction	Biological replicate 3	5-dehydro-2-deoxygluconokinase OS=Mycoplasma hyopneumoniae (strain 7448) GN=iolC PE=3 SV=1	IOLC_MYCH7	38457.1	22	32	81	0.00243	0.672	ITIDFNPTDYYNNLENSSLFK	R	K	0.997	111	25	28.2	111	76.8	13.1	0.746	0.5	0	3	0	0	2	2508.19	3782.26		1561560	13	33
Soluble fraction	Biological replicate 3	5-dehydro-2-deoxygluconokinase OS=Mycoplasma hyopneumoniae (strain 7448) GN=iolC PE=3 SV=1	IOLC_MYCH7	38457.1	22	32	81	0.00243	0.672	ITIDFNPTDYYNNLENSSLFKK	R	Y	0.997	46.1	25	21.6	46.1	53.7	2.89	0.462	0.409	0	4	4	0	2	2636.29	3382.9		5453120	13	34
Soluble fraction	Biological replicate 3	5-dehydro-2-deoxygluconokinase OS=Mycoplasma hyopneumoniae (strain 7448) GN=iolC PE=3 SV=1	IOLC_MYCH7	38457.1	22	32	81	0.00243	0.672	KYIGGSAANIAIGLSR	K	L	0.997	89.1	25	51.9	89.1	85.6	9.82	0.736	0.75	0	2	1	0	2	1590.9	1776.99		2929840	34	49
Soluble fraction	Biological replicate 3	5-dehydro-2-deoxygluconokinase OS=Mycoplasma hyopneumoniae (strain 7448) GN=iolC PE=3 SV=1	IOLC_MYCH7	38457.1	22	32	81	0.00243	0.672	LGLTFTEMLSEEK	K	S	0.997	83.1	25	51	83.1	68.9	10.2	0.662	0.769	0	4	0	0	2	1497.75	2827.63		8235210	91	103
Soluble fraction	Biological replicate 3	5-dehydro-2-deoxygluconokinase OS=Mycoplasma hyopneumoniae (strain 7448) GN=iolC PE=3 SV=1	IOLC_MYCH7	38457.1	22	32	81	0.00243	0.672	LGLTFTEMLSEEKSTILMYR	K	D	0.997	50.8	25	31.9	50.8	54.4	3.55	0.504	0.475	0	0	4	0	2	2362.2	3279.81		3954560	91	110
Soluble fraction	Biological replicate 3	5-dehydro-2-deoxygluconokinase OS=Mycoplasma hyopneumoniae (strain 7448) GN=iolC PE=3 SV=1	IOLC_MYCH7	38457.1	22	32	81	0.00243	0.672	NESDLENGLALATSAASIMVQSHSSFDLPDYQK	K	I	0.997	35.2	25	20.1	34.7	73.5	5.42	0.513	0.379	0	0	3	0	2	3538.66	3801.46		647801	280	312
Soluble fraction	Biological replicate 3	5-dehydro-2-deoxygluconokinase OS=Mycoplasma hyopneumoniae (strain 7448) GN=iolC PE=3 SV=1	IOLC_MYCH7	38457.1	22	32	81	0.00243	0.672	STILMYR	K	D	0.983	21.3	25	31.3	9.5	29.8	0.796	0.265	0.643	0	1	0	0	2	883.471	1488.73		224132	104	110
Soluble fraction	Biological replicate 3	5-dehydro-2-deoxygluconokinase OS=Mycoplasma hyopneumoniae (strain 7448) GN=iolC PE=3 SV=1	IOLC_MYCH7	38457.1	22	32	81	0.00243	0.672	VGFFGSVSDDQFGNFVLNVFENEK	K	I	0.997	45.9	25	21.2	41.5	53.8	2.72	0.316	0.438	0	0	4	0	2	2695.27	4298.45		711247	54	77
Soluble fraction	Biological replicate 3	5-dehydro-2-deoxygluconokinase OS=Mycoplasma hyopneumoniae (strain 7448) GN=iolC PE=3 SV=1	IOLC_MYCH7	38457.1	22	32	81	0.00243	0.672	VGFFGSVSDDQFGNFVLNVFENEKIDISHIK	K	K	0.997	58.7	25	21.2	58.7	63.9	3.35	0.477	0.516	0	0	0	4	2	3501.73	4031.96		5562970	54	84
Soluble fraction	Biological replicate 3	5-dehydro-2-deoxygluconokinase OS=Mycoplasma hyopneumoniae (strain 7448) GN=iolC PE=3 SV=1	IOLC_MYCH7	38457.1	22	32	81	0.00243	0.672	VGFFGSVSDDQFGNFVLNVFENEKIDISHIKK	K	T	0.997	98.3	25	22.8	98.3	79.6	6.21	0.5	0.5	0	0	2	1	2	3629.83	3711.25		6846680	54	85
Soluble fraction	Biological replicate 3	5-dehydro-2-deoxygluconokinase OS=Mycoplasma hyopneumoniae (strain 7448) GN=iolC PE=3 SV=1	IOLC_MYCH7	38457.1	22	32	81	0.00243	0.672	VVFDIDYRPYSWK	K	N	0.997	51.5	25	29.3	51.5	62.2	9.36	0.495	0.692	0	3	3	0	2	1687.85	2502.1		1343160000000	164	176
Soluble fraction	Biological replicate 3	5-dehydro-2-deoxygluconokinase OS=Mycoplasma hyopneumoniae (strain 7448) GN=iolC PE=3 SV=1	IOLC_MYCH7	38457.1	22	32	81	0.00243	0.672	YIGGSAANIAIGLSR	K	L	0.997	77.8	25	50.6	77.8	74.9	9.85	0.582	0.7	0	3	1	0	2	1462.8	2239.14		9875940	35	49
Insoluble fraction	Biological Replicate 1	5'-nucleotidase	Q4A797_MYCH7	80965.7	18	26	50	0.00595	0.378	DINQINIVTR	R	D	0.997	64.6	25	63.3	64.6	57.6	4.04	0.465	0.85	0	2	0	0	2	1185.66	1265.8		105571	422	431
Insoluble fraction	Biological Replicate 1	5'-nucleotidase	Q4A797_MYCH7	80965.7	18	26	50	0.00595	0.378	DLFAHTFQEYLSSDFTK	K	N	0.997	84	25	27.9	84	80.1	10.9	0.699	0.647	0	2	1	0	2	2048.96	3128.22		59123.2	680	696
Insoluble fraction	Biological Replicate 1	5'-nucleotidase	Q4A797_MYCH7	80965.7	18	26	50	0.00595	0.378	DLLLSAGDLIQGLPLSDTDK	K	G	0.997	113	25	46.4	113	54.3	4.51	0.477	0.5	0	3	2	0	2	2084.11	3606.33		146354	169	188
Insoluble fraction	Biological Replicate 1	5'-nucleotidase	Q4A797_MYCH7	80965.7	18	26	50	0.00595	0.378	DLLLSAGDLIQGLPLSDTDKGK	K	T	0.997	50.9	25	33.9	46.7	73.8	6.08	0.621	0.523	0	0	1	0	2	2269.23	3154.5		101723	169	190
Insoluble fraction	Biological Replicate 1	5'-nucleotidase	Q4A797_MYCH7	80965.7	18	26	50	0.00595	0.378	HILDLAAEGNKDEFSR	R	K	0.997	75.8	25	32.1	75.8	76.7	8.36	0.662	0.844	0	1	2	0	2	1814.9	1072.41		359914	217	232
Insoluble fraction	Biological Replicate 1	5'-nucleotidase	Q4A797_MYCH7	80965.7	18	26	50	0.00595	0.378	IDPLIDQANYLFK	K	K	0.997	65.9	25	36.5	62.7	74.8	5.46	0.698	0.808	0	4	0	0	2	1549.83	2702.92		154626	103	115
Insoluble fraction	Biological Replicate 1	5'-nucleotidase	Q4A797_MYCH7	80965.7	18	26	50	0.00595	0.378	IESWVWKPDTTSFK	K	I	0.997	61.9	25	39.8	61.9	62.1	6.96	0.636	0.643	0	2	2	0	2	1723.87	1835.5		196636	598	611
Insoluble fraction	Biological Replicate 1	5'-nucleotidase	Q4A797_MYCH7	80965.7	18	26	50	0.00595	0.378	NEIATLDNSLGLINGGSLR	K	T	0.997	112	25	49.6	112	73.8	7.08	0.679	0.553	0	3	0	0	2	1957.04	2687.96		117404	508	526
Insoluble fraction	Biological Replicate 1	5'-nucleotidase	Q4A797_MYCH7	80965.7	18	26	50	0.00595	0.378	NQQVDIPQEALTK	K	S	0.997	75.1	25	64.8	75.1	66.5	6.68	0.65	0.731	0	2	0	0	2	1483.78	1098.98		53960.8	697	709
Insoluble fraction	Biological Replicate 1	5'-nucleotidase	Q4A797_MYCH7	80965.7	18	26	50	0.00595	0.378	NSFWVEFTDPVPETQK	K	V	0.997	61.5	25	38.9	61.5	63.4	7.55	0.662	0.562	0	2	0	0	2	1923.91	2685.31		27368.3	306	321
Insoluble fraction	Biological Replicate 1	5'-nucleotidase	Q4A797_MYCH7	80965.7	18	26	50	0.00595	0.378	QGAFAQLSSNICYK	K	V	0.997	90	25	38	83.7	49.1	4.46	0.367	0.536	0	1	0	0	2	1586.76	1541.33		14556.8	572	585
Insoluble fraction	Biological Replicate 1	5'-nucleotidase	Q4A797_MYCH7	80965.7	18	26	50	0.00595	0.378	RGDVLGVSPFGNR	K	I	0.997	46.5	25	32.4	46.5	53.6	3.74	0.474	0.808	0	2	2	0	2	1373.73	1154.19		128717	536	548
Insoluble fraction	Biological Replicate 1	5'-nucleotidase	Q4A797_MYCH7	80965.7	18	26	50	0.00595	0.378	SDTDEIAIIISEAQAK	K	I	0.997	92.3	25	50.7	85.9	62.7	4.62	0.528	0.75	0	3	1	0	2	1703.87	2788.8		61798	87	102
Insoluble fraction	Biological Replicate 1	5'-nucleotidase	Q4A797_MYCH7	80965.7	18	26	50	0.00595	0.378	VAVIGLTTPDTK	K	I	0.997	69.2	25	62.3	69.2	65.3	7.38	0.683	0.792	0	2	0	0	2	1214.7	1198.54		79406.2	288	299
Insoluble fraction	Biological Replicate 1	5'-nucleotidase	Q4A797_MYCH7	80965.7	18	26	50	0.00595	0.378	VFNSPGVFEHVQSIEINK	K	T	0.997	82.1	25	34	82.1	76.8	8.82	0.66	0.583	0	2	1	0	2	2044.05	1779.14		802978	453	470
Insoluble fraction	Biological Replicate 1	5'-nucleotidase	Q4A797_MYCH7	80965.7	18	26	50	0.00595	0.378	VYEGVQYIDSLIK	K	Y	0.997	64.9	25	41.8	64.9	73.4	6.59	0.632	0.808	0	2	0	0	2	1526.81	2546.83		29474.8	652	664
Insoluble fraction	Biological Replicate 1	5'-nucleotidase	Q4A797_MYCH7	80965.7	18	26	50	0.00595	0.378	WTSDYLAEQTGNGLDLVIDGHSHTK	K	I	0.997	19.1	25	32.1	19.1	51.5	3.26	0.452	0.36	0	0	1	0	2	2757.31	2150.62		12569.8	351	375
Insoluble fraction	Biological Replicate 1	5'-nucleotidase	Q4A797_MYCH7	80965.7	18	26	50	0.00595	0.378	YIGYDSVAIGNHEFDYGIR	K	H	0.997	74.8	25	26.1	74.8	58.9	7.36	0.586	0.447	0	2	2	0	2	2189.03	2088.35		92321.3	198	216
Insoluble fraction	Biological Replicate 2	5'-nucleotidase	Q4A797_MYCH7	80965.7	18	22	34	0.00518	0.364	DINQINIVTR	R	D	0.997	66.6	25	65.3	52.1	61.6	4.07	0.503	0.9	0	2	0	0	2	1185.66	1289.22		734545	422	431
Insoluble fraction	Biological Replicate 2	5'-nucleotidase	Q4A797_MYCH7	80965.7	18	22	34	0.00518	0.364	DLFAHTFQEYLSSDFTK	K	N	0.997	88.2	25	28.8	88.2	87.9	13.5	0.711	0.706	0	3	0	0	2	2048.96	3058.67		136808	680	696
Insoluble fraction	Biological Replicate 2	5'-nucleotidase	Q4A797_MYCH7	80965.7	18	22	34	0.00518	0.364	DLLLSAGDLIQ	K	G	0.997					53.8	4.28	0.444	0.727	0	1	0	0	1	1157.64	3169.36		5262.3	169	179
Insoluble fraction	Biological Replicate 2	5'-nucleotidase	Q4A797_MYCH7	80965.7	18	22	34	0.00518	0.364	DLLLSAGDLIQGLPLSDTDK	K	G	0.997	30.2	25	31.6	30.2	42.2	2.62	0.294	0.425	0	0	1	0	2	2084.11	3603.51		5100.17	169	188
Insoluble fraction	Biological Replicate 2	5'-nucleotidase	Q4A797_MYCH7	80965.7	18	22	34	0.00518	0.364	HILDLAAEGNKDEFSR	R	K	0.997	52.9	25	22.7	52.9	74.1	6.89	0.66	0.812	0	0	2	0	2	1814.9	1105.64		495047	217	232
Insoluble fraction	Biological Replicate 2	5'-nucleotidase	Q4A797_MYCH7	80965.7	18	22	34	0.00518	0.364	IDPLIDQANYLFK	K	K	0.997	66.5	25	35.9	65.5	79.2	8.6	0.722	0.846	0	1	0	0	2	1549.83	2660.51		131320	103	115
Insoluble fraction	Biological Replicate 2	5'-nucleotidase	Q4A797_MYCH7	80965.7	18	22	34	0.00518	0.364	IESWVWKPDTTSFK	K	I	0.997	17.1	25	24.4	17.1	45.4	2.03	0.377	0.571	0	0	2	0	2	1723.87	1862.3		433254	598	611
Insoluble fraction	Biological Replicate 2	5'-nucleotidase	Q4A797_MYCH7	80965.7	18	22	34	0.00518	0.364	IREEYFSVVEK	K	Y	0.997	19.8	25	30.8	19.8	43.4	3.96	0.438	0.818	0	0	1	0	2	1398.73	1090.61		24415.6	55	65
Insoluble fraction	Biological Replicate 2	5'-nucleotidase	Q4A797_MYCH7	80965.7	18	22	34	0.00518	0.364	NEIATLDNSLGLINGGSLR	K	T	0.997					45.9	4.44	0.475	0.368	0	1	0	0	2	1957.04	2801.93		41498.9	508	526
Insoluble fraction	Biological Replicate 2	5'-nucleotidase	Q4A797_MYCH7	80965.7	18	22	34	0.00518	0.364	NQQVDIPQEALTK	K	S	0.997	44.7	25	47.7	44.7	62.8	7.23	0.669	0.692	0	2	0	0	2	1483.78	1106.99		345345	697	709
Insoluble fraction	Biological Replicate 2	5'-nucleotidase	Q4A797_MYCH7	80965.7	18	22	34	0.00518	0.364	NSFWVEFTDPVPETQK	K	V	0.997	52.4	25	22.8	52.4	59	8.74	0.49	0.531	0	1	0	0	2	1923.91	2705.01		37284.4	306	321
Insoluble fraction	Biological Replicate 2	5'-nucleotidase	Q4A797_MYCH7	80965.7	18	22	34	0.00518	0.364	SDTDEIAIIISEAQAK	K	I	0.997	67.9	25	44.5	67.9	65.7	6.89	0.647	0.594	0	2	2	0	2	1703.87	2742.46		141253	87	102
Insoluble fraction	Biological Replicate 2	5'-nucleotidase	Q4A797_MYCH7	80965.7	18	22	34	0.00518	0.364	VAVIGLTTPDTK	K	I	0.997	64.3	25	65.8	64.3	57.5	4.96	0.623	0.708	0	2	0	0	2	1214.7	1212.67		261913	288	299
Insoluble fraction	Biological Replicate 2	5'-nucleotidase	Q4A797_MYCH7	80965.7	18	22	34	0.00518	0.364	VFNSPGVFEHVQSIEINK	K	T	0.997	65.3	25	26	65.3	76.2	12	0.69	0.583	0	1	1	0	2	2044.05	1822.66		1581440	453	470
Insoluble fraction	Biological Replicate 2	5'-nucleotidase	Q4A797_MYCH7	80965.7	18	22	34	0.00518	0.364	VYDVENDVK	K	V	0.997	34.6	25	43.9	34.6	35.1	1.96	0.425	0.611	0	1	0	0	2	1080.52	837.604		5952.05	444	452
Insoluble fraction	Biological Replicate 2	5'-nucleotidase	Q4A797_MYCH7	80965.7	18	22	34	0.00518	0.364	WTSDYLAEQTGNGLDLVIDGHSHTK	K	I	0.997	47.4	25	60.4	47.4	52	4.2	0.498	0.38	0	0	1	1	2	2757.31	2175.74		166018	351	375
Insoluble fraction	Biological Replicate 2	5'-nucleotidase	Q4A797_MYCH7	80965.7	18	22	34	0.00518	0.364	YEGVQYIDSLIK	V	Y	0.997					58.1	8.14	0.678	0.708	0	2	0	0	1	1427.74	2330.78		341410	653	664
Insoluble fraction	Biological Replicate 2	5'-nucleotidase	Q4A797_MYCH7	80965.7	18	22	34	0.00518	0.364	YIGYDSVAIGNHEFDYGIR	K	H	0.997	101	25	28.4	101	78.6	9.64	0.726	0.579	0	2	2	0	2	2189.03	2108.25		638403	198	216
Insoluble fraction	Biological Replicate 3	5'-nucleotidase	Q4A797_MYCH7	80965.7	20	28	54	0.00668	0.377	DINQINIVTR	R	D	0.997	66.6	25	65.2	54.7	57.6	3.15	0.519	0.85	0	2	0	0	2	1185.66	1286.64		116721	422	431
Insoluble fraction	Biological Replicate 3	5'-nucleotidase	Q4A797_MYCH7	80965.7	20	28	54	0.00668	0.377	DLFAHTFQEYLSSDFTK	K	N	0.997	96.6	25	28.7	96.6	53.3	3.68	0.51	0.618	0	3	2	0	2	2048.96	3058.76		91586.6	680	696
Insoluble fraction	Biological Replicate 3	5'-nucleotidase	Q4A797_MYCH7	80965.7	20	28	54	0.00668	0.377	DLLLSAGDLIQ	K	G	0.997					53.6	3.46	0.549	0.727	0	1	0	0	1	1157.64	3175.78		7756.37	169	179
Insoluble fraction	Biological Replicate 3	5'-nucleotidase	Q4A797_MYCH7	80965.7	20	28	54	0.00668	0.377	DLLLSAGDLIQGLPLSDTDK	K	G	0.997	81.4	25	41.1	81.4	56.3	5.23	0.492	0.525	0	4	2	0	2	2084.11	3592.22		74104.9	169	188
Insoluble fraction	Biological Replicate 3	5'-nucleotidase	Q4A797_MYCH7	80965.7	20	28	54	0.00668	0.377	DLLLSAGDLIQGLPLSDTDKGK	K	T	0.997	120	25	30.9	120	60.6	4.72	0.558	0.455	0	2	2	0	2	2269.23	3149.77		173639	169	190
Insoluble fraction	Biological Replicate 3	5'-nucleotidase	Q4A797_MYCH7	80965.7	20	28	54	0.00668	0.377	HILDLAAEGNKDEFSR	R	K	0.997	64.7	25	30	64.7	75.6	6.72	0.679	0.844	0	0	2	1	2	1814.9	1097.87		130444	217	232
Insoluble fraction	Biological Replicate 3	5'-nucleotidase	Q4A797_MYCH7	80965.7	20	28	54	0.00668	0.377	IDPLIDQANYLFK	K	K	0.997	77.4	25	51	77.4	78.8	8.74	0.712	0.846	0	2	0	0	2	1549.83	2658.97		140041	103	115
Insoluble fraction	Biological Replicate 3	5'-nucleotidase	Q4A797_MYCH7	80965.7	20	28	54	0.00668	0.377	IESWVWKPDTTSFK	K	I	0.997	34.8	25	28.3	34.8	55	5.89	0.567	0.571	0	2	3	0	2	1723.87	1822.97		199107	598	611
Insoluble fraction	Biological Replicate 3	5'-nucleotidase	Q4A797_MYCH7	80965.7	20	28	54	0.00668	0.377	NQQVDIPQEALTK	K	S	0.997	66.1	25	61.1	66.1	70.4	7.8	0.689	0.769	0	2	0	0	2	1483.78	1110.02		67357.5	697	709
Insoluble fraction	Biological Replicate 3	5'-nucleotidase	Q4A797_MYCH7	80965.7	20	28	54	0.00668	0.377	NSFWVEFTDPVPETQK	K	V	0.997	83.3	25	61.7	83.3	75.5	10	0.687	0.656	0	3	0	0	2	1923.91	2669.02		38855.4	306	321
Insoluble fraction	Biological Replicate 3	5'-nucleotidase	Q4A797_MYCH7	80965.7	20	28	54	0.00668	0.377	QGAFAQLSSNICYK	K	V	0.997	65.7	25	30.3	63	49	4.51	0.547	0.536	0	1	0	0	2	1586.76	1562.69		13790.5	572	585
Insoluble fraction	Biological Replicate 3	5'-nucleotidase	Q4A797_MYCH7	80965.7	20	28	54	0.00668	0.377	QPSEEELKNLESTDER	R	A	0.997	10.8	25	14.1	10.8	54.9	6.09	0.561	0.5	0	1	1	0	2	1886.86	1330.57		17673.6	245	260
Insoluble fraction	Biological Replicate 3	5'-nucleotidase	Q4A797_MYCH7	80965.7	20	28	54	0.00668	0.377	RGDVLGVSPFGNR	K	I	0.997	24.9	25	27	24.9	44.6	3	0.498	0.692	0	0	1	0	2	1373.73	1173.48		14418.3	536	548
Insoluble fraction	Biological Replicate 3	5'-nucleotidase	Q4A797_MYCH7	80965.7	20	28	54	0.00668	0.377	SDTDEIAIIISEAQAK	K	I	0.997	91.4	25	51.8	83	78	8.41	0.723	0.688	0	4	0	0	2	1703.87	2731.68		107173	87	102
Insoluble fraction	Biological Replicate 3	5'-nucleotidase	Q4A797_MYCH7	80965.7	20	28	54	0.00668	0.377	TKIESWVWKPDTTSFK	K	I	0.975	14.8	25	17.5	14.8	32	0.328	0.228	0.406	0	0	1	0	2	1953.01	1554.85		21819.2	596	611
Insoluble fraction	Biological Replicate 3	5'-nucleotidase	Q4A797_MYCH7	80965.7	20	28	54	0.00668	0.377	VAVIGLTTPDTK	K	I	0.997	79.8	25	72.1	79.8	65.3	4.8	0.706	0.792	0	2	0	0	2	1214.7	1213.6		81778.3	288	299
Insoluble fraction	Biological Replicate 3	5'-nucleotidase	Q4A797_MYCH7	80965.7	20	28	54	0.00668	0.377	VFNSPGVFEHVQSIEINK	K	T	0.997	79.1	25	42.2	79.1	92.3	11.6	0.753	0.694	0	2	1	0	2	2044.05	1814.73		295297	453	470
Insoluble fraction	Biological Replicate 3	5'-nucleotidase	Q4A797_MYCH7	80965.7	20	28	54	0.00668	0.377	VYEGVQYIDSLIK	K	Y	0.997	76.6	25	49.1	76.6	68.9	6.74	0.623	0.769	0	2	0	0	2	1526.81	2523.08		36073.7	652	664
Insoluble fraction	Biological Replicate 3	5'-nucleotidase	Q4A797_MYCH7	80965.7	20	28	54	0.00668	0.377	WTSDYLAEQTGNGLDLVIDGHSHTK	K	I	0.997	50.8	25	20.9	50.8	54.3	4.92	0.494	0.36	0	0	1	0	2	2757.31	2178.13		9190.48	351	375
Insoluble fraction	Biological Replicate 3	5'-nucleotidase	Q4A797_MYCH7	80965.7	20	28	54	0.00668	0.377	YIGYDSVAIGNHEFDYGIR	K	H	0.997	85.9	25	20.4	85.9	53.5	6.18	0.598	0.421	0	2	2	0	2	2189.03	2084.34		121726	198	216
Soluble fraction	Biological replicate 1	5'-nucleotidase OS=Mycoplasma hyopneumoniae (strain 7448) GN=MHP7448_0630 PE=3 SV=2	Q4A797_MYCH7	80965.7	33	41	93	0.00366	0.622	DLFAHTFQEYLSSDFTK	K	N	0.997	7.7	25	20.7	7.7	36.2	1.36	0.268	0.412	0	0	1	0	2	2048.96	3094.31		142275	680	696
Soluble fraction	Biological replicate 1	5'-nucleotidase OS=Mycoplasma hyopneumoniae (strain 7448) GN=MHP7448_0630 PE=3 SV=2	Q4A797_MYCH7	80965.7	33	41	93	0.00366	0.622	DLLLSAGDLIQGLPLSDTDKGK	K	T	0.997	39.3	25	26.8	36.7	58.2	4.08	0.512	0.432	0	0	3	0	2	2269.23	3165.05		1218530	169	190
Soluble fraction	Biological replicate 1	5'-nucleotidase OS=Mycoplasma hyopneumoniae (strain 7448) GN=MHP7448_0630 PE=3 SV=2	Q4A797_MYCH7	80965.7	33	41	93	0.00366	0.622	DSSQKDLFAHTFQEYLSSDFTK	K	N	0.997	58.3	25	71.3	58.3	75	9.09	0.628	0.614	0	0	3	0	2	2594.2	2780.53		1742120	675	696
Soluble fraction	Biological replicate 1	5'-nucleotidase OS=Mycoplasma hyopneumoniae (strain 7448) GN=MHP7448_0630 PE=3 SV=2	Q4A797_MYCH7	80965.7	33	41	93	0.00366	0.622	EIQEKDPSISFIIATTHLGVGR	K	T	0.997	72.6	25	23.5	66.7	75.8	8.09	0.636	0.614	0	0	2	0	2	2411.29	2399.17		1233000	325	346
Soluble fraction	Biological replicate 1	5'-nucleotidase OS=Mycoplasma hyopneumoniae (strain 7448) GN=MHP7448_0630 PE=3 SV=2	Q4A797_MYCH7	80965.7	33	41	93	0.00366	0.622	EQVQSTKNEIATLDNSLGLINGGSLR	K	T	0.991	4.33	25	17.5	4.33	35.5	1.21	0.245	0.212	0	0	1	0	2	2757.44	2507.93		200075	501	526
Soluble fraction	Biological replicate 1	5'-nucleotidase OS=Mycoplasma hyopneumoniae (strain 7448) GN=MHP7448_0630 PE=3 SV=2	Q4A797_MYCH7	80965.7	33	41	93	0.00366	0.622	FNKDLLLSAGDLIQGLPLSDTDKGK	K	T	0.997	57.8	25	19.4	57.8	66.7	3.68	0.444	0.58	0	0	3	3	2	2658.44	2811.42		2747560	166	190
Soluble fraction	Biological replicate 1	5'-nucleotidase OS=Mycoplasma hyopneumoniae (strain 7448) GN=MHP7448_0630 PE=3 SV=2	Q4A797_MYCH7	80965.7	33	41	93	0.00366	0.622	GDVLGVSPFGNR	R	I	0.997	19.3	25	31.2	19.3	43	3.25	0.526	0.542	0	1	0	0	2	1217.63	1666.77		237166	537	548
Soluble fraction	Biological replicate 1	5'-nucleotidase OS=Mycoplasma hyopneumoniae (strain 7448) GN=MHP7448_0630 PE=3 SV=2	Q4A797_MYCH7	80965.7	33	41	93	0.00366	0.622	HILDLAAEGNKDEFSR	R	K	0.997	100	25	39.7	100	62.8	6.43	0.487	0.719	0	2	3	0	2	1814.9	1130.74		2883620	217	232
Soluble fraction	Biological replicate 1	5'-nucleotidase OS=Mycoplasma hyopneumoniae (strain 7448) GN=MHP7448_0630 PE=3 SV=2	Q4A797_MYCH7	80965.7	33	41	93	0.00366	0.622	HILDLAAEGNKDEFSRK	R	M	0.997	17.4	25	14.8	17.4	43.6	0.745	0.248	0.618	0	0	0	2	2	1943	960.713		414314	217	233
Soluble fraction	Biological replicate 1	5'-nucleotidase OS=Mycoplasma hyopneumoniae (strain 7448) GN=MHP7448_0630 PE=3 SV=2	Q4A797_MYCH7	80965.7	33	41	93	0.00366	0.622	IDPLIDQANYLFK	K	K	0.997	68.9	25	37.6	68.9	74.8	6.92	0.596	0.808	0	3	0	0	2	1549.83	2702.35		2462280	103	115
Soluble fraction	Biological replicate 1	5'-nucleotidase OS=Mycoplasma hyopneumoniae (strain 7448) GN=MHP7448_0630 PE=3 SV=2	Q4A797_MYCH7	80965.7	33	41	93	0.00366	0.622	IDPLIDQANYLFKK	K	L	0.997	14.4	25	28.2	9.69	34.6	1.15	0.338	0.393	0	0	2	0	2	1677.92	2187.34		1782610	103	116
Soluble fraction	Biological replicate 1	5'-nucleotidase OS=Mycoplasma hyopneumoniae (strain 7448) GN=MHP7448_0630 PE=3 SV=2	Q4A797_MYCH7	80965.7	33	41	93	0.00366	0.622	IEIHKPKEDKKVWVTQTEAYAK	K	W	0.997	11.6	25	24.6	11.6	50.5	2.08	0.232	0.523	0	0	0	1	2	2641.44	837.416		22549	376	397
Soluble fraction	Biological replicate 1	5'-nucleotidase OS=Mycoplasma hyopneumoniae (strain 7448) GN=MHP7448_0630 PE=3 SV=2	Q4A797_MYCH7	80965.7	33	41	93	0.00366	0.622	IFHTNDEHGRLEYDDNKHNNYSGMDKTGQYLK	K	K	0.997	30.2	25	16.9	28.2					0	0	0	0	2	3839.75	941.452		1601560	133	164
Soluble fraction	Biological replicate 1	5'-nucleotidase OS=Mycoplasma hyopneumoniae (strain 7448) GN=MHP7448_0630 PE=3 SV=2	Q4A797_MYCH7	80965.7	33	41	93	0.00366	0.622	INNKPIDDNKFYYLSTNDYLSAGGDGYQMLNLGK	K	N	0.997	22.8	25	14.6	22.8	79.3	5.64	0.513	0.485	0	0	0	5	2	3857.83	2654.25		934441	612	645
Soluble fraction	Biological replicate 1	5'-nucleotidase OS=Mycoplasma hyopneumoniae (strain 7448) GN=MHP7448_0630 PE=3 SV=2	Q4A797_MYCH7	80965.7	33	41	93	0.00366	0.622	IREEYFSVVEK	K	Y	0.997	27.2	25	38.3	20.8	49.2	4.42	0.543	0.682	0	4	3	0	2	1398.73	1112.29		2301110	55	65
Soluble fraction	Biological replicate 1	5'-nucleotidase OS=Mycoplasma hyopneumoniae (strain 7448) GN=MHP7448_0630 PE=3 SV=2	Q4A797_MYCH7	80965.7	33	41	93	0.00366	0.622	ISKEQVQSTKNEIATLDNSLGLINGGSLR	K	T	0.997	22.4	25	19.3	18.7	58.1	2.28	0.279	0.431	0	0	0	3	2	3085.65	2481.58		2718160	498	526
Soluble fraction	Biological replicate 1	5'-nucleotidase OS=Mycoplasma hyopneumoniae (strain 7448) GN=MHP7448_0630 PE=3 SV=2	Q4A797_MYCH7	80965.7	33	41	93	0.00366	0.622	IVQSLRDINQINIVTR	K	D	0.979	12	25	21.4	12	33.7	0.638	0.11	0.406	0	0	1	0	2	1882.09	1718.25		182316	416	431
Soluble fraction	Biological replicate 1	5'-nucleotidase OS=Mycoplasma hyopneumoniae (strain 7448) GN=MHP7448_0630 PE=3 SV=2	Q4A797_MYCH7	80965.7	33	41	93	0.00366	0.622	KFNKDLLLSAGDLIQGLPLSDTDKGK	K	T	0.997	27.7	25	20.3	27.4					0	0	0	0	2	2786.53	2486.44		1682140	165	190
Soluble fraction	Biological replicate 1	5'-nucleotidase OS=Mycoplasma hyopneumoniae (strain 7448) GN=MHP7448_0630 PE=3 SV=2	Q4A797_MYCH7	80965.7	33	41	93	0.00366	0.622	NEIATLDNSLGLINGGSLR	K	T	0.997	93.1	25	34.3	87.5	54.3	6.35	0.543	0.395	0	3	0	0	2	1957.04	2686.23		362245	508	526
Soluble fraction	Biological replicate 1	5'-nucleotidase OS=Mycoplasma hyopneumoniae (strain 7448) GN=MHP7448_0630 PE=3 SV=2	Q4A797_MYCH7	80965.7	33	41	93	0.00366	0.622	NKDIEKVYEGVQYIDSLIK	K	Y	0.997	60.1	25	22.8	60.1	77.3	5.85	0.572	0.737	0	0	3	0	2	2254.2	2790.02		2013930	646	664
Soluble fraction	Biological replicate 1	5'-nucleotidase OS=Mycoplasma hyopneumoniae (strain 7448) GN=MHP7448_0630 PE=3 SV=2	Q4A797_MYCH7	80965.7	33	41	93	0.00366	0.622	NQQVDIPQEALTK	K	S	0.997	68.6	25	54.4	68.6	70.3	6.89	0.664	0.769	0	3	0	0	2	1483.78	1152.62		1564520	697	709
Soluble fraction	Biological replicate 1	5'-nucleotidase OS=Mycoplasma hyopneumoniae (strain 7448) GN=MHP7448_0630 PE=3 SV=2	Q4A797_MYCH7	80965.7	33	41	93	0.00366	0.622	NSFWVEFTDPVPETQK	K	V	0.997	73.7	25	48	73.7	63	9.48	0.648	0.562	0	3	0	0	2	1923.91	2693.16		574061	306	321
Soluble fraction	Biological replicate 1	5'-nucleotidase OS=Mycoplasma hyopneumoniae (strain 7448) GN=MHP7448_0630 PE=3 SV=2	Q4A797_MYCH7	80965.7	33	41	93	0.00366	0.622	RGDVLGVSPFGNR	K	I	0.997	54.8	25	50.9	54.8	59.1	7.22	0.638	0.692	0	1	0	0	2	1373.73	1217.93		292378	536	548
Soluble fraction	Biological replicate 1	5'-nucleotidase OS=Mycoplasma hyopneumoniae (strain 7448) GN=MHP7448_0630 PE=3 SV=2	Q4A797_MYCH7	80965.7	33	41	93	0.00366	0.622	SDTDEIAIIISEAQAK	K	I	0.997	84.2	25	46.6	79.6	65.6	10.1	0.598	0.594	0	4	1	0	2	1703.87	2770.86		1537790	87	102
Soluble fraction	Biological replicate 1	5'-nucleotidase OS=Mycoplasma hyopneumoniae (strain 7448) GN=MHP7448_0630 PE=3 SV=2	Q4A797_MYCH7	80965.7	33	41	93	0.00366	0.622	TKIESWVWKPDTTSFK	K	I	0.997	22.1	25	21.8	22.1	40.4	1.85	0.245	0.5	0	0	1	1	2	1953.01	1661.28		1845270	596	611
Soluble fraction	Biological replicate 1	5'-nucleotidase OS=Mycoplasma hyopneumoniae (strain 7448) GN=MHP7448_0630 PE=3 SV=2	Q4A797_MYCH7	80965.7	33	41	93	0.00366	0.622	TNPKSDTDEIAIIISEAQAK	K	I	0.997	51.4	25	42	43.8	68.1	5.77	0.583	0.6	0	0	4	0	2	2144.11	2309.1		2148020	83	102
Soluble fraction	Biological replicate 1	5'-nucleotidase OS=Mycoplasma hyopneumoniae (strain 7448) GN=MHP7448_0630 PE=3 SV=2	Q4A797_MYCH7	80965.7	33	41	93	0.00366	0.622	VAVIGLTTPDTK	K	I	0.997	68.1	25	66.9	67.4	57.5	5.26	0.581	0.708	0	2	0	0	2	1214.7	1262.19		946798	288	299
Soluble fraction	Biological replicate 1	5'-nucleotidase OS=Mycoplasma hyopneumoniae (strain 7448) GN=MHP7448_0630 PE=3 SV=2	Q4A797_MYCH7	80965.7	33	41	93	0.00366	0.622	VFNSPGVFEHVQSIEINK	K	T	0.997	20.4	25	21.2	17.3	40	1.19	0.307	0.417	0	0	3	0	2	2044.05	1882.3		2190180	453	470
Soluble fraction	Biological replicate 1	5'-nucleotidase OS=Mycoplasma hyopneumoniae (strain 7448) GN=MHP7448_0630 PE=3 SV=2	Q4A797_MYCH7	80965.7	33	41	93	0.00366	0.622	VFQPYIIKELENGLK	R	V	0.997	25.7	25	27.7	23.8	48	2.09	0.381	0.633	0	0	2	0	2	1791.01	2678.51		1045100	273	287
Soluble fraction	Biological replicate 1	5'-nucleotidase OS=Mycoplasma hyopneumoniae (strain 7448) GN=MHP7448_0630 PE=3 SV=2	Q4A797_MYCH7	80965.7	33	41	93	0.00366	0.622	VKPTSLGVMTADAIAWEYAK	R	I	0.997	44.3	25	57.3	44.3	57.2	5.21	0.556	0.55	0	0	2	0	2	2151.12	2467.27		1135220	478	497
Soluble fraction	Biological replicate 1	5'-nucleotidase OS=Mycoplasma hyopneumoniae (strain 7448) GN=MHP7448_0630 PE=3 SV=2	Q4A797_MYCH7	80965.7	33	41	93	0.00366	0.622	VYEGVQYIDSLIK	K	Y	0.997	71.8	25	35.1	71.8	65.1	6.43	0.553	0.731	0	3	0	0	2	1526.81	2581.26		1279370	652	664
Soluble fraction	Biological replicate 1	5'-nucleotidase OS=Mycoplasma hyopneumoniae (strain 7448) GN=MHP7448_0630 PE=3 SV=2	Q4A797_MYCH7	80965.7	33	41	93	0.00366	0.622	WLGDIDLVFDTETGEIVK	K	I	0.987	27.9	25	33	27.9	28.1	1.03	0.21	0.222	0	1	0	0	2	2050.04	3504.87		288785	398	415
Soluble fraction	Biological replicate 1	5'-nucleotidase OS=Mycoplasma hyopneumoniae (strain 7448) GN=MHP7448_0630 PE=3 SV=2	Q4A797_MYCH7	80965.7	33	41	93	0.00366	0.622	YIGYDSVAIGNHEFDYGIR	K	H	0.997	121	25	29.2	121	87.9	11.9	0.763	0.632	0	2	3	0	2	2189.03	2145.06		4724860	198	216
Soluble fraction	Biological replicate 2	5'-nucleotidase OS=Mycoplasma hyopneumoniae (strain 7448) GN=MHP7448_0630 PE=3 SV=2	Q4A797_MYCH7	80965.7	34	46	112	0.00392	0.616	DLFAHTFQEYLSSDFTK	K	N	0.997	86.7	25	32.8	86.7	88.1	14	0.701	0.706	0	2	2	0	2	2048.96	3301.82		1065020	680	696
Soluble fraction	Biological replicate 2	5'-nucleotidase OS=Mycoplasma hyopneumoniae (strain 7448) GN=MHP7448_0630 PE=3 SV=2	Q4A797_MYCH7	80965.7	34	46	112	0.00392	0.616	DLLLSAGDLIQGLPLSDTDKGK	K	T	0.997	72	25	30.8	68.3	58.9	3.96	0.506	0.432	0	1	3	0	2	2269.23	3436.9		1627470	169	190
Soluble fraction	Biological replicate 2	5'-nucleotidase OS=Mycoplasma hyopneumoniae (strain 7448) GN=MHP7448_0630 PE=3 SV=2	Q4A797_MYCH7	80965.7	34	46	112	0.00392	0.616	DLSEHYIK	R	K	0.997	47.8	25	48.3	41.5	50.5	3.24	0.451	0.938	0	3	0	0	2	1004.5	1072.05		221270	432	439
Soluble fraction	Biological replicate 2	5'-nucleotidase OS=Mycoplasma hyopneumoniae (strain 7448) GN=MHP7448_0630 PE=3 SV=2	Q4A797_MYCH7	80965.7	34	46	112	0.00392	0.616	DSSQKDLFAHTFQEYLSSDFTK	K	N	0.997	52.2	25	65.2	52.2	67.9	7.1	0.629	0.568	0	0	3	0	2	2594.2	2969.49		1290970	675	696
Soluble fraction	Biological replicate 2	5'-nucleotidase OS=Mycoplasma hyopneumoniae (strain 7448) GN=MHP7448_0630 PE=3 SV=2	Q4A797_MYCH7	80965.7	34	46	112	0.00392	0.616	EIQEKDPSISFIIATTHLGVGR	K	T	0.997	47.2	25	18.7	45.9	71.5	4.41	0.466	0.682	0	0	1	2	2	2411.29	2738.96		1896100	325	346
Soluble fraction	Biological replicate 2	5'-nucleotidase OS=Mycoplasma hyopneumoniae (strain 7448) GN=MHP7448_0630 PE=3 SV=2	Q4A797_MYCH7	80965.7	34	46	112	0.00392	0.616	EQVQSTKNEIATLDNSLGLINGGSLR	K	T	0.997	40	25	27.8	40	61.5	4.24	0.499	0.385	0	0	4	0	2	2757.44	2769.39		1446400	501	526
Soluble fraction	Biological replicate 2	5'-nucleotidase OS=Mycoplasma hyopneumoniae (strain 7448) GN=MHP7448_0630 PE=3 SV=2	Q4A797_MYCH7	80965.7	34	46	112	0.00392	0.616	HILDLAAEGNKDEFSR	R	K	0.997	88.2	25	36	88.2	69.7	8.07	0.681	0.781	0	4	3	0	2	1814.9	1643.1		6113560	217	232
Soluble fraction	Biological replicate 2	5'-nucleotidase OS=Mycoplasma hyopneumoniae (strain 7448) GN=MHP7448_0630 PE=3 SV=2	Q4A797_MYCH7	80965.7	34	46	112	0.00392	0.616	IDPLIDQANYLFK	K	K	0.997	74.5	25	39.7	74.5	78.9	6.59	0.689	0.846	0	3	0	0	2	1549.83	3016.1		2509870	103	115
Soluble fraction	Biological replicate 2	5'-nucleotidase OS=Mycoplasma hyopneumoniae (strain 7448) GN=MHP7448_0630 PE=3 SV=2	Q4A797_MYCH7	80965.7	34	46	112	0.00392	0.616	IEIHKPKEDK	K	K	0.967	13.1	25	26.6	10.6	37.6	-0.398	0.221	0.75	0	0	1	0	2	1236.69	555.566		29226.3	376	385
Soluble fraction	Biological replicate 2	5'-nucleotidase OS=Mycoplasma hyopneumoniae (strain 7448) GN=MHP7448_0630 PE=3 SV=2	Q4A797_MYCH7	80965.7	34	46	112	0.00392	0.616	IFHTNDEHGRLEYDDNKHNNYSGMDK	K	T	0.997	8.46	25	15.1	8.46	49	0.721	0.214	0.442	0	0	0	1	2	3149.38	1069.72		59750	133	158
Soluble fraction	Biological replicate 2	5'-nucleotidase OS=Mycoplasma hyopneumoniae (strain 7448) GN=MHP7448_0630 PE=3 SV=2	Q4A797_MYCH7	80965.7	34	46	112	0.00392	0.616	IFHTNDEHGRLEYDDNKHNNYSGMDKTGQYLK	K	K	0.997	24.6	25	18.2	24.3					0	0	0	0	2	3839.75	1321.43		295466	133	164
Soluble fraction	Biological replicate 2	5'-nucleotidase OS=Mycoplasma hyopneumoniae (strain 7448) GN=MHP7448_0630 PE=3 SV=2	Q4A797_MYCH7	80965.7	34	46	112	0.00392	0.616	INNKPIDDNKFYYLSTNDYLSAGGDGYQMLNLGK	K	N	0.997	31.2	25	44.3	31.2	107	12.6	0.704	0.515	0	0	1	1	2	3841.84	2884.34		354924	612	645
Soluble fraction	Biological replicate 2	5'-nucleotidase OS=Mycoplasma hyopneumoniae (strain 7448) GN=MHP7448_0630 PE=3 SV=2	Q4A797_MYCH7	80965.7	34	46	112	0.00392	0.616	IREEYFSVVEK	K	Y	0.997	65.6	25	65.8	57.7	64.7	8.01	0.631	0.864	0	2	3	0	2	1398.73	1551.86		4540740	55	65
Soluble fraction	Biological replicate 2	5'-nucleotidase OS=Mycoplasma hyopneumoniae (strain 7448) GN=MHP7448_0630 PE=3 SV=2	Q4A797_MYCH7	80965.7	34	46	112	0.00392	0.616	ISKEQVQSTKNEIATLDNSLGLINGGSLR	K	T	0.997	25.3	25	24	25.2	62.2	1.59	0.42	0.483	0	0	0	3	2	3085.65	2679.92		2009150	498	526
Soluble fraction	Biological replicate 2	5'-nucleotidase OS=Mycoplasma hyopneumoniae (strain 7448) GN=MHP7448_0630 PE=3 SV=2	Q4A797_MYCH7	80965.7	34	46	112	0.00392	0.616	KMPFISANVYWR	R	Q	0.997	33.7	25	32.6	31.9	43.2	3.85	0.435	0.75	0	1	2	0	2	1511.78	2298.02		1369770	233	244
Soluble fraction	Biological replicate 2	5'-nucleotidase OS=Mycoplasma hyopneumoniae (strain 7448) GN=MHP7448_0630 PE=3 SV=2	Q4A797_MYCH7	80965.7	34	46	112	0.00392	0.616	NEIATLDNSLGLINGGSLR	K	T	0.997	123	25	54.3	123	86.9	7.31	0.657	0.632	0	4	0	0	2	1957.04	2962.17		869017	508	526
Soluble fraction	Biological replicate 2	5'-nucleotidase OS=Mycoplasma hyopneumoniae (strain 7448) GN=MHP7448_0630 PE=3 SV=2	Q4A797_MYCH7	80965.7	34	46	112	0.00392	0.616	NQQVDIPQEALTK	K	S	0.997	70.9	25	56.5	67.1	70.2	7.44	0.64	0.769	0	3	0	0	2	1483.78	1626.1		1799820	697	709
Soluble fraction	Biological replicate 2	5'-nucleotidase OS=Mycoplasma hyopneumoniae (strain 7448) GN=MHP7448_0630 PE=3 SV=2	Q4A797_MYCH7	80965.7	34	46	112	0.00392	0.616	NSFWVEFTDPVPETQK	K	V	0.997	64	25	45.8	64	71.6	12.1	0.689	0.625	0	3	0	0	2	1923.91	2984.27		651131	306	321
Soluble fraction	Biological replicate 2	5'-nucleotidase OS=Mycoplasma hyopneumoniae (strain 7448) GN=MHP7448_0630 PE=3 SV=2	Q4A797_MYCH7	80965.7	34	46	112	0.00392	0.616	RGDVLGVSPFGNR	K	I	0.997	48.9	25	42.3	48.9	60.7	4.82	0.565	0.885	0	3	2	0	2	1373.73	1700.29		2329880	536	548
Soluble fraction	Biological replicate 2	5'-nucleotidase OS=Mycoplasma hyopneumoniae (strain 7448) GN=MHP7448_0630 PE=3 SV=2	Q4A797_MYCH7	80965.7	34	46	112	0.00392	0.616	TKIESWVWKPDTTSFK	K	I	0.997	33.8	25	22.6	33.8	51.5	2.92	0.443	0.625	0	0	3	1	2	1953.01	2032.86		7012830	596	611
Soluble fraction	Biological replicate 2	5'-nucleotidase OS=Mycoplasma hyopneumoniae (strain 7448) GN=MHP7448_0630 PE=3 SV=2	Q4A797_MYCH7	80965.7	34	46	112	0.00392	0.616	TLEYGLSMGK	K	Q	0.997	56.7	25	53.7	56.7	47	4.62	0.572	0.7	0	2	0	0	2	1098.55	1705.12		733863	562	571
Soluble fraction	Biological replicate 2	5'-nucleotidase OS=Mycoplasma hyopneumoniae (strain 7448) GN=MHP7448_0630 PE=3 SV=2	Q4A797_MYCH7	80965.7	34	46	112	0.00392	0.616	TPYWIGR	K	V	0.986	31.5	25	42.5	31.5	40.6	2.49	0.362	0.857	0	3	0	0	2	892.468	1588.04		2428270	471	477
Soluble fraction	Biological replicate 2	5'-nucleotidase OS=Mycoplasma hyopneumoniae (strain 7448) GN=MHP7448_0630 PE=3 SV=2	Q4A797_MYCH7	80965.7	34	46	112	0.00392	0.616	VAVIGLTTPDTK	K	I	0.997	85.5	25	68.8	85.5	65.2	7.74	0.646	0.792	0	3	0	0	2	1214.7	1817.68		1987900	288	299
Soluble fraction	Biological replicate 2	5'-nucleotidase OS=Mycoplasma hyopneumoniae (strain 7448) GN=MHP7448_0630 PE=3 SV=2	Q4A797_MYCH7	80965.7	34	46	112	0.00392	0.616	VFNSPGVFEHVQSIEINK	K	T	0.997	93.6	25	36.5	90.8	88.2	9.77	0.701	0.667	0	1	1	0	2	2044.05	2254.62		1376990	453	470
Soluble fraction	Biological replicate 2	5'-nucleotidase OS=Mycoplasma hyopneumoniae (strain 7448) GN=MHP7448_0630 PE=3 SV=2	Q4A797_MYCH7	80965.7	34	46	112	0.00392	0.616	VFNSPGVFEHVQSIEINKTPYWIGR	K	V	0.997	75.5	25	19.8	75.5	68.4	6.2	0.604	0.48	0	0	3	3	2	2917.5	2711.87		1518860000000	453	477
Soluble fraction	Biological replicate 2	5'-nucleotidase OS=Mycoplasma hyopneumoniae (strain 7448) GN=MHP7448_0630 PE=3 SV=2	Q4A797_MYCH7	80965.7	34	46	112	0.00392	0.616	VFQPYIIK	R	E	0.997	19.5	25	31	19.5	32.8	1.54	0.335	0.625	0	3	0	0	2	1007.59	1918.65		2107200	273	280
Soluble fraction	Biological replicate 2	5'-nucleotidase OS=Mycoplasma hyopneumoniae (strain 7448) GN=MHP7448_0630 PE=3 SV=2	Q4A797_MYCH7	80965.7	34	46	112	0.00392	0.616	VFQPYIIKELENGLK	R	V	0.997	28.9	25	28.2	26.4	62.5	4.34	0.56	0.8	0	0	3	0	2	1791.01	2932.53		1705360	273	287
Soluble fraction	Biological replicate 2	5'-nucleotidase OS=Mycoplasma hyopneumoniae (strain 7448) GN=MHP7448_0630 PE=3 SV=2	Q4A797_MYCH7	80965.7	34	46	112	0.00392	0.616	VIKEIQEKDPSISFIIATTHLGVGR	K	T	0.997	54.3	25	18.4	54.3	68.4	3.92	0.535	0.68	0	0	0	1	2	2751.54	2543.16		565867	322	346
Soluble fraction	Biological replicate 2	5'-nucleotidase OS=Mycoplasma hyopneumoniae (strain 7448) GN=MHP7448_0630 PE=3 SV=2	Q4A797_MYCH7	80965.7	34	46	112	0.00392	0.616	VKPTSLGVMTADAIAWEYAK	R	I	0.997	52.1	25	18.4	52.1	65.8	8	0.606	0.6	0	0	6	0	2	2151.12	2578.14		4188480	478	497
Soluble fraction	Biological replicate 2	5'-nucleotidase OS=Mycoplasma hyopneumoniae (strain 7448) GN=MHP7448_0630 PE=3 SV=2	Q4A797_MYCH7	80965.7	34	46	112	0.00392	0.616	VWVTQTEAYAK	K	W	0.997	43	25	48.2	43	52.7	3.85	0.594	0.727	0	3	0	0	2	1295.66	1554.07		2648320	387	397
Soluble fraction	Biological replicate 2	5'-nucleotidase OS=Mycoplasma hyopneumoniae (strain 7448) GN=MHP7448_0630 PE=3 SV=2	Q4A797_MYCH7	80965.7	34	46	112	0.00392	0.616	WLGDIDLVFDTETGEIVK	K	I	0.997	66.6	25	33.8	66.6	43.6	3.72	0.417	0.361	0	2	0	0	2	2050.04	3721.24		260786	398	415
Soluble fraction	Biological replicate 2	5'-nucleotidase OS=Mycoplasma hyopneumoniae (strain 7448) GN=MHP7448_0630 PE=3 SV=2	Q4A797_MYCH7	80965.7	34	46	112	0.00392	0.616	YGQYLEK	K	L	0.986	29.8	25	38.4	19.7	45.7	3.17	0.389	1	0	4	0	0	2	900.446	966.705		570191	665	671
Soluble fraction	Biological replicate 2	5'-nucleotidase OS=Mycoplasma hyopneumoniae (strain 7448) GN=MHP7448_0630 PE=3 SV=2	Q4A797_MYCH7	80965.7	34	46	112	0.00392	0.616	YIGYDSVAIGNHEFDYGIR	K	H	0.997	39.6	25	27.4	37.9	66.6	5.7	0.619	0.632	0	0	5	0	2	2189.03	2459.6		1327160000000	198	216
Soluble fraction	Biological replicate 2	5'-nucleotidase OS=Mycoplasma hyopneumoniae (strain 7448) GN=MHP7448_0630 PE=3 SV=2	Q4A797_MYCH7	80965.7	34	46	112	0.00392	0.616	YSNTLNDFQAK	K	I	0.997	54	25	48.5	51.9	56.3	4.92	0.43	0.773	0	3	0	0	2	1300.62	1388.1		3236810	66	76
Soluble fraction	Biological replicate 3	5'-nucleotidase OS=Mycoplasma hyopneumoniae (strain 7448) GN=MHP7448_0630 PE=3 SV=2	Q4A797_MYCH7	80965.7	37	49	117	0.00352	0.669	DLFAHTFQEYLSSDFTK	K	N	0.997	89.3	25	31.5	89.3	96.3	15	0.753	0.765	0	2	1	0	2	2048.96	3284.3		1389260	680	696
Soluble fraction	Biological replicate 3	5'-nucleotidase OS=Mycoplasma hyopneumoniae (strain 7448) GN=MHP7448_0630 PE=3 SV=2	Q4A797_MYCH7	80965.7	37	49	117	0.00352	0.669	DLLLSAGDLIQGLPLSDTDKGK	K	T	0.997	38.7	25	32.6	35.2	57	3.54	0.53	0.409	0	0	4	0	2	2269.23	3416.35		2827980	169	190
Soluble fraction	Biological replicate 3	5'-nucleotidase OS=Mycoplasma hyopneumoniae (strain 7448) GN=MHP7448_0630 PE=3 SV=2	Q4A797_MYCH7	80965.7	37	49	117	0.00352	0.669	DLSEHYIK	R	K	0.997	39	25	42.3	39	43.1	2.77	0.404	0.812	0	2	0	0	2	1004.5	1090.32		232179	432	439
Soluble fraction	Biological replicate 3	5'-nucleotidase OS=Mycoplasma hyopneumoniae (strain 7448) GN=MHP7448_0630 PE=3 SV=2	Q4A797_MYCH7	80965.7	37	49	117	0.00352	0.669	DSSQKDLFAHTFQEYLSSDFTK	K	N	0.997	83.7	25	96.7	83.7	78.3	8.96	0.641	0.636	0	0	3	1	2	2594.2	2965.6		4142440	675	696
Soluble fraction	Biological replicate 3	5'-nucleotidase OS=Mycoplasma hyopneumoniae (strain 7448) GN=MHP7448_0630 PE=3 SV=2	Q4A797_MYCH7	80965.7	37	49	117	0.00352	0.669	EIQEKDPSISFIIATTHLGVGR	K	T	0.997	57.3	25	22	56.2	88	6.19	0.559	0.818	0	0	0	3	2	2411.29	2701.14		2279530	325	346
Soluble fraction	Biological replicate 3	5'-nucleotidase OS=Mycoplasma hyopneumoniae (strain 7448) GN=MHP7448_0630 PE=3 SV=2	Q4A797_MYCH7	80965.7	37	49	117	0.00352	0.669	EQVQSTKNEIATLDNSLGLINGGSLR	K	T	0.997	28.5	25	22.2	28.5	49.5	2.68	0.465	0.327	0	0	3	0	2	2757.44	2748.65		1669460	501	526
Soluble fraction	Biological replicate 3	5'-nucleotidase OS=Mycoplasma hyopneumoniae (strain 7448) GN=MHP7448_0630 PE=3 SV=2	Q4A797_MYCH7	80965.7	37	49	117	0.00352	0.669	GDVLGVSPFGNR	R	I	0.997	19.7	25	25.1	19.7	28.8	2.28	0.413	0.375	0	1	0	0	2	1217.63	2108.52		1361360	537	548
[truncated: 17,885 more rows]

## Sheet: Table S1B
Supplementary Table 1B: Peptides identified in M. hyopneumoniae J samples
[truncated: 17,219 more rows]

## Sheet: Table S1C
Supplementary Table 1C: Peptides identified in M. flocculare samples
[truncated: 17,240 more rows]
