# Supplementary material for: Comparative proteomics of two Mycoplasma hyopneumoniae strains and Mycoplasma flocculare identified potential porcine enzootic pneumonia determinants
Source: Virulence. 2018 Aug 12;9(1):1230–46. doi: 10.1080/21505594.2018.1499379 (PMC6104684; doi:10.1080/21505594.2018.1499379)
Supplement: Supplemental Material [file kvir-09-01-1499379-s001.zip › Table_S2.xlsx]

## Sheet: Table S2A
Supplementary Table 2A: Proteins identified by LC-MS/MS in M. hyopneumoniae 7448 samples
Protein fraction (1)	NCBI ID	Protein accession numbers (UNIPROT)	Protein name	Protein molecular weight (kDa)	Exclusive unique peptide count (2)	Exclusive unique spectrum count (2)	Exclusive spectrum count (2)	Percentage of total spectra (2)	Percentage sequence coverage (2)	Quantitative value (emPAI) (2)	Potential virulence factors categories(3)
Insoluble fraction	MHP7448_0631	Q4A796_MYCH7	1-acyl-sn-glycerol-3-phosphate acyltransferase	29	4	4	7.33333	0.000929333	0.234333	0.652333
Insoluble fraction	MHP7448_0595	GPMI_MYCH7	2,3-bisphosphoglycerate-independent phosphoglycerate mutase	57	4	4.33333	7.66667	0.000991	0.119367	0.318333
Soluble fraction	MHP7448_0595	GPMI_MYCH7	2,3-bisphosphoglycerate-independent phosphoglycerate mutase	56.9788	25.3333	35.3333	85.3333	0.00293333	0.573	9.7454
Insoluble fraction	MHP7448_0169	RS11_MYCH7	30S ribosomal protein S11	15	2.66667	3.33333	6.66667	0.000836333	0.266	1.438
Soluble fraction	MHP7448_0169	RS11_MYCH7	30S ribosomal protein S11	14.6513	7.33333	11.3333	29.6667	0.00103	0.617	16.9053
Soluble fraction	MHP7448_0077	RS12_MYCH7	30S ribosomal protein S12	15.4628	6	9.5	22.5	0.0007885	0.417	9.5592
Soluble fraction	MHP7448_0170	RS13_MYCH7	30S ribosomal protein S13	15.7161	5	7	15.6667	0.000525	0.309	4.4281
Insoluble fraction	MHP7448_0103	RS15_MYCH7	30S ribosomal protein S15	10	2	2.33333	4.33333	0.000567667	0.398	1.17267
Soluble fraction	MHP7448_0103	RS15_MYCH7	30S ribosomal protein S15	10.3734	3	3.66667	7.33333	0.000246	0.462333	2.58862
Soluble fraction	MHP7448_0286	RS16_MYCH7	30S ribosomal protein S16	10.3544	2	2.66667	6.33333	0.000214	0.295	1.76592
Soluble fraction	MHP7448_0185	RS17_MYCH7	30S ribosomal protein S17	11.1827	3.33333	3.33333	8	0.000270667	0.280667	1.776
Soluble fraction	MHP7448_0294	RS18_MYCH7	30S ribosomal protein S18	10.286	3	3.66667	11.3333	0.000389667	0.329333	2.4924
Soluble fraction	MHP7448_0190	RS19_MYCH7	30S ribosomal protein S19	10.2693	3	3.5	7.5	0.000238	0.4725	2.03253
Insoluble fraction	MHP7448_0055	RS2_MYCH7	30S ribosomal protein S2	36	3	3	5.66667	0.000715	0.179333	0.353333
Soluble fraction	MHP7448_0055	RS2_MYCH7	30S ribosomal protein S2	35.8084	15.6667	20.6667	59.3333	0.00201333	0.542667	8.08353
Insoluble fraction	MHP7448_0188	RS3_MYCH7	30S ribosomal protein S3	26	5	5.33333	7.66667	0.00101467	0.237667	1.097
Soluble fraction	MHP7448_0188	RS3_MYCH7	30S ribosomal protein S3	25.7671	10	13.3333	31.3333	0.00106833	0.423	7.21677
Insoluble fraction	MHP7448_0576	RS4_MYCH7	30S ribosomal protein S4	24	6.33333	7	11	0.00141	0.302333	1.93367
Soluble fraction	MHP7448_0576	RS4_MYCH7	30S ribosomal protein S4	23.9676	12	13.6667	39	0.00134	0.538333	6.70313
Insoluble fraction	MHP7448_0177	RS5_MYCH7	30S ribosomal protein S5	24	2	2	3	0.000407	0.095	0.225333
Soluble fraction	MHP7448_0177	RS5_MYCH7	30S ribosomal protein S5	24.1664	15	17.3333	48	0.00163	0.486	17.92
Soluble fraction	MHP7448_0296	RS6_MYCH7	30S ribosomal protein S6	29.1077	21	31.3333	75.6667	0.00257667	0.618	80.4313
Insoluble fraction	MHP7448_0076	RS7_MYCH7	30S ribosomal protein S7	18	4.33333	4.66667	9	0.00116333	0.277667	1.48333
Soluble fraction	MHP7448_0076	RS7_MYCH7	30S ribosomal protein S7	18.0377	8.66667	10.3333	26.3333	0.000890667	0.472333	9.90107
Soluble fraction	MHP7448_0180	RS8_MYCH7	30S ribosomal protein S8	14.6142	9.66667	14	41	0.00141667	0.781333	34.9637
Insoluble fraction	MHP7448_0650	RS9_MYCH7	30S ribosomal protein S9	15	2	2.5	3.5	0.000483	0.197	0.544
Soluble fraction	MHP7448_0650	RS9_MYCH7	30S ribosomal protein S9	14.6529	4	6	17	0.000573667	0.411667	3.6077
Insoluble fraction	MHP7448_0438	Q4A7T3_MYCH7	3-hexulose-6-phosphate synthase	25	2	3	6.33333	0.000810333	0.158	0.531
Soluble fraction	MHP7448_0438	Q4A7T3_MYCH7	3-hexulose-6-phosphate synthase	24.9069	12.3333	16.3333	40.3333	0.001372	0.542	11.7742
Insoluble fraction	MHP7448_0513	Q4A7L0_MYCH7	46 kDa surface antigen (p46)	46	19	28.6667	92	0.0118333	0.542333	10.3833	Adhesin
Soluble fraction	MHP7448_0513	Q4A7L0_MYCH7	46K surface antigen	45.7338	30.6667	50.6667	137.667	0.00477667	0.766	74.5373	Adhesin
Insoluble fraction	MHP7448_0459	RL1_MYCH7	50S ribosomal protein L1	26	4.66667	5.66667	10	0.00128667	0.29	1.21967
Soluble fraction	MHP7448_0459	RL1_MYCH7	50S ribosomal protein L1	25.6019	8.66667	10	29	0.000996333	0.467667	3.50097
Insoluble fraction	MHP7448_0619	RL10_MYCH7	50S ribosomal protein L10	20	2.5	3	5.5	0.000666	0.1285	0.471667
Soluble fraction	MHP7448_0619	RL10_MYCH7	50S ribosomal protein L10	20.1691	3	3	6.33333	0.000214	0.1402	0.69941
Insoluble fraction	MHP7448_0460	Q4A7R2_MYCH7	50S ribosomal protein L11	17	2	2.5	4	0.0004875	0.141	0.466667
Soluble fraction	MHP7448_0460	Q4A7R2_MYCH7	50S ribosomal protein L11	16.5597	6.33333	7.33333	17.3333	0.000586667	0.550667	3.75387
Soluble fraction	MHP7448_0651	RL13_MYCH7	50S ribosomal protein L13	16.6511	3	4.66667	7.66667	0.000267	0.254667	1.66103
Insoluble fraction	MHP7448_0184	RL14_MYCH7	50S ribosomal protein L14	13	3	3	5	0.0006065	0.262	0.786667
Soluble fraction	MHP7448_0184	RL14_MYCH7	50S ribosomal protein L14	13.2228	6.33333	8.33333	24.3333	0.000836	0.450667	8.81913
Insoluble fraction	MHP7448_0176	RL15_MYCH7	50S ribosomal protein L15	17	3.33333	3.33333	6	0.000758	0.312667	1.03133
Soluble fraction	MHP7448_0176	RL15_MYCH7	50S ribosomal protein L15	16.7283	7.66667	8.33333	24.3333	0.000843667	0.492333	5.72753
Insoluble fraction	MHP7448_0187	RL16_MYCH7	50S ribosomal protein L16	15	2	3	5.5	0.0007045	0.2315	0.685333
Soluble fraction	MHP7448_0167	RL17_MYCH7	50S ribosomal protein L17	13.844	2	2	4	0.000151	0.15	0.52231
Insoluble fraction	MHP7448_0178	RL18_MYCH7	50S ribosomal protein L18	14	2.66667	2.66667	5	0.000669333	0.253333	0.952667
Soluble fraction	MHP7448_0178	RL18_MYCH7	50S ribosomal protein L18	14.3136	3	3	7	0.0002295	0.194	0.746563
Insoluble fraction	MHP7448_0284	RL19_MYCH7	50S ribosomal protein L19	14	4.33333	5.33333	9	0.00116333	0.361	2.74
Soluble fraction	MHP7448_0284	RL19_MYCH7	50S ribosomal protein L19	14.2315	4.66667	5.33333	13.3333	0.000458	0.457333	2.67237
Insoluble fraction	MHP7448_0191	RL2_MYCH7	50S ribosomal protein L2	31	3.66667	6	11	0.00140667	0.209	1.00567
Soluble fraction	MHP7448_0191	RL2_MYCH7	50S ribosomal protein L2	31.1981	6.33333	9.33333	21	0.000723	0.358333	1.92433
Soluble fraction	MHP7448_0123	RL20_MYCH7	50S ribosomal protein L20	13.8389	3	4	9.33333	0.000322	0.318667	1.75393
Soluble fraction	MHP7448_0131	RL21_MYCH7	50S ribosomal protein L21	11.2407	3.66667	5.33333	12	0.000421	0.532	4.42097
Insoluble fraction	MHP7448_0189	RL22_MYCH7	50S ribosomal protein L22	22	3.66667	6	10.6667	0.00137667	0.243	1.69867
Soluble fraction	MHP7448_0189	RL22_MYCH7	50S ribosomal protein L22	21.9952	14.3333	23.6667	59.3333	0.00202667	0.756667	71.4583
Soluble fraction	MHP7448_0192	RL23_MYCH7	50S ribosomal protein L23	19.0405	6.66667	8.33333	21.3333	0.000713	0.455	5.14493
Insoluble fraction	MHP7448_0183	RL24_MYCH7	50S ribosomal protein L24	12	2	2	4	0.0004855	0.262	0.536
Soluble fraction	MHP7448_0183	RL24_MYCH7	50S ribosomal protein L24	11.5798	2	2	4.5	0.0001425	0.2755	0.650297
Insoluble fraction	MHP7448_0132	Q4A8N2_MYCH7	50S ribosomal protein L27	9	2	2.66667	4.33333	0.000566333	0.405	1.70333
Soluble fraction	MHP7448_0132	Q4A8N2_MYCH7	50S ribosomal protein L27	9.1041	3.33333	3.66667	8.33333	0.000288667	0.508	2.90553
Insoluble fraction	MHP7448_0186	Q4A8H9_MYCH7	50S ribosomal protein L29	14	3	4	8	0.0009705	0.227	1.10667
Soluble fraction	MHP7448_0186	Q4A8H9_MYCH7	50S ribosomal protein L29	14.1189	2	2	5	0.000171	0.223	0.63054
Insoluble fraction	MHP7448_0194	RL3_MYCH7	50S ribosomal protein L3	25	4	5	9	0.0010875	0.3155	0.696667
Soluble fraction	MHP7448_0194	RL3_MYCH7	50S ribosomal protein L3	24.9781	16	23.6667	64.3333	0.00221	0.658333	30.1723
Insoluble fraction	MHP7448_0193	RL4_MYCH7	50S ribosomal protein L4	24	3.5	4	7	0.0008425	0.22425	0.583333
Soluble fraction	MHP7448_0193	RL4_MYCH7	50S ribosomal protein L4	24.0564	8	11.6667	28.3333	0.000966667	0.492	5.9826
Insoluble fraction	MHP7448_0182	RL5_MYCH7	50S ribosomal protein L5	20	4.33333	4.33333	9.66667	0.001224	0.234	1.13933
Soluble fraction	MHP7448_0182	RL5_MYCH7	50S ribosomal protein L5	20.3738	7	8.66667	21.6667	0.000721667	0.416	4.19333
Insoluble fraction	MHP7448_0179	Q4A8I6_MYCH7	50S ribosomal protein L6	20	3.66667	4	8.33333	0.001093	0.251333	1.02
Soluble fraction	MHP7448_0179	Q4A8I6_MYCH7	50S ribosomal protein L6	19.875	9.66667	11.6667	28	0.000951667	0.614333	8.27063
Insoluble fraction	MHP7448_0618	RL7_MYCH7	50S ribosomal protein L7/L12	13	4.66667	5.66667	7.66667	0.00103	0.460333	3.70333
Soluble fraction	MHP7448_0618	RL7_MYCH7	50S ribosomal protein L7/L12	12.9522	5.5	5.5	13.5	0.0004255	0.467	3.04973
Soluble fraction	MHP7448_0645	RL9_MYCH7	50S ribosomal protein L9	16.4277	3	3.33333	7	0.000231333	0.236667	1.32228
Soluble fraction	MHP7448_0581	Q4A7E5_MYCH7	5'-3' exonuclease	34.216	4.33333	4.33333	10	0.000344667	0.273	0.655673
Insoluble fraction	MHP7448_0226	IOLC_MYCH7	5-dehydro-2-deoxygluconokinase	38	3	3.5	6.5	0.000792	0.154	0.257333
Soluble fraction	MHP7448_0226	IOLC_MYCH7	5-dehydro-2-deoxygluconokinase	38.4571	19	26.3333	69.3333	0.00235667	0.654	15.9045
Insoluble fraction	MHP7448_0630	Q4A797_MYCH7	5'-nucleotidase	81	18.6667	25.3333	46	0.00593667	0.373	2.16
Soluble fraction	MHP7448_0630	Q4A797_MYCH7	5'-nucleotidase	80.9657	34.6667	45.3333	107.667	0.00371	0.635667	7.10023
Insoluble fraction	MHP7448_0019	Q4A8Z3_MYCH7	ABC transporter ATP-binding protein	87	3.33333	3.66667	6	0.000803667	0.0909667	0.283667	Membrane trafficking
Insoluble fraction	MHP7448_0021	Q4A8Z1_MYCH7	ABC transporter ATP-binding protein	89	10	12	23	0.00296667	0.220667	0.763667	Membrane trafficking
Soluble fraction	MHP7448_0021	Q4A8Z1_MYCH7	ABC transporter ATP-binding protein	89.3046	5.33333	5.33333	13	0.000452667	0.129667	0.310623	Membrane trafficking
Insoluble fraction	MHP7448_0024	Q4A8Y8_MYCH7	ABC transporter ATP-binding protein	89	5.33333	6	9	0.00112933	0.120433	0.379333	Membrane trafficking
Soluble fraction	MHP7448_0210	Q4A8F5_MYCH7	ABC transporter ATP-binding protein	60.9143	23.3333	28.6667	67.6667	0.00234	0.505	4.66663	Membrane trafficking
Insoluble fraction	MHP7448_0305	Q4A861_MYCH7	ABC transporter ATP-binding protein	74	4	4.33333	7.66667	0.000979	0.104067	0.320667	Membrane trafficking
Insoluble fraction	MHP7448_0306	Q4A860_MYCH7	ABC transporter ATP-binding protein	87	6.66667	8.66667	14.3333	0.00184	0.181333	0.627333	Membrane trafficking
Insoluble fraction	MHP7448_0314	Q4A852_MYCH7	ABC transporter ATP-binding protein	88	15	18.3333	34.6667	0.00448	0.274333	1.22033	Membrane trafficking
Soluble fraction	MHP7448_0314	Q4A852_MYCH7	ABC transporter ATP-binding protein	87.6163	12	12.6667	27	0.000948667	0.256667	0.811227	Membrane trafficking
Insoluble fraction	MHP7448_0315	Q4A851_MYCH7	ABC transporter ATP-binding protein	75	12	14.3333	25	0.00322667	0.242	1.01	Membrane trafficking
Soluble fraction	MHP7448_0315	Q4A851_MYCH7	ABC transporter ATP-binding protein	74.7406	8	8	14.6667	0.000524333	0.166667	0.479343	Membrane trafficking
Insoluble fraction	MHP7448_0340	Q4A827_MYCH7	ABC transporter ATP-binding protein	91	6.33333	6.33333	9.33333	0.00120333	0.1182	0.286667	Membrane trafficking
Insoluble fraction	MHP7448_0383	Q4A7Y5_MYCH7	ABC transporter ATP-binding protein	86	8	8	13.3333	0.00173333	0.177667	0.398667	Membrane trafficking
Insoluble fraction	MHP7448_0452	Q4A7S0_MYCH7	ABC transporter ATP-binding protein	33	4.33333	4.66667	7.66667	0.00102267	0.21	0.712333	Membrane trafficking
Insoluble fraction	MHP7448_0369	Q4A7Z9_MYCH7	ABC transporter permease protein	85	6.33333	7	12	0.00154333	0.114933	0.351	Membrane trafficking
Soluble fraction	MHP7448_0369	Q4A7Z9_MYCH7	ABC transporter permease protein	84.5227	3.66667	4	6.66667	0.000241	0.0996	0.195325	Membrane trafficking
Insoluble fraction	MHP7448_0453	Q4A7R9_MYCH7	ABC transporter permease protein	305	18.6667	21	32.6667	0.00412333	0.1097	0.292333	Membrane trafficking
Insoluble fraction	MHP7448_0606	Q4A7C0_MYCH7	ABC transporter protein	66	3.5	3.5	7	0.000847	0.0877	0.141	Membrane trafficking
Insoluble fraction	MHP7448_0604	Q4A7C2_MYCH7	ABC transporter xylose-binding lipoprotein	50	18.6667	22.6667	78.6667	0.0103267	0.364333	4.19333	Membrane trafficking
Soluble fraction	MHP7448_0604	Q4A7C2_MYCH7	ABC transporter xylose-binding lipoprotein	49.8625	29.3333	40.6667	106.667	0.00368667	0.632667	22.6627	Membrane trafficking
Insoluble fraction	MHP7448_0508	Q4A7L5_MYCH7	Acetate kinase	44	9.66667	11.3333	17	0.00218	0.346	1.64267
Soluble fraction	MHP7448_0508	Q4A7L5_MYCH7	Acetate kinase	43.978	31	45.6667	123.333	0.00424	0.782	52.0963
Insoluble fraction	MHP7448_0454	Q4A7R8_MYCH7	Acyl carrier protein phosphodiesterase	22	2.66667	3.33333	6	0.000779	0.222	0.709333
Soluble fraction	MHP7448_0454	Q4A7R8_MYCH7	Acyl carrier protein phosphodiesterase	22.0395	14.6667	22.3333	58	0.00197667	0.783333	41.7137
Insoluble fraction	MHP7448_0114	APT_MYCH7	Adenine phosphoribosyltransferase	19	4	4.66667	7.33333	0.000929667	0.249333	1.43433
Soluble fraction	MHP7448_0114	APT_MYCH7	Adenine phosphoribosyltransferase	18.8506	19.3333	34.3333	93	0.00319667	0.910333	707.18
Insoluble fraction	MHP7448_0174	KAD_MYCH7	Adenylate kinase	24	4	4	6.5	0.0007825	0.2735	0.534
Soluble fraction	MHP7448_0174	KAD_MYCH7	Adenylate kinase	24.4063	9.33333	9.66667	24.6667	0.000829333	0.536	3.98183
Insoluble fraction	MHP7448_0663	Q4A764_MYCH7	Adhesin like-protein P146	149	58.3333	78.3333	205.667	0.0265667	0.474333	5.94	Adhesin
Soluble fraction	MHP7448_0663	Q4A764_MYCH7	Adhesin like-protein P146 MHP7448_0663	148.892	100	142.667	381	0.0129667	0.733333	53.3657	Adhesin
Insoluble fraction	MHP7448_0201	SYA_MYCH7	Alanine-tRNA ligase	102	2.66667	2.66667	3.66667	0.000476	0.0487	0.0990667
Soluble fraction	MHP7448_0201	SYA_MYCH7	Alanine-tRNA ligase	102.397	17.6667	18	39.3333	0.00135333	0.292333	1.02294
Soluble fraction	MHP7448_0081	Q4A8T1_MYCH7	Amino acid permease	50.9188	2	2	3.33333	0.000119067	0.121	0.125402	Membrane trafficking
Insoluble fraction	MHP7448_0357	Q4A811_MYCH7	Amino acid permease	58	4.33333	5.33333	10.3333	0.00134667	0.0970333	0.395333	Membrane trafficking
Soluble fraction	MHP7448_0357	Q4A811_MYCH7	Amino acid permease	57.6238	2	2	4	0.0001436	0.0762	0.08858	Membrane trafficking
Insoluble fraction	MHP7448_0129	Q4A8N5_MYCH7	Aminopeptidase	39	5	5.33333	9.66667	0.00127767	0.187667	0.636333	Protease
Soluble fraction	MHP7448_0129	Q4A8N5_MYCH7	Aminopeptidase	39.2578	23.3333	34.6667	127.667	0.00440667	0.814333	33.0287	Protease
Insoluble fraction	MHP7448_0012	SYR_MYCH7	Arginine-tRNA ligase	62	3	3	4.5	0.0006135	0.07025	0.127333
Soluble fraction	MHP7448_0012	SYR_MYCH7	Arginine-tRNA ligase	61.7209	6.33333	7	13	0.000472333	0.200667	0.537783
Insoluble fraction	MHP7448_0401	SYN_MYCH7	Asparagine-tRNA ligase	52	4.33333	4.66667	7.33333	0.000960667	0.136667	0.378
Soluble fraction	MHP7448_0401	SYN_MYCH7	Asparagine-tRNA ligase	52.3298	16.3333	28	70.3333	0.00241	0.553333	8.75447
Insoluble fraction	MHP7448_0243	Q4A8C2_MYCH7	Aspartate-tRNA ligase	66	2	2.5	3	0.000364	0.0564	0.0976667
Soluble fraction	MHP7448_0243	Q4A8C2_MYCH7	Aspartate-tRNA ligase	65.9619	7	8	23	0.000843667	0.185	0.628867
Insoluble fraction	MHP7448_0029	Q4A8Y3_MYCH7	Aspartyl/glutamyl-tRNA amidotransferase subunit B	54	4.33333	5	8	0.00105167	0.1196	0.402333
Soluble fraction	MHP7448_0029	Q4A8Y3_MYCH7	Aspartyl/glutamyl-tRNA(Asn/Gln) amidotransferase subunit B	53.8681	11.6667	13	29	0.000986	0.316667	1.52461
Insoluble fraction	MHP7448_0479	Q4A7P4_MYCH7	ATP synthase alpha chain	58	16.6667	21.6667	43	0.00551	0.395333	3.05	Membrane trafficking
Soluble fraction	MHP7448_0479	Q4A7P4_MYCH7	ATP synthase alpha chain	57.6438	25	33	86	0.00295	0.565	8.3324	Membrane trafficking
Insoluble fraction	MHP7448_0052	Q4A8W0_MYCH7	ATP synthase gamma chain	32	2	2.33333	4	0.000517	0.0652	0.295667
Insoluble fraction	MHP7448_0051	ATPA_MYCH7	ATP synthase subunit alpha	56	13	14.3333	25.3333	0.00326333	0.316667	1.55	Membrane trafficking
Soluble fraction	MHP7448_0051	ATPA_MYCH7	ATP synthase subunit alpha	55.7029	12.6667	14	32.6667	0.00113733	0.328667	1.48377	Membrane trafficking
Insoluble fraction	MHP7448_0049	ATPF_MYCH7	ATP synthase subunit b	22	3.33333	3.66667	7	0.000912	0.198667	0.797333	Membrane trafficking
Insoluble fraction	MHP7448_0053	ATPB_MYCH7	ATP synthase subunit beta	52	13	15.6667	26.6667	0.00337	0.435333	2.134	Membrane trafficking
Soluble fraction	MHP7448_0053	ATPB_MYCH7	ATP synthase subunit beta	51.5748	21.3333	23.6667	55.6667	0.00188667	0.705333	5.1231	Membrane trafficking
Insoluble fraction	MHP7448_0111	PFKA_MYCH7	ATP-dependent 6-phosphofructokinase	35	2.5	2.5	3	0.0003615	0.12405	0.194333
Soluble fraction	MHP7448_0111	PFKA_MYCH7	ATP-dependent 6-phosphofructokinase	34.9551	20.3333	32.3333	90	0.00310667	0.654333	37.1683
Insoluble fraction	MHP7448_0403	Q4A7W7_MYCH7	ATP-dependent helicase PcrA	87	4	4.33333	6.33333	0.000799333	0.0858333	0.199467
Insoluble fraction	MHP7448_0101	Q4A8R1_MYCH7	ATP-dependent protease binding protein	80	5.33333	7.66667	13.3333	0.00171	0.115	0.422333	Protease
Soluble fraction	MHP7448_0101	Q4A8R1_MYCH7	ATP-dependent protease binding protein	79.5254	4.66667	5	10	0.000361667	0.103567	0.260913	Protease
Insoluble fraction	MHP7448_0206	Q4A8F9_MYCH7	ATP-dependent zinc metalloprotease FtsH	79	17.6667	25	47	0.00607667	0.361667	2.21333	Protease
Soluble fraction	MHP7448_0206	Q4A8F9_MYCH7	ATP-dependent zinc metalloprotease FtsH	78.5074	16.3333	19.3333	49.3333	0.00178333	0.364667	1.74936	Protease
Insoluble fraction	MHP7448_0071	Q4A8U1_MYCH7	Bacterial nucleoid DNA-binding protein	11	3.66667	3.66667	7	0.000933	0.416667	2.24333
Soluble fraction	MHP7448_0071	Q4A8U1_MYCH7	Bacterial nucleoid DNA-binding protein	10.6702	8	15	120	0.00404333	0.788333	217.167
Insoluble fraction	MHP7448_0068	Q4A8U4_MYCH7	Chaperone protein DnaJ	42	9	11.3333	19.6667	0.00263667	0.31	1.75333
Soluble fraction	MHP7448_0068	Q4A8U4_MYCH7	Chaperone protein DnaJ	41.7047	18.6667	28.3333	68.6667	0.00240667	0.594667	15.405
Soluble fraction	MHP7448_0067	DNAK_MYCH7	Chaperone protein DnaK	65.6217	68.6667	126.667	784.667	0.0272	0.792667	999.223
Insoluble fraction	MHP7448_0067	DNAK_MYCH7	Chaperone protein DnaK (Heat shock 70 kDa protein)	66	26.6667	38	307.333	0.0407	0.494667	7.28333
Insoluble fraction	MHP7448_0657	Q4A770_MYCH7	Chromosome partition protein Smc	111	9.33333	9.66667	16	0.00202333	0.147833	0.382333
Soluble fraction	MHP7448_0657	Q4A770_MYCH7	Chromosome partition protein Smc	111.22	26.6667	30.3333	73.3333	0.00261333	0.397	2.10822
Soluble fraction	MHP7448_0280	Q4A885_MYCH7	CTP synthase	60.275	11.6667	15	36.6667	0.00127	0.295667	1.51513
Soluble fraction	MHP7448_0157	Q4A8K8_MYCH7	Cytidine deaminase	14.8386	3.66667	3.66667	9	0.000307333	0.321	1.35787
Insoluble fraction	MHP7448_0157	Q4A8K8_MYCH7	Cytidine deaminase (Cytidine aminohydrolase)	15	3	3	5	0.0006065	0.29	0.673333
Insoluble fraction	MHP7448_0527	DEOC_MYCH7	Deoxyribose-phosphate aldolase	24	2	2	3.66667	0.000476	0.152	0.335
Soluble fraction	MHP7448_0527	DEOC_MYCH7	Deoxyribose-phosphate aldolase	24.4785	8	11	24.3333	0.000833	0.442	4.15407
Insoluble fraction	MHP7448_0006	Q4A906_MYCH7	DHH family phosphoesterase	37	2.66667	3	4.66667	0.000604333	0.137	0.345
Soluble fraction	MHP7448_0006	Q4A906_MYCH7	DHH family phosphoesterase	37.3574	3	3	6	0.0002	0.12555	0.225583
Insoluble fraction	MHP7448_0488	Q4A7N5_MYCH7	Diadenylate cyclase	22	7	7.66667	14.3333	0.00187667	0.391	2.32
Insoluble fraction	MHP7448_0506	Q4A7L7_MYCH7	Dihydrolipoamide acetyltransferase	33	12.6667	14.3333	32	0.00416667	0.381667	4.02333
Soluble fraction	MHP7448_0506	Q4A7L7_MYCH7	Dihydrolipoamide acetyltransferase	32.974	15.6667	22	56	0.00196667	0.517	11.4471
Insoluble fraction	MHP7448_0571	Q4A7F5_MYCH7	Dihydrolipoamide dehydrogenase	51	3	4	6	0.000760333	0.0993667	0.33
Soluble fraction	MHP7448_0571	Q4A7F5_MYCH7	Dihydrolipoamide dehydrogenase	50.6279	31.6667	42	105.667	0.00362	0.613667	22.33
Insoluble fraction	MHP7448_0507	Q4A7L6_MYCH7	Dihydrolipoyl dehydrogenase	67	13.3333	16.6667	32.6667	0.00425	0.301	1.45667
Soluble fraction	MHP7448_0507	Q4A7L6_MYCH7	Dihydrolipoyl dehydrogenase	67.066	34	48.3333	208.667	0.00709333	0.581333	17.121
Soluble fraction	MHP7448_0403	Q4A7W7_MYCH7	DNA helicase	87.2494	10.6667	12.6667	28.3333	0.00102533	0.202133	0.82112
Insoluble fraction	MHP7448_0266	DNLJ_MYCH7	DNA ligase	79	4	4	6	0.0007185	0.0814	0.1364
Soluble fraction	MHP7448_0266	DNLJ_MYCH7	DNA ligase	79.473	8.33333	8.33333	20.6667	0.000720333	0.163867	0.576757
Insoluble fraction	MHP7448_0002	Q4A910_MYCH7	DNA polymerase III subunit beta	43	4	4.33333	7.66667	0.000992	0.154333	0.435
Soluble fraction	MHP7448_0002	Q4A910_MYCH7	DNA polymerase III subunit beta	43.2794	19.3333	24.6667	66	0.00231667	0.633333	7.52137
Insoluble fraction	MHP7448_0256	Q4A8A9_MYCH7	DNA polymerase III subunit gamma/tau	84	2.5	3.5	5	0.0006785	0.0742	0.108667
Soluble fraction	MHP7448_0256	Q4A8A9_MYCH7	DNA polymerase III subunit gamma/tau	83.8892	3.5	4	8	0.0003011	0.09175	0.12827
Insoluble fraction	MHP7448_0033	Q4A8X9_MYCH7	DNA topoisomerase	97	2.33333	2.33333	3.33333	0.000423667	0.0311	0.0908667
Insoluble fraction	MHP7448_0109	Q4A8Q5_MYCH7	DNA topoisomerase	72	2.33333	2.33333	3.33333	0.000434667	0.0605	0.124
Soluble fraction	MHP7448_0033	Q4A8X9_MYCH7	DNA topoisomerase (ATP-hydrolyzing)	97.147	17	19.3333	46	0.001625	0.279	1.21218
Soluble fraction	MHP7448_0034	Q4A8X8_MYCH7	DNA topoisomerase (ATP-hydrolyzing)	73.1964	7.33333	7.66667	16.6667	0.000613667	0.1663	0.513843
Soluble fraction	MHP7448_0109	Q4A8Q5_MYCH7	DNA topoisomerase (ATP-hydrolyzing)	72.2152	16.3333	17.6667	41.6667	0.00146	0.349333	1.46347
Soluble fraction	MHP7448_0528	Q4A7J5_MYCH7	DNA topoisomerase (ATP-hydrolyzing)	95.3599	21.6667	25.6667	60	0.00206	0.334	1.79973
Soluble fraction	MHP7448_0283	Q4A882_MYCH7	DNA topoisomerase 1	73.3048	5	5	9.5	0.0003601	0.14215	0.220143
Insoluble fraction	MHP7448_0168	RPOA_MYCH7	DNA-directed RNA polymerase subunit alpha	37	6	7	11	0.00140667	0.227	1.00633
Soluble fraction	MHP7448_0168	RPOA_MYCH7	DNA-directed RNA polymerase subunit alpha	37.3748	20.3333	29	84	0.0029	0.659667	21.9013
Insoluble fraction	MHP7448_0616	RPOC_MYCH7	DNA-directed RNA polymerase subunit beta	159	10	10.3333	16.6667	0.00211667	0.0955	0.268667
Insoluble fraction	MHP7448_0617	RPOB_MYCH7	DNA-directed RNA polymerase subunit beta	138	10	10	16.3333	0.00209	0.1099	0.306
Soluble fraction	MHP7448_0617	RPOB_MYCH7	DNA-directed RNA polymerase subunit beta	137.694	64	88.6667	227	0.00784	0.607667	11.373
Soluble fraction	MHP7448_0616	RPOC_MYCH7	DNA-directed RNA polymerase subunit beta'	159.404	62.6667	87.6667	223	0.0077	0.569667	8.26163
Soluble fraction	MHP7448_0073	LEPA_MYCH7	Elongation factor 4	67.3149	7	7.5	15.5	0.000585	0.19995	0.391163
Insoluble fraction	MHP7448_0075	EFG_MYCH7	Elongation factor G	77	7.66667	9.66667	18	0.00238667	0.182333	0.58
Soluble fraction	MHP7448_0075	EFG_MYCH7	Elongation factor G	77.4103	56.6667	108.333	443.333	0.0149667	0.810667	338.747
Soluble fraction	MHP7448_0427	EFP_MYCH7	Elongation factor P	20.8423	7	9.33333	23.3333	0.000804	0.418	3.98963
Insoluble fraction	MHP7448_0056	EFTS_MYCH7	Elongation factor Ts	34	7	10	14.6667	0.00195333	0.308	1.87333
Soluble fraction	MHP7448_0056	EFTS_MYCH7	Elongation factor Ts	33.9242	17	24.6667	62.6667	0.00216	0.630333	15.0912
Insoluble fraction	MHP7448_0523	EFTU_MYCH7	Elongation factor Tu	44	11.3333	16	39.6667	0.00509333	0.36	3.01
Soluble fraction	MHP7448_0523	EFTU_MYCH7	Elongation factor Tu	44.0951	57.6667	116.667	606.333	0.0207333	0.904	1000.37
Insoluble fraction	MHP7448_0263	ECFA1_MYCH7	Energy-coupling factor transporter ATP-binding protein EcfA1	30	4.33333	6	9.66667	0.00126667	0.251333	1.01	Membrane trafficking
Soluble fraction	MHP7448_0263	ECFA1_MYCH7	Energy-coupling factor transporter ATP-binding protein EcfA1	30.4403	5.33333	8	18.6667	0.000626333	0.324667	1.82777	Membrane trafficking
Insoluble fraction	MHP7448_0264	ECFA2_MYCH7	Energy-coupling factor transporter ATP-binding protein EcfA2	34	4	4.33333	7.33333	0.000959333	0.226667	0.584	Membrane trafficking
Insoluble fraction	MHP7448_0250	ENO_MYCH7	Enolase	49	6.66667	9.33333	18	0.00230667	0.299333	0.991333
Soluble fraction	MHP7448_0250	ENO_MYCH7	Enolase	49.4305	21.3333	32	176	0.00596667	0.636333	14.9772
Insoluble fraction	MHP7448_0455	AZOR_MYCH7	FMN-dependent NADH-azoreductase	23	2.66667	2.66667	4.66667	0.000626667	0.150667	0.508333
Soluble fraction	MHP7448_0455	AZOR_MYCH7	FMN-dependent NADH-azoreductase	22.9875	15.6667	24.3333	66	0.00226	0.892333	86.934
Insoluble fraction	MHP7448_0014	Q4A8Z8_MYCH7	Fructose-bisphosphate aldolase	31	4	4.66667	7.33333	0.000939	0.211333	0.718
Soluble fraction	MHP7448_0014	Q4A8Z8_MYCH7	Fructose-bisphosphate aldolase	31.2366	12.3333	16.3333	43	0.001465	0.514333	6.97783
Insoluble fraction	MHP7448_0517	Q4A7K6_MYCH7	Glucokinase	33	2.66667	2.66667	4.33333	0.000566333	0.1255	0.329667
Soluble fraction	MHP7448_0517	Q4A7K6_MYCH7	Glucokinase	33.4215	9	11.3333	28	0.000957	0.405	3.37801
Soluble fraction	MHP7448_0575	Q4A7F1_MYCH7	Glucosamine-6-phosphate isomerase	28.8901	6	8.5	20	0.0006405	0.4525	1.25923
Soluble fraction	MHP7448_0531	G6PI_MYCH7	Glucose-6-phosphate isomerase	48.5312	12.3333	14.3333	35.3333	0.00123367	0.559	2.32007
Soluble fraction	MHP7448_0141	SYE_MYCH7	Glutamate-tRNA ligase	55.3737	18.3333	20.3333	49	0.00169333	0.453667	3.5465
Soluble fraction	MHP7448_0028	Q4A8Y4_MYCH7	Glutaminyl-tRNA synthase (glutamine-hydrolyzing)	48.9059	18.3333	22	52.3333	0.00180667	0.600667	4.39457
Insoluble fraction	MHP7448_0035	Q4A8X7_MYCH7	Glyceraldehyde-3-phosphate dehydrogenase	37	5.66667	6	11	0.00143667	0.261667	0.792667
Soluble fraction	MHP7448_0035	Q4A8X7_MYCH7	Glyceraldehyde-3-phosphate dehydrogenase	36.8741	32.3333	47.3333	273.667	0.00936333	0.742333	244.189
Soluble fraction	MHP7448_0359	Q4A809_MYCH7	Glycerol kinase	57.328	5.66667	5.66667	12.6667	0.000422667	0.193667	0.46471
Soluble fraction	MHP7448_0588	Q4A7D8_MYCH7	Glycerol-3-phosphate dehydrogenase	43.1207	11.3333	14.3333	32.3333	0.00110233	0.342667	2.619
Insoluble fraction	MHP7448_0312	Q4A854_MYCH7	Glycine cleavage system H protein	13	2	2.5	4	0.0005375	0.232	0.650333
Soluble fraction	MHP7448_0312	Q4A854_MYCH7	Glycine cleavage system H protein	12.8108	2.5	5	11	0.0003555	0.277	2.08014
Soluble fraction	MHP7448_0058	Q4A8V4_MYCH7	Glycyl-tRNA synthetase	53.1835	11.3333	13	29	0.000996333	0.376333	1.5888
Soluble fraction	MHP7448_0070	Q4A8U2_MYCH7	GTPase Der	50.0615	3	3	4.5	0.0001585	0.07945	0.161947
Soluble fraction	MHP7448_0153	KGUA_MYCH7	Guanylate kinase	22.7663	4	4.5	10	0.000313	0.292	0.9032
Insoluble fraction	MHP7448_0010	HRCA_MYCH7	Heat-inducible transcription repressor HrcA	38	2.33333	2.33333	4	0.000528	0.0904333	0.243333
Soluble fraction	MHP7448_0010	HRCA_MYCH7	Heat-inducible transcription repressor HrcA	38.4584	5	5	9	0.000336	0.1985	0.550189
Insoluble fraction	MHP7448_0643	Q4A784_MYCH7	Hemolysin C	48	2	2	3.5	0.000426	0.0622	0.108
Insoluble fraction	MHP7448_0136	Q4A8M9_MYCH7	Hexosephosphate transport protein	55	2.5	2.5	5	0.0006045	0.03615	0.12	Membrane trafficking
Soluble fraction	MHP7448_0136	Q4A8M9_MYCH7	Hexosephosphate transport protein	54.5673	2.66667	2.66667	5.33333	0.000188667	0.0605	0.16674	Membrane trafficking
Insoluble fraction	MHP7448_0437	Q4A7T4_MYCH7	Hexulose-6-phosphate isomerase	34	3	3	5.5	0.000752	0.1585	0.243333
Soluble fraction	MHP7448_0437	Q4A7T4_MYCH7	Hexulose-6-phosphate isomerase	34.3013	4.5	4.5	8	0.0002675	0.262	0.398307
Soluble fraction	MHP7448_0354	Q4A814_MYCH7	HIT-like protein	12.9303	3.66667	5.33333	9	0.000301333	0.482	3.8083
Insoluble fraction	MHP7448_0208	Q4A8F7_MYCH7	Hydrolase of the HAD family	32	2.33333	2.33333	3.66667	0.000496667	0.108667	0.301667
Soluble fraction	MHP7448_0208	Q4A8F7_MYCH7	Hydrolase of the HAD family	31.6309	10.6667	13	34.3333	0.00115633	0.528	3.86527
Insoluble fraction	MHP7448_0262	Q4A8A3_MYCH7	Hypoxanthine phosphoribosyltransferase	20	2	3	7.5	0.0009085	0.163	0.452
Soluble fraction	MHP7448_0262	Q4A8A3_MYCH7	Hypoxanthine phosphoribosyltransferase	20.3759	4	5	13.5	0.000433	0.2245	0.97563
Soluble fraction	MHP7448_0230	IOLE_MYCH7	Inosose dehydratase	34.5807	8.33333	12.6667	32.6667	0.00110333	0.399	3.74477
Soluble fraction	MHP7448_0032	SYI_MYCH7	Isoleucine-tRNA ligase	104.115	37.3333	47	111.667	0.00385667	0.461333	4.6287
Soluble fraction	MHP7448_0647	Q4A780_MYCH7	Leucine--tRNA ligase	92.26	5	5.66667	11.6667	0.000409	0.126333	0.24933
Insoluble fraction	MHP7448_0464	Q4A7Q8_MYCH7	Leucyl aminopeptidase	51	14.3333	17	30.3333	0.00394	0.361	2.40667	Protease
Soluble fraction	MHP7448_0464	Q4A7Q8_MYCH7	Leucyl aminopeptidase	51.3421	34.3333	51.6667	141	0.00480333	0.767	58.7533	Protease
Soluble fraction	MHP7448_0133	Q4A8N1_MYCH7	Lipase-esterase	32.0456	9.66667	13	34	0.00117	0.501	3.4464
Insoluble fraction	MHP7448_0310	Q4A856_MYCH7	Lipoate-protein ligase	40	2	2	3.5	0.000483	0.0685	0.131333
Soluble fraction	MHP7448_0310	Q4A856_MYCH7	Lipoate-protein ligase	39.7221	15.6667	18.6667	46	0.00154667	0.395333	5.53233
Soluble fraction	MHP7448_0254	Q4A8B1_MYCH7	Lipoate--protein ligase	38.8929	10	12	25.6667	0.000846	0.451	2.8557
Insoluble fraction	MHP7448_0217	Q4A8E8_MYCH7	Lipoprotein	102	22.3333	26.6667	54	0.00681333	0.331	1.67167
Insoluble fraction	MHP7448_0333	Q4A834_MYCH7	Lipoprotein	24	2.66667	2.66667	6	0.000756333	0.16	0.495
Insoluble fraction	MHP7448_0366	Q4A802_MYCH7	Lipoprotein	85	22.3333	26.3333	52	0.00668667	0.386333	2.19
Insoluble fraction	MHP7448_0367	Q4A801_MYCH7	Lipoprotein	80	16.6667	19	33.6667	0.00438	0.302333	1.38667
Soluble fraction	MHP7448_0367	Q4A801_MYCH7	Lipoprotein	79.8538	35	43	109.667	0.00375667	0.613	6.63513
Insoluble fraction	MHP7448_0368	Q4A800_MYCH7	Lipoprotein	36	4.66667	4.66667	8.66667	0.00112167	0.229333	0.594667
Insoluble fraction	MHP7448_0378	Q4A7Z0_MYCH7	Lipoprotein	68	17.3333	22.6667	57	0.00726667	0.392	2.51333
Soluble fraction	MHP7448_0378	Q4A7Z0_MYCH7	Lipoprotein	68.4711	19.6667	21.6667	49.6667	0.00176333	0.463667	2.49663
Insoluble fraction	MHP7448_0505	Q4A7L8_MYCH7	Lipoprotein	107	11	14.3333	23.6667	0.00306333	0.210333	0.626667
Soluble fraction	MHP7448_0217	Q4A8E8_MYCH7	Lipoprotein MHP7448_0217	101.897	18	20.3333	53	0.00187333	0.336333	1.12726
Soluble fraction	MHP7448_0333	Q4A834_MYCH7	Lipoprotein MHP7448_0333	24.04	3	3	6.5	0.000228	0.238	0.422367
Soluble fraction	MHP7448_0366	Q4A802_MYCH7	Lipoprotein MHP7448_036	84.6649	35	44	105	0.00361	0.567	8.38127
Soluble fraction	MHP7448_0505	Q4A7L8_MYCH7	Lipoprotein MHP7448_0505	107.425	6.33333	7	13.3333	0.000495	0.1026	0.29755
Soluble fraction	MHP7448_0137	LDH_MYCH7	L-lactate dehydrogenase	34.2403	45.3333	75	310.667	0.0104133	0.766	999.677
Insoluble fraction	MHP7448_0137	LDH_MYCH7	L-lactate dehydrogenase (Immunogenic protein p36)	34	11	13.6667	22	0.00292333	0.477333	3.22667
Soluble fraction	MHP7448_0524	Q4A7J9_MYCH7	Lon protease	98.7654	48.6667	70.3333	175.333	0.00600333	0.654667	16.8857	Protease
Insoluble fraction	MHP7448_0524	Q4A7J9_MYCH7	Lon protease (ATP-dependent protease La)	99	16	20	40	0.00524667	0.24	1.13333	Protease
Insoluble fraction	MHP7448_0372	Q4A7Z6_MYCH7	Lppt protein	109	33	41.3333	87.6667	0.0112133	0.395	3.15333	Adhesin
Soluble fraction	MHP7448_0372	Q4A7Z6_MYCH7	Lppt protein	109	39.6667	50	129	0.00445333	0.482667	4.34333	Adhesin
Insoluble fraction	MHP7448_0207	SYK_MYCH7	Lysine-tRNA ligase	57	6.33333	7	10.6667	0.00138	0.206333	0.555
Soluble fraction	MHP7448_0207	SYK_MYCH7	Lysine-tRNA ligase	56.9337	17.6667	18.3333	47.3333	0.00161	0.477667	2.6576
Insoluble fraction	MHP7448_0487	Q4A7N6_MYCH7	Magnesium transporter MgtE	55	5	5	7	0.000950667	0.155333	0.396667	Membrane trafficking
Insoluble fraction	MHP7448_0494	Q4A7M9_MYCH7	Mannose-6-phosphate isomerase	36	6	8.33333	14.3333	0.001798	0.33	1.358
Soluble fraction	MHP7448_0494	Q4A7M9_MYCH7	Mannose-6-phosphate isomerase	35.9325	14.6667	19	49	0.00167	0.443333	6.26807
Soluble fraction	MHP7448_0173	Q4A8J2_MYCH7	Methionine aminopeptidase	27.7171	9	13.3333	33	0.00114333	0.344	4.64967	Protease
Soluble fraction	MHP7448_0396	Q4A7X4_MYCH7	Methionyl-tRNA synthetase	60.6528	5	5.33333	8.66667	0.000303	0.160333	0.45671
Insoluble fraction	MHP7448_0225	Q4A8E0_MYCH7	Methylmalonate-semialdehyde dehydrogenase	54	6.66667	9	13.3333	0.00172333	0.192333	0.830333
Soluble fraction	MHP7448_0225	Q4A8E0_MYCH7	Methylmalonate-semialdehyde dehydrogenase	53.8609	34	55	150.667	0.00513	0.742333	61.4387
Insoluble fraction	MHP7448_0228	Q4A8D7_MYCH7	Myo-inositol 2-dehydrogenase	39	3.66667	4.33333	7	0.000901667	0.149333	0.496
Soluble fraction	MHP7448_0228	Q4A8D7_MYCH7	Myo-inositol 2-dehydrogenase	38.8209	27.3333	40	105	0.00356	0.656	61.7293
Insoluble fraction	MHP7448_0235	Q4A8D0_MYCH7	Myo-inositol 2-dehydrogenase	40	2	2	2.5	0.000338	0.1185	0.130667
Soluble fraction	MHP7448_0235	Q4A8D0_MYCH7	Myo-inositol 2-dehydrogenase	39.9255	15	20.6667	55.3333	0.00186667	0.605	10.5059
Soluble fraction	MHP7448_0227	Q4A8D8_MYCH7	Myo-inositol catabolism protein	31.6229	12.3333	15	46.6667	0.001549	0.550667	8.61437
Insoluble fraction	MHP7448_0229	Q4A8D6_MYCH7	Myo-inositol catabolism protein	74	6.66667	7	11.3333	0.001399	0.133433	0.428
Soluble fraction	MHP7448_0229	Q4A8D6_MYCH7	Myo-inositol catabolism protein	73.5686	27.6667	37.6667	98.3333	0.00331333	0.460333	6.5744
Insoluble fraction	MHP7448_0082	Q4A8T0_MYCH7	NADH oxidase	51	6.66667	8.66667	16	0.00205667	0.174	0.846667	Redox-balancing
Soluble fraction	MHP7448_0082	Q4A8T0_MYCH7	NADH oxidase	51.4016	44	88	371	0.0128667	0.860333	727.307	Redox-balancing
Soluble fraction	MHP7448_0457	Q4A7R5_MYCH7	Neutrophil activating factor	17.1731	4.33333	5	12.6667	0.000423	0.404333	2.24655	Redox-balancing
Soluble fraction	MHP7448_0394	Q4A7X6_MYCH7	Nicotinate phosphoribosyltransferase	38.2643	4.66667	5.66667	11.6667	0.000394333	0.217367	0.79814
Soluble fraction	MHP7448_0257	Q4A8A8_MYCH7	Nucleoid-associated protein	10.7514	2	2.33333	4	0.0001346	0.415667	1.10821
Insoluble fraction	MHP7448_0521	Q4A7K2_MYCH7	Oligoendopeptidase F	71	14.6667	18	30	0.00391	0.308333	1.49667	Protease
Soluble fraction	MHP7448_0521	Q4A7K2_MYCH7	Oligoendopeptidase F	71.1611	30	36	88.6667	0.00308	0.55	6.9014	Protease
Insoluble fraction	MHP7448_0502	Q4A7M1_MYCH7	Oligopeptide ABC transporter ATP binding protein	39	4	4	9.33333	0.001173	0.175333	0.440667	Membrane trafficking
Soluble fraction	MHP7448_0502	Q4A7M1_MYCH7	Oligopeptide ABC transporter ATP binding protein	39.4502	2	2	4.66667	0.000160667	0.137	0.19869	Membrane trafficking
Insoluble fraction	MHP7448_0214	Q4A8F1_MYCH7	Oligopeptide ABC transporter ATP-binding protein	54	5.66667	7.33333	13	0.00166333	0.198333	0.639333	Membrane trafficking
Soluble fraction	MHP7448_0214	Q4A8F1_MYCH7	Oligopeptide ABC transporter ATP-binding protein	54.0126	5.5	6.5	14	0.000545	0.17855	0.430195	Membrane trafficking
Insoluble fraction	MHP7448_0215	Q4A8F0_MYCH7	Oligopeptide ABC transporter ATP-binding protein	51	3	4	7.66667	0.000991	0.0964333	0.327333	Membrane trafficking
Soluble fraction	MHP7448_0215	Q4A8F0_MYCH7	Oligopeptide ABC transporter ATP-binding protein	51.0281	4.5	4.5	8.5	0.0003285	0.16265	0.287034	Membrane trafficking
Insoluble fraction	MHP7448_0501	Q4A7M2_MYCH7	Oligopeptide ABC transporter ATP-binding protein	91	9.33333	13	21.6667	0.00279667	0.167	0.676667	Membrane trafficking
Insoluble fraction	MHP7448_0212	Q4A8F3_MYCH7	Oligopeptide ABC transporter system permease	42	3.5	3.5	6	0.000728	0.104	0.233	Membrane trafficking
Insoluble fraction	MHP7448_0503	Q4A7M0_MYCH7	Oligopeptide transport system permease protein	43	3	4	7	0.000847	0.0935	0.262667	Membrane trafficking
Insoluble fraction	MHP7448_0099	Q4A8R3_MYCH7	Outer membrane protein-P95	132	11.6667	12	20.3333	0.00260667	0.160333	0.407	Adhesin
Soluble fraction	MHP7448_0099	Q4A8R3_MYCH7	Outer membrane protein-P95 MHP7448_0099	132.315	2.5	2.5	3.5	0.00011	0.03705	0.0473283	Adhesin
Insoluble fraction	MHP7448_0271	Q4A894_MYCH7	p102-like protein	116	19.6667	22.3333	37.6667	0.00488	0.279333	1.01733	Adhesin
Soluble fraction	MHP7448_0271	Q4A894_MYCH7	p102-like protein	116.137	10.3333	11.6667	29.3333	0.000981667	0.1558	0.524213	Adhesin
Insoluble fraction	MHP7448_0360	Q4A808_MYCH7	p37-like ABC transporter substrate-binding lipoprotein	48	7.66667	9.33333	19.3333	0.00251667	0.297667	1.06867	Membrane trafficking
Soluble fraction	MHP7448_0360	Q4A808_MYCH7	p37-like ABC transporter substrate-binding lipoprotein	48.2281	4	4	13	0.00049	0.19	0.431437	Membrane trafficking
Insoluble fraction	MHP7448_0353	Q4A815_MYCH7	p60-like lipoprotein	61	14.6667	18.3333	35.6667	0.00465	0.338333	1.94667	Adhesin
Soluble fraction	MHP7448_0353	Q4A815_MYCH7	p60-like lipoprotein	61.3068	13.3333	15	33.6667	0.00120033	0.362	1.47517	Adhesin
Insoluble fraction	MHP7448_0497	Q4A7M6_MYCH7	p76 membrane protein	160	66.3333	95.6667	211.667	0.0273	0.481667	8.27333	Adhesin
Soluble fraction	MHP7448_0497	Q4A7M6_MYCH7	p76 membrane protein MHP7448_0497	159.782	109.667	168.333	441.333	0.0150667	0.706	68.0787	Adhesin
Insoluble fraction	MHP7448_0272	Q4A893_MYCH7	p97-like protein	120	16.6667	21	37.3333	0.00488	0.232667	0.903333	Adhesin
Soluble fraction	MHP7448_0272	Q4A893_MYCH7	p97-like protein	120.114	11.6667	12.3333	27.6667	0.000978667	0.215	0.500757	Adhesin
Soluble fraction	MHP7448_0139	RF1_MYCH7	Peptide chain release factor 1	40.8451	11	14	35	0.00118	0.434	2.72277
Soluble fraction	MHP7448_0529	Q4A7J4_MYCH7	Peptide methionine sulfoxide reductase	16.6396	9	13.3333	39.6667	0.00134167	0.556333	30.474
Insoluble fraction	MHP7448_0234	Q4A8D1_MYCH7	Periplasmic sugar-binding protein	44	14.6667	20	38	0.00494667	0.489667	4.21333
Soluble fraction	MHP7448_0234	Q4A8D1_MYCH7	Periplasmic sugar-binding protein	43.911	15	16.3333	37.6667	0.00132	0.554333	3.18737
Soluble fraction	MHP7448_0274	SYFB_MYCH7	Phenylalanine-tRNA	83.4254	37.3333	46.6667	116	0.00401333	0.656	7.2719
Insoluble fraction	MHP7448_0273	Q4A892_MYCH7	Phenylalanine--tRNA ligase alpha subunit	26	2	2	2.5	0.000331	0.206	0.205333
Soluble fraction	MHP7448_0273	Q4A892_MYCH7	Phenylalanine--tRNA ligase alpha subunit	26.3082	7	9.66667	21.6667	0.000752333	0.467333	2.71637
Insoluble fraction	MHP7448_0274	SYFB_MYCH7	Phenylalanine-tRNA ligase beta subunit	83	5.66667	6.33333	9.66667	0.001243	0.1111	0.32
Insoluble fraction	MHP7448_0509	Q4A7L4_MYCH7	Phosphate acetyltransferase	35	7	8.33333	14.3333	0.00183667	0.351333	1.363
Soluble fraction	MHP7448_0509	Q4A7L4_MYCH7	Phosphate acetyltransferase	35.0891	20	27	86.6667	0.00294333	0.798	18.8263
Insoluble fraction	MHP7448_0609	Q4A7B7_MYCH7	Phosphocarrier protein HPr	10	2.5	2.5	3.5	0.00049	0.2975	0.934
Soluble fraction	MHP7448_0609	Q4A7B7_MYCH7	Phosphocarrier protein HPr	9.7249	5.66667	6.66667	17.3333	0.0006	0.573	9.0677
Insoluble fraction	MHP7448_0472	Q4A7Q0_MYCH7	Phosphoenolpyruvate-protein phosphotransferase	65	5	5	8.66667	0.00111467	0.121133	0.323333
Soluble fraction	MHP7448_0472	Q4A7Q0_MYCH7	Phosphoenolpyruvate-protein phosphotransferase	64.5085	27	36	89.6667	0.00308667	0.549	7.6721
Insoluble fraction	MHP7448_0490	Q4A7N3_MYCH7	Phosphoglycerate kinase	44	5.33333	6	10	0.00133667	0.165667	0.626
Soluble fraction	MHP7448_0490	Q4A7N3_MYCH7	Phosphoglycerate kinase	44.2399	30	45	198.667	0.00687	0.562667	43.276
Insoluble fraction	MHP7448_0161	Q4A8K4_MYCH7	Phosphopentomutase	45	4.5	5	7	0.000849	0.1825	0.33
Soluble fraction	MHP7448_0161	Q4A8K4_MYCH7	Phosphopentomutase	44.5231	16.6667	19	42.6667	0.00147333	0.477	4.1671
Insoluble fraction	MHP7448_0545	Q4A7H8_MYCH7	Potassium uptake protein	26	3.66667	5	9.33333	0.00115167	0.193333	1.07967
Insoluble fraction	MHP7448_0062	END4_MYCH7	Probable endonuclease 4	32	2	2	2.5	0.000331	0.123	0.168667
Soluble fraction	MHP7448_0062	END4_MYCH7	Probable endonuclease 4	31.5338	5.33333	5.66667	11	0.000368	0.293333	1.12026
Soluble fraction	MHP7448_0476	Q4A7P6_MYCH7	Probable nicotinate-nucleotide adenylyltransferase	42.5948	5.33333	5.33333	10.6667	0.000350667	0.210667	0.647257
Soluble fraction	MHP7448_0474	Y474_MYCH7	Probable transcriptional regulatory protein MHP7448_0474	27.3545	3	3.5	7.5	0.000238	0.2065	0.4487
Insoluble fraction	MHP7448_0385	SYP_MYCH7	Proline-tRNA ligase	56	2.66667	3	3.66667	0.000487	0.0977333	0.214
Soluble fraction	MHP7448_0385	SYP_MYCH7	Proline-tRNA ligase	55.5182	11.3333	12	21.3333	0.000762	0.35	1.21215
Insoluble fraction	MHP7448_0097	Q4A8R5_MYCH7	Prolipoprotein diacylglyceryl transferase	39	4.66667	5	7.66667	0.00101233	0.163667	0.585667
Insoluble fraction	MHP7448_0656	Q4A771_MYCH7	Prolipoprotein p65	71	36.6667	45.6667	99	0.013	0.589	9.62	Adhesin
Soluble fraction	MHP7448_0656	Q4A771_MYCH7	Prolipoprotein p65	71.0214	50.3333	73.3333	191	0.00667	0.769667	49.2593	Adhesin
Soluble fraction	MHP7448_0011	Q4A901_MYCH7	Protein GrpE	29.0257	9.66667	16.6667	44.3333	0.00152333	0.549667	9.3431
Insoluble fraction	MHP7448_0011	Q4A901_MYCH7	Protein GrpE (HSP-70 cofactor)	29	6.66667	10	17	0.00220333	0.375	2.51
Soluble fraction	MHP7448_0222	Q4A8E3_MYCH7	Protein NrdI OS=Mycoplasma hyopneumoniae	17.1393	5.5	6	14.5	0.0004655	0.457	1.66944
Insoluble fraction	MHP7448_0199	Q4A8G6_MYCH7	Protein P102-copy 1	102	43	54.6667	124	0.0161	0.458667	6.63333	Adhesin
Soluble fraction	MHP7448_0199	Q4A8G6_MYCH7	Protein P102-copy 1	102.338	60.6667	83.3333	218.333	0.00754	0.629667	21.359	Adhesin
Insoluble fraction	MHP7448_0107	Q4A8Q7_MYCH7	Protein P102-copy 2	108	6.33333	7	13.6667	0.001683	0.1191	0.297467	Adhesin
Soluble fraction	MHP7448_0107	Q4A8Q7_MYCH7	Protein P102-copy 2	107.853	12.6667	13.3333	30.3333	0.000989	0.2388	0.678513	Adhesin
Insoluble fraction	MHP7448_0198	Q4A8G7_MYCH7	Protein P97-copy 1	123	66.3333	88.3333	211.667	0.0276667	0.595	13.1	Adhesin
Soluble fraction	MHP7448_0198	Q4A8G7_MYCH7	Protein P97-copy 1	122.904	102	148.667	387	0.0132667	0.740667	106.449	Adhesin
Insoluble fraction	MHP7448_0108	Q4A8Q6_MYCH7	Protein P97-copy 2	119	29	34	62.6667	0.00797667	0.380333	2.20333	Adhesin
Soluble fraction	MHP7448_0108	Q4A8Q6_MYCH7	Protein P97-copy 2	119.01	31	38	85.3333	0.00283333	0.447	3.00871	Adhesin
Soluble fraction	MHP7448_0039	RECA_MYCH7	Protein RecA	36.6095	3.33333	3.33333	7.66667	0.000255667	0.1257	0.393623
Insoluble fraction	MHP7448_0086	SECA_MYCH7	Protein translocase subunit SecA	112	14.6667	17	26.6667	0.00344333	0.234667	0.734333
Soluble fraction	MHP7448_0086	SECA_MYCH7	Protein translocase subunit SecA	112.357	11.3333	11.6667	23.3333	0.000888333	0.197267	0.604927
Insoluble fraction	MHP7448_0241	Q4A8C4_MYCH7	Protein-export membrane protein	98	8	8	15	0.00194	0.16	0.362
Soluble fraction	MHP7448_0241	Q4A8C4_MYCH7	Protein-export membrane protein	97.8462	3.66667	4	8.66667	0.000317	0.0635667	0.163072
Insoluble fraction	MHP7448_0376	Q4A7Z2_MYCH7	PTS system ascorbate-specific transporter subunit IIC	63	7	9.66667	18.3333	0.0024	0.161667	0.738333	Membrane trafficking
Insoluble fraction	MHP7448_0375	Q4A7Z3_MYCH7	PTS system enzyme IIB component	10	2.5	3.5	5.5	0.000664	0.328	1.48333	Membrane trafficking
Soluble fraction	MHP7448_0375	Q4A7Z3_MYCH7	PTS system enzyme IIB component	10.1985	7.33333	10	25.3333	0.000875333	0.726	30.8483	Membrane trafficking
Insoluble fraction	MHP7448_0492	Q4A7N1_MYCH7	PTS system, fructose-specific IIABC component	72	3	3	3.5	0.000421	0.05755	0.109333	Membrane trafficking
Insoluble fraction	MHP7448_0610	Q4A7B6_MYCH7	PTS system, glucose-specific IIABC component	22	2.33333	2.33333	4.66667	0.000598	0.141333	0.461667	Membrane trafficking
Insoluble fraction	MHP7448_0374	Q4A7Z4_MYCH7	PTS system, IIA component	17	3	3	4	0.0005425	0.233	0.547333	Membrane trafficking
Soluble fraction	MHP7448_0374	Q4A7Z4_MYCH7	PTS system, IIA component	17.4817	4	5.66667	11	0.000389	0.308333	2.45917	Membrane trafficking
Soluble fraction	MHP7448_0040	Q4A8X2_MYCH7	PTS system, lichenan-specific IIA component	32.1233	3	3	7.33333	0.000246333	0.132633	0.576157	Membrane trafficking
Insoluble fraction	MHP7448_0587	Q4A7D9_MYCH7	Pullulanase	77	5.33333	5.66667	11	0.001398	0.144533	0.307667
Soluble fraction	MHP7448_0587	Q4A7D9_MYCH7	Pullulanase	76.6279	16	18.3333	45.3333	0.00155	0.337667	1.54996
Insoluble fraction	MHP7448_0084	Q4A8S8_MYCH7	Purine-nucleoside phosphorylase	26	4.33333	6.33333	11.3333	0.00142067	0.215333	1.598
Soluble fraction	MHP7448_0084	Q4A8S8_MYCH7	Purine-nucleoside phosphorylase	25.5163	17	26.6667	58	0.00196333	0.537333	78.5261
Insoluble fraction	MHP7448_0628	Q4A799_MYCH7	Putative ABC transporter ATP-binding-Pr2-like protein	63	2.33333	3	4.66667	0.000607333	0.0822	0.187	Membrane trafficking
Insoluble fraction	MHP7448_0592	Q4A7D4_MYCH7	Putative ATP binding protein	124	20	25.6667	47.6667	0.00617667	0.249	1.11667
Soluble fraction	MHP7448_0592	Q4A7D4_MYCH7	Putative ATP binding protein	124.159	46.3333	61.3333	160	0.00556333	0.567	5.54227
Insoluble fraction	MHP7448_0621	Q4A7A5_MYCH7	Putative lipoprotein	91	14.3333	16.6667	29.6667	0.00384667	0.250667	0.941333
Soluble fraction	MHP7448_0621	Q4A7A5_MYCH7	Putative lipoprotein MHP7448_0621	91.1845	27.3333	35	82.6667	0.00285	0.535667	3.0743
Insoluble fraction	MHP7448_0005	Q4A907_MYCH7	Putative MgpA-like protein	38	2	3	3	0.000364	0.113	0.214667	Adhesin
Soluble fraction	MHP7448_0005	Q4A907_MYCH7	Putative MgpA-like protein	38.3901	3.66667	4.66667	10	0.000352667	0.16	0.595987	Adhesin
Insoluble fraction	MHP7448_0496	Q4A7M7_MYCH7	Putative p216 surface protein	217	94.3333	126.667	339	0.0439333	0.526667	7.96	Adhesin
Soluble fraction	MHP7448_0496	Q4A7M7_MYCH7	Putative p216 surface protein MHP7448_0496	216.63	137	206.667	570.333	0.0197333	0.778667	43.521	Adhesin
Insoluble fraction	MHP7448_0233	Q4A8D2_MYCH7	Putative ribose ABC transporter	69	3.33333	5	8.66667	0.001133	0.0861	0.3	Membrane trafficking
Soluble fraction	MHP7448_0233	Q4A8D2_MYCH7	Putative ribose ABC transporter	68.7639	4	4	8.33333	0.000300667	0.104367	0.25772	Membrane trafficking
Soluble fraction	MHP7448_0291	Q4A874_MYCH7	Putative type II DNA modification enzyme: methyltransferase	75.3361	7.33333	7.33333	14.6667	0.000501	0.198333	0.446357
Insoluble fraction	MHP7448_0116	Q4A8P8_MYCH7	Pyruvate dehydrogenase	37	11.6667	16.3333	28	0.00365667	0.435	3.94667
Soluble fraction	MHP7448_0116	Q4A8P8_MYCH7	Pyruvate dehydrogenase	36.7352	31.3333	70	327.667	0.0112667	0.903	910.667
Insoluble fraction	MHP7448_0115	Q4A8P9_MYCH7	Pyruvate dehydrogenase E1-alpha subunit	42	9	12.3333	27.3333	0.00351667	0.424667	2.02667
Soluble fraction	MHP7448_0115	Q4A8P9_MYCH7	Pyruvate dehydrogenase E1-alpha subunit	42.3254	34	77.3333	285	0.00978	0.828	999.203
Insoluble fraction	MHP7448_0126	Q4A8N8_MYCH7	Pyruvate kinase	53	12.6667	16.3333	27.3333	0.00355333	0.306	2.03
Soluble fraction	MHP7448_0126	Q4A8N8_MYCH7	Pyruvate kinase	53.079	26	36	90.3333	0.00313	0.629333	11.4702
Soluble fraction	MHP7448_0258	Q4A8A7_MYCH7	Recombination protein RecR	22.2506	3.66667	4.66667	11.6667	0.000394	0.316	1.134
Insoluble fraction	MHP7448_0398	Q4A7X2_MYCH7	Ribonuclease 3	26	3.33333	3.33333	5.66667	0.000718333	0.210333	0.580667
Soluble fraction	MHP7448_0398	Q4A7X2_MYCH7	Ribonuclease 3	26.1898	2	2	3.5	0.00011	0.163	0.206533
Insoluble fraction	MHP7448_0037	Q4A8X5_MYCH7	Ribonuclease R	81	3	3	3.5	0.00049	0.0461	0.096
Soluble fraction	MHP7448_0037	Q4A8X5_MYCH7	Ribonuclease R	80.6605	12.3333	14	29.3333	0.00102533	0.253333	0.901383
Insoluble fraction	MHP7448_0221	Q4A8E4_MYCH7	Ribonucleoside-diphosphate reductase	82	6.66667	7.66667	11.6667	0.00144567	0.128867	0.416333
Soluble fraction	MHP7448_0221	Q4A8E4_MYCH7	Ribonucleoside-diphosphate reductase	82.0436	39	55.6667	131.667	0.00459	0.654667	12.5393
Insoluble fraction	MHP7448_0223	Q4A8E2_MYCH7	Ribonucleoside-diphosphate reductase beta chain	36	3	4	6.33333	0.000829667	0.157	0.479
Soluble fraction	MHP7448_0223	Q4A8E2_MYCH7	Ribonucleoside-diphosphate reductase beta chain	36.3903	10.3333	13.6667	34.6667	0.00118	0.503	3.11117
Soluble fraction	MHP7448_0577	Q4A7E9_MYCH7	Ribose 5-phosphate isomerase B	16.3134	6	6	13	0.0004325	0.493	2.30457
Insoluble fraction	MHP7448_0231	Q4A8D4_MYCH7	Ribose ABC transport ATP-binding protein	54	3	3.66667	4.66667	0.000595	0.0999667	0.28	Membrane trafficking
Insoluble fraction	MHP7448_0654	Q4A773_MYCH7	Ribose-phosphate pyrophosphokinase	36	2.33333	2.33333	3.33333	0.000457	0.117	0.259
Soluble fraction	MHP7448_0654	Q4A773_MYCH7	Ribose-phosphate pyrophosphokinase	36.3123	10	13.5	32.5	0.0010705	0.3255	1.94301
Insoluble fraction	MHP7448_0392	RSMH_MYCH7	Ribosomal RNA small subunit methyltransferase H	34	2	2.5	3.5	0.0004615	0.098	0.2
Insoluble fraction	MHP7448_0534	Q4A7I9_MYCH7	Ribosome recycling factor	22	2.5	2.5	4.5	0.0005855	0.22	0.336667
Soluble fraction	MHP7448_0534	Q4A7I9_MYCH7	Ribosome recycling factor	21.6433	6.66667	8.66667	22	0.000753333	0.557333	3.24587
Soluble fraction	MHP7448_0293	Q4A873_MYCH7	Ribosome-binding ATPase YchF	41.6952	4	4.5	13	0.0004885	0.169	0.451127
Soluble fraction	MHP7448_0451	Q4A7S1_MYCH7	S-adenosylmethionine synthetase	42.1996	10	13	30.6667	0.00102967	0.332667	2.59753
Insoluble fraction	MHP7448_0633	Q4A794_MYCH7	Segregation and condensation protein B	22	2.66667	2.66667	5	0.000637667	0.235667	0.529667
Insoluble fraction	MHP7448_0251	Q4A8B4_MYCH7	Seryl-tRNA synthetase	47	4.33333	4.33333	7.66667	0.000989667	0.184	0.387333
Soluble fraction	MHP7448_0251	Q4A8B4_MYCH7	Seryl-tRNA synthetase	47.4955	2.66667	3	8.66667	0.000291	0.172667	0.4255
Insoluble fraction	MHP7448_0057	Q4A8V5_MYCH7	Signal recognition particle protein	49	5.33333	7.33333	10	0.001257	0.1535	0.765
Soluble fraction	MHP7448_0057	Q4A8V5_MYCH7	Signal recognition particle protein	49.4278	4.5	5.5	10.5	0.00039	0.13975	0.388357
Soluble fraction	MHP7448_0008	Q4A904_MYCH7	Signal recognition particle receptor FtsY	37.1884	6	7	12.3333	0.000430333	0.276	1.10447
Soluble fraction	MHP7448_0295	Q4A871_MYCH7	Single-stranded DNA-binding protein	21.2724	3.5	3.5	10	0.0003105	0.4055	1.08621
Insoluble fraction	MHP7448_0542	POTA_MYCH7	Spermidine/putrescine import ATP-binding protein PotA	52	3	4	6	0.000728	0.117	0.214	Membrane trafficking
Insoluble fraction	MHP7448_0605	Q4A7C1_MYCH7	Sugar ABC transporter ATP-binding protein	57	4.5	5	7	0.000849	0.1565	0.250667	Membrane trafficking
Insoluble fraction	MHP7448_0436	Q4A7T5_MYCH7	Sugar isomerase SgaE	27	2.5	2.5	4.5	0.000545	0.15	0.259667
Soluble fraction	MHP7448_0436	Q4A7T5_MYCH7	Sugar isomerase SgaE	27.1284	11.3333	14.3333	42.3333	0.00145	0.570667	8.57653
Insoluble fraction	MHP7448_0096	Q4A8R6_MYCH7	Thiol peroxidase	18	5.66667	7	27.6667	0.00365667	0.441333	2.91333	Redox-balancing
Soluble fraction	MHP7448_0096	Q4A8R6_MYCH7	Thiol peroxidase	18.4838	16.6667	26.3333	275.333	0.00936333	0.918333	765.927	Redox-balancing
Insoluble fraction	MHP7448_0384	Q4A7Y4_MYCH7	Thioredoxin	13	5.33333	7	12.6667	0.00166	0.518333	6.34	Redox-balancing
Soluble fraction	MHP7448_0384	Q4A7Y4_MYCH7	Thioredoxin	12.6507	11.3333	19.6667	58.3333	0.00194	0.8	398.135	Redox-balancing
Insoluble fraction	MHP7448_0098	Q4A8R4_MYCH7	Thioredoxin reductase	34	4	4	7.33333	0.000940333	0.177	0.530333	Redox-balancing
Soluble fraction	MHP7448_0098	Q4A8R4_MYCH7	Thioredoxin reductase	33.7231	14.6667	24	71	0.00243	0.540667	12.964	Redox-balancing
Insoluble fraction	MHP7448_0589	Q4A7D7_MYCH7	Threonine-tRNA ligase	68	3	3.33333	4.33333	0.000567667	0.0639	0.193333
Soluble fraction	MHP7448_0589	Q4A7D7_MYCH7	Threonine-tRNA ligase	67.9988	8	8.33333	19.3333	0.000678667	0.196	0.630593
Insoluble fraction	MHP7448_0608	KITH_MYCH7	Thymidine kinase	21	2	2	3	0.0004235	0.103	0.266667
Soluble fraction	MHP7448_0608	KITH_MYCH7	Thymidine kinase	20.9122	7.33333	9	21.6667	0.000739667	0.507333	4.39173
Insoluble fraction	MHP7448_0083	Q4A8S9_MYCH7	Thymidine phosphorylase	47	4.66667	4.66667	7.66667	0.000969667	0.167	0.434
Soluble fraction	MHP7448_0083	Q4A8S9_MYCH7	Thymidine phosphorylase	46.9682	18.3333	24.6667	54.6667	0.00189667	0.517667	6.25533
Insoluble fraction	MHP7448_0668	GREA_MYCH7	Transcription elongation factor GreA	18	3	3.33333	5	0.000671	0.352333	0.916
Soluble fraction	MHP7448_0668	GREA_MYCH7	Transcription elongation factor GreA	17.9607	6	7.66667	20.6667	0.000727	0.604	4.29383
Insoluble fraction	MHP7448_0586	Q4A7E0_MYCH7	Transcription termination/antitermination protein NusA	71	7.33333	8	13.6667	0.00177	0.180333	0.506333
Soluble fraction	MHP7448_0586	Q4A7E0_MYCH7	Transcription termination/antitermination protein NusA	70.5397	16	18.6667	43	0.00155667	0.425667	2.2283
Insoluble fraction	MHP7448_0637	Q4A790_MYCH7	Transcription termination/antitermination protein NusG	23	2.33333	5	7.33333	0.000971333	0.163	1.17
Soluble fraction	MHP7448_0637	Q4A790_MYCH7	Transcription termination/antitermination protein NusG	22.6288	4.66667	5.66667	9.66667	0.000319	0.335	1.81747
Insoluble fraction	MHP7448_0279	Q4A886_MYCH7	Transcriptional regulator	31	4	4.66667	7	0.000894	0.258333	0.752667
Soluble fraction	MHP7448_0279	Q4A886_MYCH7	Transcriptional regulator	31.0879	4	4	7	0.00026655	0.1975	0.413927
Soluble fraction	MHP7448_0391	MRAZ_MYCH7	Transcriptional regulator MraZ	16.9348	5	5	8.5	0.0002775	0.3805	1.31766
Insoluble fraction	MHP7448_0428	Q4A7U3_MYCH7	Transketolase	69	7.66667	9.33333	15	0.00191333	0.176467	0.654667
Soluble fraction	MHP7448_0428	Q4A7U3_MYCH7	Transketolase	68.5373	38.3333	53	134.333	0.00458	0.558333	19.9829
Insoluble fraction	MHP7448_0172	IF1_MYCH7	Translation initiation factor IF-1	9	2	2	3.5	0.000483	0.387	0.773333
Insoluble fraction	MHP7448_0584	IF2_MYCH7	Translation initiation factor IF-2	67	4.66667	6.33333	10	0.00127467	0.109	0.410667
Soluble fraction	MHP7448_0584	IF2_MYCH7	Translation initiation factor IF-2	66.7778	6.66667	9.33333	21.6667	0.000812	0.1657	0.893043
Soluble fraction	MHP7448_0125	Q4A8N9_MYCH7	Translation initiation factor IF-3	25.6957	2	2	4	0.000139	0.136	0.26073
Soluble fraction	MHP7448_0376	Q4A7Z2_MYCH7	Transport protein sgaT	63.1175	3.66667	3.66667	10.6667	0.000377667	0.114333	0.283813	Membrane trafficking
Soluble fraction	MHP7448_0253	Q4A8B2_MYCH7	Triacylglycerol lipase	30.8866	6.33333	6.66667	15	0.000515667	0.333333	1.39202
Insoluble fraction	MHP7448_0149	TIG_MYCH7	Trigger factor	51	18	24.3333	43.6667	0.00573667	0.488667	4.67333
Soluble fraction	MHP7448_0149	TIG_MYCH7	Trigger factor	51.3534	35.3333	51	133	0.00464667	0.734	49.396
Insoluble fraction	MHP7448_0102	TPIS_MYCH7	Triosephosphate isomerase	27	3.33333	3.66667	6.66667	0.000866333	0.232667	0.64
Soluble fraction	MHP7448_0102	TPIS_MYCH7	Triosephosphate isomerase	26.6976	12.3333	15.3333	38	0.00129	0.658333	8.92867
Soluble fraction	MHP7448_0209	MNME_MYCH7	tRNA modification GTPase MnmE	49.4202	6	6	12.3333	0.000447333	0.187667	0.680113
Insoluble fraction	MHP7448_0635	TSAD_MYCH7	tRNA N6-adenosine threonylcarbamoyltransferase	36	3	4	7.33333	0.000941333	0.149	0.537667	Protease
Soluble fraction	MHP7448_0635	TSAD_MYCH7	tRNA N6-adenosine threonylcarbamoyltransferase	35.9632	7.33333	8.33333	23.6667	0.000838667	0.311667	1.37093	Protease
Soluble fraction	MHP7448_0003	MNMG_MYCH7	tRNA uridine 5-carboxymethylaminomethyl modification enzyme MnmG	69.3415	6	6.5	11.5	0.0004155	0.1505	0.266846
Soluble fraction	MHP7448_0590	Q4A7D6_MYCH7	Tryptophan-tRNA ligase	37.3584	5	5	12.3333	0.000422	0.2169	0.627407
Insoluble fraction	MHP7448_0291	Q4A874_MYCH7	Type II DNA modification enzyme	75	2.33333	2.66667	6	0.000791333	0.0622667	0.137
Soluble fraction	MHP7448_0063	SYY_MYCH7	Tyrosine-tRNA ligase	47.8612	4	4.33333	9.33333	0.000335667	0.161333	0.389563
Insoluble fraction	MHP7448_0009	Q4A903_MYCH7	Uncharacterized protein	78	9	9.33333	16.3333	0.00214	0.187333	0.569667
Insoluble fraction	MHP7448_0022	Q4A8Z0_MYCH7	Uncharacterized protein	31	2	2	3.5	0.000426	0.132	0.174
Insoluble fraction	MHP7448_0064	Q4A8U8_MYCH7	Uncharacterized protein	184	11.3333	13	20.3333	0.00265	0.113	0.293333
Insoluble fraction	MHP7448_0088	Q4A8S4_MYCH7	Uncharacterized protein	51	10	11.3333	18	0.00235667	0.275667	1.22
Insoluble fraction	MHP7448_0092	Q4A8S0_MYCH7	Uncharacterized protein	95	4.66667	5	8	0.001044	0.0848	0.210667
Insoluble fraction	MHP7448_0094	Q4A8R8_MYCH7	Uncharacterized protein	62	3	3.66667	5	0.000648667	0.104933	0.24
Insoluble fraction	MHP7448_0100	Q4A8R2_MYCH7	Uncharacterized protein	112	11.3333	13	20	0.0025	0.176633	0.579667
Insoluble fraction	MHP7448_0120	Q4A8P4_MYCH7	Uncharacterized protein	33	2	2	3.5	0.0004615	0.103	0.158667
Insoluble fraction	MHP7448_0121	Q4A8P3_MYCH7	Uncharacterized protein	25	2.33333	2.66667	5	0.000690667	0.146	0.473333
Insoluble fraction	MHP7448_0138	Q4A8M7_MYCH7	Uncharacterized protein	113	22.3333	28	51	0.00657	0.294667	1.47533
Insoluble fraction	MHP7448_0148	Q4A8L7_MYCH7	Uncharacterized protein	47	5.33333	6.33333	8.33333	0.00106967	0.160667	0.647667	Redox-balancing
Insoluble fraction	MHP7448_0211	Q4A8F4_MYCH7	Uncharacterized protein	41	5.33333	7	11.6667	0.00150333	0.238333	0.846667
Insoluble fraction	MHP7448_0216	Q4A8E9_MYCH7	Uncharacterized protein	236	42	52	96	0.0122467	0.297	1.28967
Insoluble fraction	MHP7448_0252	Q4A8B3_MYCH7	Uncharacterized protein	20	2.5	2.5	4.5	0.000545	0.225	0.363333
Insoluble fraction	MHP7448_0282	Q4A883_MYCH7	Uncharacterized protein	26	4	5.33333	9	0.001207	0.233	1.084
Insoluble fraction	MHP7448_0289	Q4A876_MYCH7	Uncharacterized protein	46	3	4	7	0.0009245	0.089	0.245333
Insoluble fraction	MHP7448_0290	Q4A875_MYCH7	Uncharacterized protein	63	3	3	5.66667	0.000717	0.0882667	0.187
Insoluble fraction	MHP7448_0317	Q4A850_MYCH7	Uncharacterized protein	91	3	3	4.66667	0.000617333	0.0637667	0.126
Insoluble fraction	MHP7448_0324	Q4A843_MYCH7	Uncharacterized protein	49	2	2.66667	3.66667	0.000487	0.323333	1.47667
Insoluble fraction	MHP7448_0329	Q4A838_MYCH7	Uncharacterized protein	38	2	2	2.5	0.000331	0.09045	0.138
Insoluble fraction	MHP7448_0334	Q4A833_MYCH7	Uncharacterized protein	41	3	3.66667	5	0.000645667	0.138633	0.377333
Insoluble fraction	MHP7448_0335	Q4A832_MYCH7	Uncharacterized protein	25	4.66667	6.66667	12.6667	0.00162	0.319333	1.63667
Insoluble fraction	MHP7448_0337	Q4A830_MYCH7	Uncharacterized protein	31	4	4	6	0.00079	0.206	0.572
Insoluble fraction	MHP7448_0341	Q4A826_MYCH7	Uncharacterized protein	75	4	4	7.66667	0.000980667	0.0841667	0.213667
Insoluble fraction	MHP7448_0352	Q4A816_MYCH7	Uncharacterized protein	81	19.3333	23	39	0.00516333	0.306	1.83667
Insoluble fraction	MHP7448_0355	Q4A813_MYCH7	Uncharacterized protein	64	6.66667	6.66667	13.6667	0.00177667	0.150667	0.454333
Insoluble fraction	MHP7448_0356	Q4A812_MYCH7	Uncharacterized protein	61	6.33333	7	11.6667	0.00151667	0.193	0.514667
Insoluble fraction	MHP7448_0373	Q4A7Z5_MYCH7	Uncharacterized protein	114	39.6667	52.3333	110	0.0142	0.451	4.67667
Insoluble fraction	MHP7448_0377	Q4A7Z1_MYCH7	Uncharacterized protein	39	6.33333	6.66667	12.6667	0.00168333	0.250667	0.913
Insoluble fraction	MHP7448_0390	Q4A7Y0_MYCH7	Uncharacterized protein	55	2	2.66667	4.33333	0.000567667	0.0839667	0.218
Insoluble fraction	MHP7448_0404	Q4A7W6_MYCH7	Uncharacterized protein	57	3.5	3.5	4.5	0.0005425	0.1095	0.164667
Insoluble fraction	MHP7448_0408	Q4A7W2_MYCH7	Uncharacterized protein	44	4	4.33333	6.33333	0.000799333	0.1507	0.437667
Insoluble fraction	MHP7448_0431	Q4A7U0_MYCH7	Uncharacterized protein	47	4.33333	5.33333	8.66667	0.00111133	0.151033	0.555
Insoluble fraction	MHP7448_0433	Q4A7T8_MYCH7	Uncharacterized protein	75	3.66667	4	5.66667	0.000715	0.111067	0.22
Insoluble fraction	MHP7448_0445	Q4A7S7_MYCH7	Uncharacterized protein	254	11.3333	12.3333	19	0.00243333	0.0782667	0.195
Insoluble fraction	MHP7448_0467	Q4A7Q5_MYCH7	Uncharacterized protein	37	6	7	13.5	0.00164	0.318	0.650667
Insoluble fraction	MHP7448_0468	Q4A7Q4_MYCH7	Uncharacterized protein	83	6.66667	7.33333	11	0.00140667	0.145967	0.382333
Insoluble fraction	MHP7448_0470	Q4A7Q2_MYCH7	Uncharacterized protein	69	9.66667	10.3333	18.6667	0.00244	0.225	0.722667
Insoluble fraction	MHP7448_0480	Q4A7P3_MYCH7	Uncharacterized protein	87	12.6667	15.3333	25	0.00321	0.279333	0.910333
Insoluble fraction	MHP7448_0482	Q4A7P1_MYCH7	Uncharacterized protein	34	5.66667	6	9.66667	0.00125667	0.221333	0.866
Insoluble fraction	MHP7448_0483	Q4A7P0_MYCH7	Uncharacterized protein	21	3	4.66667	9.33333	0.00121667	0.269	1.30967
Insoluble fraction	MHP7448_0485	Q4A7N8_MYCH7	Uncharacterized protein	31	3	3.5	4.5	0.000602	0.1495	0.335333
Insoluble fraction	MHP7448_0489	Q4A7N4_MYCH7	Uncharacterized protein	102	21.3333	24.6667	56.3333	0.00731	0.355667	1.43
Insoluble fraction	MHP7448_0522	Q4A7K1_MYCH7	Uncharacterized protein	230	15	15	22	0.00292667	0.106033	0.268667
Insoluble fraction	MHP7448_0538	Q4A7I5_MYCH7	Uncharacterized protein	32	7	7.66667	14.6667	0.00188	0.338	1.39067
Insoluble fraction	MHP7448_0547	Q4A7H6_MYCH7	Uncharacterized protein	160	10.3333	11	20.6667	0.00267333	0.117667	0.293333
Insoluble fraction	MHP7448_0566	Q4A7F9_MYCH7	Uncharacterized protein	71	3.5	3.5	5	0.000609	0.09765	0.129667
Insoluble fraction	MHP7448_0611	Q4A7B5_MYCH7	Uncharacterized protein	95	11.6667	13	22	0.00289667	0.219667	0.642
Insoluble fraction	MHP7448_0612	Q4A7B4_MYCH7	Uncharacterized protein	79	8.66667	10.3333	16.3333	0.00214333	0.192333	0.607333
Insoluble fraction	MHP7448_0620	Q4A7A6_MYCH7	Uncharacterized protein	95	3	3.5	5	0.0006785	0.0499	0.0953333
Insoluble fraction	MHP7448_0626	Q4A7A1_MYCH7	Uncharacterized protein	91	2.5	2.5	5	0.0007045	0.04195	0.0694667
Insoluble fraction	MHP7448_0629	Q4A798_MYCH7	Uncharacterized protein	69	4.33333	5	9.33333	0.00122333	0.113	0.299
Insoluble fraction	MHP7448_0646	Q4A781_MYCH7	Uncharacterized protein	77	4	4.33333	7	0.000888	0.0776	0.2319
Insoluble fraction	MHP7448_0661	Q4A766_MYCH7	Uncharacterized protein	60	7.66667	9	15.3333	0.00199333	0.233667	0.729333
Insoluble fraction	MHP7448_0662	Q4A765_MYCH7	Uncharacterized protein	136	44.3333	59	141	0.0182667	0.396333	3.85333
Insoluble fraction	MHP7448_0674	Q4A753_MYCH7	Uncharacterized protein	42	2.66667	3	5	0.000671	0.127133	0.293333
Insoluble fraction	MHP7448_0675	Q4A752_MYCH7	Uncharacterized protein	102	18.6667	22	37	0.00474333	0.285	1.20633
Insoluble fraction	MHP7448_0676	Q4A751_MYCH7	Uncharacterized protein	71	7	7.33333	11	0.00138733	0.111733	0.457
Insoluble fraction	MHP7448_0685	Q4A8L5_MYCH7	Uncharacterized protein	16	2.66667	2.66667	4.33333	0.000567667	0.183333	0.792333
Soluble fraction	MHP7448_0009	Q4A903_MYCH7	Uncharacterized protein MHP7448_0009	77.5111	16	22.6667	56.6667	0.00195667	0.224	2.15897
Soluble fraction	MHP7448_0022	Q4A8Z0_MYCH7	Uncharacterized protein MHP7448_0022	30.6728	6	6	13	0.0004255	0.2745	0.669533
Soluble fraction	MHP7448_0088	Q4A8S4_MYCH7	Uncharacterized protein MHP7448_0088	51.2459	6.33333	7	17.6667	0.000602667	0.195	0.1
Soluble fraction	MHP7448_0092	Q4A8S0_MYCH7	Uncharacterized protein MHP7448_0092	94.8955	12	12.6667	31.3333	0.00108833	0.204233	0.708203
Soluble fraction	MHP7448_0094	Q4A8R8_MYCH7	Uncharacterized protein MHP7448_0094	61.5916	5.33333	6.33333	13.6667	0.00047	0.157333	0.5112
Soluble fraction	MHP7448_0100	Q4A8R2_MYCH7	Uncharacterized protein MHP7448_0100	111.695	4.5	4.5	9.5	0.000323	0.10585	0.128623
Soluble fraction	MHP7448_0138	Q4A8M7_MYCH7	Uncharacterized protein MHP7448_0138	113.278	17.6667	18.6667	39.3333	0.00139733	0.284667	0.911033
Soluble fraction	MHP7448_0148	Q4A8L7_MYCH7	Uncharacterized protein MHP7448_0148	46.6894	8.66667	10.3333	23.6667	0.000838667	0.3	1.36152	Redox-balancing
Soluble fraction	MHP7448_0216	Q4A8E9_MYCH7	Uncharacterized protein MHP7448_0216	235.654	31	35	80	0.00297	0.227333	0.86576
Soluble fraction	MHP7448_0244	Q4A8C1_MYCH7	Uncharacterized protein MHP7448_0244	17.8046	7	11.3333	26	0.000896	0.68	8.3963
Soluble fraction	MHP7448_0252	Q4A8B3_MYCH7	Uncharacterized protein MHP7448_0252	20.3447	8	11.3333	28.6667	0.000989	0.605	6.08917
Soluble fraction	MHP7448_0277	Q4A888_MYCH7	Uncharacterized protein MHP7448_0277	30.9463	3	3	7.66667	0.000266667	0.185667	0.41678
Soluble fraction	MHP7448_0289	Q4A876_MYCH7	Uncharacterized protein MHP7448_0289	46.2397	4.5	4.5	10	0.0003255	0.165	0.279147
Soluble fraction	MHP7448_0308	Q4A858_MYCH7	Uncharacterized protein MHP7448_0308	227.944	12	12	23.5	0.000758	0.09665	0.146833
Soluble fraction	MHP7448_0317	Q4A850_MYCH7	Uncharacterized protein MHP7448_0317	91.3788	14.3333	15	30	0.00107367	0.275667	0.86698
Soluble fraction	MHP7448_0335	Q4A832_MYCH7	Uncharacterized protein MHP7448_0335	24.6561	4.33333	4.66667	13.6667	0.000477	0.265	0.981143
Soluble fraction	MHP7448_0356	Q4A812_MYCH7	Uncharacterized protein MHP7448_035	60.8369	3	3	6	0.000208	0.135	0.195457
Soluble fraction	MHP7448_0352	Q4A816_MYCH7	Uncharacterized protein MHP7448_0352	80.8752	9	9.33333	21	0.000764667	0.186	0.557027
Soluble fraction	MHP7448_0355	Q4A813_MYCH7	Uncharacterized protein MHP7448_0355	64.2887	7.33333	7.33333	19.6667	0.000678333	0.189667	0.5367
Soluble fraction	MHP7448_0373	Q4A7Z5_MYCH7	Uncharacterized protein MHP7448_0373	114.002	51.6667	64	159	0.00557333	0.622333	7.72503
Soluble fraction	MHP7448_0377	Q4A7Z1_MYCH7	Uncharacterized protein MHP7448_0377	39.0712	26	37.3333	91.6667	0.00314	0.788667	33.4563
Soluble fraction	MHP7448_0431	Q4A7U0_MYCH7	Uncharacterized protein MHP7448_0431	47.1143	4.33333	4.66667	7.33333	0.000249	0.145333	0.43023
Soluble fraction	MHP7448_0435	Q4A7T6_MYCH7	Uncharacterized protein MHP7448_0435	34.6418	6.33333	6.33333	15.6667	0.00053	0.361	0.946313
Soluble fraction	MHP7448_0445	Q4A7S7_MYCH7	Uncharacterized protein MHP7448_0445	254.164	36.6667	43.3333	102.667	0.00352333	0.229	0.917923
Soluble fraction	MHP7448_0471	Q4A7Q1_MYCH7	Uncharacterized protein MHP7448_0471	35.1762	2.5	2.5	3.5	0.0001241	0.1037	0.193093
Soluble fraction	MHP7448_0477	Q4A7P5_MYCH7	Uncharacterized protein MHP7448_0477	34.4984	4.33333	4.66667	12.3333	0.000410667	0.210333	0.71851
Soluble fraction	MHP7448_0480	Q4A7P3_MYCH7	Uncharacterized protein MHP7448_0480	86.7738	4.5	5	8.5	0.0003305	0.09795	0.160746
Soluble fraction	MHP7448_0483	Q4A7P0_MYCH7	Uncharacterized protein MHP7448_0483	21.2007	4.33333	5	11	0.000380333	0.347667	1.30924
Soluble fraction	MHP7448_0489	Q4A7N4_MYCH7	Uncharacterized protein MHP7448_0489	102.146	18	20	48.6667	0.00165667	0.270667	1.12204
Soluble fraction	MHP7448_0499	Q4A7M4_MYCH7	Uncharacterized protein MHP7448_0499	63.5078	6.66667	7	17.6667	0.000587	0.192	0.55704
Soluble fraction	MHP7448_0522	Q4A7K1_MYCH7	Uncharacterized protein MHP7448_0522	229.534	15.3333	16.3333	32.6667	0.00123867	0.1195	0.328409
Soluble fraction	MHP7448_0547	Q4A7H6_MYCH7	Uncharacterized protein MHP7448_0547	160.327	4.33333	4.33333	6	0.000208667	0.0507333	0.103316
Soluble fraction	MHP7448_0566	Q4A7F9_MYCH7	Uncharacterized protein MHP7448_0566	71.1461	13.3333	16.3333	38	0.00133333	0.295	1.3652
Soluble fraction	MHP7448_0567	Q4A7F8_MYCH7	Uncharacterized protein MHP7448_0567	17.6254	5	5	12	0.0003905	0.5035	1.12227
Soluble fraction	MHP7448_0597	Q4A7C9_MYCH7	Uncharacterized protein MHP7448_0597	67.7699	2.5	2.5	3.5	0.0001144	0.06775	0.09507
Soluble fraction	MHP7448_0611	Q4A7B5_MYCH7	Uncharacterized protein MHP7448_0611	94.808	29	35	74.6667	0.00252333	0.496667	3.48997
Soluble fraction	MHP7448_0612	Q4A7B4_MYCH7	Uncharacterized protein MHP7448_0612	79.0778	3.66667	3.66667	6	0.000218	0.0969	0.203626
Soluble fraction	MHP7448_0620	Q4A7A6_MYCH7	Uncharacterized protein MHP7448_0620	94.774	7.66667	8.33333	20	0.000728667	0.19	0.43905
Soluble fraction	MHP7448_0629	Q4A798_MYCH7	Uncharacterized protein MHP7448_0629	68.9448	4.5	4.5	7.5	0.000245	0.1082	0.194884
Soluble fraction	MHP7448_0653	Q4A774_MYCH7	Uncharacterized protein MHP7448_0653	49.368	2.33333	2.33333	6.33333	0.000223333	0.0828	0.216987
Soluble fraction	MHP7448_0661	Q4A766_MYCH7	Uncharacterized protein MHP7448_0661	59.6211	4.66667	5	12.6667	0.000438333	0.140333	0.358557
Soluble fraction	MHP7448_0662	Q4A765_MYCH7	Uncharacterized protein MHP7448_0662	136.224	81.6667	119.667	313.667	0.01081	0.643333	33.0963
Soluble fraction	MHP7448_0675	Q4A752_MYCH7	Uncharacterized protein MHP7448_0675	101.808	23	24.6667	60.6667	0.00209333	0.302333	1.66075
Soluble fraction	MHP7448_0676	Q4A751_MYCH7	Uncharacterized protein MHP7448_0676	71.4839	2.5	2.5	4.5	0.000154	0.10015	0.126066
Soluble fraction	MHP7448_0267	Y267_MYCH7	UPF0348 protein MHP7448_0267	36.7869	6	6	18.5	0.000593	0.2725	0.6215
Insoluble fraction	MHP7448_0526	Q4A7J7_MYCH7	Uracil phosphoribosyltransferase	23	3	3.5	5.5	0.0006615	0.1595	0.503
Soluble fraction	MHP7448_0526	Q4A7J7_MYCH7	Uracil phosphoribosyltransferase	22.9571	5.66667	7.33333	20	0.000699333	0.312333	2.08357
Soluble fraction	MHP7448_0535	PYRH_MYCH7	Uridylate kinase	26.3203	4.66667	5.66667	10.6667	0.000363333	0.229	1.22211
Soluble fraction	MHP7448_0091	Q4A8S1_MYCH7	UvrABC system protein	106.214	12.6667	13.3333	30	0.001015	0.217767	0.675793
Insoluble fraction	MHP7448_0091	Q4A8S1_MYCH7	UvrABC system protein A	106	3	3	3.66667	0.000477333	0.044	0.108167
Soluble fraction	MHP7448_0648	Q4A779_MYCH7	UvrABC system protein B	76.2656	3.33333	3.33333	6.33333	0.000217	0.0842	0.17101
Insoluble fraction	MHP7448_0672	SYV_MYCH7	Valine-tRNA ligase	97	3.5	4	5	0.0006065	0.0584	0.106667
Soluble fraction	MHP7448_0672	SYV_MYCH7	Valine-tRNA ligase	97.1871	8	9	20.6667	0.000710667	0.152333	0.47497
Insoluble fraction	MHP7448_0659	Q4A768_MYCH7	XAA-PRO aminopeptidase	39	5.66667	5.66667	9.33333	0.00123333	0.201	0.687	Protease
Soluble fraction	MHP7448_0659	Q4A768_MYCH7	XAA-PRO aminopeptidase	39.0183	18.3333	24.3333	93.3333	0.00315333	0.661	8.40593	Protease
Insoluble fraction	MHP7448_0514	Q4A7K9_MYCH7	Xylose ABC transporter ATP-binding protein	57	8.66667	11.3333	19	0.00237333	0.266	1.131	Membrane trafficking
Soluble fraction	MHP7448_0514	Q4A7K9_MYCH7	Xylose ABC transporter ATP-binding protein	56.6529	7.33333	7.66667	16.3333	0.000580333	0.261667	0.710063	Membrane trafficking
(1) Protein fraction corresponds to type of procedure for protein extraction. "Cytoplasmic" indicates protein extracts enriched with cytoplasmic proteins. "Surface" indicated protein extracts enriched with surface proteins.
(2)Values are corresponding to the mean of biological replicates
(3)According to the literature

## Sheet: Table S2B
Supplementary Table 2B: Proteins identified by LC-MS/MS in M. hyopneumoniae J samples
Protein fraction (1)	NCBI ID	Protein accession numbers (UNIPROT)	Protein name	Protein molecular weight (kDa)	Exclusive unique peptide count (2)	Exclusive unique spectrum count (2)	Exclusive spectrum count (2)	Percentage of total spectra (2)	Percentage sequence coverage (2)	Quantitative value (emPAI) (2)	Potential virulence factors categories(3)
Insoluble fraction	MHJ_0632	Q4A956_MYCHJ	1-acyl-sn-glycerol-3-phosphate acyltransferase	29	4.33333	4.33333	9	0.00101567	0.253333	0.716333
Insoluble fraction	MHJ_0595	GPMI_MYCHJ	2,3-bisphosphoglycerate-independent phosphoglycerate mutase	57	4	4	6.33333	0.000716333	0.119	0.287
Soluble fraction	MHJ_0595	GPMI_MYCHJ	2,3-bisphosphoglycerate-independent phosphoglycerate mutase	56.9798	15.3333	19.3333	51.3333	0.00230333	0.426333	2.5
Insoluble fraction	MHJ_0165	RS11_MYCHJ	30S ribosomal protein S11	15	2.66667	3.33333	7.66667	0.000854667	0.295667	1.24733
Soluble fraction	MHJ_0165	RS11_MYCHJ	30S ribosomal protein S11	14.6191	6.66667	9.33333	24.3333	0.00109533	0.584667	13.71
Soluble fraction	MHJ_0073	RS12_MYCHJ	30S ribosomal protein S12	15.4628	4	7	18.5	0.0008275	0.313	5.28
Insoluble fraction	MHJ_0166	RS13_MYCHJ	30S ribosomal protein S13	16	2.5	3.5	5.5	0.000624	0.12045	0.973333
Soluble fraction	MHJ_0166	RS13_MYCHJ	30S ribosomal protein S13	15.7161	2.5	3.5	7.5	0.000332	0.1825	1.17
Insoluble fraction	MHJ_0100	RS15_MYCHJ	30S ribosomal protein S15	10	2	3	6	0.00068	0.398	1.76467
Soluble fraction	MHJ_0100	RS15_MYCHJ	30S ribosomal protein S15	10.3734	2.66667	2.66667	6	0.000285233	0.424333	1.42
Insoluble fraction	MHJ_0278	RS16_MYCHJ	30S ribosomal protein S16	10	2.33333	2.33333	4.33333	0.000489	0.197	1.17267
Soluble fraction	MHJ_0278	RS16_MYCHJ	30S ribosomal protein S16	10.3544	2	2	5	0.0002175	0.295	0.75
Soluble fraction	MHJ_0285	RS18_MYCHJ	30S ribosomal protein S18	10.286	2.66667	3	7	0.000319333	0.321667	1.77
Insoluble fraction	MHJ_0051	RS2_MYCHJ	30S ribosomal protein S2	36	6.66667	8	14.3333	0.00164133	0.272333	1.33533
Soluble fraction	MHJ_0051	RS2_MYCHJ	30S ribosomal protein S2	35.8365	10	13.3333	35	0.00154933	0.399	3.41
Insoluble fraction	MHJ_0237	RS20_MYCHJ	30S ribosomal protein S20	10	2	2	3	0.000323	0.178	0.787333
Insoluble fraction	MHJ_0184	RS3_MYCHJ	30S ribosomal protein S3	26	5	5.33333	8	0.000907	0.249667	1.084
Soluble fraction	MHJ_0184	RS3_MYCHJ	30S ribosomal protein S3	25.7541	6	6.33333	14	0.000615667	0.276333	1.46
Insoluble fraction	MHJ_0577	RS4_MYCHJ	30S ribosomal protein S4	24	10	10.6667	17	0.00191333	0.475	3.81
Soluble fraction	MHJ_0577	RS4_MYCHJ	30S ribosomal protein S4	23.9676	9.33333	10.3333	28	0.00124667	0.434333	3.99
Insoluble fraction	MHJ_0173	RS5_MYCHJ	30S ribosomal protein S5	24	4.66667	4.66667	7.66667	0.000860333	0.217333	0.977
Soluble fraction	MHJ_0173	RS5_MYCHJ	30S ribosomal protein S5	24.2104	10	11	27.6667	0.001214	0.405667	4.87
Insoluble fraction	MHJ_0287	RS6_MYCHJ	30S ribosomal protein S6	29	8.33333	10.3333	18.3333	0.00206333	0.424333	3.19667
Soluble fraction	MHJ_0287	RS6_MYCHJ	30S ribosomal protein S6	29.0246	11.3333	16	41	0.001796	0.481333	9.7
Insoluble fraction	MHJ_0072	RS7_MYCHJ	30S ribosomal protein S7	18	6	7.33333	15.3333	0.00171	0.353	3.55
Soluble fraction	MHJ_0072	RS7_MYCHJ	30S ribosomal protein S7	18.0377	6	6.66667	15.6667	0.000704	0.378333	3.36
Insoluble fraction	MHJ_0176	RS8_MYCHJ	30S ribosomal protein S8	15	2.66667	3.33333	5.66667	0.000625	0.218667	1.24733
Soluble fraction	MHJ_0176	RS8_MYCHJ	30S ribosomal protein S8	14.6142	6	9	25.6667	0.00114767	0.565	9.95
Insoluble fraction	MHJ_0650	RS9_MYCHJ	30S ribosomal protein S9	15	3.33333	3.66667	5.33333	0.000606	0.333333	1.474
Soluble fraction	MHJ_0650	RS9_MYCHJ	30S ribosomal protein S9	14.6529	3	4	11	0.000481	0.341	1.95
Insoluble fraction	MHJ_0436	Q4A9P9_MYCHJ	3-hexulose-6-phosphate synthase	25	2	3	7.66667	0.000856333	0.158	0.531
Soluble fraction	MHJ_0436	Q4A9P9_MYCHJ	3-hexulose-6-phosphate synthase	24.8367	3.66667	4.66667	13.6667	0.000579333	0.235667	1.07
Soluble fraction	MHJ_0511	P46_MYCHJ	46 kDa surface antigen	45.4031	30.3333	49.3333	142.667	0.00650667	0.754333	74.09	Adhesin
Insoluble fraction	MHJ_0511	P46_MYCHJ	46 kDa surface antigen (p46)	45	24.6667	33.6667	108.667	0.0121	0.597667	17.6333	Adhesin
Insoluble fraction	MHJ_0456	RL1_MYCHJ	50S ribosomal protein L1	26	6.66667	7.66667	13.3333	0.00150667	0.375	1.92667
Soluble fraction	MHJ_0456	RL1_MYCHJ	50S ribosomal protein L1	25.6019	8.33333	9.33333	23.6667	0.00107467	0.450333	2.69
Insoluble fraction	MHJ_0620	RL10_MYCHJ	50S ribosomal protein L10	20	4.33333	5	9	0.00101167	0.175	1.38
Soluble fraction	MHJ_0620	RL10_MYCHJ	50S ribosomal protein L10	20.17	3.5	3.5	7	0.000325	0.172	0.54
Insoluble fraction	MHJ_0457	Q4A9M8_MYCHJ	50S ribosomal protein L11	17	2.66667	3.33333	6.66667	0.000766333	0.152	1.054
Soluble fraction	MHJ_0457	Q4A9M8_MYCHJ	50S ribosomal protein L11	16.5597	3.33333	3.66667	11	0.000506333	0.331	1.17
Soluble fraction	MHJ_0651	RL13_MYCHJ	50S ribosomal protein L13	16.6511	2	2	4.5	0.000204	0.198	0.54
Insoluble fraction	MHJ_0180	RL14_MYCHJ	50S ribosomal protein L14	13	4.33333	4.33333	7	0.000784667	0.376667	2.11
Soluble fraction	MHJ_0180	RL14_MYCHJ	50S ribosomal protein L14	13.2228	5	5.66667	16	0.000728333	0.379667	4.11
Insoluble fraction	MHJ_0172	RL15_MYCHJ	50S ribosomal protein L15	17	4.66667	4.66667	9.66667	0.00109	0.365	1.73667
Soluble fraction	MHJ_0172	RL15_MYCHJ	50S ribosomal protein L15	16.6841	8.66667	10	22.3333	0.00101433	0.485333	7.54
Insoluble fraction	MHJ_0183	RL16_MYCHJ	50S ribosomal protein L16	15	3.33333	4	6	0.000663	0.282	1.65867
Insoluble fraction	MHJ_0163	RL17_MYCHJ	50S ribosomal protein L17	14	2.33333	2.66667	4.33333	0.000484333	0.167	0.995333
Insoluble fraction	MHJ_0174	RL18_MYCHJ	50S ribosomal protein L18	14	3.66667	3.66667	7	0.000790667	0.311333	1.45
Soluble fraction	MHJ_0174	RL18_MYCHJ	50S ribosomal protein L18	14.2697	3	3	6	0.00027285	0.318	0.73
Insoluble fraction	MHJ_0276	RL19_MYCHJ	50S ribosomal protein L19	14	5	5.66667	10	0.00112167	0.377333	2.98
Soluble fraction	MHJ_0276	RL19_MYCHJ	50S ribosomal protein L19	14.2315	3.66667	3.66667	10.3333	0.000472333	0.374667	1.45
Insoluble fraction	MHJ_0187	RL2_MYCHJ	50S ribosomal protein L2	31	6.66667	8.33333	15	0.00169	0.325	1.6
Soluble fraction	MHJ_0187	RL2_MYCHJ	50S ribosomal protein L2	31.201	6	7.66667	21	0.000946333	0.317667	1.52
Soluble fraction	MHJ_0127	RL21_MYCHJ	50S ribosomal protein L21	11.2407	3	3.33333	8	0.000353667	0.478	1.85
Insoluble fraction	MHJ_0185	RL22_MYCHJ	50S ribosomal protein L22	22	6.66667	7.66667	12	0.00135667	0.552	2.44667
Soluble fraction	MHJ_0185	RL22_MYCHJ	50S ribosomal protein L22	21.9942	9	13	32.3333	0.00141667	0.583	9.47
Insoluble fraction	MHJ_0188	RL23_MYCHJ	50S ribosomal protein L23	19	4.33333	4.66667	7.33333	0.000837667	0.265333	1.869
Soluble fraction	MHJ_0188	RL23_MYCHJ	50S ribosomal protein L23	19.0403	5.33333	7.66667	20.3333	0.000945667	0.433	4.06
Insoluble fraction	MHJ_0179	RL24_MYCHJ	50S ribosomal protein L24	12	2	2	3.5	0.0003795	0.2805	0.650333
Insoluble fraction	MHJ_0128	Q4AAK1_MYCHJ	50S ribosomal protein L27	9	2	3	4.66667	0.000522667	0.405	2.01
Soluble fraction	MHJ_0128	Q4AAK1_MYCHJ	50S ribosomal protein L27	9.1041	2.33333	2.33333	8	0.000357667	0.424667	1.4
Insoluble fraction	MHJ_0182	Q4AAE8_MYCHJ	50S ribosomal protein L29	14	3	3	5	0.000563667	0.281	1.08
Insoluble fraction	MHJ_0190	RL3_MYCHJ	50S ribosomal protein L3	25	5	5	9.66667	0.00107267	0.310333	1.04
Soluble fraction	MHJ_0190	RL3_MYCHJ	50S ribosomal protein L3	24.9791	13	19.6667	48.3333	0.00215333	0.603	18.34
Insoluble fraction	MHJ_0453	Q4A9N2_MYCHJ	50S ribosomal protein L31	8	2	3	5.33333	0.000598667	0.425	2.26
Insoluble fraction	MHJ_0189	RL4_MYCHJ	50S ribosomal protein L4	24	4.66667	5	7.66667	0.000848667	0.288	1.19233
Soluble fraction	MHJ_0189	RL4_MYCHJ	50S ribosomal protein L4	24.0564	5.33333	6.66667	15	0.000675667	0.375667	1.81
Insoluble fraction	MHJ_0178	RL5_MYCHJ	50S ribosomal protein L5	20	4.66667	4.66667	11.6667	0.00130333	0.278	1.24467
Soluble fraction	MHJ_0178	RL5_MYCHJ	50S ribosomal protein L5	20.3458	4.5	4.5	12.5	0.0005225	0.2875	0.85
Insoluble fraction	MHJ_0175	Q4AAF5_MYCHJ	50S ribosomal protein L6	20	3.66667	3.66667	6.66667	0.000748	0.234667	0.910667
Soluble fraction	MHJ_0175	Q4AAF5_MYCHJ	50S ribosomal protein L6	19.9501	6.66667	7.33333	15	0.000666	0.504333	3.03
Insoluble fraction	MHJ_0619	RL7_MYCHJ	50S ribosomal protein L7/L12	13	4	5.33333	8.66667	0.000970667	0.328	3.12667
Soluble fraction	MHJ_0619	RL7_MYCHJ	50S ribosomal protein L7/L12	12.9862	3.33333	4	8.66667	0.000409667	0.314	2.32
Insoluble fraction	MHJ_0645	RL9_MYCHJ	50S ribosomal protein L9	16	2.5	2.5	3.5	0.0004105	0.217	0.549
Soluble fraction	MHJ_0645	RL9_MYCHJ	50S ribosomal protein L9	16.4117	3	3.33333	8.66667	0.000386333	0.236667	1.03
Insoluble fraction	MHJ_0220	IOLC_MYCHJ	5-dehydro-2-deoxygluconokinase	38	2.66667	2.66667	5.66667	0.000634	0.139	0.282667
Soluble fraction	MHJ_0220	IOLC_MYCHJ	5-dehydro-2-deoxygluconokinase	38.4762	6.66667	6.66667	12	0.000516333	0.285667	1.13
Insoluble fraction	MHJ_0631	Q4A957_MYCHJ	5'-nucleotidase	81	23.3333	30.3333	53.6667	0.00599667	0.414667	3.12333
Insoluble fraction	MHJ_0375	Q4A9V8_MYCHJ	ABC transport ATP-binding protein	37	3	3.66667	5.33333	0.000588667	0.125233	0.439333	Membrane trafficking
Insoluble fraction	MHJ_0449	Q4A9N6_MYCHJ	ABC transporter ATP-binding protein	33	4.33333	4.33333	8	0.000907	0.191667	0.593	Membrane trafficking
Insoluble fraction	MHJ_0379	Q4A9V4_MYCHJ	ABC transporter ATP-binding protein	86	8.66667	8.66667	16	0.00181667	0.163333	0.439	Membrane trafficking
Insoluble fraction	MHJ_0333	Q4A9Z9_MYCHJ	ABC transporter ATP-binding protein	91	4	4	6.66667	0.000751333	0.0775667	0.172333	Membrane trafficking
Insoluble fraction	MHJ_0307	Q4AA24_MYCHJ	ABC transporter ATP-binding protein	75	7.33333	8	14.3333	0.00161	0.186333	0.548667	Membrane trafficking
Insoluble fraction	MHJ_0306	Q4AA25_MYCHJ	ABC transporter ATP-binding protein	88	8.33333	9	18	0.00199667	0.186	0.517	Membrane trafficking
Insoluble fraction	MHJ_0298	Q4AA33_MYCHJ	ABC transporter ATP-binding protein	83	7	8.33333	14	0.00157	0.161667	0.483667	Membrane trafficking
Insoluble fraction	MHJ_0297	Q4AA34_MYCHJ	ABC transporter ATP-binding protein	74	4.33333	4.33333	8	0.000902	0.1093	0.298	Membrane trafficking
Insoluble fraction	MHJ_0206	Q4AAC4_MYCHJ	ABC transporter ATP-binding protein	61	3	3	5	0.000569333	0.0818	0.194	Membrane trafficking
Insoluble fraction	MHJ_0020	Q4AAS9_MYCHJ	ABC transporter ATP-binding protein	89	11.3333	12.3333	21.3333	0.00236333	0.220667	0.703	Membrane trafficking
Insoluble fraction	MHJ_0018	Q4AAT1_MYCHJ	ABC transporter ATP-binding protein	87	7	7	12.6667	0.00141667	0.135	0.416333	Membrane trafficking
Insoluble fraction	MHJ_0450	Q4A9N5_MYCHJ	ABC transporter permease protein	305	20	21	35.3333	0.00390333	0.1229	0.292667	Membrane trafficking
Insoluble fraction	MHJ_0365	Q4A9W8_MYCHJ	ABC transporter permease protein	84	9.33333	10.6667	20	0.00224333	0.168	0.580667	Membrane trafficking
Soluble fraction	MHJ_0450	Q4A9N5_MYCHJ	ABC transporter permease protein	304.634	5	5	11.5	0.00051	0.03865	0.05	Membrane trafficking
Insoluble fraction	MHJ_0608	Q4A979_MYCHJ	ABC transporter protein	66	3.33333	3.33333	6.66667	0.000754	0.0707667	0.222667	Membrane trafficking
Insoluble fraction	MHJ_0606	Q4A981_MYCHJ	ABC transporter xylose-binding lipoprotein	50	21.3333	24.3333	82.6667	0.00916667	0.386333	4.78333	Membrane trafficking
Soluble fraction	MHJ_0606	Q4A981_MYCHJ	ABC transporter xylose-binding lipoprotein	49.7292	24	30.6667	93.6667	0.00404667	0.501	19.2	Membrane trafficking
Insoluble fraction	MHJ_0505	Q4A9I0_MYCHJ	Acetate kinase	44	6.33333	7	11	0.001225	0.216333	0.793
Soluble fraction	MHJ_0505	Q4A9I0_MYCHJ	Acetate kinase	44.0772	22.3333	27.6667	73.6667	0.00321333	0.647333	13.38
Insoluble fraction	MHJ_0451	Q4A9N4_MYCHJ	Acyl carrier protein phosphodiesterase	22	2	2	5	0.000536	0.186	0.377
Soluble fraction	MHJ_0451	Q4A9N4_MYCHJ	Acyl carrier protein phosphodiesterase	22.0395	10	15.6667	40.6667	0.00179333	0.67	15.85
Insoluble fraction	MHJ_0110	APT_MYCHJ	Adenine phosphoribosyltransferase	19	4.33333	4.66667	6	0.000666	0.274667	1.43433
Soluble fraction	MHJ_0110	APT_MYCHJ	Adenine phosphoribosyltransferase	18.8506	25	46.3333	280.333	0.0113167	0.939667	716.57
Insoluble fraction	MHJ_0170	KAD_MYCHJ	Adenylate kinase	24	5	5	7.66667	0.000877333	0.308333	1.10067
Soluble fraction	MHJ_0170	KAD_MYCHJ	Adenylate kinase	24.4514	7	7	16	0.000684667	0.457667	2.26
Insoluble fraction	MHJ_0663	Q4A925_MYCHJ	Adhesin like-protein P146	147	68.3333	86.6667	214	0.0239333	0.567667	7.81667	Adhesin
Insoluble fraction	MHJ_0197	SYA_MYCHJ	Alanine-tRNA ligase	102	6	6	9.33333	0.00104833	0.0916667	0.250667
Soluble fraction	MHJ_0197	SYA_MYCHJ	Alanine-tRNA ligase	102.484	13	13.3333	31.6667	0.00137233	0.228667	0.7
Insoluble fraction	MHJ_0353	Q4A9Y0_MYCHJ	Amino acid permease	57	2.66667	3.66667	9	0.000998333	0.0797667	0.348	Membrane trafficking
Insoluble fraction	MHJ_0125	Q4AAK4_MYCHJ	Aminopeptidase	39	7	7	13.6667	0.00153667	0.256333	0.896667	Protease
Soluble fraction	MHJ_0125	Q4AAK4_MYCHJ	Aminopeptidase	39.2447	22	33.6667	112	0.00490333	0.782	38.05	Protease
Insoluble fraction	MHJ_0012	SYR_MYCHJ	Arginine-tRNA ligase	62	5	5	9.33333	0.00105467	0.1156	0.340667
Soluble fraction	MHJ_0012	SYR_MYCHJ	Arginine-tRNA ligase	61.6728	2.5	2.5	6.5	0.000271	0.0824	0.11
Insoluble fraction	MHJ_0414	SYN_MYCHJ	Asparagine-tRNA ligase	52	4.66667	4.66667	9.33333	0.001044	0.155333	0.378
Soluble fraction	MHJ_0414	SYN_MYCHJ	Asparagine-tRNA ligase	52.3038	9	13.3333	35.3333	0.00157667	0.353333	1.88
Insoluble fraction	MHJ_0235	Q4AA95_MYCHJ	Aspartate-tRNA ligase	66	2.33333	2.33333	4	0.000443667	0.0634667	0.136
Soluble fraction	MHJ_0235	Q4AA95_MYCHJ	Aspartate-tRNA ligase	65.9579	3	3	9.33333	0.000416333	0.0862667	0.18
Insoluble fraction	MHJ_0025	Q4AAS4_MYCHJ	Aspartyl/glutamyl-tRNA amidotransferase subunit B	54	4.33333	5.66667	10	0.00113133	0.113	0.46
Soluble fraction	MHJ_0025	Q4AAS4_MYCHJ	Aspartyl/glutamyl-tRNA(Asn/Gln) amidotransferase subunit B	53.9232	5	5	9.66667	0.000413333	0.159	0.4
Insoluble fraction	MHJ_0476	Q4A9K9_MYCHJ	ATP synthase alpha chain	58	14.6667	16.6667	28.3333	0.00318333	0.361333	1.95667	Membrane trafficking
Soluble fraction	MHJ_0476	Q4A9K9_MYCHJ	ATP synthase alpha chain	57.6438	13.6667	16.3333	43.3333	0.00189	0.371667	2.24	Membrane trafficking
Insoluble fraction	MHJ_0475	Q4A9L0_MYCHJ	ATP synthase beta chain	47	5	6	10.3333	0.001159	0.181333	0.713	Membrane trafficking
Soluble fraction	MHJ_0475	Q4A9L0_MYCHJ	ATP synthase beta chain	47.3635	14.3333	17.6667	46.3333	0.00206	0.507	3.01	Membrane trafficking
Insoluble fraction	MHJ_0048	Q4AAV8_MYCHJ	ATP synthase gamma chain	32	2	2	4.66667	0.000527333	0.0652	0.247	Membrane trafficking
Insoluble fraction	MHJ_0047	ATPA_MYCHJ	ATP synthase subunit alpha	56	11	11.3333	19.3333	0.00218	0.275	1.12333	Membrane trafficking
Soluble fraction	MHJ_0047	ATPA_MYCHJ	ATP synthase subunit alpha	55.7039	6	6	13.6667	0.000591	0.181333	0.5	Membrane trafficking
Insoluble fraction	MHJ_0045	ATPF_MYCHJ	ATP synthase subunit b	22	4	4.66667	8.33333	0.000942333	0.233667	1.11	Membrane trafficking
Insoluble fraction	MHJ_0049	ATPB_MYCHJ	ATP synthase subunit beta	52	13.6667	14.6667	24.6667	0.00276333	0.475333	1.79667	Membrane trafficking
Soluble fraction	MHJ_0049	ATPB_MYCHJ	ATP synthase subunit beta	51.5739	13.3333	15.3333	36.3333	0.00162	0.498333	2.46	Membrane trafficking
Insoluble fraction	MHJ_0107	PFKA_MYCHJ	ATP-dependent 6-phosphofructokinase	35	2.5	2.5	3	0.0003205	0.1315	0.194333
Soluble fraction	MHJ_0107	PFKA_MYCHJ	ATP-dependent 6-phosphofructokinase	34.9532	17.6667	28.3333	78.3333	0.00355333	0.53	22.19
Insoluble fraction	MHJ_0416	Q4A9R9_MYCHJ	ATP-dependent helicase PcrA	87	8	8.66667	14.3333	0.00161333	0.154667	0.431333
Insoluble fraction	MHJ_0098	Q4AAM9_MYCHJ	ATP-dependent protease binding protein	79	10.6667	13.6667	24.6667	0.00279	0.192	0.86	Protease
Soluble fraction	MHJ_0098	Q4AAM9_MYCHJ	ATP-dependent protease binding protein	79.4933	13	15.6667	32	0.001364	0.2384	1.13	Protease
Insoluble fraction	MHJ_0202	Q4AAC8_MYCHJ	ATP-dependent zinc metalloprotease FtsH	79	18.6667	24.3333	46	0.00515333	0.363	2.12667	Protease
Soluble fraction	MHJ_0202	Q4AAC8_MYCHJ	ATP-dependent zinc metalloprotease FtsH	78.5074	7.33333	8	20	0.000876667	0.184	0.52	Protease
Insoluble fraction	MHJ_0067	Q4AAR0_MYCHJ	Bacterial nucleoid DNA-binding protein	11	4	4	6.66667	0.000745	0.438	3.01333
Soluble fraction	MHJ_0067	Q4AAR0_MYCHJ	Bacterial nucleoid DNA-binding protein	10.6702	8.33333	13	114.333	0.00513667	0.767333	145.93
Insoluble fraction	MHJ_0260	Q4AA70_MYCHJ	Cation-transporting P-type ATPase	98	4	4	6.33333	0.000712667	0.0608667	0.159	Membrane trafficking
Insoluble fraction	MHJ_0064	Q4AAR3_MYCHJ	Chaperone protein DnaJ	42	9.66667	11.3333	20.6667	0.00232667	0.318	1.64333
Soluble fraction	MHJ_0064	Q4AAR3_MYCHJ	Chaperone protein DnaJ	41.7327	16	23.3333	61.3333	0.00276	0.472333	8.85
Soluble fraction	MHJ_0063	DNAK_MYCHJ	Chaperone protein DnaK	65.5666	69	128	1113	0.05	0.838333	701.97
Insoluble fraction	MHJ_0063	DNAK_MYCHJ	Chaperone protein DnaK (Heat shock 70 kDa protein)	66	36.6667	45	307	0.0344667	0.556333	11.1033
Insoluble fraction	MHJ_0001	Q4AAU8_MYCHJ	Chromosomal replication initiator protein DnaA	55	2	2	3	0.0003425	0.06265	0.1167
Insoluble fraction	MHJ_0657	Q4A931_MYCHJ	Chromosome partition protein Smc	111	8.66667	8.66667	16.6667	0.00186	0.135	0.371333
Soluble fraction	MHJ_0657	Q4A931_MYCHJ	Chromosome partition protein Smc	111.174	15	15.6667	33.3333	0.00145167	0.244067	0.73
Insoluble fraction	MHJ_0272	Q4AA58_MYCHJ	CTP synthase	60	3.33333	4	7.33333	0.000835667	0.0964	0.271333
Soluble fraction	MHJ_0272	Q4AA58_MYCHJ	CTP synthase	60.3	12	14.3333	35.6667	0.00156667	0.286667	1.39
Insoluble fraction	MHJ_0153	Q4AAH7_MYCHJ	Cytidine deaminase	15	3.33333	3.33333	5.33333	0.000609667	0.328333	1.18333
Soluble fraction	MHJ_0153	Q4AAH7_MYCHJ	Cytidine deaminase	14.8808	2.33333	2.33333	7	0.000318333	0.221333	0.73
Insoluble fraction	MHJ_0065	KCY_MYCHJ	Cytidylate kinase	27	2.5	2.5	3	0.000325	0.1395	0.265667
Insoluble fraction	MHJ_0528	DEOC_MYCHJ	Deoxyribose-phosphate aldolase	24	2.33333	2.66667	4.33333	0.000475667	0.182333	0.484
Soluble fraction	MHJ_0528	DEOC_MYCHJ	Deoxyribose-phosphate aldolase	24.4915	6.66667	8.66667	19	0.000846333	0.425333	3.12
Insoluble fraction	MHJ_0006	Q4AAU3_MYCHJ	DHH family phosphoesterase	37	6	6.33333	12.6667	0.00144333	0.241	0.834333
Insoluble fraction	MHJ_0485	Q4A9K0_MYCHJ	Diadenylate cyclase	22	5.33333	5.33333	9.66667	0.00108167	0.336667	1.32233
Insoluble fraction	MHJ_0503	Q4A9I2_MYCHJ	Dihydrolipoamide acetyltransferase	33	14.6667	17.6667	33	0.00368667	0.387667	5.71667
Soluble fraction	MHJ_0503	Q4A9I2_MYCHJ	Dihydrolipoamide acetyltransferase	33.1532	14.6667	18	43.6667	0.00194333	0.505333	6.59
Insoluble fraction	MHJ_0572	Q4A9B5_MYCHJ	Dihydrolipoamide dehydrogenase	51	4.33333	5.66667	8.66667	0.000961667	0.134333	0.501333
Soluble fraction	MHJ_0572	Q4A9B5_MYCHJ	Dihydrolipoamide dehydrogenase	50.5698	24.6667	34.3333	86.6667	0.00389333	0.564667	11.93
Insoluble fraction	MHJ_0504	Q4A9I1_MYCHJ	Dihydrolipoyl dehydrogenase	66	14.3333	17	33.6667	0.00381	0.300667	1.53333
Soluble fraction	MHJ_0504	Q4A9I1_MYCHJ	Dihydrolipoyl dehydrogenase	65.9447	32.6667	43.3333	188.333	0.00833333	0.535333	14.41
Soluble fraction	MHJ_0416	Q4A9R9_MYCHJ	DNA helicase	87.2704	6.33333	7.66667	20.6667	0.000921333	0.140833	0.45
Insoluble fraction	MHJ_0258	DNLJ_MYCHJ	DNA ligase	79	5.66667	5.66667	9.66667	0.00108067	0.120667	0.296
Soluble fraction	MHJ_0258	DNLJ_MYCHJ	DNA ligase	79.4181	4.5	4.5	11	0.000495	0.08885	0.15
Insoluble fraction	MHJ_0252	Q4AA78_MYCHJ	DNA polymerase III delta subunit	34	2.66667	2.66667	3.66667	0.000418667	0.118367	0.320333
Soluble fraction	MHJ_0248	Q4AA82_MYCHJ	DNA polymerase III gamma and tau subunit	83.3236	2.5	2.5	4	0.00017935	0.053	0.09
Soluble fraction	MHJ_0533	Q4A9F2_MYCHJ	DNA polymerase III PolC-type	169.366	3	3	6	0.000264	0.02895	0.05
Insoluble fraction	MHJ_0002	Q4AAU7_MYCHJ	DNA polymerase III subunit beta	43	5.66667	6.66667	11.6667	0.00131333	0.213333	0.738667
Soluble fraction	MHJ_0002	Q4AAU7_MYCHJ	DNA polymerase III subunit beta	43.2533	16	20.3333	53.6667	0.00234333	0.555333	5.88
Insoluble fraction	MHJ_0248	Q4AA82_MYCHJ	DNA polymerase III subunit gamma/tau	83	4	4.66667	10	0.00109733	0.105933	0.286867
Insoluble fraction	MHJ_0529	Q4A9F6_MYCHJ	DNA topoisomerase	95	5.33333	5.33333	9.33333	0.001044	0.0885667	0.256
Insoluble fraction	MHJ_0106	Q4AAM3_MYCHJ	DNA topoisomerase	72	5.33333	5.33333	8.66667	0.000983	0.104933	0.306333
Insoluble fraction	MHJ_0030	Q4AAR9_MYCHJ	DNA topoisomerase	73	2	2	2.5	0.00027	0.053	0.0862
Insoluble fraction	MHJ_0029	Q4AAS0_MYCHJ	DNA topoisomerase	97	4	4	6.33333	0.000726333	0.0539667	0.162433
Soluble fraction	MHJ_0529	Q4A9F6_MYCHJ	DNA topoisomerase (ATP-hydrolyzing)	95.4299	17.6667	21	50	0.00222	0.298333	1.49
Soluble fraction	MHJ_0106	Q4AAM3_MYCHJ	DNA topoisomerase (ATP-hydrolyzing)	72.3593	13.3333	14.3333	34.6667	0.001542	0.293667	1.15
Soluble fraction	MHJ_0030	Q4AAR9_MYCHJ	DNA topoisomerase (ATP-hydrolyzing)	73.1365	4	4	7.5	0.000326	0.1021	0.15
Soluble fraction	MHJ_0029	Q4AAS0_MYCHJ	DNA topoisomerase (ATP-hydrolyzing)	97.1167	9.66667	10.3333	25.3333	0.00113267	0.175767	0.53
Insoluble fraction	MHJ_0275	Q4AA55_MYCHJ	DNA topoisomerase 1	73	3.33333	4.33333	6.66667	0.000755667	0.097	0.237667
Insoluble fraction	MHJ_0056	Q4AAX6_MYCHJ	DNA-directed RNA polymerase sigma factor	79	4	4	6	0.0006455	0.10185	0.152
Insoluble fraction	MHJ_0164	RPOA_MYCHJ	DNA-directed RNA polymerase subunit alpha	37	9	9.33333	16	0.00180333	0.307	1.44
Soluble fraction	MHJ_0164	RPOA_MYCHJ	DNA-directed RNA polymerase subunit alpha	37.3318	15.3333	21.3333	55.6667	0.00247667	0.545	9.53
Insoluble fraction	MHJ_0618	RPOB_MYCHJ	DNA-directed RNA polymerase subunit beta	138	15.3333	16.6667	30	0.00338667	0.167	0.565333
Insoluble fraction	MHJ_0617	RPOC_MYCHJ	DNA-directed RNA polymerase subunit beta	159	15	17	29	0.00326	0.152667	0.473333
Soluble fraction	MHJ_0618	RPOB_MYCHJ	DNA-directed RNA polymerase subunit beta	137.72	53	68	174.333	0.007	0.530333	5.76
Soluble fraction	MHJ_0617	RPOC_MYCHJ	DNA-directed RNA polymerase subunit beta'	159.417	45.6667	59.3333	156	0.00696667	0.462667	3.11
Insoluble fraction	MHJ_0069	LEPA_MYCHJ	Elongation factor 4	67	2.5	2.5	2.5	0.00027	0.0719	0.114
Insoluble fraction	MHJ_0071	EFG_MYCHJ	Elongation factor G	77	8	8.33333	15.6667	0.00177	0.191667	0.481667
Soluble fraction	MHJ_0071	EFG_MYCHJ	Elongation factor G	77.4103	42.6667	76.6667	304.333	0.0137333	0.706	54.14
Insoluble fraction	MHJ_0425	EFP_MYCHJ	Elongation factor P	21	2	2	3.5	0.000378	0.11635	0.415333
Soluble fraction	MHJ_0425	EFP_MYCHJ	Elongation factor P	20.7843	4.33333	5	12	0.000521333	0.297333	1.33
Insoluble fraction	MHJ_0052	EFTS_MYCHJ	Elongation factor Ts	34	8	10.6667	17.6667	0.002	0.298	2.10667
Soluble fraction	MHJ_0052	EFTS_MYCHJ	Elongation factor Ts	33.9766	13.3333	18	45.3333	0.00204667	0.504	6.51
Insoluble fraction	MHJ_0524	EFTU_MYCHJ	Elongation factor Tu	44	15	21	52.6667	0.00592	0.481	5.14667
Soluble fraction	MHJ_0524	EFTU_MYCHJ	Elongation factor Tu	44.1231	45.3333	90.3333	426.667	0.0195333	0.828333	925.91
Insoluble fraction	MHJ_0255	ECFA1_MYCHJ	Energy-coupling factor transporter ATP-binding protein EcfA1	30	3.66667	5.33333	11.3333	0.00126167	0.196	0.871667	Membrane trafficking
Soluble fraction	MHJ_0255	ECFA1_MYCHJ	Energy-coupling factor transporter ATP-binding protein EcfA1	30.4123	3.5	5	13	0.000568	0.204	0.58	Membrane trafficking
Insoluble fraction	MHJ_0256	ECFA2_MYCHJ	Energy-coupling factor transporter ATP-binding protein EcfA2	34	5	5.66667	10.6667	0.001176	0.254667	0.883333	Membrane trafficking
Insoluble fraction	MHJ_0242	ENO_MYCHJ	Enolase	49	6.33333	10.3333	21	0.00235667	0.277	1.15067
Soluble fraction	MHJ_0242	ENO_MYCHJ	Enolase	49.3975	22	29.6667	156.667	0.00678667	0.72	12.04
Insoluble fraction	MHJ_0452	AZOR_MYCHJ	FMN-dependent NADH-azoreductase	23	3.66667	3.66667	7	0.000789333	0.225667	0.758333
Soluble fraction	MHJ_0452	AZOR_MYCHJ	FMN-dependent NADH-azoreductase	22.9594	14	19	47.6667	0.00215333	0.830667	19.42
Insoluble fraction	MHJ_0579	Q4A9A8_MYCHJ	Formamidopyrimidine-DNA glycosylase	32	2.5	2.5	5.5	0.0005905	0.1455	0.217667
Soluble fraction	MHJ_0579	Q4A9A8_MYCHJ	Formamidopyrimidine-DNA glycosylase	31.6552	2.66667	2.66667	6.66667	0.000295667	0.175667	0.41
Insoluble fraction	MHJ_0014	Q4AAT5_MYCHJ	Fructose-bisphosphate aldolase	31	6	7	12	0.00136333	0.382333	1.23
Soluble fraction	MHJ_0014	Q4AAT5_MYCHJ	Fructose-bisphosphate aldolase	31.2656	11.6667	16	41	0.00183667	0.505333	5.95
Insoluble fraction	MHJ_0515	Q4A9H0_MYCHJ	Glucokinase	33	3.66667	4.33333	9	0.000998333	0.184	0.594
Soluble fraction	MHJ_0515	Q4A9H0_MYCHJ	Glucokinase	33.4336	4.66667	5.33333	12.3333	0.000515667	0.226667	1.12
Soluble fraction	MHJ_0532	G6PI_MYCHJ	Glucose-6-phosphate isomerase	48.5591	8	8.66667	19.6667	0.000877667	0.335667	0.87
Insoluble fraction	MHJ_0137	SYE_MYCHJ	Glutamate-tRNA ligase	55	2.33333	2.33333	4.33333	0.000483	0.0729	0.164333
Soluble fraction	MHJ_0137	SYE_MYCHJ	Glutamate-tRNA ligase	55.3147	6	6.33333	15	0.000682667	0.165667	0.48
Soluble fraction	MHJ_0024	Q4AAS5_MYCHJ	Glutaminyl-tRNA synthase (glutamine-hydrolyzing)	48.84	15.6667	18	42.3333	0.00186333	0.524	3.18
Insoluble fraction	MHJ_0031	Q4AAR8_MYCHJ	Glyceraldehyde-3-phosphate dehydrogenase	37	6.33333	6.33333	11	0.001249	0.246	0.859667
Soluble fraction	MHJ_0031	Q4AAR8_MYCHJ	Glyceraldehyde-3-phosphate dehydrogenase	36.8911	27.6667	38.6667	215.667	0.00951333	0.714333	77.6
Insoluble fraction	MHJ_0355	Q4A9X8_MYCHJ	Glycerol kinase	57	2.5	2.5	4	0.0004485	0.06965	0.135233
Soluble fraction	MHJ_0355	Q4A9X8_MYCHJ	Glycerol kinase	57.2949	6.66667	7	15.6667	0.000677	0.206467	0.68
Insoluble fraction	MHJ_0588	Q4A999_MYCHJ	Glycerol-3-phosphate dehydrogenase	43	2	2	4	0.0004325	0.103	0.183533
Soluble fraction	MHJ_0588	Q4A999_MYCHJ	Glycerol-3-phosphate dehydrogenase	43.0766	9.66667	11.3333	25.3333	0.00111033	0.324	1.75
Insoluble fraction	MHJ_0304	Q4AA27_MYCHJ	Glycine cleavage system H protein	13	2.66667	2.66667	4.33333	0.000502667	0.309	1.11733
Soluble fraction	MHJ_0054	Q4AAW5_MYCHJ	Glycyl-tRNA synthetase	53.1555	3.5	3.5	9	0.0003835	0.136	0.23
Insoluble fraction	MHJ_0152	Q4AAH8_MYCHJ	GTPase Era	34	2	2.5	3.5	0.000378	0.102	0.204
Insoluble fraction	MHJ_0037	OBG_MYCHJ	GTPase Obg	47	3	3	5	0.00054	0.10355	0.174333
Insoluble fraction	MHJ_0149	KGUA_MYCHJ	Guanylate kinase	23	2.66667	3	5.33333	0.000607333	0.211667	0.602667
Insoluble fraction	MHJ_0159	Q4AAH1_MYCHJ	Haemolysin	27	2	2	3	0.000323	0.11	0.244333
Insoluble fraction	MHJ_0010	HRCA_MYCHJ	Heat-inducible transcription repressor HrcA	38	4.33333	4.33333	6.66667	0.000736667	0.1422	0.506
Soluble fraction	MHJ_0010	HRCA_MYCHJ	Heat-inducible transcription repressor HrcA	38.4584	5	5	9.5	0.0004115	0.203	0.43
Insoluble fraction	MHJ_0643	Q4A945_MYCHJ	Hemolysin C	48	5.5	6.5	9.5	0.001014	0.166	0.452333
Insoluble fraction	MHJ_0132	Y132_MYCHJ	Hexosephosphate transport protein	55	3.33333	3.33333	6.33333	0.000712667	0.0661333	0.246667	Membrane trafficking
Soluble fraction	MHJ_0132	Y132_MYCHJ	Hexosephosphate transport protein	54.5048	2.5	2.5	6	0.0002475	0.06805	0.14	Membrane trafficking
Insoluble fraction	MHJ_0234	SYH_MYCHJ	Histidine-tRNA ligase	50	2	2	2.5	0.000268	0.05725	0.1266
Soluble fraction	MHJ_0349	Q4A9Y4_MYCHJ	HIT-like protein	12.9303	2.66667	3	5	0.00023	0.439333	1.45
Insoluble fraction	MHJ_0204	Q4AAC6_MYCHJ	Hydrolase of the HAD family	32	4	5.66667	8.33333	0.000952	0.138	0.902
Insoluble fraction	MHJ_0254	Q4AA76_MYCHJ	Hypoxanthine phosphoribosyltransferase	20	3	3.66667	9.33333	0.001059	0.209667	1.014
Soluble fraction	MHJ_0254	Q4AA76_MYCHJ	Hypoxanthine phosphoribosyltransferase	20.3479	3.33333	4	10.6667	0.000476667	0.232	1.16
Insoluble fraction	MHJ_0605	Q4A982_MYCHJ	Inorganic pyrophosphatase	22	2	2	3.33333	0.000377667	0.178	0.379
Soluble fraction	MHJ_0605	Q4A982_MYCHJ	Inorganic pyrophosphatase	21.9089	3.66667	5	13.3333	0.000583	0.319	1.59
Soluble fraction	MHJ_0224	IOLE_MYCHJ	Inosose dehydratase	34.6417	6	8	17.5	0.000747	0.3665	1.13
Insoluble fraction	MHJ_0028	SYI_MYCHJ	Isoleucine-tRNA ligase	104	3.66667	3.66667	6.33333	0.000717667	0.0545333	0.136667
Soluble fraction	MHJ_0028	SYI_MYCHJ	Isoleucine-tRNA ligase	104.056	23	28	64	0.00283333	0.353	1.9
Insoluble fraction	MHJ_0647	Q4A941_MYCHJ	Leucine-tRNA ligase	92	2.33333	2.33333	3.66667	0.000416	0.0434667	0.0960667
Soluble fraction	MHJ_0647	Q4A941_MYCHJ	Leucine--tRNA ligase	92.1869	6.33333	7.66667	15.6667	0.000655333	0.1602	0.44
Insoluble fraction	MHJ_0461	Q4A9M4_MYCHJ	Leucyl aminopeptidase	51	9.66667	10	17	0.00189333	0.272333	1.15	Protease
Soluble fraction	MHJ_0461	Q4A9M4_MYCHJ	Leucyl aminopeptidase	51.4113	18.3333	22.3333	56.3333	0.00250333	0.450667	5	Protease
Soluble fraction	MHJ_0129	Q4AAK0_MYCHJ	Lipase-esterase	32.0726	6.33333	8.66667	23	0.000989333	0.344	1.98
Soluble fraction	MHJ_0302	Q4AA29_MYCHJ	Lipoate-protein ligase	39.7203	8.33333	9	21.6667	0.000941333	0.264333	1.32
Soluble fraction	MHJ_0246	Q4AA84_MYCHJ	Lipoate-protein ligase	38.964	8.5	8.5	22.5	0.0009625	0.342	0.86
Insoluble fraction	MHJ_0502	Q4A9I3_MYCHJ	Lipoprotein	107	17.3333	20.6667	38.3333	0.00426667	0.284333	1.02167
Insoluble fraction	MHJ_0374	Q4A9V9_MYCHJ	Lipoprotein	68	27	34	85.6667	0.00969333	0.476333	5.06
Insoluble fraction	MHJ_0364	Q4A9W9_MYCHJ	Lipoprotein	36	3	3	3.5	0.0003955	0.132	0.265333
Insoluble fraction	MHJ_0363	Q4A9X0_MYCHJ	Lipoprotein	80	15.6667	18.3333	32.3333	0.00363667	0.298333	1.31
Insoluble fraction	MHJ_0362	Q4A9X1_MYCHJ	Lipoprotein	85	17.3333	21.3333	42.3333	0.00471333	0.325333	1.613
Insoluble fraction	MHJ_0324	Q4AA08_MYCHJ	Lipoprotein	24	3.66667	4.33333	9	0.00101167	0.230333	0.890667
Insoluble fraction	MHJ_0213	Q4AAB7_MYCHJ	Lipoprotein	102	32	39.3333	112.667	0.0124267	0.415333	3.20667
Soluble fraction	MHJ_0133	LDH_MYCHJ	L-lactate dehydrogenase	34.2403	35.3333	57	161	0.00718333	0.719667	499.53
Insoluble fraction	MHJ_0133	LDH_MYCHJ	L-lactate dehydrogenase (Immunogenic protein p36)	34	9.33333	11	20.3333	0.00228333	0.398	2.27
Soluble fraction	MHJ_0525	Q4A9G0_MYCHJ	Lon protease	98.7344	35	45.3333	115	0.00518667	0.551333	5.15	Protease
Insoluble fraction	MHJ_0525	Q4A9G0_MYCHJ	Lon protease (ATP-dependent protease La)	99	18	22	41.6667	0.00469333	0.274	1.24	Protease
Insoluble fraction	MHJ_0368	Q4A9W5_MYCHJ	Lppt protein	109	36	43.3333	89.6667	0.01	0.412	3.31667	Adhesin
Insoluble fraction	MHJ_0203	SYK_MYCHJ	Lysine-tRNA ligase	57	2.33333	2.33333	3.33333	0.000372	0.0855333	0.159333
Soluble fraction	MHJ_0203	SYK_MYCHJ	Lysine-tRNA ligase	56.9596	6.66667	7	14.6667	0.000641667	0.236333	0.54
Insoluble fraction	MHJ_0484	Q4A9K1_MYCHJ	Magnesium transporter MgtE	55	3.66667	3.66667	6.33333	0.000716333	0.119367	0.276	Membrane trafficking
Insoluble fraction	MHJ_0491	Q4A9J4_MYCHJ	Mannose-6-phosphate isomerase	36	5.33333	7	11.6667	0.00131	0.261333	1.012
Soluble fraction	MHJ_0169	Q4AAG1_MYCHJ	Methionine aminopeptidase	27.7171	8.66667	11	21.6667	0.000929333	0.32	4.3	Protease
Insoluble fraction	MHJ_0219	Q4AAB1_MYCHJ	Methylmalonate-semialdehyde dehydrogenase	54	2	2.5	3	0.000343	0.07465	0.144333
Insoluble fraction	MHJ_0222	Q4AAA8_MYCHJ	Myo-inositol 2-dehydrogenase	39	3	3.33333	6	0.000676333	0.13	0.360667
Insoluble fraction	MHJ_0223	Q4AAA7_MYCHJ	Myo-inositol catabolism protein	74	3	3	4	0.0004285	0.04725	0.123433
Soluble fraction	MHJ_0223	Q4AAA7_MYCHJ	Myo-inositol catabolism protein	73.5216	13.3333	16.3333	38.3333	0.001647	0.269667	1.55
Soluble fraction	MHJ_0221	Q4AAA9_MYCHJ	Myo-inositol catabolism protein	31.6126	3.33333	3.66667	10	0.000441333	0.226533	0.73
Insoluble fraction	MHJ_0078	Q4AAP9_MYCHJ	NADH oxidase	51	8	8	13.6667	0.00156667	0.208333	0.756667	Redox-balancing
Soluble fraction	MHJ_0078	Q4AAP9_MYCHJ	NADH oxidase	51.4737	36.3333	70.3333	252.667	0.0113667	0.763667	281.39	Redox-balancing
Soluble fraction	MHJ_0249	Q4AA81_MYCHJ	Nucleoid-associated protein MHJ_0249	10.7374	2.5	2.5	3.5	0.0001515	0.4035	0.82
Insoluble fraction	MHJ_0522	Q4A9G3_MYCHJ	Oligoendopeptidase F	71	11.6667	13	23	0.00259333	0.248	0.934	Protease
Soluble fraction	MHJ_0522	Q4A9G3_MYCHJ	Oligoendopeptidase F	71.133	21.6667	24.6667	61	0.00269333	0.416667	2.96	Protease
Insoluble fraction	MHJ_0499	Q4A9I6_MYCHJ	Oligopeptide ABC transporter ATP binding protein	39	4.33333	5.33333	11.3333	0.00126667	0.178333	0.627	Membrane trafficking
Insoluble fraction	MHJ_0498	Q4A9I7_MYCHJ	Oligopeptide ABC transporter ATP-binding protein	91	12.6667	14.3333	25.6667	0.00284333	0.209667	0.777333	Membrane trafficking
Insoluble fraction	MHJ_0211	Q4AAB9_MYCHJ	Oligopeptide ABC transporter ATP-binding protein	51	7.66667	11	22.3333	0.00245667	0.218667	1.23533	Membrane trafficking
Insoluble fraction	MHJ_0210	Q4AAC0_MYCHJ	Oligopeptide ABC transporter ATP-binding protein	54	10	13	26	0.00292333	0.312	1.38667	Membrane trafficking
Soluble fraction	MHJ_0211	Q4AAB9_MYCHJ	Oligopeptide ABC transporter ATP-binding protein	51.0241	5.33333	6	14	0.000639	0.183667	0.57	Membrane trafficking
Soluble fraction	MHJ_0210	Q4AAC0_MYCHJ	Oligopeptide ABC transporter ATP-binding protein	54.0406	4.66667	4.66667	11.6667	0.000521667	0.157667	0.37	Membrane trafficking
Insoluble fraction	MHJ_0208	Q4AAC2_MYCHJ	Oligopeptide ABC transporter system permease	42	4.66667	4.66667	9.33333	0.00104067	0.14	0.498333	Membrane trafficking
Soluble fraction	MHJ_0208	Q4AAC2_MYCHJ	Oligopeptide ABC transporter system permease	41.8308	2	2	6	0.000264333	0.071	0.19	Membrane trafficking
Insoluble fraction	MHJ_0500	Q4A9I5_MYCHJ	Oligopeptide transport system permease protein	43	2.5	3.5	5.5	0.000593	0.0805	0.254533	Membrane trafficking
Insoluble fraction	MHJ_0209	Q4AAC1_MYCHJ	Oligopeptide transport system permease protein	36	3.33333	4	7.33333	0.000814	0.121367	0.486	Membrane trafficking
Insoluble fraction	MHJ_0096	Q4AAN1_MYCHJ	Outer membrane protein-P95	132	24	30	54.6667	0.00609667	0.292333	1.37433	Adhesin
Insoluble fraction	MHJ_0263	Q4AA67_MYCHJ	p102-like protein	116	19	21	39.6667	0.00441333	0.268333	0.978667	Adhesin
Insoluble fraction	MHJ_0356	Q4A9X7_MYCHJ	p37-like ABC transporter substrate-binding lipoprotein	48	3	3	6.33333	0.000698333	0.121167	0.251667	Membrane trafficking
Insoluble fraction	MHJ_0348	Q4A9Y5_MYCHJ	p60-like lipoprotein	61	17.3333	20	38	0.00427333	0.335	2.45667	Adhesin
Insoluble fraction	MHJ_0494	Q4A9J1_MYCHJ	p76 membrane protein	161	80.3333	109	241.333	0.0271667	0.541333	10.8667	Adhesin
Insoluble fraction	MHJ_0264	Q4AA66_MYCHJ	p97-like protein	120	16.3333	20	35.6667	0.00395333	0.225333	0.853667	Adhesin
Insoluble fraction	MHJ_0135	RF1_MYCHJ	Peptide chain release factor 1	41	2	2	3	0.000323	0.0914	0.1578
Soluble fraction	MHJ_0135	RF1_MYCHJ	Peptide chain release factor 1	40.8311	7.66667	8.33333	19.6667	0.000862	0.315	1.19
Soluble fraction	MHJ_0530	Q4A9F5_MYCHJ	Peptide methionine sulfoxide reductase	16.2831	4.66667	6.33333	19.6667	0.000835	0.436667	6.04
Insoluble fraction	MHJ_0227	Q4AAA3_MYCHJ	Periplasmic sugar-binding protein	44	12.6667	17	31.6667	0.00350333	0.404	3.33
Soluble fraction	MHJ_0227	Q4AAA3_MYCHJ	Periplasmic sugar-binding protein	43.911	5.66667	5.66667	12.3333	0.000536333	0.217	0.62
Insoluble fraction	MHJ_0265	Q4AA65_MYCHJ	Phenylalanine-tRNA ligase alpha subunit	26	2	2	3	0.0003205	0.186	0.253333
Soluble fraction	MHJ_0265	Q4AA65_MYCHJ	Phenylalanine--tRNA ligase alpha subunit	26.3082	4.5	5	11	0.0004775	0.292	0.78
Insoluble fraction	MHJ_0266	SYFB_MYCHJ	Phenylalanine-tRNA ligase beta subunit	83	5.66667	6	10.6667	0.00117933	0.121567	0.298
Soluble fraction	MHJ_0266	SYFB_MYCHJ	Phenylalanine-tRNA ligase beta subunit	83.3612	15.3333	17	44.3333	0.00189267	0.314	1.44
Insoluble fraction	MHJ_0506	Q4A9H9_MYCHJ	Phosphate acetyltransferase	35	7.66667	9.33333	18	0.00203	0.418333	1.59
Soluble fraction	MHJ_0506	Q4A9H9_MYCHJ	Phosphate acetyltransferase	35.1192	20.6667	27.3333	84.6667	0.00374333	0.805333	25.66
Soluble fraction	MHJ_0611	Q4A976_MYCHJ	Phosphocarrier protein HPr	9.7249	2.5	3.5	8.5	0.0003775	0.4215	2.77
Insoluble fraction	MHJ_0469	Q4A9L6_MYCHJ	Phosphoenolpyruvate-protein phosphotransferase	65	10.3333	10.3333	21	0.00236667	0.218	0.784333
Soluble fraction	MHJ_0469	Q4A9L6_MYCHJ	Phosphoenolpyruvate-protein phosphotransferase	64.5364	24.6667	32	80	0.00352333	0.518	5.86
Insoluble fraction	MHJ_0487	Q4A9J8_MYCHJ	Phosphoglycerate kinase	44	6.66667	6.66667	12	0.00134667	0.166667	0.717333
Soluble fraction	MHJ_0487	Q4A9J8_MYCHJ	Phosphoglycerate kinase	44.24	25.3333	34.6667	161	0.00729	0.548667	18.66
Insoluble fraction	MHJ_0157	Q4AAH3_MYCHJ	Phosphopentomutase	45	3	3	4.66667	0.000516667	0.103833	0.273
Soluble fraction	MHJ_0157	Q4AAH3_MYCHJ	Phosphopentomutase	44.5231	8.66667	9.66667	20.3333	0.00092	0.251333	1.27
Insoluble fraction	MHJ_0548	Q4A9D7_MYCHJ	Potassium uptake protein	26	5.5	7	11.5	0.001235	0.301	1.15267
Soluble fraction	MHJ_0471	Y471_MYCHJ	Probable transcriptional regulatory protein MHJ_0471	27.3826	3.5	4	7.5	0.0003095	0.225	0.45
Insoluble fraction	MHJ_0381	SYP_MYCHJ	Proline-tRNA ligase	55	2.5	3	5.5	0.000642	0.0951	0.167
Soluble fraction	MHJ_0381	SYP_MYCHJ	Proline-tRNA ligase	55.4782	4.5	5	9	0.0003895	0.16	0.31
Insoluble fraction	MHJ_0094	Q4AAN3_MYCHJ	Prolipoprotein diacylglyceryl transferase	38	4.66667	5.33333	10	0.001114	0.139667	0.647333
Insoluble fraction	MHJ_0656	Q4A932_MYCHJ	Prolipoprotein p65	71	37.6667	48.6667	101.333	0.0114	0.583333	11.2767	Adhesin
Soluble fraction	MHJ_0011	Q4AAT8_MYCHJ	Protein GrpE	28.9256	11.6667	19	56.3333	0.00249	0.597	15.43
Insoluble fraction	MHJ_0011	Q4AAT8_MYCHJ	Protein GrpE (HSP-70 cofactor)	29	9	13.6667	25.6667	0.00289	0.440667	4.48333
Soluble fraction	MHJ_0216	Q4AAB4_MYCHJ	Protein NrdI	17.1393	4	5	11.3333	0.000494967	0.357667	2.5
Insoluble fraction	MHJ_0195	Q4AAD5_MYCHJ	Protein P102-copy 1	102	55	67	155	0.0174333	0.509333	10.5867	Adhesin
Soluble fraction	MHJ_0195	Q4AAD5_MYCHJ	Protein P102-copy 1	102.421	55.3333	72.3333	189.333	0.00836667	0.614667	18.54	Adhesin
Insoluble fraction	MHJ_0104	Q4AAM5_MYCHJ	Protein P102-copy 2	108	7	7.66667	12	0.001324	0.108267	0.295333	Adhesin
Soluble fraction	MHJ_0104	Q4AAM5_MYCHJ	Protein P102-copy 2	108.135	7.5	7.5	15.5	0.000639	0.1243	0.18	Adhesin
Insoluble fraction	MHJ_0194	Q4AAD6_MYCHJ	Protein P97-copy 1	123	71.3333	89	204.333	0.0229333	0.576333	13.9667	Adhesin
Soluble fraction	MHJ_0194	Q4AAD6_MYCHJ	Protein P97-copy 1	123.333	87.6667	116.333	322.333	0.0146	0.685667	37.11	Adhesin
Insoluble fraction	MHJ_0105	Q4AAM4_MYCHJ	Protein P97-copy 2	118	26	29	49.6667	0.00557333	0.357	1.62667	Adhesin
Soluble fraction	MHJ_0105	Q4AAM4_MYCHJ	Protein P97-copy 2	117.676	12.6667	13.3333	28.3333	0.00122833	0.200967	0.71	Adhesin
Insoluble fraction	MHJ_0035	RECA_MYCHJ	Protein RecA	37	2.66667	2.66667	4.33333	0.000481667	0.116	0.298667
Insoluble fraction	MHJ_0082	SECA_MYCHJ	Protein translocase subunit SecA	112	11.3333	12.3333	21.6667	0.00239667	0.18	0.499
Insoluble fraction	MHJ_0233	Q4AA97_MYCHJ	Protein-export membrane protein	98	7	8	17	0.00189333	0.125467	0.361667
Soluble fraction	MHJ_0233	Q4AA97_MYCHJ	Protein-export membrane protein	97.8462	4.5	4.5	13.5	0.0005735	0.074	0.13
Insoluble fraction	MHJ_0372	Q4A9W1_MYCHJ	PTS system ascorbate-specific transporter subunit IIC	63	5.33333	6.66667	13	0.00144667	0.136667	0.465	Membrane trafficking
Insoluble fraction	MHJ_0371	Q4A9W2_MYCHJ	PTS system enzyme IIB component	10	2.33333	2.66667	4.66667	0.000527333	0.285	1.44567	Membrane trafficking
Insoluble fraction	MHJ_0489	Q4A9J6_MYCHJ	PTS system, fructose-specific IIABC component	72	4.33333	4.33333	6.66667	0.000767333	0.0833667	0.243	Membrane trafficking
Insoluble fraction	MHJ_0370	Q4A9W3_MYCHJ	PTS system, IIA component	18	3	3.5	6	0.0007035	0.261	0.802667	Membrane trafficking
Soluble fraction	MHJ_0370	Q4A9W3_MYCHJ	PTS system, IIA component	17.5047	3.66667	4	8.66667	0.000398667	0.289333	1.38	Membrane trafficking
Insoluble fraction	MHJ_0036	Q4AAV5_MYCHJ	PTS system, lichenan-specific IIA component	32	2.5	2.5	4.5	0.000485	0.141	0.253	Membrane trafficking
Insoluble fraction	MHJ_0587	Q4A9A0_MYCHJ	Pullulanase	77	5.66667	6	12.3333	0.001356	0.160033	0.356667
Soluble fraction	MHJ_0587	Q4A9A0_MYCHJ	Pullulanase	76.5928	7.66667	8.66667	21.6667	0.000963667	0.177533	0.57
Insoluble fraction	MHJ_0080	Q4AAP7_MYCHJ	Purine-nucleoside phosphorylase	26	6.66667	7.33333	12	0.001324	0.299	1.829
Soluble fraction	MHJ_0080	Q4AAP7_MYCHJ	Purine-nucleoside phosphorylase	25.5163	18	30	73	0.00316667	0.577333	308.71
Soluble fraction	MHJ_0631	Q4A957_MYCHJ	Putative 5'-nucleotidase	80.51	36	48.3333	122	0.00516	0.577667	32.24
Soluble fraction	MHJ_0206	Q4AAC4_MYCHJ	Putative ABC transporter ATP-binding protein	60.9143	12.6667	14.6667	38	0.00168267	0.342333	1.59	Membrane trafficking
Soluble fraction	MHJ_0020	Q4AAS9_MYCHJ	Putative ABC transporter ATP-binding protein	89.3836	4	4	7.66667	0.000325333	0.0804	0.21	Membrane trafficking
Insoluble fraction	MHJ_0629	Q4A959_MYCHJ	Putative ABC transporter ATP-binding-Pr2-like protein	63	3.66667	4	6	0.000671667	0.123433	0.258667	Membrane trafficking
Soluble fraction	MHJ_0663	Q4A925_MYCHJ	Putative adhesin like-protein P146	146.745	95	125.667	329.333	0.0147333	0.712667	33.26	Adhesin
Insoluble fraction	MHJ_0592	Q4A995_MYCHJ	Putative ATP binding protein	124	23.3333	27	49	0.00550667	0.271667	1.24333
Soluble fraction	MHJ_0592	Q4A995_MYCHJ	Putative ATP-binding protein	124.274	38.3333	48.3333	129.333	0.00568	0.465667	3.6
Soluble fraction	MHJ_0304	Q4AA27_MYCHJ	Putative glycine cleavage system H protein	12.8249	2.5	3.5	8	0.000333	0.2905	0.98
Soluble fraction	MHJ_0204	Q4AAC6_MYCHJ	Putative hydrolase of the HAD family	31.6649	6.66667	7	14.3333	0.000637	0.377	1.46
Insoluble fraction	MHJ_0622	Q4A965_MYCHJ	Putative lipoprotein	94	17.3333	20.3333	36.3333	0.00407	0.275333	1.21567
Soluble fraction	MHJ_0213	Q4AAB7_MYCHJ	Putative lipoprotein MHJ_0213	101.82	21	24.3333	65.3333	0.00296667	0.372667	1.53
Soluble fraction	MHJ_0362	Q4A9X1_MYCHJ	Putative lipoprotein MHJ_0362	84.6751	22	24.6667	62.6667	0.002729	0.384333	3.3
Soluble fraction	MHJ_0363	Q4A9X0_MYCHJ	Putative lipoprotein MHJ_0363	80.4687	25	32	75	0.00328333	0.495	4.07
Soluble fraction	MHJ_0374	Q4A9V9_MYCHJ	Putative lipoprotein MHJ_0374	68.4704	23	26.6667	67	0.00305	0.546333	3.08
Soluble fraction	MHJ_0502	Q4A9I3_MYCHJ	Putative lipoprotein MHJ_0502	107.311	4.5	4.5	9.5	0.00043735	0.08545	0.13
Soluble fraction	MHJ_0622	Q4A965_MYCHJ	Putative lipoprotein MHJ_0622	94.4061	17.3333	20.3333	52	0.00228333	0.346	1.29
Soluble fraction	MHJ_0368	Q4A9W5_MYCHJ	Putative Lppt protein MHJ_0368	108.953	33.3333	40.3333	107	0.0047	0.455333	3.3	Adhesin
Soluble fraction	MHJ_0491	Q4A9J4_MYCHJ	Putative mannose-6-phosphate isomerase	35.8865	7.33333	8	19.6667	0.000902667	0.314	1.29
Soluble fraction	MHJ_0219	Q4AAB1_MYCHJ	Putative methylmalonate-semialdehyde dehydrogenase	53.8769	18.6667	23.6667	64	0.00279667	0.480667	5.66
Soluble fraction	MHJ_0005	Q4AAU4_MYCHJ	Putative MgpA like-protein	38.3309	2.5	2.5	3.5	0.00015585	0.0856	0.21	Adhesin
Soluble fraction	MHJ_0228	Q4AAA2_MYCHJ	Putative myo-inositol 2-dehydrogenase	39.8914	8	9	17	0.000745	0.372333	1.42
Soluble fraction	MHJ_0222	Q4AAA8_MYCHJ	Putative myo-inositol 2-dehydrogenase	38.7256	14.3333	18	42.3333	0.00187	0.415	6.26
Soluble fraction	MHJ_0263	Q4AA67_MYCHJ	Putative P102-like protein MHJ_0263	116.315	6.33333	6.66667	18	0.000803333	0.101467	0.27	Adhesin
Insoluble fraction	MHJ_0493	Q4A9J2_MYCHJ	Putative p216 surface protein	216	111.333	144.333	369	0.0412667	0.579333	11.8	Adhesin
Soluble fraction	MHJ_0493	Q4A9J2_MYCHJ	Putative P216 surface protein	215.759	126	177.667	487.333	0.0217333	0.726667	28.74	Adhesin
Soluble fraction	MHJ_0348	Q4A9Y5_MYCHJ	Putative P60-like lipoprotein	61.2007	12.6667	14	32	0.00144	0.346333	1.48	Adhesin
Soluble fraction	MHJ_0494	Q4A9J1_MYCHJ	Putative p76 membrane protein	160.801	98.3333	144.667	386	0.0173333	0.637	40.92	Adhesin
Soluble fraction	MHJ_0264	Q4AA66_MYCHJ	Putative P97-like protein MHJ_0264	119.917	5.33333	5.66667	11.6667	0.000501	0.0904	0.2	Adhesin
Soluble fraction	MHJ_0656	Q4A932_MYCHJ	Putative prolipoprotein p65	71.0224	47	68.3333	174.667	0.00795333	0.731667	39.26	Adhesin
Soluble fraction	MHJ_0371	Q4A9W2_MYCHJ	Putative PTS system enzyme IIB component	10.1985	4.33333	6.33333	15.3333	0.000684333	0.388667	8.54	Membrane trafficking
Insoluble fraction	MHJ_0226	Q4AAA4_MYCHJ	Putative ribose ABC transporter	69	2.66667	3.66667	7.33333	0.000826	0.0761667	0.213	Membrane trafficking
Soluble fraction	MHJ_0380	Q4A9V3_MYCHJ	Putative thioredoxin	12.6365	8	11.3333	34	0.00152333	0.597	21.78	Redox-balancing
Insoluble fraction	MHJ_0383	Q4A9V1_MYCHJ	Putative type III restriction-modification system: methylase	67	3	3	4.33333	0.000486333	0.105467	0.175333
Soluble fraction	MHJ_0383	Q4A9V1_MYCHJ	Putative type III restriction-modification system: methylase	67.2965	7.33333	7.66667	18	0.000803667	0.240333	0.48
Insoluble fraction	MHJ_0112	Q4AAL7_MYCHJ	Pyruvate dehydrogenase	37	11.3333	15.6667	28	0.00315	0.415	3.7
Soluble fraction	MHJ_0112	Q4AAL7_MYCHJ	Pyruvate dehydrogenase	36.7352	28.3333	61.3333	287	0.0125533	0.834333	572.52
Insoluble fraction	MHJ_0111	Q4AAL8_MYCHJ	Pyruvate dehydrogenase E1-alpha subunit	42	7.66667	10.3333	24.3333	0.00271667	0.329	1.67333
Soluble fraction	MHJ_0111	Q4AAL8_MYCHJ	Pyruvate dehydrogenase E1-alpha subunit	42.3262	33.3333	71.6667	241.667	0.0107567	0.798667	580.96
Insoluble fraction	MHJ_0122	Q4AAK7_MYCHJ	Pyruvate kinase	53	12.6667	15.3333	27	0.00302333	0.337667	1.82667
Soluble fraction	MHJ_0122	Q4AAK7_MYCHJ	Pyruvate kinase	53.079	20.3333	26.6667	66.6667	0.00299	0.547	6.01
Insoluble fraction	MHJ_0644	Q4A944_MYCHJ	Replicative DNA helicase	53	3	3	4.5	0.000485	0.0907	0.174033
Insoluble fraction	MHJ_0593	Q4A994_MYCHJ	Ribonuclease	29	2	2	2.5	0.00027	0.0968	0.186667
Insoluble fraction	MHJ_0411	Q4A9S4_MYCHJ	Ribonuclease 3	26	3.33333	3.66667	7.66667	0.000848667	0.213	0.663
Soluble fraction	MHJ_0411	Q4A9S4_MYCHJ	Ribonuclease 3	26.1898	2	2	3.5	0.000147	0.1365	0.21
Insoluble fraction	MHJ_0033	Q4AAR6_MYCHJ	Ribonuclease R	81	4	4	6	0.0006475	0.0764	0.130667
Soluble fraction	MHJ_0033	Q4AAR6_MYCHJ	Ribonuclease R	80.7736	4.66667	5	9.66667	0.00043	0.118233	0.25
Insoluble fraction	MHJ_0215	Q4AAB5_MYCHJ	Ribonucleoside-diphosphate reductase	82	16	18.6667	32	0.00360667	0.269667	1.27667
Soluble fraction	MHJ_0215	Q4AAB5_MYCHJ	Ribonucleoside-diphosphate reductase	81.9554	33	44.6667	110.667	0.00497667	0.558333	6.88
Insoluble fraction	MHJ_0217	Q4AAB3_MYCHJ	Ribonucleoside-diphosphate reductase beta chain	41	5	5	11	0.001216	0.1841	0.564667
Soluble fraction	MHJ_0217	Q4AAB3_MYCHJ	Ribonucleoside-diphosphate reductase beta chain	40.8616	9.33333	10.6667	27.6667	0.00121933	0.420333	1.71
Soluble fraction	MHJ_0578	Q4A9A9_MYCHJ	Ribose 5-phosphate isomerase B	16.2954	6	6	14.5	0.0005865	0.4895	2.72
Insoluble fraction	MHJ_0225	Q4AAA5_MYCHJ	Ribose ABC transport ATP-binding protein	54	2.33333	2.33333	4.66667	0.000515667	0.0728	0.168	Membrane trafficking
Insoluble fraction	MHJ_0654	Q4A934_MYCHJ	Ribose-phosphate pyrophosphokinase	36	4	4	5.66667	0.000630667	0.143333	0.486
Soluble fraction	MHJ_0654	Q4A934_MYCHJ	Ribose-phosphate pyrophosphokinase	36.2864	8.33333	10.6667	26.6667	0.00111633	0.3313	3.95
Insoluble fraction	MHJ_0535	Q4A9F0_MYCHJ	Ribosome recycling factor	22	4.33333	5	8.33333	0.000941333	0.290667	1.309
Soluble fraction	MHJ_0535	Q4A9F0_MYCHJ	Ribosome recycling factor	21.6433	8	10	21.6667	0.000997	0.609	4.41
Insoluble fraction	MHJ_0284	Q4AA46_MYCHJ	Ribosome-binding ATPase YchF	42	2.33333	2.33333	5	0.000559333	0.0853667	0.222667
Insoluble fraction	MHJ_0448	Q4A9N7_MYCHJ	S-adenosylmethionine synthetase	42	2.5	2.5	4	0.0004285	0.09515	0.187833
Soluble fraction	MHJ_0448	Q4A9N7_MYCHJ	S-adenosylmethionine synthetase	42.1616	6.66667	7	16.3333	0.000714333	0.213333	0.84
Insoluble fraction	MHJ_0634	Q4A954_MYCHJ	Segregation and condensation protein B	22	3	3	6.66667	0.000753	0.256	0.608
Soluble fraction	MHJ_0218	GLYA_MYCHJ	Serine hydroxymethyltransferase	46.4939	3	3.5	9	0.000388	0.136	0.21
Insoluble fraction	MHJ_0243	Q4AA87_MYCHJ	Seryl-tRNA synthetase	47	7.66667	8.33333	13.6667	0.00151167	0.272	0.906333
Soluble fraction	MHJ_0243	Q4AA87_MYCHJ	Seryl-tRNA synthetase	47.4957	3.5	3.5	10.5	0.000428	0.1875	0.27
Insoluble fraction	MHJ_0053	Q4AAW6_MYCHJ	Signal recognition particle protein	49	6.33333	7.66667	13	0.00146	0.154	0.745333
Soluble fraction	MHJ_0008	Q4AAU1_MYCHJ	Signal recognition particle receptor FtsY	37.2164	4	4.33333	9.66667	0.000454	0.19	0.57
Insoluble fraction	MHJ_0544	POTA_MYCHJ	Spermidine/putrescine import ATP-binding protein PotA	52	3	3.66667	5	0.000565	0.115	0.291333
Insoluble fraction	MHJ_0607	Q4A980_MYCHJ	Sugar ABC transporter ATP-binding protein	57	3	3	5.33333	0.000604667	0.0833	0.21	Membrane trafficking
Insoluble fraction	MHJ_0434	Q4A9Q1_MYCHJ	Sugar isomerase SgaE	27	2	2	2.33333	0.000260667	0.121	0.297
Soluble fraction	MHJ_0434	Q4A9Q1_MYCHJ	Sugar isomerase SgaE	27.1854	5.66667	6.33333	19.6667	0.000888333	0.352667	1.85
Insoluble fraction	MHJ_0093	Q4AAN4_MYCHJ	Thiol peroxidase	18	6.66667	8	24.6667	0.00278667	0.507333	3.60667	Redox-balancing
Soluble fraction	MHJ_0093	Q4AAN4_MYCHJ	Thiol peroxidase	18.4838	16	22	326	0.0145467	0.91	135.86	Redox-balancing
Insoluble fraction	MHJ_0380	Q4A9V3_MYCHJ	Thioredoxin	13	4.66667	6	11	0.00124	0.454667	4.07	Redox-balancing
Insoluble fraction	MHJ_0095	Q4AAN2_MYCHJ	Thioredoxin reductase	34	4.33333	5.33333	8.66667	0.000966333	0.208667	0.757	Redox-balancing
Soluble fraction	MHJ_0095	Q4AAN2_MYCHJ	Thioredoxin reductase	33.7231	15.3333	23.3333	76.3333	0.00343667	0.548667	15.11	Redox-balancing
Insoluble fraction	MHJ_0589	Q4A998_MYCHJ	Threonine-tRNA ligase	68	5.33333	5.66667	8	0.000894	0.100467	0.352667
Soluble fraction	MHJ_0589	Q4A998_MYCHJ	Threonine--tRNA ligase	68.056	3.33333	3.66667	8	0.000361	0.0771	0.24
Insoluble fraction	MHJ_0610	KITH_MYCHJ	Thymidine kinase	21	2	2	3.33333	0.000375	0.158	0.4
Soluble fraction	MHJ_0610	KITH_MYCHJ	Thymidine kinase	20.9122	6.33333	8	20	0.000865667	0.496333	3.46
Insoluble fraction	MHJ_0079	Q4AAP8_MYCHJ	Thymidine phosphorylase	47	5.33333	6	11	0.00123333	0.195333	0.638333
Soluble fraction	MHJ_0079	Q4AAP8_MYCHJ	Thymidine phosphorylase	46.9691	17	23.3333	56.6667	0.00244	0.434	8.41
Insoluble fraction	MHJ_0667	GREA_MYCHJ	Transcription elongation factor GreA	18	3	3	4.33333	0.000486333	0.35	0.811
Soluble fraction	MHJ_0667	GREA_MYCHJ	Transcription elongation factor GreA	17.9887	4.66667	6.33333	15.6667	0.000717333	0.443667	3.27
Insoluble fraction	MHJ_0586	Q4A9A1_MYCHJ	Transcription termination/antitermination protein NusA	71	9.66667	10.3333	16.6667	0.00186667	0.207333	0.702333
Soluble fraction	MHJ_0586	Q4A9A1_MYCHJ	Transcription termination/antitermination protein NusA	70.5265	14.5	17	47	0.0021065	0.384	1.29
Insoluble fraction	MHJ_0637	Q4A951_MYCHJ	Transcription termination/antitermination protein NusG	23	2.33333	3.66667	6	0.000669	0.179	0.777
Insoluble fraction	MHJ_0271	Q4AA59_MYCHJ	Transcriptional regulator	31	5.66667	7	14	0.00154267	0.32	1.34633
Insoluble fraction	MHJ_0426	Q4A9Q9_MYCHJ	Transketolase	69	11	12.3333	22.6667	0.00257333	0.220667	0.917667
Soluble fraction	MHJ_0426	Q4A9Q9_MYCHJ	Transketolase	68.5155	24.6667	35.3333	89.6667	0.00397333	0.435	6.51
Insoluble fraction	MHJ_0585	IF2_MYCHJ	Translation initiation factor IF-2	67	4.33333	4.66667	8	0.000897667	0.0947667	0.309
Soluble fraction	MHJ_0585	IF2_MYCHJ	Translation initiation factor IF-2	66.82	3	4	10	0.0004435	0.07955	0.17
Soluble fraction	MHJ_0372	Q4A9W1_MYCHJ	Transport protein	63.0755	3	3.5	10.5	0.000441	0.09935	0.19	Membrane trafficking
Soluble fraction	MHJ_0245	Q4AA85_MYCHJ	Triacylglycerol lipase	30.8866	7	7.33333	16	0.000679	0.345667	2.01
Insoluble fraction	MHJ_0145	TIG_MYCHJ	Trigger factor	54	18	25	47.6667	0.00539	0.481	4.56333
Soluble fraction	MHJ_0145	TIG_MYCHJ	Trigger factor	54.2364	27.3333	35	92.6667	0.00417	0.593667	11.48
Insoluble fraction	MHJ_0099	TPIS_MYCHJ	Triosephosphate isomerase	27	3.66667	3.66667	6.66667	0.000743667	0.249333	0.630333
Soluble fraction	MHJ_0099	TPIS_MYCHJ	Triosephosphate isomerase	26.7087	4.33333	4.66667	9.66667	0.000413333	0.270333	1.1
Insoluble fraction	MHJ_0636	TSAD_MYCHJ	tRNA N6-adenosine threonylcarbamoyltransferase	36	4	4.66667	8	0.000888333	0.195667	0.657333	Protease
Soluble fraction	MHJ_0636	TSAD_MYCHJ	tRNA N6-adenosine threonylcarbamoyltransferase	35.9632	6.33333	7.33333	18.6667	0.000834667	0.269333	1.08	Protease
Soluble fraction	MHJ_0590	Q4A997_MYCHJ	Tryptophan--tRNA ligase	37.2974	4	4	9.33333	0.000411667	0.163	0.47
Insoluble fraction	MHJ_0674	Q4A914_MYCHJ	Uncharacterized protein	71	8.33333	9	13	0.00145333	0.155	0.604
Insoluble fraction	MHJ_0673	Q4A915_MYCHJ	Uncharacterized protein	102	26.3333	28.6667	51.3333	0.00577667	0.367	1.81333
Insoluble fraction	MHJ_0672	Q4A916_MYCHJ	Uncharacterized protein	42	4.33333	5.33333	11	0.00123333	0.167	0.576333
Insoluble fraction	MHJ_0666	Q4A922_MYCHJ	Uncharacterized protein	24	2	2	3	0.0003205	0.167	0.275
Insoluble fraction	MHJ_0662	Q4A926_MYCHJ	Uncharacterized protein	135	57.3333	72	162.667	0.0182333	0.504333	5.90333
Insoluble fraction	MHJ_0661	Q4A927_MYCHJ	Uncharacterized protein	60	8.66667	10.3333	19.6667	0.00220667	0.244	0.868333
Insoluble fraction	MHJ_0646	Q4A942_MYCHJ	Uncharacterized protein	77	4.66667	5.33333	10	0.00110933	0.0983	0.286333
Insoluble fraction	MHJ_0630	Q4A958_MYCHJ	Uncharacterized protein	69	4.33333	5.33333	9	0.000998333	0.108567	0.323667
Insoluble fraction	MHJ_0621	Q4A966_MYCHJ	Uncharacterized protein	95	3.33333	3.33333	6	0.000675	0.0721	0.135667
Insoluble fraction	MHJ_0613	Q4A974_MYCHJ	Uncharacterized protein	95	11.6667	12.6667	23.6667	0.00265	0.244333	0.646
Insoluble fraction	MHJ_0568	Q4A9B9_MYCHJ	Uncharacterized protein	25	3	3.33333	5.66667	0.000629667	0.204333	0.618667	Protease
Insoluble fraction	MHJ_0565	Q4A9C1_MYCHJ	Uncharacterized protein	71	6.66667	8	12.3333	0.00139333	0.149667	0.5
Insoluble fraction	MHJ_0551	Q4A9D4_MYCHJ	Uncharacterized protein	160	6.66667	7.33333	10.6667	0.001164	0.0789	0.184733
Insoluble fraction	MHJ_0540	Q4A9E5_MYCHJ	Uncharacterized protein	32	7.66667	8	17	0.00192667	0.361	1.46
Insoluble fraction	MHJ_0531	Q4A9F4_MYCHJ	Uncharacterized protein	18	2	3	5	0.000536	0.15	0.601667
Insoluble fraction	MHJ_0523	Q4A9G2_MYCHJ	Uncharacterized protein	230	10	10	19.3333	0.00214333	0.0711	0.178867
Insoluble fraction	MHJ_0519	Q4A9G6_MYCHJ	Uncharacterized protein	35	2.33333	2.33333	4.33333	0.000480333	0.0812	0.267667
Insoluble fraction	MHJ_0497	Q4A9I8_MYCHJ	Uncharacterized protein	41	2	3	5.5	0.000593	0.0826	0.227467
Insoluble fraction	MHJ_0486	Q4A9J9_MYCHJ	Uncharacterized protein	106	17	20	35	0.0039	0.273333	1.00633
Insoluble fraction	MHJ_0482	Q4A9K3_MYCHJ	Uncharacterized protein	31	2	2	3.33333	0.000379333	0.0836333	0.311333
Insoluble fraction	MHJ_0480	Q4A9K5_MYCHJ	Uncharacterized protein	21	2.66667	3.66667	7	0.000777333	0.236667	0.874
Insoluble fraction	MHJ_0479	Q4A9K6_MYCHJ	Uncharacterized protein	34	3	3	5.33333	0.000591333	0.126133	0.369
Insoluble fraction	MHJ_0477	Q4A9K8_MYCHJ	Uncharacterized protein	87	9.66667	10.3333	16.6667	0.00186333	0.237667	0.583667
Insoluble fraction	MHJ_0474	Q4A9L1_MYCHJ	Uncharacterized protein	34	2	2	2.66667	0.000297333	0.0924667	0.23
Insoluble fraction	MHJ_0467	Q4A9L8_MYCHJ	Uncharacterized protein	69	12	13	22.3333	0.00249	0.267	0.986
Insoluble fraction	MHJ_0465	Q4A9M0_MYCHJ	Uncharacterized protein	82	9	10	19	0.00211333	0.174667	0.579333
Insoluble fraction	MHJ_0464	Q4A9M1_MYCHJ	Uncharacterized protein	37	5.66667	6	11	0.00125333	0.270333	0.798667
Insoluble fraction	MHJ_0445	Q4A9P0_MYCHJ	Uncharacterized protein	271	14	14.3333	23	0.00255667	0.0902	0.213333
Insoluble fraction	MHJ_0441	Q4A9P4_MYCHJ	Uncharacterized protein	72	4	4.33333	7.33333	0.000809667	0.0903	0.246333
Insoluble fraction	MHJ_0433	Q4A9Q2_MYCHJ	Uncharacterized protein	35	2	2	3.5	0.000378	0.107	0.188
Insoluble fraction	MHJ_0431	Q4A9Q4_MYCHJ	Uncharacterized protein	75	6.33333	6.33333	9.33333	0.00103167	0.16	0.360333
Insoluble fraction	MHJ_0429	Q4A9Q6_MYCHJ	Uncharacterized protein	47	2	2	2.5	0.00029	0.0662	0.1357
Insoluble fraction	MHJ_0421	Q4A9R4_MYCHJ	Uncharacterized protein	44	3.33333	3.33333	6.66667	0.000737667	0.127333	0.313
Insoluble fraction	MHJ_0373	Q4A9W0_MYCHJ	Uncharacterized protein	39	10.6667	11	20.3333	0.00228	0.437	1.83667
Insoluble fraction	MHJ_0369	Q4A9W4_MYCHJ	Uncharacterized protein	114	38.6667	49.3333	102.333	0.0114667	0.437333	4.06
Insoluble fraction	MHJ_0350	Q4A9Y3_MYCHJ	Uncharacterized protein	64	2	2	4.66667	0.000528333	0.0608333	0.12
Insoluble fraction	MHJ_0347	Q4A9Y6_MYCHJ	Uncharacterized protein	81	22.6667	27.6667	52.6667	0.00593667	0.355333	2.68667
Insoluble fraction	MHJ_0334	Q4A9Z8_MYCHJ	Uncharacterized protein	75	3.5	3.5	6.5	0.0006985	0.07635	0.139467
Insoluble fraction	MHJ_0331	Q4AA01_MYCHJ	Uncharacterized protein	30	3.33333	3.33333	6.66667	0.000736667	0.151667	0.491333
Insoluble fraction	MHJ_0330	Q4AA02_MYCHJ	Uncharacterized protein	58	4	5	7.66667	0.000862667	0.1163	0.366
Insoluble fraction	MHJ_0326	Q4AA06_MYCHJ	Uncharacterized protein	25	6	8.33333	17.3333	0.00197	0.386	2.30333
Insoluble fraction	MHJ_0325	Q4AA07_MYCHJ	Uncharacterized protein	41	2	2.33333	4	0.000449667	0.0989	0.224
Insoluble fraction	MHJ_0309	Q4AA23_MYCHJ	Uncharacterized protein	94	3	3	5.66667	0.000642333	0.0535667	0.123033
Insoluble fraction	MHJ_0281	Q4AA49_MYCHJ	Uncharacterized protein	75	3.33333	3.33333	4.66667	0.000511	0.0729667	0.175667
Insoluble fraction	MHJ_0274	Q4AA56_MYCHJ	Uncharacterized protein	26	3.5	4	7	0.000751	0.202	0.603667
Insoluble fraction	MHJ_0212	Q4AAB8_MYCHJ	Uncharacterized protein	236	64.6667	78.3333	148	0.0165333	0.385333	2.42333
Insoluble fraction	MHJ_0207	Q4AAC3_MYCHJ	Uncharacterized protein	41	5	5	8.66667	0.000970667	0.206	0.54
Insoluble fraction	MHJ_0682	Q4AAI4_MYCHJ	Uncharacterized protein	16	5	5	9	0.00101067	0.307	2.00667
Insoluble fraction	MHJ_0144	Q4AAI6_MYCHJ	Uncharacterized protein	47	7	7.66667	12	0.00134667	0.185	0.803333	Redox-balancing
Insoluble fraction	MHJ_0134	Q4AAJ6_MYCHJ	Uncharacterized protein	107	20	24.3333	46.3333	0.00516667	0.291	1.45667
Insoluble fraction	MHJ_0117	Q4AAL2_MYCHJ	Uncharacterized protein	25	2.33333	3	5.66667	0.000639667	0.149333	0.612333
Insoluble fraction	MHJ_0097	Q4AAN0_MYCHJ	Uncharacterized protein	112	29	34.3333	58.6667	0.00656333	0.393667	2.09333
Insoluble fraction	MHJ_0091	Q4AAN6_MYCHJ	Uncharacterized protein	62	2.33333	2.33333	4.66667	0.000533	0.0865333	0.146667
Insoluble fraction	MHJ_0089	Q4AAN8_MYCHJ	Uncharacterized protein	94	8	9	15.6667	0.00176667	0.109333	0.429667
Insoluble fraction	MHJ_0086	Q4AAP1_MYCHJ	Uncharacterized protein	10	2	2	3.5	0.0003755	0.293	0.798333
Insoluble fraction	MHJ_0084	Q4AAP3_MYCHJ	Uncharacterized protein	59	8.33333	8.66667	14.6667	0.00164333	0.229	0.738
Insoluble fraction	MHJ_0074	Q4AAQ3_MYCHJ	Uncharacterized protein	14	2	2	4	0.000451	0.140333	0.619
Insoluble fraction	MHJ_0070	Q4AAQ7_MYCHJ	Uncharacterized protein	38	2.66667	3	6.33333	0.0007	0.158667	0.328667
Insoluble fraction	MHJ_0021	Q4AAS8_MYCHJ	Uncharacterized protein	31	2	2	4	0.000426	0.132	0.215
Insoluble fraction	MHJ_0009	Q4AAU0_MYCHJ	Uncharacterized protein	78	12.3333	12.6667	26.6667	0.00294667	0.248667	0.816333
Insoluble fraction	MHJ_0007	Q4AAU2_MYCHJ	Uncharacterized protein	23	2.5	2.5	4.5	0.000485	0.267	0.369333
Insoluble fraction	MHJ_0060	Q4AAX2_MYCHJ	Uncharacterized protein	184	5.33333	5.33333	9	0.000998333	0.0485333	0.125967
Insoluble fraction	MHJ_0259	Y259_MYCHJ	Uncharacterized protein	37	2	2	3.33333	0.000379333	0.0883	0.214
Soluble fraction	MHJ_0009	Q4AAU0_MYCHJ	Uncharacterized protein MHJ_0009	77.5351	17.6667	21.6667	52.6667	0.00236667	0.246333	1.93
Soluble fraction	MHJ_0089	Q4AAN8_MYCHJ	Uncharacterized protein MHJ_0089	94.4101	9	10	22.5	0.001011	0.13465	0.31
Soluble fraction	MHJ_0091	Q4AAN6_MYCHJ	Uncharacterized protein MHJ_0091	61.5355	5.5	6	13.5	0.000531	0.1592	0.31
Soluble fraction	MHJ_0097	Q4AAN0_MYCHJ	Uncharacterized protein MHJ_0097	111.648	3	3	4.66667	0.000214333	0.0618	0.11
Soluble fraction	MHJ_0134	Q4AAJ6_MYCHJ	Uncharacterized protein MHJ_0134	106.936	11.6667	11.6667	25.6667	0.00107733	0.204	0.57
Soluble fraction	MHJ_0144	Q4AAI6_MYCHJ	Uncharacterized protein MHJ_0144	46.6894	7.5	9.5	28.5	0.0012545	0.281	0.88	Redox-balancing
Soluble fraction	MHJ_0212	Q4AAB8_MYCHJ	Uncharacterized protein MHJ_0212	235.727	45.6667	51.3333	127.333	0.00575667	0.340333	1.31
Soluble fraction	MHJ_0236	Q4AA94_MYCHJ	Uncharacterized protein MHJ_0236	17.8046	5.33333	7.66667	22.3333	0.00102233	0.622333	3.98
Soluble fraction	MHJ_0244	Q4AA86_MYCHJ	Uncharacterized protein MHJ_0244	20.3447	7	8.66667	24.3333	0.001063	0.515	4.19
Soluble fraction	MHJ_0291	Q4AA39_MYCHJ	Uncharacterized protein MHJ_0291	42.4442	2.5	3	7.5	0.0003065	0.0919	0.22
Soluble fraction	MHJ_0300	Q4AA31_MYCHJ	Uncharacterized protein MHJ_0300	228.03	16	16.5	32	0.0012895	0.1291	0.22
Soluble fraction	MHJ_0326	Q4AA06_MYCHJ	Uncharacterized protein MHJ_0326	24.6561	6.66667	7.66667	24	0.00110267	0.389	1.9
Soluble fraction	MHJ_0347	Q4A9Y6_MYCHJ	Uncharacterized protein MHJ_0347	80.7991	5.66667	5.66667	13	0.000570333	0.135567	0.31
Soluble fraction	MHJ_0350	Q4A9Y3_MYCHJ	Uncharacterized protein MHJ_0350	63.7291	3.5	3.5	5.5	0.0002235	0.09375	0.14
Soluble fraction	MHJ_0369	Q4A9W4_MYCHJ	Uncharacterized protein MHJ_0369	114.132	29.6667	36.3333	91.6667	0.00402	0.395667	2.89
Soluble fraction	MHJ_0373	Q4A9W0_MYCHJ	Uncharacterized protein MHJ_0373	39.0712	21.6667	34.6667	92.6667	0.00403667	0.658333	79.71
Soluble fraction	MHJ_0384	Q4A9V0_MYCHJ	Uncharacterized protein MHJ_0384	95.4415	5	5	11.5	0.0004715	0.1005	0.14
Soluble fraction	MHJ_0403	Q4A9T2_MYCHJ	Uncharacterized protein MHJ_0403	54.769	2.5	3	5.5	0.0002235	0.1	0.15
Soluble fraction	MHJ_0433	Q4A9Q2_MYCHJ	Uncharacterized protein MHJ_0433	34.6165	4.5	5	8	0.000341	0.255	0.43
Soluble fraction	MHJ_0443	Q4A9P2_MYCHJ	Uncharacterized protein MHJ_0443	241.203	3	3	6	0.00027285	0.020795	0.03
Soluble fraction	MHJ_0445	Q4A9P0_MYCHJ	Uncharacterized protein MHJ_0445	270.917	22.3333	24	64	0.00293767	0.141633	0.48
Soluble fraction	MHJ_0467	Q4A9L8_MYCHJ	Uncharacterized protein MHJ_0467	68.8277	3.5	3.5	7.5	0.0003095	0.11725	0.14
Soluble fraction	MHJ_0474	Q4A9L1_MYCHJ	Uncharacterized protein MHJ_0474	34.3954	2	2	3.5	0.00014295	0.1473	0.19
Soluble fraction	MHJ_0486	Q4A9J9_MYCHJ	Uncharacterized protein MHJ_0486	105.97	8.66667	9	20.3333	0.000839	0.1358	0.43
Soluble fraction	MHJ_0496	Q4A9I9_MYCHJ	Uncharacterized protein MHJ_0496	63.7784	4.66667	5.33333	12	0.000529333	0.142267	0.36
Soluble fraction	MHJ_0497	Q4A9I8_MYCHJ	Uncharacterized protein MHJ_0497	41.3146	2	2	5.5	0.00023	0.0926	0.13
Soluble fraction	MHJ_0562	Q4A9C3_MYCHJ	Uncharacterized protein MHJ_0562	17.5411	9	9.5	21.5	0.000895	0.5235	8.43
Soluble fraction	MHJ_0565	Q4A9C1_MYCHJ	Uncharacterized protein MHJ_0565	71.3304	10.6667	13	31.3333	0.00136133	0.283333	1.01
Soluble fraction	MHJ_0599	Q4A988_MYCHJ	Uncharacterized protein MHJ_0599	67.8286	3	3	5.5	0.000224	0.0774	0.08
Soluble fraction	MHJ_0613	Q4A974_MYCHJ	Uncharacterized protein MHJ_0613	94.6905	12.6667	14	33.6667	0.00144067	0.271	0.9
Soluble fraction	MHJ_0630	Q4A958_MYCHJ	Uncharacterized protein MHJ_0630	69.0981	7	7.66667	13.3333	0.000548333	0.173967	0.51
Soluble fraction	MHJ_0661	Q4A927_MYCHJ	Uncharacterized protein MHJ_0661	59.615	7	8	16	0.000681	0.261667	0.65
Soluble fraction	MHJ_0662	Q4A926_MYCHJ	Uncharacterized protein MHJ_0662	135.337	69	97.3333	262.333	0.0116167	0.595333	20.83
Soluble fraction	MHJ_0673	Q4A915_MYCHJ	Uncharacterized protein MHJ_0673	101.947	19.6667	22.6667	52.6667	0.00225667	0.295333	1.54
Insoluble fraction	MHJ_0527	Q4A9F8_MYCHJ	Uracil phosphoribosyltransferase	23	2.66667	2.66667	5.33333	0.000615333	0.152	0.511333
Soluble fraction	MHJ_0527	Q4A9F8_MYCHJ	Uracil phosphoribosyltransferase	22.931	5.66667	8	23	0.001048	0.335	2.45
Soluble fraction	MHJ_0536	PYRH_MYCHJ	Uridylate kinase	26.3203	3	3	4	0.00016195	0.178	0.34
Insoluble fraction	MHJ_0088	Q4AAN9_MYCHJ	UvrABC system protein A	106	3.66667	3.66667	7.33333	0.00083	0.0581	0.134
Soluble fraction	MHJ_0088	Q4AAN9_MYCHJ	UvrABC system protein A	106.18	5	5	9	0.0004285	0.10475	0.13
Soluble fraction	MHJ_0648	Q4A940_MYCHJ	UvrABC system protein B	76.2367	2.5	2.5	4	0.00017935	0.0673	0.08
Insoluble fraction	MHJ_0671	SYV_MYCHJ	Valine-tRNA ligase	97	4	4.5	7	0.0007575	0.0742	0.1353
Insoluble fraction	MHJ_0659	Q4A929_MYCHJ	XAA-PRO aminopeptidase	39	4.66667	4.66667	8.66667	0.000982333	0.167333	0.535	Protease
Soluble fraction	MHJ_0659	Q4A929_MYCHJ	XAA-PRO aminopeptidase	38.9913	18.3333	23.3333	68	0.00309333	0.576667	7.58	Protease
Insoluble fraction	MHJ_0512	Q4A9H3_MYCHJ	Xylose ABC transporter ATP-binding protein	57	9	11.3333	22.3333	0.00248333	0.259667	1.12333	Membrane trafficking
Soluble fraction	MHJ_0512	Q4A9H3_MYCHJ	Xylose ABC transporter ATP-binding protein	56.6048	4.66667	4.66667	11.3333	0.000492667	0.166133	0.36	Membrane trafficking
(1) Protein fraction corresponds to type of procedure for protein extraction. "Cytoplasmic" indicates protein extracts enriched with cytoplasmic proteins. "Surface" indicated protein extracts enriched with surface proteins.
(2)Values are corresponding to the mean of biological replicates
(3)According to the literature

## Sheet: Table S2C
Supplementary Table 2C: Proteins identified by LC-MS/MS in M. flocculare samples
Protein fraction (1)	NCBI ID	Protein accession numbers (UNIPROT)	Protein name	Protein molecular weight (kDa)	Exclusive unique peptide count (2)	Exclusive unique spectrum count (2)	Exclusive spectrum count (2)	Percentage of total spectra (2)	Percentage sequence coverage (2)	Quantitative value (emPAI) (2)	Potential virulence factors categories(3)
Insoluble fraction	MFC_01344	N9SIH0_MYCFL	30S ribosomal protein S13	16	2	2	3.5	0.000598	0.0949	0.454
Insoluble fraction	MFC_01138	N9QYH3_MYCFL	30S ribosomal protein S2	37	4.33333	5.33333	9	0.001532	0.180467	0.706
Insoluble fraction	MFC_00225	N9QYU5_MYCFL	30S ribosomal protein S3	26	2	2	3	0.0004995	0.112	0.260667
Insoluble fraction	MFC_01351	N9QZB9_MYCFL	30S ribosomal protein S6	19	2.5	2.5	3.5	0.0005775	0.1565	0.455333
Insoluble fraction	MFC_01180	N9S8H8_MYCFL	30S ribosomal protein S7	15	3	3	5.33333	0.000922333	0.272667	1.03
Insoluble fraction	MFC_01471	N9SII1_MYCFL	30S ribosomal protein S8	15	2.5	2.5	3	0.0004885	0.221	0.632667
Insoluble fraction	MFC_00037	N9SJ21_MYCFL	46 surface antigen (p46)	46	17	21.3333	50.6667	0.00862667	0.450333	5.17	Adhesin
Insoluble fraction	MFC_00835	N9SJ43_MYCFL	50S ribosomal protein L1	26	4	4	5.66667	0.000951	0.199067	0.780667
Insoluble fraction	MFC_01339	N9SIV3_MYCFL	50S ribosomal protein L10	18	3.5	3.5	6.5	0.001064	0.218	0.712667
Insoluble fraction	MFC_00837	N9S9D7_MYCFL	50S ribosomal protein L11	13	2.5	2.5	4	0.000655	0.28	0.726333
Insoluble fraction	MFC_01469	N9S8S1_MYCFL	50S ribosomal protein L15	17	2.33333	2.66667	4.33333	0.000727667	0.218	0.788
Insoluble fraction	MFC_00223	N9SI05_MYCFL	50S ribosomal protein L16	15	2	2	2.5	0.0004105	0.346	0.384
Insoluble fraction	MFC_01442	N9QYL6_MYCFL	50S ribosomal protein L19	14	2.5	2.5	3.5	0.000566	0.2125	0.668667
Insoluble fraction	MFC_00235	N9S8T7_MYCFL	50S ribosomal protein L2	31	2	2	2	0.000369	0.0904	0.211
Insoluble fraction	MFC_00237	N9QYV0_MYCFL	50S ribosomal protein L4	24	3.5	4	9	0.001445	0.1845	0.631667
Insoluble fraction	MFC_00221	N9SHZ8_MYCFL	50S ribosomal protein L5	21	3.66667	4.66667	7	0.00119867	0.224667	1.26967
Insoluble fraction	MFC_00220	N9QYQ4_MYCFL	50S ribosomal protein L6	20	4	4	6	0.001001	0.3465	0.686667
Insoluble fraction	MFC_00947	N9SHH1_MYCFL	5'-nucleotidase	80	22	27	44.6667	0.00765333	0.349333	2.48
Insoluble fraction	MFC_00322	N9QZG5_MYCFL	ABC transporter ATP-binding protein	34	2.5	2.5	4	0.0006935	0.09585	0.234333	Membrane trafficking
Insoluble fraction	MFC_01070	N9S9P0_MYCFL	ABC transporter ATP-binding protein	88	9.33333	9.66667	13	0.00222	0.182967	0.504	Membrane trafficking
Insoluble fraction	MFC_01072	N9SIX0_MYCFL	ABC transporter ATP-binding protein	75	7.33333	9.33333	15.3333	0.00267667	0.142267	0.581	Membrane trafficking
Insoluble fraction	MFC_00952	N9SI46_MYCFL	ABC transporter ATP-binding-Pr1-like protein	63	2.5	2.5	3.5	0.0006555	0.05875	0.1215	Membrane trafficking
Insoluble fraction	MFC_00324	N9SIK9_MYCFL	ABC transporter permease protein	303	10.3333	10.3333	14	0.0024	0.0612	0.132567	Membrane trafficking
Insoluble fraction	MFC_00727	N9SIX7_MYCFL	ABC transporter permease protein	84	8	8.33333	13	0.00224	0.135	0.433	Membrane trafficking
Insoluble fraction	MFC_00385	N9QZ35_MYCFL	ABC transporter protein	65	4	4	9	0.00151	0.0685	0.182867	Membrane trafficking
Insoluble fraction	MFC_00388	N9S919_MYCFL	ABC transporter xylose-binding lipoprotein	51	23.3333	26	127.333	0.0220333	0.490333	5.59333	Membrane trafficking
Insoluble fraction	MFC_00041	N9SII8_MYCFL	Acetate kinase	45	2.5	2.5	3	0.000538	0.08085	0.1769
Insoluble fraction	MFC_00591	N9SIZ0_MYCFL	Adenine phosphoribosyltransferase	19	3.33333	3.33333	5.33333	0.000894667	0.241667	0.919333
Insoluble fraction	MFC_01050	N9QZM5_MYCFL	Adhesin like-protein P146	138	49.3333	60	110.667	0.0191	0.478	4.22	Adhesin
Insoluble fraction	MFC_00123	N9S8M3_MYCFL	Aminopeptidase	39	21.3333	27	53	0.0093	0.613333	10.95	Protease
Insoluble fraction	MFC_00961	N9QZP5_MYCFL	Arginine-tRNA ligase	62	3	3	4	0.0006435	0.0871	0.149
Insoluble fraction	MFC_00110	N9SHR1_MYCFL	Asparagine-tRNA ligase	53	3.5	3.5	6.5	0.001055	0.11215	0.207133
Insoluble fraction	MFC_00685	N9QZG4_MYCFL	Aspartate-tRNA ligase	66	3.5	3.5	5	0.000821	0.10495	0.142333
Insoluble fraction	MFC_00451	N9S866_MYCFL	ATP synthase alpha chain	58	11.3333	13	21.3333	0.00357	0.251667	1.43167	Membrane trafficking
Insoluble fraction	MFC_00449	N9SHB8_MYCFL	ATP synthase beta chain	51	5	5	8	0.0013125	0.1191	0.282667	Membrane trafficking
Insoluble fraction	MFC_01131	N9SI74_MYCFL	ATP synthase gamma chain	32	2	2	2.5	0.0004105	0.136	0.204333	Membrane trafficking
Insoluble fraction	MFC_01130	N9QYD1_MYCFL	ATP synthase subunit alpha	56	7.33333	8	11.3333	0.00195667	0.2	0.678	Membrane trafficking
Insoluble fraction	MFC_01135	N9S8F6_MYCFL	ATP synthase subunit beta	52	8.33333	8.66667	14.3333	0.00248	0.257667	0.839	Membrane trafficking
Insoluble fraction	MFC_00093	N9SIC1_MYCFL	ATP-dependent helicase PcrA	87	4	4.5	5.5	0.0009635	0.07765	0.151467
Insoluble fraction	MFC_00479	N9QZ46_MYCFL	ATP-dependent protease binding protein	71	2	2	3.5	0.000588	0.0469	0.0886333	Protease
Insoluble fraction	MFC_00257	N9SI27_MYCFL	ATP-dependent zinc metalloprotease FtsH	78	18	21.6667	35	0.00608	0.291	1.81333	Protease
Insoluble fraction	MFC_01381	N9S8H4_MYCFL	Bacterial nucleoid DNA-binding protein	11	3.66667	4.33333	7.33333	0.00125867	0.509	3.19333
Insoluble fraction	MFC_01110	N9S8E1_MYCFL	Cardiolipin synthetase	61	2.33333	2.33333	4.66667	0.000807	0.0732	0.172
Insoluble fraction	MFC_00636	N9SIS7_MYCFL	Cation-transporting P-type ATPase	98	2	2	3.5	0.000649	0.02125	0.0636667	Membrane trafficking
Insoluble fraction	MFC_01169	N9QYI8_MYCFL	Chaperone protein DnaJ	42	3.33333	3.33333	5	0.000887333	0.0921	0.337
Insoluble fraction	MFC_01167	N9SHM2_MYCFL	Chaperone protein DnaK (Heat shock 70 protein)	66	29	35.6667	179	0.0308333	0.474667	6.38333
Insoluble fraction	MFC_00989	N9SJF3_MYCFL	Chromosomal replication initiator protein DnaA	55	2.66667	2.66667	3.66667	0.000623333	0.0713	0.192333
Insoluble fraction	MFC_00857	N9QY75_MYCFL	Diadenylate cyclase	22	3.66667	4.33333	6	0.001001	0.216333	1.03933
Insoluble fraction	MFC_00043	N9QZ91_MYCFL	Dihydrolipoamide acetyltransferase	33	9.33333	10	16.3333	0.00279333	0.274333	1.95333
Insoluble fraction	MFC_00042	N9QZE1_MYCFL	Dihydrolipoyl dehydrogenase	66	6.66667	7.66667	11.6667	0.001938	0.1772	0.557667
Insoluble fraction	MFC_00986	N9QZL1_MYCFL	DNA polymerase III subunit beta	43	2.66667	3	4.33333	0.000743333	0.1226	0.284333
Insoluble fraction	MFC_00415	N9QYX8_MYCFL	DNA-directed DNA polymerase	113	2	2	2	0.000349667	0.0316	0.0662
Insoluble fraction	MFC_00207	N9QYS7_MYCFL	DNA-directed RNA polymerase subunit alpha	38	7.33333	7.66667	13	0.0022	0.266	1.151
Insoluble fraction	MFC_00351	N9QZ49_MYCFL	DNA-directed RNA polymerase subunit beta	160	7.66667	8	12.6667	0.00215	0.0694667	0.202033
Insoluble fraction	MFC_00353	N9SIC3_MYCFL	DNA-directed RNA polymerase subunit beta	137	8.33333	8.33333	11.3333	0.00194333	0.0950333	0.249333
Insoluble fraction	MFC_01178	N9SI99_MYCFL	Elongation factor G	78	4.5	4.5	11.5	0.001895	0.11025	0.1732
Insoluble fraction	MFC_01140	N9QYD6_MYCFL	Elongation factor Ts	35	2	2	4	0.000666	0.109	0.187333
Insoluble fraction	MFC_00524	N9QZC9_MYCFL	Elongation factor Tu	44	8.66667	9.33333	15	0.00256667	0.303333	1.15167
Insoluble fraction	MFC_00644	N9QZM7_MYCFL	Energy-coupling factor transporter ATP-binding protein EcfA2	34	2.66667	2.66667	4.66667	0.000830667	0.1231	0.322667	Membrane trafficking
Insoluble fraction	MFC_00673	N9SJB4_MYCFL	Enolase	49	5	5.33333	8.66667	0.00146167	0.232667	0.488
Insoluble fraction	MFC_00829	N9QYF2_MYCFL	Glyceraldehyde-3-phosphate dehydrogenase	37	4.33333	4.66667	8.33333	0.00142	0.188667	0.590667
Insoluble fraction	MFC_00917	N9SI32_MYCFL	Hemolysin C	48	3	3	6.5	0.00112	0.0939	0.1947
Insoluble fraction	MFC_00653	N9S9J9_MYCFL	Hypoxanthine phosphoribosyltransferase	22	4.66667	6	7.66667	0.00131333	0.294	1.62333
Insoluble fraction	MFC_01294	N9QY67_MYCFL	Leucyl aminopeptidase	51	6	6.33333	10	0.00170667	0.184	0.609	Protease
Insoluble fraction	MFC_00046	N9QZE4_MYCFL	Lipoprotein	108	4.33333	4.33333	7	0.001185	0.0869333	0.1577
Insoluble fraction	MFC_00291	N9SI47_MYCFL	Lipoprotein	102	11.3333	11.6667	20	0.00341667	0.191667	0.522667
Insoluble fraction	MFC_00724	N9SJI2_MYCFL	Lipoprotein	79	19	21	36	0.00615333	0.319667	1.722
Insoluble fraction	MFC_00726	N9S9P7_MYCFL	Lipoprotein	37	5.66667	6	8.33333	0.00145333	0.221667	0.786667
Insoluble fraction	MFC_00751	N9S9Q7_MYCFL	Lipoprotein	70	5	5.5	8	0.001333	0.128	0.267833
Insoluble fraction	MFC_00525	N9SIH9_MYCFL	Lon protease	99	7	8.33333	12.3333	0.00215333	0.122333	0.356333	Protease
Insoluble fraction	MFC_00739	N9SJI7_MYCFL	Lppt protein	106	29	33.3333	60	0.01017	0.384667	2.32067	Adhesin
Insoluble fraction	MFC_00861	N9QY39_MYCFL	Magnesium transporter MgtE	55	3.66667	4.33333	7.33333	0.001294	0.126	0.329333	Membrane trafficking
Insoluble fraction	MFC_01194	N9S8I4_MYCFL	NADH oxidase	51	3.66667	4	5.33333	0.000903667	0.1248	0.340333	Redox-balancing
Insoluble fraction	MFC_00016	N9QZJ3_MYCFL	Nicotinate phosphoribosyltransferase	38	3	3	4	0.000655	0.1055	0.249433
Insoluble fraction	MFC_00021	N9S9A7_MYCFL	Oligoendopeptidase F	75	6.33333	7	12.3333	0.00213	0.112633	0.399333	Protease
Insoluble fraction	MFC_00061	N9S9C5_MYCFL	Oligopeptide ABC transporter ATP binding protein	39	3.5	3.5	5	0.000846	0.1133	0.251333	Membrane trafficking
Insoluble fraction	MFC_00063	N9SIJ5_MYCFL	Oligopeptide ABC transporter ATP-binding protein	92	3.33333	3.66667	6	0.00101767	0.0585	0.1563	Membrane trafficking
Insoluble fraction	MFC_00285	N9SIN0_MYCFL	Oligopeptide ABC transporter ATP-binding protein	51	3	3	4.5	0.000753	0.0926	0.182967	Membrane trafficking
Insoluble fraction	MFC_00492	N9SIF1_MYCFL	Outer membrane protein-P95	125	14.6667	15.6667	22.6667	0.00392667	0.17	0.577333	Adhesin
Insoluble fraction	MFC_00623	N9SJC9_MYCFL	p102-like protein	117	16.6667	17.3333	27.6667	0.00473333	0.215	0.735	Adhesin
Insoluble fraction	MFC_01236	N9SJ62_MYCFL	p60-like lipoprotein	61	19.3333	19.6667	36.6667	0.00633667	0.422	2.18333	Adhesin
Insoluble fraction	MFC_00844	N9SHA5_MYCFL	p76 membrane protein	113	48.3333	60	119.667	0.0205667	0.528333	6.12333	Adhesin
Insoluble fraction	MFC_00620	N9S9K7_MYCFL	p97-like protein	118	13.6667	15	26	0.00443667	0.172467	0.603667	Adhesin
Insoluble fraction	MFC_00616	N9QZN6_MYCFL	Phenylalanine-tRNA ligase beta subunit	83	2.5	2.5	3.5	0.000598	0.04035	0.0765667
Insoluble fraction	MFC_00039	N9S9B6_MYCFL	Phosphate acetyltransferase	35	3	3.33333	3.33333	0.000568667	0.160667	0.415667
Insoluble fraction	MFC_00853	N9S856_MYCFL	Phosphoglycerate kinase	45	12.6667	14.3333	24	0.00408333	0.381	2.27667
Insoluble fraction	MFC_00438	N9SHY4_MYCFL	Probable nicotinate-nucleotide adenylyltransferase	42	2.66667	2.66667	3	0.000512667	0.109733	0.258
Insoluble fraction	MFC_00785	N9QZQ7_MYCFL	Proline-tRNA ligase	57	4.5	4.5	7	0.001165	0.1415	0.239233
Insoluble fraction	MFC_00497	N9SIY1_MYCFL	Prolipoprotein diacylglyceryl transferase	39	3.33333	4	6.33333	0.00105767	0.142267	0.463667
Insoluble fraction	MFC_00871	N9S895_MYCFL	Prolipoprotein p65	68	24.3333	27.3333	47.3333	0.00819667	0.400667	3.6	Adhesin
Insoluble fraction	MFC_00967	N9QZK0_MYCFL	Protein GrpE (HSP-70 cofactor)	29	8.66667	9.66667	16.3333	0.00285333	0.435667	2.28667
Insoluble fraction	MFC_00475	N9QZ51_MYCFL	Protein P102-copy 1	120	47.6667	58.3333	174.667	0.0299	0.501	5.00333	Adhesin
Insoluble fraction	MFC_00472	N9SIY7_MYCFL	Protein P97-copy 2	119	64.3333	78	160	0.0276667	0.568	10.6267	Adhesin
Insoluble fraction	MFC_01201	N9QYG6_MYCFL	Protein translocase subunit SecA	114	9.66667	11	16	0.00274	0.117367	0.422
Insoluble fraction	MFC_00687	N9SIQ4_MYCFL	Protein-export membrane protein	98	6.66667	7.33333	11	0.00187133	0.102933	0.321
Insoluble fraction	MFC_00747	N9QZP8_MYCFL	PTS system ascorbate-specific transporter subunit IIC	63	6.33333	7.66667	13.3333	0.00228	0.107733	0.554	Membrane trafficking
Insoluble fraction	MFC_00267	N9SI34_MYCFL	PTS system fructose-specific IIABC component	76	3.33333	5	7	0.00122333	0.0681	0.267667	Membrane trafficking
Insoluble fraction	MFC_01330	N9SI98_MYCFL	PTS system glucose-specific enzyme IIB component	14	2	2	3.5	0.000598	0.169	0.527333	Membrane trafficking
Insoluble fraction	MFC_00374	N9SIB6_MYCFL	PTS system, glucose-specific IIABC component	90	9	9.33333	14.6667	0.00252	0.133	0.462333	Membrane trafficking
Insoluble fraction	MFC_01349	N9SIX9_MYCFL	PTS system, IIA component	18	3	3	3	0.0004885	0.2385	0.639333	Membrane trafficking
Insoluble fraction	MFC_01198	N9QYK6_MYCFL	Purine-nucleoside phosphorylase	26	5	5	7.33333	0.00122467	0.217033	1.09133
Insoluble fraction	MFC_01322	N9QY72_MYCFL	Putative ABC transporter atp-binding protein	28	2.66667	2.66667	4.66667	0.000807	0.122067	0.41	Membrane trafficking
Insoluble fraction	MFC_01042	N9S9N2_MYCFL	Putative ABC transporter ATP-binding-Pr2-like protein	62	3.5	3.5	5	0.000832	0.07225	0.170967	Membrane trafficking
Insoluble fraction	MFC_00345	N9S946_MYCFL	Putative lipoprotein	91	20.6667	22.6667	37	0.00633667	0.312	1.51933
Insoluble fraction	MFC_00848	N9QY71_MYCFL	Putative p216 surface protein	207	90.3333	109	204.667	0.0353667	0.503667	6.28333	Adhesin
Insoluble fraction	MFC_00582	N9SIG0_MYCFL	Pyruvate dehydrogenase	37	5.33333	6.33333	9	0.001515	0.236267	0.905
Insoluble fraction	MFC_00585	N9S975_MYCFL	Pyruvate dehydrogenase E1-alpha subunit	42	2.5	2.5	3.5	0.0006335	0.07085	0.157333
Insoluble fraction	MFC_00119	N9QYN6_MYCFL	Pyruvate kinase	53	10.6667	13	20.6667	0.00358667	0.289667	1.41333
Insoluble fraction	MFC_00116	N9SHR7_MYCFL	Ribonucleoside-diphosphate reductase	82	5.33333	5.66667	8.33333	0.00138767	0.110133	0.297733
Insoluble fraction	MFC_00882	N9QYB6_MYCFL	Ribose-phosphate pyrophosphokinase	39	2.5	2.5	4.5	0.000771	0.1395	0.171333
Insoluble fraction	MFC_00541	N9S994_MYCFL	Ribosome recycling factor	22	3.33333	4	4	0.000687	0.315333	0.930333
Insoluble fraction	MFC_00669	N9S9J0_MYCFL	Seryl-tRNA synthetase	47	5	5	7.66667	0.00130867	0.197	0.472
Insoluble fraction	MFC_00313	N9QZH0_MYCFL	Single-stranded DNA-binding protein	21	2.66667	2.66667	4.66667	0.000800333	0.269	0.567333
Insoluble fraction	MFC_00559	N9QZB2_MYCFL	Spermidine/putrescine import ATP-binding protein PotA	52	5	5	7.5	0.00124	0.143	0.278
Insoluble fraction	MFC_01362	N9QZ41_MYCFL	Thiol peroxidase	19	4	4	7	0.00123	0.329333	1.12	Redox-balancing
Insoluble fraction	MFC_00495	N9S963_MYCFL	Thioredoxin reductase	35	2	2	2.5	0.0004245	0.1075	0.188	Redox-balancing
Insoluble fraction	MFC_00381	N9SIU7_MYCFL	Thymidine kinase	21	2	2	3.33333	0.000588	0.147	0.488
Insoluble fraction	MFC_01196	N9SHP1_MYCFL	Thymidine phosphorylase	47	4.33333	4.66667	7.66667	0.00129533	0.134333	0.434
Insoluble fraction	MFC_01011	N9QZM0_MYCFL	Transcription elongation factor GreA	18	2	2	2.5	0.0004105	0.173	0.398667
Insoluble fraction	MFC_00410	N9S902_MYCFL	Transcription termination/antitermination protein NusA	71	3	3	5	0.000821	0.0914	0.110667
Insoluble fraction	MFC_00598	N9QZP0_MYCFL	Transcriptional regulator	31	3.5	3.5	4.5	0.0008265	0.155	0.331
Insoluble fraction	MFC_01423	N9QZD9_MYCFL	Transcriptional regulator MraZ	17	2	2.5	3.5	0.0005775	0.178	0.527333
Insoluble fraction	MFC_00692	N9SJA2_MYCFL	Transketolase	70	6.33333	7.33333	11.3333	0.00193667	0.132533	0.473
Insoluble fraction	MFC_00413	N9SIS0_MYCFL	Translation initiation factor IF-2	67	2	2	3.5	0.000588	0.0317	0.076
Insoluble fraction	MFC_00172	N9QYM1_MYCFL	Trigger factor	52	9.66667	11	17.3333	0.00303	0.28	1.18
Insoluble fraction	MFC_01086	N9QYV8_MYCFL	Uncharacterized protein	25	2.33333	2.33333	3.33333	0.000564333	0.181667	0.395667	Protease
Insoluble fraction	MFC_00170	N9QYQ5_MYCFL	Uncharacterized protein	47	2.5	2.5	3.5	0.0005775	0.0874	0.141667	Redox-balancing
Insoluble fraction	MFC_00018	N9QZ80_MYCFL	Uncharacterized protein	232	6.66667	6.66667	11.3333	0.00197333	0.0490333	0.1105
Insoluble fraction	MFC_00019	N9SJ12_MYCFL	Uncharacterized protein	162	16.6667	19	30.3333	0.00528667	0.159667	0.536
Insoluble fraction	MFC_00065	N9QZE9_MYCFL	Uncharacterized protein	51	22.3333	26	48	0.00830333	0.471	5.69667
Insoluble fraction	MFC_00075	N9S8J4_MYCFL	Uncharacterized protein	25	2.5	2.5	5	0.0008325	0.1565	0.337333
Insoluble fraction	MFC_00082	N9S8K0_MYCFL	Uncharacterized protein	121	4	4	5	0.000859667	0.0478333	0.127267
Insoluble fraction	MFC_00289	N9S8W8_MYCFL	Uncharacterized protein	235	23.6667	24.3333	39	0.00672	0.174333	0.468
Insoluble fraction	MFC_00357	N9QZ10_MYCFL	Uncharacterized protein	83	5.33333	5.66667	10.3333	0.00179333	0.113733	0.281333
Insoluble fraction	MFC_00358	N9QZ42_MYCFL	Uncharacterized protein	94	13.6667	16	26.6667	0.00458333	0.226	0.861
Insoluble fraction	MFC_00440	N9QY49_MYCFL	Uncharacterized protein	35	2.5	2.5	4	0.000666	0.1355	0.197333
Insoluble fraction	MFC_00452	N9SHX9_MYCFL	Uncharacterized protein	86	10	10	14.3333	0.00245667	0.167667	0.526
Insoluble fraction	MFC_00454	N9QY44_MYCFL	Uncharacterized protein	19	3	3	4.5	0.0007325	0.233	0.574333
Insoluble fraction	MFC_00488	N9QZ85_MYCFL	Uncharacterized protein	110	20.3333	21	32.3333	0.00555	0.271667	1.03167
Insoluble fraction	MFC_00551	N9SIG9_MYCFL	Uncharacterized protein	32	3.66667	4	5.66667	0.000964333	0.172667	0.573667
Insoluble fraction	MFC_00579	N9QZA1_MYCFL	Uncharacterized protein	160	8.66667	10	16	0.00279667	0.0984667	0.255
Insoluble fraction	MFC_00708	N9S9H8_MYCFL	Uncharacterized protein	80	7	9.33333	15.3333	0.00259333	0.18	0.538
Insoluble fraction	MFC_00741	N9S9Q2_MYCFL	Uncharacterized protein	108	30.6667	35.6667	61	0.0104967	0.409667	2.41333
Insoluble fraction	MFC_00750	N9SJJ2_MYCFL	Uncharacterized protein	39	6	6.33333	11	0.00188667	0.250667	0.798
Insoluble fraction	MFC_00789	N9SJ57_MYCFL	Uncharacterized protein	32	2.66667	2.66667	4.33333	0.000758333	0.0945667	0.352667
Insoluble fraction	MFC_00813	N9S8C9_MYCFL	Uncharacterized protein	53	6.33333	6.33333	12.6667	0.00223333	0.163333	0.588
Insoluble fraction	MFC_00856	N9SHB0_MYCFL	Uncharacterized protein	100	22.3333	25	44.6667	0.00772667	0.279333	1.51
Insoluble fraction	MFC_00905	N9S8A4_MYCFL	Uncharacterized protein	44	3.5	3.5	5	0.000821	0.1125	0.250833
Insoluble fraction	MFC_00949	N9QYD8_MYCFL	Uncharacterized protein	67	4	4	7	0.001192	0.1101	0.242333
Insoluble fraction	MFC_00970	N9S9L7_MYCFL	Uncharacterized protein	77	6.66667	8	11.6667	0.002	0.1224	0.453
Insoluble fraction	MFC_00972	N9QZQ0_MYCFL	Uncharacterized protein	23	4	5	8	0.001414	0.245333	1.27
Insoluble fraction	MFC_00993	N9SIV4_MYCFL	Uncharacterized protein	71	5.33333	5.33333	10.3333	0.001738	0.103033	0.319667
Insoluble fraction	MFC_00995	N9QZQ9_MYCFL	Uncharacterized protein	92	8.33333	8.66667	13	0.002195	0.163133	0.422667
Insoluble fraction	MFC_00996	N9QZL4_MYCFL	Uncharacterized protein	42	2	2	3	0.0005105	0.051	0.154567
Insoluble fraction	MFC_01004	N9S9M8_MYCFL	Uncharacterized protein	78	3	3	4.5	0.0007435	0.07895	0.100867
Insoluble fraction	MFC_01055	N9SJG8_MYCFL	Uncharacterized protein	131	50	56.3333	142.333	0.0245333	0.509	3.83333
Insoluble fraction	MFC_01064	N9S9N6_MYCFL	Uncharacterized protein	56	7	7.66667	11	0.00193	0.184	0.641333
Insoluble fraction	MFC_01105	N9QZI9_MYCFL	Uncharacterized protein	56	4	5	7	0.00119133	0.175733	0.389667
Insoluble fraction	MFC_01107	N9SIN3_MYCFL	Uncharacterized protein	22	6.33333	7	13	0.00225667	0.551333	2.13333
Insoluble fraction	MFC_01154	N9SHL5_MYCFL	Uncharacterized protein	187	4	4	7	0.001165	0.0366	0.0603333
Insoluble fraction	MFC_01177	N9QYF5_MYCFL	Uncharacterized protein	39	2	2.5	3.5	0.0005995	0.0991	0.2012
Insoluble fraction	MFC_01230	N9QZH6_MYCFL	Uncharacterized protein	38	2	2	2.5	0.0004425	0.06595	0.136667
Insoluble fraction	MFC_01232	N9SIM0_MYCFL	Uncharacterized protein	63	2	2	2.5	0.000422	0.03885	0.0813333
Insoluble fraction	MFC_01239	N9QZC3_MYCFL	Uncharacterized protein	80	21.6667	23.3333	40	0.00686667	0.321333	1.89
Insoluble fraction	MFC_01243	N9SIL6_MYCFL	Uncharacterized protein	39	2.5	3.5	5	0.000821	0.09765	0.256333
Insoluble fraction	MFC_01252	N9SHD0_MYCFL	Uncharacterized protein	30	3	3.5	6.5	0.0011535	0.1595	0.391
Insoluble fraction	MFC_01254	N9S877_MYCFL	Uncharacterized protein	31	3	4	6.66667	0.00112833	0.187667	0.593
Insoluble fraction	MFC_01255	N9SHZ6_MYCFL	Uncharacterized protein	34	4.33333	4.33333	8	0.00139667	0.164	0.605333
Insoluble fraction	MFC_01278	N9SI01_MYCFL	Uncharacterized protein	42	3	3	4	0.000655	0.1299	0.2289
Insoluble fraction	MFC_01290	N9QYA2_MYCFL	Uncharacterized protein	64	4.66667	4.66667	9.33333	0.00159867	0.133333	0.304333
Insoluble fraction	MFC_01303	N9S885_MYCFL	Uncharacterized protein	24	3.33333	3.33333	5.66667	0.000999	0.191	0.718667
Insoluble fraction	MFC_01315	N9SHD9_MYCFL	Uncharacterized protein	37	4	4	6	0.000989	0.165	0.349333
Insoluble fraction	MFC_01320	N9QYA7_MYCFL	Uncharacterized protein	84	9	9.66667	17	0.00294	0.183	0.525667
Insoluble fraction	MFC_01324	N9SI12_MYCFL	Uncharacterized protein	69	6	6	10.6667	0.001822	0.136767	0.372333
Insoluble fraction	MFC_01353	N9S986_MYCFL	Uncharacterized protein	54	7.33333	8.66667	15	0.00263333	0.199	0.779333
Insoluble fraction	MFC_01360	N9QZJ8_MYCFL	Uncharacterized protein	21	2.33333	2.66667	4.66667	0.000777667	0.200667	0.598
Insoluble fraction	MFC_01372	N9SIF0_MYCFL	Uncharacterized protein	19	4	4.66667	11.3333	0.00201	0.176	1.38
Insoluble fraction	MFC_01377	N9SIU2_MYCFL	Uncharacterized protein	9	2	2	3	0.00052	0.3705	0.835667
Insoluble fraction	MFC_00504	N9QZ33_MYCFL	UvrABC system protein A	106	3	3	4	0.000694667	0.0545333	0.108
Soluble fraction	MFC_00394	N9SIA4_MYCFL	2,3-bisphosphoglycerate-independent phosphoglycerate mutase	56.7535	18.6667	26.6667	65.3333	0.00232667	0.562333	5.58537
Soluble fraction	MFC_01400	N9SIK0_MYCFL	30S ribosomal protein S10	12.0397	3.5	3.5	7.5	0.000238	0.25	1.26747
Soluble fraction	MFC_00209	N9QYP4_MYCFL	30S ribosomal protein S11	14.6654	6.33333	9.33333	21.3333	0.000776667	0.505	8.43097
Soluble fraction	MFC_01183	N9SHN4_MYCFL	30S ribosomal protein S12	15.62	5	5	10	0.000381667	0.394667	2.16394
Soluble fraction	MFC_01344	N9SIH0_MYCFL	30S ribosomal protein S13	15.6813	3.33333	4.33333	10.6667	0.000373667	0.216667	1.71384
Soluble fraction	MFC_01417	N9SIF2_MYCFL	30S ribosomal protein S15	10.2952	2	2	5	0.000185	0.375	0.92447
Soluble fraction	MFC_01456	N9SIB7_MYCFL	30S ribosomal protein S16	10.1433	3	4.33333	11	0.000398667	0.299	3.30633
Soluble fraction	MFC_01387	N9SIL2_MYCFL	30S ribosomal protein S18	10.6318	3	3	5.5	0.0002175	0.278	1.06313
Soluble fraction	MFC_01396	N9SIJ3_MYCFL	30S ribosomal protein S19	10.3356	3.5	4	6.5	0.000205	0.478	1.93148
Soluble fraction	MFC_01138	N9QYH3_MYCFL	30S ribosomal protein S2	37.4946	14.3333	18	39.3333	0.00139667	0.558	5.5821
Soluble fraction	MFC_00225	N9QYU5_MYCFL	30S ribosomal protein S3	25.6203	10	11.6667	28.6667	0.001036	0.452333	5.13497
Soluble fraction	MFC_00426	N9QZ02_MYCFL	30S ribosomal protein S4	23.8716	11	12.3333	33.6667	0.00119333	0.475	6.152
Soluble fraction	MFC_00218	N9SHZ0_MYCFL	30S ribosomal protein S5	28.8138	20.6667	27.3333	73.6667	0.00254667	0.590667	102.912
Soluble fraction	MFC_01351	N9QZB9_MYCFL	30S ribosomal protein S6	19.1819	5.33333	6.33333	15.6667	0.000557667	0.372	2.31357
Soluble fraction	MFC_01180	N9S8H8_MYCFL	30S ribosomal protein S7	14.6913	7.66667	8.66667	20.3333	0.000744	0.529	6.91197
Soluble fraction	MFC_01471	N9SII1_MYCFL	30S ribosomal protein S8	14.6955	8.66667	12	34.6667	0.00120233	0.679667	27.9042
Soluble fraction	MFC_01328	N9SHF3_MYCFL	30S ribosomal protein S9	14.7862	5.33333	6.66667	19.6667	0.000688	0.459667	4.1842
Soluble fraction	MFC_00718	N9S9H3_MYCFL	3-hexulose-6-phosphate synthase	24.8563	10.6667	13.6667	37.3333	0.00132333	0.534667	9.14263
Soluble fraction	MFC_00037	N9SJ21_MYCFL	46K surface antigen	45.8453	27	42	108.333	0.00383333	0.688333	34.5396	Adhesin
Soluble fraction	MFC_00835	N9SJ43_MYCFL	50S ribosomal protein L1	25.6368	5	5.33333	13.3333	0.000454333	0.267	1.33935
Soluble fraction	MFC_01339	N9SIV3_MYCFL	50S ribosomal protein L10	18.1638	5.66667	6	15	0.000525	0.4	3.03593
Soluble fraction	MFC_00837	N9S9D7_MYCFL	50S ribosomal protein L11	13.1411	7	8.33333	21.3333	0.000784	0.640667	8.13407
Soluble fraction	MFC_00888	N9S8A0_MYCFL	50S ribosomal protein L13	16.562	4.5	6	8.5	0.0002761	0.396	2.16669
Soluble fraction	MFC_01342	N9QYQ9_MYCFL	50S ribosomal protein L14	13.1466	6	8	19.3333	0.000684667	0.483667	9.2681
Soluble fraction	MFC_01469	N9S8S1_MYCFL	50S ribosomal protein L15	16.5335	6	6.66667	18.3333	0.000650333	0.474	3.33563
Soluble fraction	MFC_00223	N9SI05_MYCFL	50S ribosomal protein L16	15.2632	2	2	5.5	0.0001735	0.346	0.469307
Soluble fraction	MFC_00219	N9QYT6_MYCFL	50S ribosomal protein L18	14.3666	2	2	4	0.00012535	0.1775	0.412593
Soluble fraction	MFC_01442	N9QYL6_MYCFL	50S ribosomal protein L19	14.0221	3.33333	4	11	0.000403	0.352667	2.0516
Soluble fraction	MFC_00235	N9S8T7_MYCFL	50S ribosomal protein L2	31.1586	10	13	29	0.00102833	0.523667	3.97843
Soluble fraction	MFC_00129	N9QYP1_MYCFL	50S ribosomal protein L21	11.0905	2.66667	2.66667	5.33333	0.000188	0.329667	1.36281
Soluble fraction	MFC_00233	N9QYR6_MYCFL	50S ribosomal protein L22	19.15	9.33333	11.6667	28	0.00102933	0.578333	9.95847
Soluble fraction	MFC_01340	N9SI13_MYCFL	50S ribosomal protein L23	18.5637	5.33333	8.66667	18.6667	0.000681	0.531667	5.1353
Soluble fraction	MFC_01343	N9QYU0_MYCFL	50S ribosomal protein L24	11.5856	3.5	3.5	10.5	0.0003315	0.416	1.71213
Soluble fraction	MFC_01332	N9QYN0_MYCFL	50S ribosomal protein L28	7.3431	2	2	4.5	0.0001435	0.2345	1.15454
Soluble fraction	MFC_01394	N9S8T1_MYCFL	50S ribosomal protein L29	14.1301	2.5	3	7	0.0002279	0.219	0.85539
Soluble fraction	MFC_00245	N9QYS3_MYCFL	50S ribosomal protein L3	25.2045	7.66667	9.33333	23.3333	0.000783	0.353333	3.98517
Soluble fraction	MFC_00237	N9QYV0_MYCFL	50S ribosomal protein L4	24.2075	8	9.5	21.5	0.0007725	0.4555	2.94848
Soluble fraction	MFC_00221	N9SHZ8_MYCFL	50S ribosomal protein L5	20.552	7.33333	9.33333	24.3333	0.000885333	0.361	3.98207
Soluble fraction	MFC_00220	N9QYQ4_MYCFL	50S ribosomal protein L6	19.7568	4.66667	7.33333	17.6667	0.000627333	0.432	2.75923
Soluble fraction	MFC_00354	N9S932_MYCFL	50S ribosomal protein L7/L12	12.9272	6.5	7	15.5	0.000496	0.636	4.35823
Soluble fraction	MFC_01347	N9QYC6_MYCFL	50S ribosomal protein L9	16.4983	6	7.33333	17	0.000584	0.535333	5.19323
Soluble fraction	MFC_00437	N9S869_MYCFL	5'-methylthioadenosine nucleosidase / S-adenosylhomocysteine nucleosidase MFC_00437	25.2505	3	3.5	5.5	0.0001771	0.2065	0.424673
Soluble fraction	MFC_00947	N9SHH1_MYCFL	5'-nucleotidase	79.8273	56.3333	87	219	0.00771667	0.727	99.5837
Soluble fraction	MFC_00767	N9SIY9_MYCFL	ABC transporter ATP-binding protein	67.1865	2	2	7	0.0002225	0.086	0.0959	Membrane trafficking
Soluble fraction	MFC_00264	N9S8V7_MYCFL	ABC transporter ATP-binding protein	60.7782	13.6667	15	35.3333	0.001311	0.419667	1.48963	Membrane trafficking
Soluble fraction	MFC_01070	N9S9P0_MYCFL	ABC transporter ATP-binding protein	87.5865	5.66667	5.66667	13.6667	0.000505	0.132	0.303063	Membrane trafficking
Soluble fraction	MFC_01072	N9SIX0_MYCFL	ABC transporter ATP-binding protein	74.6886	5	5	11.6667	0.000419333	0.100133	0.28043	Membrane trafficking
Soluble fraction	MFC_00324	N9SIK9_MYCFL	ABC transporter permease protein	302.822	23	23.6667	49.3333	0.00172667	0.141667	0.34359	Membrane trafficking
Soluble fraction	MFC_00727	N9SIX7_MYCFL	ABC transporter permease protein	83.96	18.6667	20.3333	44.3333	0.00158333	0.328667	1.51702	Membrane trafficking
Soluble fraction	MFC_00388	N9S919_MYCFL	ABC transporter xylose-binding lipoprotein	51.0323	36.6667	50.6667	224.667	0.00782	0.651	54.274	Membrane trafficking
Soluble fraction	MFC_00041	N9SII8_MYCFL	Acetate kinase	44.5453	26	35.3333	95	0.00336333	0.688333	18.4582
Soluble fraction	MFC_00328	N9S9D9_MYCFL	Acyl carrier protein phosphodiesterase	22.1118	18.6667	28	71.3333	0.00246	0.845667	153.673
Soluble fraction	MFC_00591	N9SIZ0_MYCFL	Adenine phosphoribosyltransferase	18.653	20.6667	45.6667	158	0.0054	0.869333	730.167
Soluble fraction	MFC_00213	N9QYP9_MYCFL	Adenylate kinase	24.5386	12.3333	16.6667	36	0.00128333	0.562667	11.6583
Soluble fraction	MFC_01050	N9QZM5_MYCFL	Adhesin like-protein P146	137.56	86	122	319.333	0.0111267	0.748	41.2537	Adhesin
Soluble fraction	MFC_00251	N9QYV6_MYCFL	Alanine--tRNA ligase	102.244	16.3333	16.6667	39.6667	0.00149	0.316	0.87092
Soluble fraction	MFC_00123	N9S8M3_MYCFL	Aminopeptidase	39.2069	10.6667	14	36.6667	0.00135	0.472667	2.59097	Protease
Soluble fraction	MFC_00961	N9QZP5_MYCFL	Arginine--tRNA ligase	61.7925	13	13.3333	32.3333	0.00125633	0.348333	1.25999
Soluble fraction	MFC_00110	N9SHR1_MYCFL	Asparagine--tRNA ligase	52.774	17	23.3333	61	0.00222667	0.525333	4.77723
Soluble fraction	MFC_00685	N9QZG4_MYCFL	Aspartate--tRNA ligase	66.4354	3	3	7	0.000242	0.0876	0.177853
Soluble fraction	MFC_00809	N9QYB1_MYCFL	Aspartyl/glutamyl-tRNA(Asn/Gln) amidotransferase subunit B	53.3079	4	4	9.33333	0.000329	0.107833	0.31127
Soluble fraction	MFC_00451	N9S866_MYCFL	ATP synthase alpha chain	57.5134	26	36.3333	99.6667	0.00344333	0.612667	10.9211	Membrane trafficking
Soluble fraction	MFC_00449	N9SHB8_MYCFL	ATP synthase beta chain	51.0727	28	42.6667	132	0.00462	0.825667	26.9586	Membrane trafficking
Soluble fraction	MFC_01130	N9QYD1_MYCFL	ATP synthase subunit alpha	55.9406	19	22	48.6667	0.00169	0.357	3.61237	Membrane trafficking
Soluble fraction	MFC_01135	N9S8F6_MYCFL	ATP synthase subunit beta	51.6197	24.3333	31.6667	78.6667	0.00275333	0.714333	10.7855	Membrane trafficking
Soluble fraction	MFC_00466	N9SIF7_MYCFL	ATP-dependent 6-phosphofructokinase	34.9928	18.6667	26	71	0.00249	0.769	18.3435
Soluble fraction	MFC_00093	N9SIC1_MYCFL	ATP-dependent helicase PcrA	86.9502	25.3333	30.3333	75	0.00263667	0.401667	3.04943
Soluble fraction	MFC_00479	N9QZ46_MYCFL	ATP-dependent protease binding protein	71.1962	7.33333	8.66667	23.6667	0.00086	0.182333	0.554037	Protease
Soluble fraction	MFC_00257	N9SI27_MYCFL	ATP-dependent zinc metalloprotease FtsH	78.2615	30.6667	37.6667	93.3333	0.00344	0.600667	5.12657	Protease
Soluble fraction	MFC_01381	N9S8H4_MYCFL	Bacterial nucleoid DNA-binding protein	10.5478	8.33333	13.6667	264.333	0.00942333	0.796333	115.205
Soluble fraction	MFC_00687	N9SIQ4_MYCFL	Bifunctional preprotein translocase subunit SecD/SecF	97.5433	7.66667	7.66667	20.6667	0.000726	0.118733	0.332673
Soluble fraction	MFC_01169	N9QYI8_MYCFL	Chaperone protein DnaJ	41.926	20	27.3333	71.6667	0.00244	0.471333	14.4964
Soluble fraction	MFC_01167	N9SHM2_MYCFL	Chaperone protein DnaK	65.5738	77	143.333	910	0.0326	0.801667	767.693
Soluble fraction	MFC_00465	N9SI17_MYCFL	Chromosome partition protein Smc	111.106	38.6667	46.6667	112.667	0.00392667	0.44	4.71103
Soluble fraction	MFC_00072	N9QYH1_MYCFL	CTP synthase	60.3402	9.66667	12.3333	31.6667	0.001107	0.244667	1.16364
Soluble fraction	MFC_00922	N9SHG2_MYCFL	Cysteinyl-tRNA synthetase	46.3152	5.33333	5.33333	11	0.000391	0.161333	0.517967
Soluble fraction	MFC_01374	N9SHW2_MYCFL	Cytidine deaminase	14.5304	3.5	4	11	0.000348	0.3015	1.14564
Soluble fraction	MFC_00529	N9QZ76_MYCFL	Deoxyribose-phosphate aldolase	24.341	13	20	46	0.00165333	0.686333	19.422
Soluble fraction	MFC_00857	N9QY75_MYCFL	Diadenylate cyclase	22.4266	2	2	5.5	0.0001745	0.119	0.302277
Soluble fraction	MFC_00043	N9QZ91_MYCFL	Dihydrolipoamide acetyltransferase	33.2643	11	12.6667	31.6667	0.00113033	0.356	3.25317
Soluble fraction	MFC_00042	N9QZE1_MYCFL	Dihydrolipoamide dehydrogenase	66.1122	33.3333	47.3333	169.667	0.00598667	0.64	16.4455
Soluble fraction	MFC_00530	N9QZC4_MYCFL	DNA gyrase subunit A	96.1393	30.3333	40.6667	105	0.00359333	0.437333	5.21913
Soluble fraction	MFC_00468	N9S971_MYCFL	DNA gyrase subunit B	72.2744	18.6667	22	54.6667	0.00192	0.454667	2.14237
Soluble fraction	MFC_00433	N9S8Y5_MYCFL	DNA helicase	73.2052	5	5	7.66667	0.0003024	0.1363	0.283503
Soluble fraction	MFC_00639	N9SJC6_MYCFL	DNA ligase	79.2456	12.3333	12.6667	26	0.000897	0.232333	0.87699
Soluble fraction	MFC_00417	N9QZ09_MYCFL	DNA polymerase I	33.8234	7.66667	8	18	0.000642333	0.414	1.3595
Soluble fraction	MFC_00415	N9QYX8_MYCFL	DNA polymerase III alpha subunit	112.987	15	17	40	0.001463	0.228667	0.775423
Soluble fraction	MFC_00533	N9QZ72_MYCFL	DNA polymerase III alpha subunit	102.095	3	3	7	0.000249667	0.0739	0.113597
Soluble fraction	MFC_00986	N9QZL1_MYCFL	DNA polymerase III beta subunit	43.3093	22	33	88	0.00308	0.721333	16.8435
Soluble fraction	MFC_00663	N9S9J5_MYCFL	DNA polymerase III gamma and tau subunit	84.4386	3	3	4.5	0.0001435	0.0676	0.106571
Soluble fraction	MFC_00079	N9SHQ1_MYCFL	DNA topoisomerase 1	72.3528	10.6667	12	25.3333	0.000934333	0.281333	0.823743
Soluble fraction	MFC_00207	N9QYS7_MYCFL	DNA-directed RNA polymerase subunit alpha	37.5142	29.6667	41.6667	142.333	0.00507667	0.754	89.8337
Soluble fraction	MFC_00353	N9SIC3_MYCFL	DNA-directed RNA polymerase subunit beta	137.313	75.6667	108.667	298.333	0.0105233	0.685	26.2811
Soluble fraction	MFC_00351	N9QZ49_MYCFL	DNA-directed RNA polymerase subunit beta'	159.738	82.6667	117.667	304.333	0.0108333	0.629667	15.523
Soluble fraction	MFC_01176	N9QYJ6_MYCFL	Elongation factor 4	67.6506	7	7	11	0.000347	0.2105	0.320888
Soluble fraction	MFC_01178	N9SI99_MYCFL	Elongation factor G	77.5573	60	114	427.667	0.0151667	0.804	363.415
Soluble fraction	MFC_00691	N9S9I2_MYCFL	Elongation factor P	21.1237	7.66667	10.3333	44	0.00154	0.526333	6.5678
Soluble fraction	MFC_01140	N9QYD6_MYCFL	Elongation factor Ts	34.8889	15	20.6667	55.3333	0.00196333	0.512333	8.87923
Soluble fraction	MFC_00524	N9QZC9_MYCFL	Elongation factor Tu	44.0661	52.3333	100	515.667	0.0189667	0.908	999.67
Soluble fraction	MFC_00644	N9QZM7_MYCFL	Energy-coupling factor transporter ATP-binding protein EcfA	34.1558	4	4	9.33333	0.000337	0.2	0.52417	Membrane trafficking
Soluble fraction	MFC_00645	N9SIS2_MYCFL	Energy-coupling factor transporter ATP-binding protein EcfA	30.8173	2.5	2.5	6	0.000248	0.237	0.31681	Membrane trafficking
Soluble fraction	MFC_00673	N9SJB4_MYCFL	Enolase	49.4934	39	66.3333	413	0.0144333	0.841	665.963
Soluble fraction	MFC_00504	N9QZ33_MYCFL	Excinuclease ABC subunit A	106.208	21.3333	22.3333	57.3333	0.00203667	0.342667	1.1724
Soluble fraction	MFC_00330	N9SJ48_MYCFL	FMN-dependent NADH-azoreductase	22.7911	11	17.3333	46.3333	0.00168333	0.617	15.1286
Soluble fraction	MFC_00424	N9SIR3_MYCFL	Foramidopyrimidine DNA gycosylase	31.2534	4.66667	4.66667	12	0.000424333	0.266333	0.98703
Soluble fraction	MFC_00958	N9S9L3_MYCFL	Fructose-bisphosphate aldolase	30.9143	14	20	51.3333	0.00189	0.656333	9.5717
Soluble fraction	MFC_00028	N9S9B0_MYCFL	Glucokinase	33.7126	4	4	10	0.0003795	0.2205	0.455393
Soluble fraction	MFC_00427	N9SI78_MYCFL	Glucosamine-6-phosphate isomerase	28.6706	4.66667	5	11	0.000375	0.366	1.11664
Soluble fraction	MFC_00531	N9SJ05_MYCFL	Glucose-6-phosphate isomerase	48.8546	15.6667	17.6667	48.6667	0.00175	0.471	3.1919
Soluble fraction	MFC_00152	N9S8N4_MYCFL	Glutamate--tRNA ligase	55.143	13.3333	14.6667	38	0.00137467	0.392333	1.76707
Soluble fraction	MFC_00797	N9QYE2_MYCFL	Glutamyl-tRNA amidotransferase subunit A	49.0518	10.6667	11.6667	29.6667	0.00102767	0.35	1.55609
Soluble fraction	MFC_00829	N9QYF2_MYCFL	Glyceraldehyde-3-phosphate dehydrogenase	36.9335	39	59	183	0.00636667	0.853	689.025
Soluble fraction	MFC_01221	N9SIM4_MYCFL	Glycerol kinase	58.0354	8.33333	8.33333	24.3333	0.000919667	0.310333	0.72151
Soluble fraction	MFC_01142	N9S8G0_MYCFL	Glycyl-tRNA synthetase	53.3014	11.6667	12.6667	27.3333	0.00099	0.385333	1.39103
Soluble fraction	MFC_00969	N9SJE6_MYCFL	Heat-inducible transcription repressor hrcA	38.5414	5.33333	5.66667	13	0.000468333	0.195	0.737393
Soluble fraction	MFC_00716	N9SIP7_MYCFL	Hexulose-6-phosphate isomerase	34.5512	4.66667	5.33333	10.6667	0.000377333	0.266	0.801143
Soluble fraction	MFC_00686	N9QZK9_MYCFL	Histidine--tRNA ligase	50.4246	3.33333	3.33333	8.66667	0.000321333	0.133667	0.29889
Soluble fraction	MFC_01424	N9S9F1_MYCFL	HIT-like protein	12.8278	2.5	3	5.5	0.0001745	0.4955	0.927577
Soluble fraction	MFC_00259	N9QYT5_MYCFL	Hydrolase of the HAD family	31.5895	7	7.66667	18	0.000631	0.352333	1.41794
Soluble fraction	MFC_00653	N9S9J9_MYCFL	Hypoxanthine phosphoribosyltransferase	22.0809	13	16.3333	56	0.00211	0.706667	17.2866
Soluble fraction	MFC_01346	N9SIT8_MYCFL	Inorganic pyrophosphatase	21.7455	3	3	7	0.0002225	0.2145	0.415533
Soluble fraction	MFC_00820	N9SI55_MYCFL	Isoleucine--tRNA ligase	103.789	23.3333	28.3333	65.6667	0.00231333	0.362333	1.99148
Soluble fraction	MFC_00903	N9SI26_MYCFL	Leucine--tRNA ligase	92.0756	12.3333	15.6667	41	0.00140667	0.258	1.02445
Soluble fraction	MFC_01294	N9QY67_MYCFL	Leucyl aminopeptidase	51.0398	28.3333	35.6667	97	0.00329667	0.722667	22.6811	Protease
Soluble fraction	MFC_00131	N9SID6_MYCFL	Lipase-esterase	33.3306	2.5	3	4.5	0.000177	0.113	0.257123
Soluble fraction	MFC_00666	N9QZH3_MYCFL	Lipoate-protein ligase A	38.7418	11.3333	13.6667	30.6667	0.00108333	0.389667	3.1393
Soluble fraction	MFC_00046	N9QZE4_MYCFL	Lipoprotein MFC_00046	108.316	4.33333	4.66667	9	0.000316333	0.103433	0.169797
Soluble fraction	MFC_00291	N9SI47_MYCFL	Lipoprotein MFC_00291	102.111	20	21.3333	49.3333	0.00179333	0.379	1.2463
Soluble fraction	MFC_00724	N9SJI2_MYCFL	Lipoprotein MFC_00724	78.9713	35.3333	47.3333	127.333	0.00457333	0.615667	9.572
Soluble fraction	MFC_00726	N9S9P7_MYCFL	Lipoprotein MFC_00726	37.1217	6.66667	7.33333	15	0.000515667	0.302333	1.16962
Soluble fraction	MFC_00751	N9S9Q7_MYCFL	Lipoprotein MFC_00751	70.4125	5.33333	5.33333	9.66667	0.000345333	0.148967	0.34657
Soluble fraction	MFC_00136	N9QYP6_MYCFL	L-lactate dehydrogenase	34.3385	18.3333	25	62.6667	0.00222333	0.554667	15.8871
Soluble fraction	MFC_00525	N9SIH9_MYCFL	Lon protease	98.9144	40.3333	54	134.667	0.00483333	0.624667	6.94107	Protease
Soluble fraction	MFC_00739	N9SJI7_MYCFL	LppT protein	106.08	50.3333	67.6667	178.667	0.00612667	0.629333	15.0387	Adhesin
Soluble fraction	MFC_00685	N9QYW2_MYCFL	Lysine--tRNA ligase	56.604	12.3333	13.3333	35	0.00132733	0.351	1.34407
Soluble fraction	MFC_00210	N9QYT1_MYCFL	Methionine aminopeptidase	27.6885	4.66667	6	14.6667	0.000508	0.316	1.20408	Protease
Soluble fraction	MFC_00566	N9SIH6_MYCFL	Methionine sulfoxide reductase B	16.6663	6	7.66667	20.3333	0.000702667	0.437333	7.33666
Soluble fraction	MFC_00011	N9SJ84_MYCFL	Methionyl-tRNA synthetase	60.8781	12	15	38.3333	0.00135	0.293667	1.66636
Soluble fraction	MFC_00861	N9QY39_MYCFL	MG2+ transport protein	54.774	3	3	6	0.0001936	0.09875	0.198797	Membrane trafficking
Soluble fraction	MFC_01194	N9S8I4_MYCFL	NADH oxidase	51.0787	34.6667	65	281	0.00983	0.657667	186.678	Redox-balancing
Soluble fraction	MFC_00434	N9QY89_MYCFL	NH(3)-dependent NAD(+) synthetase	28.0878	6.5	7.5	17	0.000538	0.463	1.22124
Soluble fraction	MFC_00016	N9QZJ3_MYCFL	Nicotinate phosphoribosyltransferase	38.0968	12	14.3333	39.3333	0.00148733	0.474667	3.12663
Soluble fraction	MFC_00198	N9SIG5_MYCFL	Nitrogen fixation protein	43.4575	6.33333	6.66667	16	0.000579333	0.300333	0.793107
Soluble fraction	MFC_00410	N9S902_MYCFL	N-utilization substance protein A	71.2407	17	20	55.3333	0.00204667	0.443	2.1576
Soluble fraction	MFC_00021	N9S9A7_MYCFL	Oligoendopeptidase F	75.3587	30	36.3333	94	0.00332333	0.490667	5.5962	Protease
Soluble fraction	MFC_00285	N9SIN0_MYCFL	Oligopeptide ABC transporter ATP-binding protein MFC_00285	51.0159	2	2	2.5	7.85e-05	0.079	0.153111	Membrane trafficking
Soluble fraction	MFC_00051	N9SJ30_MYCFL	Oligopeptide transport system permease protein	43.1641	2	2	2.5	7.85e-05	0.0753	0.120133	Membrane trafficking
Soluble fraction	MFC_00281	N9QYU3_MYCFL	Oligopeptide transport system permease protein	26.7868	2	2	4.5	0.0001695	0.1575	0.24892	Membrane trafficking
Soluble fraction	MFC_00492	N9SIF1_MYCFL	Outer membrane protein-P95	124.744	13.3333	14.3333	30.6667	0.001066	0.217	0.54503	Adhesin
Soluble fraction	MFC_00623	N9SJC9_MYCFL	P102-like protein	116.869	26	27.6667	66	0.00230333	0.400333	1.47674	Adhesin
Soluble fraction	MFC_01236	N9SJ62_MYCFL	P60-like lipoprotein	61.4792	25.6667	30.6667	81.3333	0.00291333	0.569333	5.6337	Adhesin
Soluble fraction	MFC_00844	N9SHA5_MYCFL	p76 membrane protein	113.14	76.6667	117	380.333	0.0134333	0.709667	68.888	Adhesin
Soluble fraction	MFC_00620	N9S9K7_MYCFL	P97-like protein	117.992	20	20.3333	51.3333	0.00181	0.327	0.972397	Adhesin
Soluble fraction	MFC_00143	N9QYK9_MYCFL	Peptide chain release factor 1	40.7609	12	17	41	0.00140667	0.414667	4.64957
Soluble fraction	MFC_00619	N9SIT1_MYCFL	Phenylalanyl-tRNA synthetase alpha chain	26.3216	6.66667	8	18.3333	0.000711	0.412667	2.06217
Soluble fraction	MFC_00616	N9QZN6_MYCFL	Phenylalanyl-tRNA synthetase beta chain	83.1504	18	20.3333	50	0.00178333	0.382	1.59903
Soluble fraction	MFC_00039	N9S9B6_MYCFL	Phosphate acetyltransferase	34.9692	28	41.3333	240.333	0.00848333	0.895667	114.547
Soluble fraction	MFC_00378	N9S927_MYCFL	Phosphocarrier protein HPr	9.6599	4.33333	6.33333	14	0.000488667	0.505333	9.55647
Soluble fraction	MFC_01092	N9SHE4_MYCFL	Phosphoenolpyruvate-protein phosphotransferase	64.8678	31.6667	41	106.333	0.00389333	0.582	10.1636
Soluble fraction	MFC_00853	N9S856_MYCFL	Phosphoglycerate kinase	45.3183	36	56.6667	149.333	0.00526333	0.820667	199.488
Soluble fraction	MFC_00193	N9S8Q7_MYCFL	Phosphopentomutase	44.6701	14.3333	18.3333	49	0.00173333	0.462	3.80757
Soluble fraction	MFC_00564	N9SIZ5_MYCFL	Potassium uptake protein	25.6381	6.33333	6.66667	15.3333	0.000599	0.460333	1.6045
Soluble fraction	MFC_01150	N9SI86_MYCFL	Probable endonuclease 4	31.4359	4.66667	4.66667	11.6667	0.000423333	0.331	0.6975
Soluble fraction	MFC_00438	N9SHY4_MYCFL	Probable nicotinate-nucleotide adenylyltransferase	42.1867	5.33333	5.33333	10.3333	0.000371667	0.228	0.612563
Soluble fraction	MFC_00435	N9SHC2_MYCFL	Probable transcriptional regulatory protein	27.2037	7.33333	7.33333	21	0.000717667	0.348333	2.31432
Soluble fraction	MFC_00785	N9QZQ7_MYCFL	Proline--tRNA ligase	57.3234	11	13.3333	29	0.001024	0.322667	1.37321
Soluble fraction	MFC_00871	N9S895_MYCFL	Prolipoprotein P65	68.0726	31.3333	43.6667	113.333	0.00401333	0.586667	10.5507	Adhesin
Soluble fraction	MFC_00967	N9QZK0_MYCFL	Protein GrpE	28.9935	17.6667	25.3333	65	0.00228	0.714667	29.6753
Soluble fraction	MFC_01423	N9QZD9_MYCFL	Protein MraZ	17.0372	10.3333	13.3333	32.3333	0.00112833	0.582	17.1323
Soluble fraction	MFC_01367	N9S8L1_MYCFL	Protein NrdI	17.4042	6.66667	9.66667	22.3333	0.000731333	0.479667	10.2196
Soluble fraction	MFC_00475	N9QZ51_MYCFL	Protein P102	120.45	83.3333	120.667	356.333	0.0124667	0.683667	72.3946	Adhesin
Soluble fraction	MFC_00472	N9SIY7_MYCFL	Protein P97-copy 2	119.397	90	130.667	419	0.0148667	0.714333	100.628	Adhesin
Soluble fraction	MFC_01201	N9QYG6_MYCFL	Protein translocase subunit SecA	114.476	23.6667	26	66	0.00235333	0.362333	1.5042
Soluble fraction	MFC_00747	N9QZP8_MYCFL	PTS system ascorbate-specific transporter subunit IIC	63.3042	6	8.66667	21.6667	0.000741333	0.145667	0.65861	Membrane trafficking
Soluble fraction	MFC_01384	N9QZT5_MYCFL	PTS system enzyme IIB component	10.2244	8.33333	10	28	0.00103767	0.885	34.805	Membrane trafficking
Soluble fraction	MFC_00267	N9SI34_MYCFL	PTS system fructose-specific IIABC component	76.2756	2	2	3.5	0.0001129	0.0626	0.0661233	Membrane trafficking
Soluble fraction	MFC_00374	N9SIB6_MYCFL	PTS system, glucose-specific IIABC component	89.7128	13.3333	15.3333	39	0.00134733	0.245667	0.95649	Membrane trafficking
Soluble fraction	MFC_01349	N9SIX9_MYCFL	PTS system, IIA component	17.6005	8	14.6667	38	0.00136	0.585	20.4177	Membrane trafficking
Soluble fraction	MFC_00409	N9QZ16_MYCFL	Pullulanase	76.89	23.6667	25.6667	65.6667	0.00227	0.402	2.81607
Soluble fraction	MFC_01198	N9QYK6_MYCFL	Purine-nucleoside phosphorylase	25.8449	13	20	46.6667	0.00162	0.599333	17.5369
Soluble fraction	MFC_01322	N9QY72_MYCFL	Putative ABC transporter atp-binding protein	27.6214	4.5	5	9.5	0.0003025	0.3235	0.70688	Membrane trafficking
Soluble fraction	MFC_00345	N9S946_MYCFL	Putative lipoprotein MFC_00345	91.4963	49.3333	67.6667	187	0.00644333	0.780333	31.3801
Soluble fraction	MFC_00977	N9SJE9_MYCFL	Putative MgpA like-protein	11.6298	5	6	14.6667	0.000549333	0.574333	6.357	Adhesin
Soluble fraction	MFC_00978	N9S9M2_MYCFL	Putative MgpA-like protein	27.7278	5.33333	5.33333	13.6667	0.000504333	0.296667	1.07603	Adhesin
Soluble fraction	MFC_00848	N9QY71_MYCFL	Putative P216 surface protein	206.892	137.333	204	577.667	0.0203333	0.776667	62.161	Adhesin
Soluble fraction	MFC_01073	N9QZS4_MYCFL	Putative type III restriction-modification system: methylase	64.8315	14.3333	16	41	0.00149333	0.444667	1.76147
Soluble fraction	MFC_00582	N9SIG0_MYCFL	Pyruvate dehydrogenase	36.6615	22.3333	39.6667	118.667	0.00431	0.725	56.902
Soluble fraction	MFC_00585	N9S975_MYCFL	Pyruvate dehydrogenase E1-alpha subunit	42.3946	30.6667	57	174.333	0.00615667	0.821667	383.431
Soluble fraction	MFC_00119	N9QYN6_MYCFL	Pyruvate kinase	53.4739	30	43.6667	112.667	0.00386667	0.646667	30.7381
Soluble fraction	MFC_00833	N9SI59_MYCFL	Ribonuclease R	80.6496	5	5.33333	10.6667	0.000360667	0.1164	0.29747
Soluble fraction	MFC_00116	N9SHR7_MYCFL	Ribonucleoside-diphosphate reductase	81.9107	44.3333	64.3333	164	0.00592	0.701333	18.5164
Soluble fraction	MFC_00115	N9SIC6_MYCFL	Ribonucleoside-diphosphate reductase beta chain	40.3477	14.3333	20	53	0.00185333	0.517333	5.8228
Soluble fraction	MFC_01341	N9QYX2_MYCFL	Ribose 5-phosphate isomerase B	16.1641	6	8	19.6667	0.000685333	0.518333	5.10073
Soluble fraction	MFC_00882	N9QYB6_MYCFL	Ribose-phosphate pyrophosphokinase	39.1679	17.3333	20	53	0.00181667	0.569	7.71283
Soluble fraction	MFC_01101	N9SJ80_MYCFL	Ribosomal RNA small subunit methyltransferase H	33.7083	7.66667	8.66667	20.6667	0.000698667	0.292667	1.71172
Soluble fraction	MFC_00541	N9S994_MYCFL	Ribosome recycling factor	21.7041	11.3333	16.6667	35.3333	0.00121667	0.616667	23.6984
Soluble fraction	MFC_01147	N9QYH8_MYCFL	RNA polymerase sigma factor	80.5932	6.33333	6.66667	16.3333	0.000554333	0.151067	0.43381
Soluble fraction	MFC_00320	N9QZB6_MYCFL	S-adenosylmethionine synthase	42.4979	2.66667	2.66667	6.33333	0.000243333	0.127833	0.25243
Soluble fraction	MFC_00943	N9SI43_MYCFL	Segregation and condensation protein A	29.0014	3	3	9.5	0.0003	0.185	0.339073
Soluble fraction	MFC_00938	N9QYA1_MYCFL	Segregation and condensation protein B	22.271	5.66667	5.66667	10.6667	0.000382667	0.543667	1.64223
Soluble fraction	MFC_00113	N9QYM5_MYCFL	Serine hydroxymethyltransferase	46.2928	13	16.3333	39.6667	0.00135333	0.432667	2.87812
Soluble fraction	MFC_00669	N9S9J0_MYCFL	Seryl-tRNA synthetase	47.328	7.33333	8.66667	22.6667	0.000792667	0.267	1.01183
Soluble fraction	MFC_01141	N9SI79_MYCFL	Signal recognition particle protein	49.4306	6	6	13	0.000538	0.211333	0.57027
Soluble fraction	MFC_00971	N9SIU6_MYCFL	Signal recognition particle receptor FtsY	36.9034	5.66667	6	12.3333	0.000416667	0.238	0.837567
Soluble fraction	MFC_00313	N9QZH0_MYCFL	Single-stranded DNA-binding protein	21.4132	4	5.5	16	0.0005125	0.5325	1.43268
Soluble fraction	MFC_00559	N9QZB2_MYCFL	Spermidine/putrescine import ATP-binding protein PotA	51.5657	2.5	2.5	4.5	0.00019085	0.1014	0.1273
Soluble fraction	MFC_00386	N9SIA9_MYCFL	Sugar ABC transporter ATP-binding protein	57.3011	5.5	5.5	11.5	0.0003645	0.1545	0.296749	Membrane trafficking
Soluble fraction	MFC_00715	N9QZK1_MYCFL	Sugar isomerase SgaE	26.9774	10	13.6667	35	0.00123667	0.575	6.0549
Soluble fraction	MFC_01362	N9QZ41_MYCFL	Thiol peroxidase	18.6211	17.6667	25.6667	385.667	0.0138333	0.912	479.14	Redox-balancing
Soluble fraction	MFC_01348	N9QZU3_MYCFL	Thioredoxin	12.7304	8.33333	13	34.3333	0.00124333	0.821	36.9707	Redox-balancing
Soluble fraction	MFC_00495	N9S963_MYCFL	Thioredoxin reductase	34.6756	20.3333	28.6667	71.3333	0.00256333	0.539667	21.4425	Redox-balancing
Soluble fraction	MFC_00381	N9SIU7_MYCFL	Thymidine kinase	20.8132	8.33333	9.66667	26.3333	0.000924667	0.518	5.46407
Soluble fraction	MFC_01196	N9SHP1_MYCFL	Thymidine phosphorylase	46.7572	19.6667	29.3333	78	0.00274333	0.522	12.8781
Soluble fraction	MFC_00823	N9S8D6_MYCFL	Topoisomerase IV subunit A	97.5392	9	9.66667	24	0.000818667	0.174667	0.482577
Soluble fraction	MFC_00826	N9SHI2_MYCFL	Topoisomerase IV subunit B	74.3883	6.33333	6.33333	13.6667	0.000515667	0.161567	0.366123
Soluble fraction	MFC_01011	N9QZM0_MYCFL	Transcription elongation factor GreA	17.581	6.66667	8.33333	21.6667	0.000721667	0.459333	6.07223
Soluble fraction	MFC_00929	N9S8B4_MYCFL	Transcription termination/antitermination protein NusG	28.241	3.33333	4.33333	9	0.000303333	0.237333	0.890307
Soluble fraction	MFC_00598	N9QZP0_MYCFL	Transcriptional regulator	30.9507	5	5.33333	12.3333	0.000437333	0.325667	0.846057
Soluble fraction	MFC_00692	N9SJA2_MYCFL	Transketolase	69.7587	61.6667	103.667	408.333	0.0144667	0.892667	553.297
Soluble fraction	MFC_01389	N9SHY3_MYCFL	Translation initiation factor IF-1	8.6634	2	2	4.5	0.0001435	0.3735	0.92935
Soluble fraction	MFC_00413	N9SIS0_MYCFL	Translation initiation factor IF-2	67.0074	10.3333	12.3333	30.3333	0.00102233	0.294333	1.14584
Soluble fraction	MFC_01334	N9SHS5_MYCFL	Translation initiation factor IF-3	12.8122	2	3.5	8.5	0.0002685	0.348	1.15724
Soluble fraction	MFC_00172	N9QYM1_MYCFL	Trigger factor	52.331	33.6667	54.3333	138.667	0.00509333	0.637	49.8637
Soluble fraction	MFC_00476	N9S966_MYCFL	Triosephosphate isomerase	26.9708	9.33333	11.3333	29.6667	0.00106667	0.61	4.57403
Soluble fraction	MFC_00262	N9SIL7_MYCFL	tRNA modification GTPase MnmE	49.2172	8	8	19.6667	0.000723	0.256333	0.79186
Soluble fraction	MFC_00461	N9QYB2_MYCFL	Type II DNA modification enzyme	75.3483	8	8	14.3333	0.000515333	0.196333	0.480963
Soluble fraction	MFC_01153	N9S8G6_MYCFL	Tyrosyl tRNA synthetase	47.5349	2	2	3	0.00012035	0.1075	0.138903
Soluble fraction	MFC_00018	N9QZ80_MYCFL	Uncharacterized protein MFC_00018	231.803	5.66667	5.66667	11.6667	0.000413	0.0471667	0.093734
Soluble fraction	MFC_00019	N9SJ12_MYCFL	Uncharacterized protein MFC_00019	161.624	41	48.3333	119.667	0.00400333	0.414333	2.47021
Soluble fraction	MFC_00065	N9QZE9_MYCFL	Uncharacterized protein MFC_00065	50.7093	16.3333	20.6667	53.6667	0.00186	0.447667	4.3252
Soluble fraction	MFC_00069	N9S8I8_MYCFL	Uncharacterized protein MFC_00069	85.2522	3.5	3.5	8	0.0003025	0.0961	0.169583
Soluble fraction	MFC_00082	N9S8K0_MYCFL	Uncharacterized protein MFC_00082	121.228	9.33333	9.66667	20.3333	0.000694333	0.149667	0.35312
Soluble fraction	MFC_00169	N9SHU9_MYCFL	Uncharacterized protein MFC_00169	31.5027	5.33333	6.33333	14.6667	0.000523667	0.344333	1.06228
Soluble fraction	MFC_00170	N9QYQ5_MYCFL	Uncharacterized protein MFC_00170	46.7857	5.5	5.5	10.5	0.0003265	0.1835	0.382859	Redox-balancing
Soluble fraction	MFC_00289	N9S8W8_MYCFL	Uncharacterized protein MFC_00289	235.238	33.6667	35.6667	82.6667	0.00294	0.252667	0.808877
Soluble fraction	MFC_00318	N9SJ53_MYCFL	Uncharacterized protein MFC_00318	30.7992	3.5	3.5	9.5	0.0002985	0.1675	0.374507
Soluble fraction	MFC_00350	N9SIW0_MYCFL	Uncharacterized protein MFC_00350	95.2294	6.5	7	14	0.000432	0.1401	0.24718
Soluble fraction	MFC_00357	N9QZ10_MYCFL	Uncharacterized protein MFC_00357	83.1063	9.66667	10	22.6667	0.000739333	0.218167	0.671591
Soluble fraction	MFC_00358	N9QZ42_MYCFL	Uncharacterized protein MFC_00358	94.1529	34	43	96.6667	0.00331667	0.588667	5.78903
Soluble fraction	MFC_00385	N9QZ35_MYCFL	Uncharacterized protein MFC_00385	65.4411	5	5	15	0.000532667	0.107533	0.318227
Soluble fraction	MFC_00440	N9QY49_MYCFL	Uncharacterized protein MFC_00440	34.5664	6.33333	6.66667	16	0.000579667	0.404	1.20763
Soluble fraction	MFC_00452	N9SHX9_MYCFL	Uncharacterized protein MFC_00452	86.3159	9.33333	10.3333	23.3333	0.000842	0.184	0.60174
Soluble fraction	MFC_00488	N9QZ85_MYCFL	Uncharacterized protein MFC_00488	109.892	23.3333	26	62.6667	0.00214667	0.354333	1.54007
Soluble fraction	MFC_00500	N9SIE6_MYCFL	Uncharacterized protein MFC_00500	56.8247	10.6667	13	33.3333	0.00114233	0.309667	1.55792
Soluble fraction	MFC_00502	N9SIX2_MYCFL	Uncharacterized protein MFC_00502	94.0591	6	6	16	0.000555333	0.108267	0.26359
Soluble fraction	MFC_00551	N9SIG9_MYCFL	Uncharacterized protein MFC_00551	31.6636	6.5	6.5	14.5	0.000467	0.342	0.982303
Soluble fraction	MFC_00579	N9QZA1_MYCFL	Uncharacterized protein MFC_00579	159.975	5.33333	5.33333	10	0.000338333	0.055	0.148117
Soluble fraction	MFC_00638	N9S9K2_MYCFL	Uncharacterized protein MFC_00638	36.635	2.66667	2.66667	4.66667	0.000163667	0.1241	0.2977
Soluble fraction	MFC_00707	N9SIQ2_MYCFL	Uncharacterized protein MFC_00707	46.7901	2.5	2.5	6	0.00024	0.0809	0.167962
Soluble fraction	MFC_00708	N9S9H8_MYCFL	Uncharacterized protein MFC_00708	79.8442	4	5.33333	14.3333	0.000512667	0.114	0.336873
Soluble fraction	MFC_00714	N9QZF5_MYCFL	Uncharacterized protein MFC_00714	34.371	7	7	18	0.000631333	0.389667	1.0895
Soluble fraction	MFC_00741	N9S9Q2_MYCFL	Uncharacterized protein MFC_00741	108.264	47.3333	62	158	0.00552	0.610333	8.59267
Soluble fraction	MFC_00750	N9SJJ2_MYCFL	Uncharacterized protein MFC_00750	38.9451	32.6667	58	164	0.00583333	0.825	468.063
Soluble fraction	MFC_00813	N9S8C9_MYCFL	Uncharacterized protein MFC_00813	52.5638	8.66667	9	24.3333	0.000858333	0.265	1.02243
Soluble fraction	MFC_00856	N9SHB0_MYCFL	Uncharacterized protein MFC_00856	100.448	20.3333	24.3333	64	0.00221667	0.308667	1.54828
Soluble fraction	MFC_00865	N9S860_MYCFL	Uncharacterized protein MFC_00865	34.9824	3	3	6.33333	0.000258	0.156333	0.362117
Soluble fraction	MFC_00884	N9QY82_MYCFL	Uncharacterized protein MFC_00884	48.2747	3.66667	3.66667	9	0.000338	0.117867	0.31359
Soluble fraction	MFC_00949	N9QYD8_MYCFL	Uncharacterized protein MFC_00949	66.6735	18.3333	24	62	0.00210667	0.366	3.60474
Soluble fraction	MFC_00970	N9S9L7_MYCFL	Uncharacterized protein MFC_00970	77.395	24	31.3333	82	0.00287667	0.38	3.59027
Soluble fraction	MFC_00993	N9SIV4_MYCFL	Uncharacterized protein MFC_00993	71.3649	7	8.66667	20.3333	0.000710333	0.138767	0.563213
Soluble fraction	MFC_00995	N9QZQ9_MYCFL	Uncharacterized protein MFC_00995	92.3269	37.6667	46	113.667	0.00400667	0.502667	6.5251
Soluble fraction	MFC_00996	N9QZL4_MYCFL	Uncharacterized protein MFC_00996	41.6168	4	4.5	6	0.0001925	0.204	0.40256
Soluble fraction	MFC_01055	N9SJG8_MYCFL	Uncharacterized protein MFC_01055	130.755	66.6667	94.6667	282	0.00997667	0.685333	19.7598
Soluble fraction	MFC_01064	N9S9N6_MYCFL	Uncharacterized protein MFC_01064	55.6103	9.33333	10.3333	25.3333	0.000841667	0.307333	1.06685
Soluble fraction	MFC_01074	N9QZN3_MYCFL	Uncharacterized protein MFC_01074	93.8989	4.66667	5	8.33333	0.000296	0.095	0.21479
Soluble fraction	MFC_01086	N9QYV8_MYCFL	Uncharacterized protein MFC_01086	24.8369	3.33333	3.33333	7.33333	0.000275333	0.263667	0.698353	Protease
Soluble fraction	MFC_01107	N9SIN3_MYCFL	Uncharacterized protein MFC_01107	22.1649	5	6.5	18	0.0005695	0.464	1.20547
Soluble fraction	MFC_01227	N9QZC7_MYCFL	Uncharacterized protein MFC_01227	24.8453	5.33333	6	14	0.000510333	0.292	1.3592
Soluble fraction	MFC_01230	N9QZH6_MYCFL	Uncharacterized protein MFC_01230	38.2965	6.33333	6.66667	15	0.000534333	0.304667	0.87366
Soluble fraction	MFC_01232	N9SIM0_MYCFL	Uncharacterized protein MFC_01232	62.7264	2.66667	3	5.66667	0.000216667	0.0760333	0.189093
Soluble fraction	MFC_01239	N9QZC3_MYCFL	Uncharacterized protein MFC_01239	80.4304	27.3333	30.3333	78.3333	0.00286333	0.545	3.19503
Soluble fraction	MFC_01252	N9SHD0_MYCFL	Uncharacterized protein MFC_01252	29.713	3	3.5	5	0.0001544	0.165	0.363237
Soluble fraction	MFC_01278	N9SI01_MYCFL	Uncharacterized protein MFC_01278	41.6672	12.3333	15.6667	34.6667	0.001225	0.437667	4.335
Soluble fraction	MFC_01290	N9QYA2_MYCFL	Uncharacterized protein MFC_01290	63.8766	12.6667	14	32.6667	0.001107	0.334	1.36611
Soluble fraction	MFC_01303	N9S885_MYCFL	Uncharacterized protein MFC_01303	23.9575	3.66667	7	20	0.000734	0.258	1.94647
Soluble fraction	MFC_01324	N9SI12_MYCFL	Uncharacterized protein MFC_01324	68.8914	6	7	17.3333	0.000621	0.178	0.447723
Soluble fraction	MFC_01326	N9S889_MYCFL	Uncharacterized protein MFC_01326	35.1626	5	5	9.66667	0.000376	0.219333	0.675387
Soluble fraction	MFC_01353	N9S986_MYCFL	Uncharacterized protein MFC_01353	54.2591	5.33333	5.66667	12	0.000432667	0.209	0.494793
Soluble fraction	MFC_01361	N9SIR5_MYCFL	Uncharacterized protein MFC_01361	20.0326	9.33333	13.3333	33	0.00116	0.664667	10.7417
Soluble fraction	MFC_01450	N9QY79_MYCFL	Uncharacterized protein MFC_01450	20.8805	6.33333	7.66667	22.6667	0.000809333	0.411333	2.9528
Soluble fraction	MFC_00527	N9SJ08_MYCFL	Uracil phosphoribosyltransferase	22.9102	8.66667	13	34	0.00123333	0.498667	6.93077
Soluble fraction	MFC_00542	N9SJ02_MYCFL	Uridylate kinase	26.2803	3	3.5	7	0.0002255	0.1525	0.470057
Soluble fraction	MFC_00899	N9QY86_MYCFL	UvrABC system protein B	76.6768	3	3	6	0.000216	0.0627	0.118058
Soluble fraction	MFC_00820	N9SJF8_MYCFL	Valine--tRNA ligase	97.0717	4	4	6.66667	0.0002716	0.0883	0.162829
Soluble fraction	MFC_01067	N9SIW6_MYCFL	XAA-PRO aminopeptidase	38.9955	18.3333	23	53.3333	0.00188	0.551333	10.0674	Protease
Soluble fraction	MFC_00035	N9QZ87_MYCFL	Xylose ABC transporter ATP-binding protein	58.7255	3.33333	3.33333	9.66667	0.000346	0.116	0.253757	Membrane trafficking
(1) Protein fraction corresponds to type of procedure for protein extraction. "Cytoplasmic" indicates protein extracts enriched with cytoplasmic proteins. "Surface" indicated protein extracts enriched with surface proteins.
(2)Values are corresponding to the mean of biological replicates
(3)According to the literature
