# Supplementary material for: Comparative proteomics of two Mycoplasma hyopneumoniae strains and Mycoplasma flocculare identified potential porcine enzootic pneumonia determinants
Source: Virulence. 2018 Aug 12;9(1):1230–46. doi: 10.1080/21505594.2018.1499379 (PMC6104684; doi:10.1080/21505594.2018.1499379)
Supplement: Supplemental Material [file kvir-09-01-1499379-s001.zip › Table_S3.xlsx]

## Sheet: Suppl. Table 3A
Supplementary Table 3A: Qualitative comparative analyses of ortholog proteins identified by LC-MS/MS in M. hyopneumoniae 7448, M. hyopneumoniae J, and M. flocculare whole cell proteome samples. Color codes for qualitative comparisons are as follows. Orange, for proteins exclusively detected in M. hyopneumoniae 7448 samples; green, for proteins exclusively detected in M. hyopneumoniae J samples; b…
Protein name	M. hyopneumonaie 7448		M. hyopneumonaie J		M. flocculare
	NCBI acession numbers(1,2)	UniProt acession numbers(1,2)	NCBI acession numbers(1,2)	UniProt acession numbers(1,2)	NCBI acession numbers(1,2)	UniProt acession numbers(1,2)
1-acyl-sn-glycerol-3-phosphate acyltransferase	MHP7448_0631	Q4A796_MYCH7	MHJ_0632	Q4A956_MYCHJ	ND	ND
2,3-bisphosphoglycerate-independent phosphoglycerate mutase	MHP7448_0595	GPMI_MYCH7	MHJ_0595	GPMI_MYCHJ	MFC_00394	N9SIA4_MYCFL
30S ribosomal protein S10	ND	ND	ND	ND	MFC_01400	N9SIK0_MYCFL
30S ribosomal protein S11	MHP7448_0169	RS11_MYCH7	MHJ_0165	RS11_MYCHJ	MFC_00209	N9QYP4_MYCFL
30S ribosomal protein S12	MHP7448_0077	RS12_MYCH7	MHJ_0073	RS12_MYCHJ	MFC_01183	N9SHN4_MYCFL
30S ribosomal protein S13	MHP7448_0170	RS13_MYCH7	MHJ_0166	RS13_MYCHJ	MFC_01344	N9SIH0_MYCFL
30S ribosomal protein S15	MHP7448_0103	RS15_MYCH7	MHJ_0100	RS15_MYCHJ	MFC_01417	N9SIF2_MYCFL
30S ribosomal protein S16	MHP7448_0286	RS16_MYCH7	MHJ_0278	RS16_MYCHJ	MFC_01456	N9SIB7_MYCFL
30S ribosomal protein S17	MHP7448_0185	RS17_MYCH7	ND	ND	ND	ND
30S ribosomal protein S18	MHP7448_0294	RS18_MYCH7	MHJ_0285	RS18_MYCHJ	MFC_01387	N9SIL2_MYCFL
30S ribosomal protein S19	MHP7448_0190	RS19_MYCH7	ND	ND	MFC_01396	N9SIJ3_MYCFL
30S ribosomal protein S2	MHP7448_0055	RS2_MYCH7	MHJ_0051	RS2_MYCHJ	MFC_01138	N9QYH3_MYCFL
30S ribosomal protein S20	ND	ND	MHJ_0237	RS20_MYCHJ	ND	ND
30S ribosomal protein S3	MHP7448_0188	RS3_MYCH7	MHJ_0184	RS3_MYCHJ	MFC_00225	N9QYU5_MYCFL
30S ribosomal protein S4	MHP7448_0576	RS4_MYCH7	MHJ_0577	RS4_MYCHJ	MFC_00426	N9QZ02_MYCFL
30S ribosomal protein S5	MHP7448_0177	RS5_MYCH7	MHJ_0173	RS5_MYCHJ	MFC_00218	N9SHZ0_MYCFL
30S ribosomal protein S6	MHP7448_0296	RS6_MYCH7	MHJ_0287	RS6_MYCHJ	MFC_01351	N9QZB9_MYCFL
30S ribosomal protein S7	MHP7448_0076	RS7_MYCH7	MHJ_0072	RS7_MYCHJ	MFC_01180	N9S8H8_MYCFL
30S ribosomal protein S8	MHP7448_0180	RS8_MYCH7	MHJ_0176	RS8_MYCHJ	MFC_01471	N9SII1_MYCFL
30S ribosomal protein S9	MHP7448_0650	RS9_MYCH7	MHJ_0650	RS9_MYCHJ	MFC_01328	N9SHF3_MYCFL
3-hexulose-6-phosphate synthase	MHP7448_0438	Q4A7T3_MYCH7	MHJ_0436	Q4A9P9_MYCHJ	MFC_00718	N9S9H3_MYCFL
46 kDa surface antigen (p46)	MHP7448_0513	Q4A7L0_MYCH7	MHJ_0511	P46_MYCHJ	MFC_00037	N9SJ21_MYCFL
50S ribosomal protein L1	MHP7448_0459	RL1_MYCH7	MHJ_0456	RL1_MYCHJ	MFC_00835	N9SJ43_MYCFL
50S ribosomal protein L10	MHP7448_0619	RL10_MYCH7	MHJ_0620	RL10_MYCHJ	MFC_01339	N9SIV3_MYCFL
50S ribosomal protein L11	MHP7448_0460	Q4A7R2_MYCH7	MHJ_0457	Q4A9M8_MYCHJ	MFC_00837	N9S9D7_MYCFL
50S ribosomal protein L13	MHP7448_0651	RL13_MYCH7	MHJ_0651	RL13_MYCHJ	MFC_00888	N9S8A0_MYCFL
50S ribosomal protein L14	MHP7448_0184	RL14_MYCH7	MHJ_0180	RL14_MYCHJ	MFC_01342	N9QYQ9_MYCFL
50S ribosomal protein L15	MHP7448_0176	RL15_MYCH7	MHJ_0172	RL15_MYCHJ	MFC_01469	N9S8S1_MYCFL
50S ribosomal protein L16	MHP7448_0187	RL16_MYCH7	MHJ_0183	RL16_MYCHJ	MFC_00223	N9SI05_MYCFL
50S ribosomal protein L17	MHP7448_0167	RL17_MYCH7	MHJ_0163	RL17_MYCHJ	ND	ND
50S ribosomal protein L18	MHP7448_0178	RL18_MYCH7	MHJ_0174	RL18_MYCHJ	MFC_00219	N9QYT6_MYCFL
50S ribosomal protein L19	MHP7448_0284	RL19_MYCH7	MHJ_0276	RL19_MYCHJ	MFC_01442	N9QYL6_MYCFL
50S ribosomal protein L2	MHP7448_0191	RL2_MYCH7	MHJ_0187	RL2_MYCHJ	MFC_00235	N9S8T7_MYCFL
50S ribosomal protein L20	MHP7448_0123	RL20_MYCH7	ND	ND	ND	ND
50S ribosomal protein L21	MHP7448_0131	RL21_MYCH7	MHJ_0127	RL21_MYCHJ	MFC_00129	N9QYP1_MYCFL
50S ribosomal protein L22	MHP7448_0189	RL22_MYCH7	MHJ_0185	RL22_MYCHJ	MFC_00233	N9QYR6_MYCFL
50S ribosomal protein L23	MHP7448_0192	RL23_MYCH7	MHJ_0188	RL23_MYCHJ	MFC_01340	N9SI13_MYCFL
50S ribosomal protein L24	MHP7448_0183	RL24_MYCH7	MHJ_0179	RL24_MYCHJ	MFC_01343	N9QYU0_MYCFL
50S ribosomal protein L27	MHP7448_0132	Q4A8N2_MYCH7	MHJ_0128	Q4AAK1_MYCHJ	ND	ND
50S ribosomal protein L28	ND	ND	ND	ND	MFC_01332	N9QYN0_MYCFL
50S ribosomal protein L29	MHP7448_0186	Q4A8H9_MYCH7	MHJ_0182	Q4AAE8_MYCHJ	MFC_01394	N9S8T1_MYCFL
50S ribosomal protein L3	MHP7448_0194	RL3_MYCH7	MHJ_0190	RL3_MYCHJ	MFC_00245	N9QYS3_MYCFL
50S ribosomal protein L31	ND	ND	MHJ_0453	Q4A9N2_MYCHJ	ND	ND
50S ribosomal protein L4	MHP7448_0193	RL4_MYCH7	MHJ_0189	RL4_MYCHJ	MFC_00237	N9QYV0_MYCFL
50S ribosomal protein L5	MHP7448_0182	RL5_MYCH7	MHJ_0178	RL5_MYCHJ	MFC_00221	N9SHZ8_MYCFL
50S ribosomal protein L6	MHP7448_0179	Q4A8I6_MYCH7	MHJ_0175	Q4AAF5_MYCHJ	MFC_00220	N9QYQ4_MYCFL
50S ribosomal protein L7/L12	MHP7448_0618	RL7_MYCH7	MHJ_0619	RL7_MYCHJ	MFC_00354	N9S932_MYCFL
50S ribosomal protein L9	MHP7448_0645	RL9_MYCH7	MHJ_0645	RL9_MYCHJ	MFC_01347	N9QYC6_MYCFL
5'-3' exonuclease	MHP7448_0581	Q4A7E5_MYCH7	ND	ND	MFC_00417	N9QZ09_MYCFL
5-dehydro-2-deoxygluconokinase	MHP7448_0226	IOLC_MYCH7	MHJ_0220	IOLC_MYCHJ	NE	NE
5'-methylthioadenosine nucleosidase / S-adenosylhomocysteine nucleosidase	ND	ND	ND	ND	MFC_00437	N9S869_MYCFL
5'-nucleotidase	MHP7448_0630	Q4A797_MYCH7	MHJ_0631	Q4A957_MYCHJ	MFC_00947	N9SHH1_MYCFL
ABC transport ATP-binding protein	ND	ND	MHJ_0375	Q4A9V8_MYCHJ	ND	ND
ABC transporter ATP-binding protein	MHP7448_0314	Q4A852_MYCH7	MHJ_0306	Q4AA25_MYCHJ	MFC_01070	N9S9P0_MYCFL
ABC transporter ATP-binding protein	MHP7448_0315	Q4A851_MYCH7	MHJ_0307	Q4AA24_MYCHJ	MFC_01072	N9SIX0_MYCFL
ABC transporter ATP-binding protein	MHP7448_0210	Q4A8F5_MYCH7	MHJ_0206	Q4AAC4_MYCHJ	MFC_00264	N9S8V7_MYCFL
ABC transporter ATP-binding protein	MHP7448_0383	Q4A7Y5_MYCH7	MHJ_0379	Q4A9V4_MYCHJ	MFC_00767	N9SIY9_MYCFL
ABC transporter ATP-binding protein	MHP7448_0452	Q4A7S0_MYCH7	MHJ_0449	Q4A9N6_MYCHJ	MFC_00322	N9QZG5_MYCFL
ABC transporter ATP-binding protein	MHP7448_0024	Q4A8Y8_MYCH7	NE	NE	NE	NE
ABC transporter ATP-binding protein	MHP7448_0021	Q4A8Z1_MYCH7	MHJ_0020	Q4AAS9_MYCHJ	NE	NE
ABC transporter ATP-binding protein	MHP7448_0019	Q4A8Z3_MYCH7	MHJ_0018	Q4AAT1_MYCHJ	NE	NE
ABC transporter ATP-binding protein	MHP7448_0305	Q4A861_MYCH7	MHJ_0297	Q4AA34_MYCHJ	NE	NE
ABC transporter ATP-binding protein	MHP7448_0306	Q4A860_MYCH7	MHJ_0298	Q4AA33_MYCHJ	NE	NE
ABC transporter ATP-binding protein	MHP7448_0340	Q4A827_MYCH7	MHJ_0333	Q4A9Z9_MYCHJ	NE	NE
ABC transporter ATP-binding-Pr1-like protein	ND	ND	ND	ND	MFC_00952	N9SI46_MYCFL
ABC transporter permease protein	MHP7448_0453	Q4A7R9_MYCH7	MHJ_0450	Q4A9N5_MYCHJ	MFC_00324	N9SIK9_MYCFL
ABC transporter permease protein	MHP7448_0369	Q4A7Z9_MYCH7	MHJ_0365	Q4A9W8_MYCHJ	MFC_00727	N9SIX7_MYCFL
ABC transporter protein	MHP7448_0606	Q4A7C0_MYCH7	MHJ_0608	Q4A979_MYCHJ	MFC_00385	N9QZ35_MYCFL
ABC transporter xylose-binding lipoprotein	MHP7448_0604	Q4A7C2_MYCH7	MHJ_0606	Q4A981_MYCHJ	MFC_00388	N9S919_MYCFL
Acetate kinase	MHP7448_0508	Q4A7L5_MYCH7	MHJ_0505	Q4A9I0_MYCHJ	MFC_00041	N9SII8_MYCFL
Acyl carrier protein phosphodiesterase	MHP7448_0454	Q4A7R8_MYCH7	MHJ_0451	Q4A9N4_MYCHJ	MFC_00328	N9S9D9_MYCFL
Adenine phosphoribosyltransferase	MHP7448_0114	APT_MYCH7	MHJ_0110	APT_MYCHJ	MFC_00591	N9SIZ0_MYCFL
Adenylate kinase	MHP7448_0174	KAD_MYCH7	MHJ_0170	KAD_MYCHJ	MFC_00213	N9QYP9_MYCFL
Adhesin like-protein P146	MHP7448_0663	Q4A764_MYCH7	MHJ_0663	Q4A925_MYCHJ	MFC_01050	N9QZM5_MYCFL
Alanine-tRNA ligase	MHP7448_0201	SYA_MYCH7	MHJ_0197	SYA_MYCHJ	MFC_00251	N9QYV6_MYCFL
Amino acid permease	MHP7448_0081	Q4A8T1_MYCH7	ND	ND	ND	ND
Amino acid permease	MHP7448_0357	Q4A811_MYCH7	MHJ_0353	Q4A9Y0_MYCHJ	ND	ND
Aminopeptidase	MHP7448_0129	Q4A8N5_MYCH7	MHJ_0125	Q4AAK4_MYCHJ	MFC_00123	N9S8M3_MYCFL
Arginine-tRNA ligase	MHP7448_0012	SYR_MYCH7	MHJ_0012	SYR_MYCHJ	MFC_00961	N9QZP5_MYCFL
Asparagine-tRNA ligase	MHP7448_0401	SYN_MYCH7	MHJ_0414	SYN_MYCHJ	MFC_00110	N9SHR1_MYCFL
Aspartate-tRNA ligase	MHP7448_0243	Q4A8C2_MYCH7	MHJ_0235	Q4AA95_MYCHJ	MFC_00685	N9QZG4_MYCFL
Aspartyl/glutamyl-tRNA amidotransferase subunit B	MHP7448_0029	Q4A8Y3_MYCH7	MHJ_0025	Q4AAS4_MYCHJ	MFC_00809	N9QYB1_MYCFL
ATP synthase alpha chain	MHP7448_0479	Q4A7P4_MYCH7	MHJ_0476	Q4A9K9_MYCHJ	MFC_00451	N9S866_MYCFL
ATP synthase beta chain	NE	NE	MHJ_0475	Q4A9L0_MYCHJ	MFC_00449	N9SHB8_MYCFL
ATP synthase gamma chain	MHP7448_0052	Q4A8W0_MYCH7	MHJ_0048	Q4AAV8_MYCHJ	MFC_01131	N9SI74_MYCFL
ATP synthase subunit alpha	MHP7448_0051	ATPA_MYCH7	MHJ_0047	ATPA_MYCHJ	MFC_01130	N9QYD1_MYCFL
ATP synthase subunit b	MHP7448_0049	ATPF_MYCH7	MHJ_0045	ATPF_MYCHJ	ND	ND
ATP synthase subunit beta	MHP7448_0053	ATPB_MYCH7	MHJ_0049	ATPB_MYCHJ	MFC_01135	N9S8F6_MYCFL
ATP-dependent 6-phosphofructokinase	MHP7448_0111	PFKA_MYCH7	MHJ_0107	PFKA_MYCHJ	MFC_00466	N9SIF7_MYCFL
ATP-dependent helicase PcrA	MHP7448_0403	Q4A7W7_MYCH7	MHJ_0416	Q4A9R9_MYCHJ	MFC_00093	N9SIC1_MYCFL
ATP-dependent protease binding protein	MHP7448_0101	Q4A8R1_MYCH7	MHJ_0098	Q4AAM9_MYCHJ	MFC_00479	N9QZ46_MYCFL
ATP-dependent zinc metalloprotease FtsH	MHP7448_0206	Q4A8F9_MYCH7	MHJ_0202	Q4AAC8_MYCHJ	MFC_00257	N9SI27_MYCFL
Bacterial nucleoid DNA-binding protein	MHP7448_0071	Q4A8U1_MYCH7	MHJ_0067	Q4AAR0_MYCHJ	MFC_01381	N9S8H4_MYCFL
Cardiolipin synthetase	ND	ND	ND	ND	MFC_01110	N9S8E1_MYCFL
Cation-transporting P-type ATPase	ND	ND	MHJ_0260	Q4AA70_MYCHJ	MFC_00636	N9SIS7_MYCFL
Chaperone protein DnaJ	MHP7448_0068	Q4A8U4_MYCH7	MHJ_0064	Q4AAR3_MYCHJ	MFC_01169	N9QYI8_MYCFL
Chaperone protein DnaK (Heat shock 70 kDa protein)	MHP7448_0067	DNAK_MYCH7	MHJ_0063	DNAK_MYCHJ	MFC_01167	N9SHM2_MYCFL
Chromosomal replication initiator protein DnaA	ND	ND	MHJ_0001	Q4AAU8_MYCHJ	MFC_00989	N9SJF3_MYCFL
Chromosome partition protein Smc	MHP7448_0657	Q4A770_MYCH7	MHJ_0657	Q4A931_MYCHJ	MFC_00465	N9SI17_MYCFL
CTP synthase	MHP7448_0280	Q4A885_MYCH7	MHJ_0272	Q4AA58_MYCHJ	MFC_00072	N9QYH1_MYCFL
Cysteine-tRNA ligase	ND	ND	ND	ND	MFC_00922	N9SHG2_MYCFL
Cytidine deaminase	MHP7448_0157	Q4A8K8_MYCH7	MHJ_0153	Q4AAH7_MYCHJ	MFC_01374	N9SHW2_MYCFL
Cytidylate kinase	ND	ND	MHJ_0065	KCY_MYCHJ	ND	ND
Deoxyribose-phosphate aldolase	MHP7448_0527	DEOC_MYCH7	MHJ_0528	DEOC_MYCHJ	MFC_00529	N9QZ76_MYCFL
DHH family phosphoesterase	MHP7448_0006	Q4A906_MYCH7	MHJ_0006	Q4AAU3_MYCHJ	ND	ND
Diadenylate cyclase	MHP7448_0488	Q4A7N5_MYCH7	MHJ_0485	Q4A9K0_MYCHJ	MFC_00857	N9QY75_MYCFL
Dihydrolipoamide acetyltransferase	MHP7448_0506	Q4A7L7_MYCH7	MHJ_0503	Q4A9I2_MYCHJ	MFC_00043	N9QZ91_MYCFL
Dihydrolipoamide dehydrogenase	MHP7448_0571	Q4A7F5_MYCH7	MHJ_0572	Q4A9B5_MYCHJ	ND	ND
Dihydrolipoyl dehydrogenase	MHP7448_0507	Q4A7L6_MYCH7	MHJ_0504	Q4A9I1_MYCHJ	MFC_00042	N9QZE1_MYCFL
DNA helicase	ND	ND	ND	ND	MFC_00433	N9S8Y5_MYCFL
DNA ligase	MHP7448_0266	DNLJ_MYCH7	MHJ_0258	DNLJ_MYCHJ	MFC_00639	N9SJC6_MYCFL
DNA polymerase III delta subunit	ND	ND	MHJ_0252	Q4AA78_MYCHJ	ND	ND
DNA polymerase III PolC-type	ND	ND	MHJ_0533	Q4A9F2_MYCHJ	MFC_00533	N9QZ72_MYCFL
DNA polymerase III subunit beta	MHP7448_0002	Q4A910_MYCH7	MHJ_0002	Q4AAU7_MYCHJ	MFC_00986	N9QZL1_MYCFL
DNA polymerase III subunit gamma/tau	MHP7448_0256	Q4A8A9_MYCH7	MHJ_0248	Q4AA82_MYCHJ	MFC_00663	N9S9J5_MYCFL
DNA topoisomerase	MHP7448_0109	Q4A8Q5_MYCH7	MHJ_0106	Q4AAM3_MYCHJ	MFC_00468	N9S971_MYCFL
DNA topoisomerase	MHP7448_0033	Q4A8X9_MYCH7	MHJ_0029	Q4AAS0_MYCHJ	MFC_00823	N9S8D6_MYCFL
DNA topoisomerase	MHP7448_0528	Q4A7J5_MYCH7	MHJ_0529	Q4A9F6_MYCHJ	MFC_00530	N9QZC4_MYCFL
DNA topoisomerase	MHP7448_0034	Q4A8X8_MYCH7	MHJ_0030	Q4AAR9_MYCHJ	MFC_00826	N9SHI2_MYCFL
DNA topoisomerase 1	MHP7448_0283	Q4A882_MYCH7	MHJ_0275	Q4AA55_MYCHJ	MFC_00079	N9SHQ1_MYCFL
DNA-directed DNA polymerase	ND	ND	ND	ND	MFC_00415	N9QYX8_MYCFL
DNA-directed RNA polymerase sigma factor	ND	ND	MHJ_0056	Q4AAX6_MYCHJ	MFC_01147	N9QYH8_MYCFL
DNA-directed RNA polymerase subunit alpha	MHP7448_0168	RPOA_MYCH7	MHJ_0164	RPOA_MYCHJ	MFC_00207	N9QYS7_MYCFL
DNA-directed RNA polymerase subunit beta	MHP7448_0616	RPOC_MYCH7	MHJ_0617	RPOC_MYCHJ	MFC_00351	N9QZ49_MYCFL
DNA-directed RNA polymerase subunit beta	MHP7448_0617	RPOB_MYCH7	MHJ_0618	RPOB_MYCHJ	MFC_00353	N9SIC3_MYCFL
Elongation factor 4	MHP7448_0073	LEPA_MYCH7	MHJ_0069	LEPA_MYCHJ	MFC_01176	N9QYJ6_MYCFL
Elongation factor G	MHP7448_0075	EFG_MYCH7	MHJ_0071	EFG_MYCHJ	MFC_01178	N9SI99_MYCFL
Elongation factor P	MHP7448_0427	EFP_MYCH7	MHJ_0425	EFP_MYCHJ	MFC_00691	N9S9I2_MYCFL
Elongation factor Ts	MHP7448_0056	EFTS_MYCH7	MHJ_0052	EFTS_MYCHJ	MFC_01140	N9QYD6_MYCFL
Elongation factor Tu	MHP7448_0523	EFTU_MYCH7	MHJ_0524	EFTU_MYCHJ	MFC_00524	N9QZC9_MYCFL
Energy-coupling factor transporter ATP-binding protein EcfA1	MHP7448_0263	ECFA1_MYCH7	MHJ_0255	ECFA1_MYCHJ	MFC_00645	N9SIS2_MYCFL
Energy-coupling factor transporter ATP-binding protein EcfA2	MHP7448_0264	ECFA2_MYCH7	MHJ_0256	ECFA2_MYCHJ	MFC_00644	N9QZM7_MYCFL
Enolase	MHP7448_0250	ENO_MYCH7	MHJ_0242	ENO_MYCHJ	MFC_00673	N9SJB4_MYCFL
FMN-dependent NADH-azoreductase	MHP7448_0455	AZOR_MYCH7	MHJ_0452	AZOR_MYCHJ	MFC_00330	N9SJ48_MYCFL
Formamidopyrimidine-DNA glycosylase	ND	ND	MHJ_0579	Q4A9A8_MYCHJ	MFC_00424	N9SIR3_MYCFL
Fructose-bisphosphate aldolase	MHP7448_0014	Q4A8Z8_MYCH7	MHJ_0014	Q4AAT5_MYCHJ	MFC_00958	N9S9L3_MYCFL
Glucokinase	MHP7448_0517	Q4A7K6_MYCH7	MHJ_0515	Q4A9H0_MYCHJ	MFC_00028	N9S9B0_MYCFL
Glucosamine-6-phosphate isomerase	MHP7448_0575	Q4A7F1_MYCH7	ND	ND	MFC_00427	N9SI78_MYCFL
Glucose-6-phosphate isomerase	MHP7448_0531	G6PI_MYCH7	MHJ_0532	G6PI_MYCHJ	MFC_00531	N9SJ05_MYCFL
Glutamate-tRNA ligase	MHP7448_0141	SYE_MYCH7	MHJ_0137	SYE_MYCHJ	MFC_00152	N9S8N4_MYCFL
Glutaminyl-tRNA synthase	MHP7448_0028	Q4A8Y4_MYCH7	MHJ_0024	Q4AAS5_MYCHJ	MFC_00797	N9QYE2_MYCFL
Glyceraldehyde-3-phosphate dehydrogenase	MHP7448_0035	Q4A8X7_MYCH7	MHJ_0031	Q4AAR8_MYCHJ	MFC_00829	N9QYF2_MYCFL
Glycerol kinase	MHP7448_0359	Q4A809_MYCH7	MHJ_0355	Q4A9X8_MYCHJ	MFC_01221	N9SIM4_MYCFL
Glycerol-3-phosphate dehydrogenase	MHP7448_0588	Q4A7D8_MYCH7	MHJ_0588	Q4A999_MYCHJ	NE	NE
Glycine cleavage system H protein	MHP7448_0312	Q4A854_MYCH7	MHJ_0304	Q4AA27_MYCHJ	NE	NE
Glycyl-tRNA synthetase	MHP7448_0058	Q4A8V4_MYCH7	MHJ_0054	Q4AAW5_MYCHJ	MFC_01142	N9S8G0_MYCFL
GTPase Der	MHP7448_0070	Q4A8U2_MYCH7	ND	ND	ND	ND
GTPase Era	ND	ND	MHJ_0152	Q4AAH8_MYCHJ	ND	ND
GTPase Obg	ND	ND	MHJ_0037	OBG_MYCHJ	ND	ND
Guanylate kinase	MHP7448_0153	KGUA_MYCH7	MHJ_0149	KGUA_MYCHJ	ND	ND
Haemolysin	ND	ND	MHJ_0159	Q4AAH1_MYCHJ	ND	ND
Heat-inducible transcription repressor HrcA	MHP7448_0010	HRCA_MYCH7	MHJ_0010	HRCA_MYCHJ	MFC_00969	N9SJE6_MYCFL
Hemolysin C	MHP7448_0643	Q4A784_MYCH7	MHJ_0643	Q4A945_MYCHJ	MFC_00917	N9SI32_MYCFL
Hexosephosphate transport protein	MHP7448_0136	Q4A8M9_MYCH7	MHJ_0132	Y132_MYCHJ	ND	ND
Hexulose-6-phosphate isomerase	MHP7448_0437	Q4A7T4_MYCH7	ND	ND	MFC_00716	N9SIP7_MYCFL
Histidine-tRNA ligase	ND	ND	MHJ_0234	SYH_MYCHJ	MFC_00686	N9QZK9_MYCFL
HIT-like protein	MHP7448_0354	Q4A814_MYCH7	MHJ_0349	Q4A9Y4_MYCHJ	MFC_01424	N9S9F1_MYCFL
Hydrolase of the HAD family	MHP7448_0208	Q4A8F7_MYCH7	MHJ_0204	Q4AAC6_MYCHJ	MFC_00259	N9QYT5_MYCFL
Hypoxanthine phosphoribosyltransferase	MHP7448_0262	Q4A8A3_MYCH7	MHJ_0254	Q4AA76_MYCHJ	MFC_00653	N9S9J9_MYCFL
Inorganic pyrophosphatase	ND	ND	MHJ_0605	Q4A982_MYCHJ	MFC_01346	N9SIT8_MYCFL
Inosose dehydratase	MHP7448_0230	IOLE_MYCH7	MHJ_0224	IOLE_MYCHJ	NE	NE
Isoleucine-tRNA ligase	MHP7448_0032	SYI_MYCH7	MHJ_0028	SYI_MYCHJ	MFC_00820	N9SI55_MYCFL
Leucine-tRNA ligase	MHP7448_0647	Q4A780_MYCH7	MHJ_0647	Q4A941_MYCHJ	MFC_00903	N9SI26_MYCFL
Leucyl aminopeptidase	MHP7448_0464	Q4A7Q8_MYCH7	MHJ_0461	Q4A9M4_MYCHJ	MFC_01294	N9QY67_MYCFL
Lipase-esterase	MHP7448_0133	Q4A8N1_MYCH7	MHJ_0129	Q4AAK0_MYCHJ	MFC_00131	N9SID6_MYCFL
Lipoate-protein ligase	MHP7448_0310	Q4A856_MYCH7	MHJ_0302	Q4AA29_MYCHJ	NE	NE
Lipoate-protein ligase A	MHP7448_0254	Q4A8B1_MYCH7	MHJ_0246	Q4AA84_MYCHJ	MFC_00666	N9QZH3_MYCFL
Lipoprotein	MHP7448_0505	Q4A7L8_MYCH7	MHJ_0502	Q4A9I3_MYCHJ	MFC_00046	N9QZE4_MYCFL
Lipoprotein	MHP7448_0217	Q4A8E8_MYCH7	MHJ_0213	Q4AAB7_MYCHJ	MFC_00291	N9SI47_MYCFL
Lipoprotein	MHP7448_0367	Q4A801_MYCH7	MHJ_0363	Q4A9X0_MYCHJ	MFC_00724	N9SJI2_MYCFL
Lipoprotein	MHP7448_0378	Q4A7Z0_MYCH7	MHJ_0374	Q4A9V9_MYCHJ	MFC_00751	N9S9Q7_MYCFL
Lipoprotein	MHP7448_0368	Q4A800_MYCH7	MHJ_0364	Q4A9W9_MYCHJ	MFC_00726	N9S9P7_MYCFL
Lipoprotein	MHP7448_0366	Q4A802_MYCH7	MHJ_0362	Q4A9X1_MYCHJ	NE	NE
Lipoprotein	MHP7448_0333	Q4A834_MYCH7	MHJ_0324	Q4AA08_MYCHJ	NE	NE
L-lactate dehydrogenase (Immunogenic protein p36)	MHP7448_0137	LDH_MYCH7	MHJ_0133	LDH_MYCHJ	MFC_00136	N9QYP6_MYCFL
Lon protease (ATP-dependent protease La)	MHP7448_0524	Q4A7J9_MYCH7	MHJ_0525	Q4A9G0_MYCHJ	MFC_00525	N9SIH9_MYCFL
Lppt protein	MHP7448_0372	Q4A7Z6_MYCH7	MHJ_0368	Q4A9W5_MYCHJ	MFC_00739	N9SJI7_MYCFL
Lysine-tRNA ligase	MHP7448_0207	SYK_MYCH7	MHJ_0203	SYK_MYCHJ	MFC_00685	N9QYW2_MYCFL
Magnesium transporter MgtE	MHP7448_0487	Q4A7N6_MYCH7	MHJ_0484	Q4A9K1_MYCHJ	MFC_00861	N9QY39_MYCFL
Mannose-6-phosphate isomerase	MHP7448_0494	Q4A7M9_MYCH7	MHJ_0491	Q4A9J4_MYCHJ	ND	ND
Methionine aminopeptidase	MHP7448_0173	Q4A8J2_MYCH7	MHJ_0169	Q4AAG1_MYCHJ	MFC_00210	N9QYT1_MYCFL
Methionyl-tRNA synthetase	MHP7448_0396	Q4A7X4_MYCH7	ND	ND	MFC_00011	N9SJ84_MYCFL
Methylmalonate-semialdehyde dehydrogenase	MHP7448_0225	Q4A8E0_MYCH7	MHJ_0219	Q4AAB1_MYCHJ	NE	NE
Myo-inositol 2-dehydrogenase	MHP7448_0235	Q4A8D0_MYCH7	MHJ_0228	Q4AAA2_MYCHJ	NE	NE
Myo-inositol 2-dehydrogenase	MHP7448_0228	Q4A8D7_MYCH7	MHJ_0222	Q4AAA8_MYCHJ	NE	NE
Myo-inositol catabolism protein	MHP7448_0227	Q4A8D8_MYCH7	MHJ_0221	Q4AAA9_MYCHJ	NE	NE
Myo-inositol catabolism protein	MHP7448_0229	Q4A8D6_MYCH7	MHJ_0223	Q4AAA7_MYCHJ	NE	NE
NADH oxidase	MHP7448_0082	Q4A8T0_MYCH7	MHJ_0078	Q4AAP9_MYCHJ	MFC_01194	N9S8I4_MYCFL
Neutrophil activating factor	MHP7448_0457	Q4A7R5_MYCH7	ND	ND	NE	NE
NH(3)-dependent NAD(+) synthetase	ND	ND	ND	ND	MFC_00434	N9QY89_MYCFL
Nicotinate phosphoribosyltransferase	MHP7448_0394	Q4A7X6_MYCH7	ND	ND	MFC_00016	N9QZJ3_MYCFL
Nitrogen fixation protein	ND	ND	ND	ND	MFC_00198	N9SIG5_MYCFL
Nucleoid-associated protein	MHP7448_0257	Q4A8A8_MYCH7	MHJ_0249	Q4AA81_MYCHJ	NE	NE
Oligoendopeptidase F	MHP7448_0521	Q4A7K2_MYCH7	MHJ_0522	Q4A9G3_MYCHJ	MFC_00021	N9S9A7_MYCFL
Oligopeptide ABC transporter ATP binding protein	MHP7448_0502	Q4A7M1_MYCH7	MHJ_0499	Q4A9I6_MYCHJ	MFC_00061	N9S9C5_MYCFL
Oligopeptide ABC transporter ATP-binding protein	MHP7448_0215	Q4A8F0_MYCH7	MHJ_0211	Q4AAB9_MYCHJ	MFC_00285	N9SIN0_MYCFL
Oligopeptide ABC transporter ATP-binding protein	MHP7448_0214	Q4A8F1_MYCH7	MHJ_0210	Q4AAC0_MYCHJ	MFC_00281	N9QYU3_MYCFL
Oligopeptide ABC transporter ATP-binding protein	MHP7448_0501	Q4A7M2_MYCH7	MHJ_0498	Q4A9I7_MYCHJ	MFC_00063	N9SIJ5_MYCFL
Oligopeptide ABC transporter system permease	MHP7448_0212	Q4A8F3_MYCH7	MHJ_0208	Q4AAC2_MYCHJ	ND	ND
Oligopeptide transport system permease protein	MHP7448_0503	Q4A7M0_MYCH7	MHJ_0500	Q4A9I5_MYCHJ	MFC_00051	N9SJ30_MYCFL
Oligopeptide transport system permease protein	ND	ND	MHJ_0209	Q4AAC1_MYCHJ	ND	ND
Outer membrane protein-P95	MHP7448_0099	Q4A8R3_MYCH7	MHJ_0096	Q4AAN1_MYCHJ	MFC_00492	N9SIF1_MYCFL
p102-like protein	MHP7448_0271	Q4A894_MYCH7	MHJ_0263	Q4AA67_MYCHJ	MFC_00623	N9SJC9_MYCFL
p37-like ABC transporter substrate-binding lipoprotein	MHP7448_0360	Q4A808_MYCH7	MHJ_0356	Q4A9X7_MYCHJ	ND	ND
p60-like lipoprotein	MHP7448_0353	Q4A815_MYCH7	MHJ_0348	Q4A9Y5_MYCHJ	MFC_01236	N9SJ62_MYCFL
p76 membrane protein	MHP7448_0497	Q4A7M6_MYCH7	MHJ_0494	Q4A9J1_MYCHJ	NE	NE
p76 membrane protein	NE	NE	NE	NE	MFC_00844	N9SHA5_MYCFL
p97-like protein	MHP7448_0272	Q4A893_MYCH7	MHJ_0264	Q4AA66_MYCHJ	MFC_00620	N9S9K7_MYCFL
Peptide chain release factor 1	MHP7448_0139	RF1_MYCH7	MHJ_0135	RF1_MYCHJ	MFC_00143	N9QYK9_MYCFL
Peptide methionine sulfoxide reductase	MHP7448_0529	Q4A7J4_MYCH7	MHJ_0530	Q4A9F5_MYCHJ	MFC_00566	N9SIH6_MYCFL
Periplasmic sugar-binding protein	MHP7448_0234	Q4A8D1_MYCH7	MHJ_0227	Q4AAA3_MYCHJ	NE	NE
Phenylalanine-tRNA ligase alpha subunit	MHP7448_0273	Q4A892_MYCH7	MHJ_0265	Q4AA65_MYCHJ	MFC_00619	N9SIT1_MYCFL
Phenylalanine-tRNA ligase beta subunit	MHP7448_0274	SYFB_MYCH7	MHJ_0266	SYFB_MYCHJ	MFC_00616	N9QZN6_MYCFL
Phosphate acetyltransferase	MHP7448_0509	Q4A7L4_MYCH7	MHJ_0506	Q4A9H9_MYCHJ	MFC_00039	N9S9B6_MYCFL
Phosphocarrier protein HPr	MHP7448_0609	Q4A7B7_MYCH7	MHJ_0611	Q4A976_MYCHJ	MFC_00378	N9S927_MYCFL
Phosphoenolpyruvate-protein phosphotransferase	MHP7448_0472	Q4A7Q0_MYCH7	MHJ_0469	Q4A9L6_MYCHJ	MFC_01092	N9SHE4_MYCFL
Phosphoglycerate kinase	MHP7448_0490	Q4A7N3_MYCH7	MHJ_0487	Q4A9J8_MYCHJ	MFC_00853	N9S856_MYCFL
Phosphopentomutase	MHP7448_0161	Q4A8K4_MYCH7	MHJ_0157	Q4AAH3_MYCHJ	MFC_00193	N9S8Q7_MYCFL
Potassium uptake protein	MHP7448_0545	Q4A7H8_MYCH7	MHJ_0548	Q4A9D7_MYCHJ	MFC_00564	N9SIZ5_MYCFL
Probable endonuclease 4	MHP7448_0062	END4_MYCH7	ND	ND	MFC_01150	N9SI86_MYCFL
Probable nicotinate-nucleotide adenylyltransferase	MHP7448_0476	Q4A7P6_MYCH7	ND	ND	MFC_00438	N9SHY4_MYCFL
Probable transcriptional regulatory protein	MHP7448_0474	Y474_MYCH7	MHJ_0471	Y471_MYCHJ	MFC_00435	N9SHC2_MYCFL
Proline-tRNA ligase	MHP7448_0385	SYP_MYCH7	MHJ_0381	SYP_MYCHJ	MFC_00785	N9QZQ7_MYCFL
Prolipoprotein diacylglyceryl transferase	MHP7448_0097	Q4A8R5_MYCH7	MHJ_0094	Q4AAN3_MYCHJ	MFC_00497	N9SIY1_MYCFL
Prolipoprotein p65	MHP7448_0656	Q4A771_MYCH7	MHJ_0656	Q4A932_MYCHJ	MFC_00871	N9S895_MYCFL
Protein GrpE (HSP-70 cofactor)	MHP7448_0011	Q4A901_MYCH7	MHJ_0011	Q4AAT8_MYCHJ	MFC_00967	N9QZK0_MYCFL
Protein NrdI	MHP7448_0222	Q4A8E3_MYCH7	MHJ_0216	Q4AAB4_MYCHJ	MFC_01367	N9S8L1_MYCFL
Protein P102-copy 1	MHP7448_0199	Q4A8G6_MYCH7	MHJ_0195	Q4AAD5_MYCHJ	MFC_00475	N9QZ51_MYCFL
Protein P102-copy 2	MHP7448_0107	Q4A8Q7_MYCH7	MHJ_0104	Q4AAM5_MYCHJ	NE	NE
Protein P97-copy 1	MHP7448_0198	Q4A8G7_MYCH7	MHJ_0194	Q4AAD6_MYCHJ	NE	NE
Protein P97-copy 2	MHP7448_0108	Q4A8Q6_MYCH7	MHJ_0105	Q4AAM4_MYCHJ	MFC_00472	N9SIY7_MYCFL
Protein RecA	MHP7448_0039	RECA_MYCH7	MHJ_0035	RECA_MYCHJ	ND	ND
Protein translocase subunit SecA	MHP7448_0086	SECA_MYCH7	MHJ_0082	SECA_MYCHJ	MFC_01201	N9QYG6_MYCFL
Protein-export membrane protein	MHP7448_0241	Q4A8C4_MYCH7	MHJ_0233	Q4AA97_MYCHJ	MFC_00687	N9SIQ4_MYCFL
PTS system ascorbate-specific transporter subunit IIC	MHP7448_0376	Q4A7Z2_MYCH7	MHJ_0372	Q4A9W1_MYCHJ	MFC_00747	N9QZP8_MYCFL
PTS system enzyme IIB component	MHP7448_0375	Q4A7Z3_MYCH7	MHJ_0371	Q4A9W2_MYCHJ	MFC_01384	N9QZT5_MYCFL
PTS system fructose-specific IIABC component	NE	NE	NE	NE	MFC_00267	N9SI34_MYCFL
PTS system glucose-specific enzyme IIB component	ND	ND	ND	ND	MFC_01330	N9SI98_MYCFL
PTS system, fructose-specific IIABC component	MHP7448_0492	Q4A7N1_MYCH7	MHJ_0489	Q4A9J6_MYCHJ	NE	NE
PTS system, glucose-specific IIABC component	MHP7448_0610	Q4A7B6_MYCH7	ND	ND	MFC_00374	N9SIB6_MYCFL
PTS system, IIA component	MHP7448_0374	Q4A7Z4_MYCH7	MHJ_0370	Q4A9W3_MYCHJ	MFC_01349	N9SIX9_MYCFL
PTS system, lichenan-specific IIA component	MHP7448_0040	Q4A8X2_MYCH7	MHJ_0036	Q4AAV5_MYCHJ	ND	ND
Pullulanase	MHP7448_0587	Q4A7D9_MYCH7	MHJ_0587	Q4A9A0_MYCHJ	MFC_00409	N9QZ16_MYCFL
Purine-nucleoside phosphorylase	MHP7448_0084	Q4A8S8_MYCH7	MHJ_0080	Q4AAP7_MYCHJ	MFC_01198	N9QYK6_MYCFL
Putative ABC transporter atp-binding protein	ND	ND	ND	ND	MFC_01322	N9QY72_MYCFL
Putative ABC transporter ATP-binding-Pr2-like protein	MHP7448_0628	Q4A799_MYCH7	MHJ_0629	Q4A959_MYCHJ	ND	ND
Putative ABC transporter ATP-binding-Pr2-like protein	ND	ND	NE	NE	MFC_01042	N9S9N2_MYCFL
Putative ATP binding protein	MHP7448_0592	Q4A7D4_MYCH7	MHJ_0592	Q4A995_MYCHJ	ND	ND
Putative lipoprotein	MHP7448_0621	Q4A7A5_MYCH7	MHJ_0622	Q4A965_MYCHJ	MFC_00345	N9S946_MYCFL
Putative MgpA like-protein	NE	NE	NE	NE	MFC_00977	N9SJE9_MYCFL
Putative MgpA-like protein	MHP7448_0005	Q4A907_MYCH7	MHJ_0005	Q4AAU4_MYCHJ	MFC_00978	N9S9M2_MYCFL
Putative p216 surface protein	MHP7448_0496	Q4A7M7_MYCH7	MHJ_0493	Q4A9J2_MYCHJ	MFC_00848	N9QY71_MYCFL
Putative ribose ABC transporter	MHP7448_0233	Q4A8D2_MYCH7	MHJ_0226	Q4AAA4_MYCHJ	NE	NE
Putative type III restriction-modification system: methylase	NE	NE	MHJ_0383	Q4A9V1_MYCHJ	ND	ND
Putative type III restriction-modification system: methylase	NE	NE	ND	ND	MFC_01073	N9QZS4_MYCFL
Pyruvate dehydrogenase	MHP7448_0116	Q4A8P8_MYCH7	MHJ_0112	Q4AAL7_MYCHJ	MFC_00582	N9SIG0_MYCFL
Pyruvate dehydrogenase E1-alpha subunit	MHP7448_0115	Q4A8P9_MYCH7	MHJ_0111	Q4AAL8_MYCHJ	MFC_00585	N9S975_MYCFL
Pyruvate kinase	MHP7448_0126	Q4A8N8_MYCH7	MHJ_0122	Q4AAK7_MYCHJ	MFC_00119	N9QYN6_MYCFL
Recombination protein RecR	MHP7448_0258	Q4A8A7_MYCH7	ND	ND	ND	ND
Replicative DNA helicase	ND	ND	MHJ_0644	Q4A944_MYCHJ	ND	ND
Ribonuclease	ND	ND	MHJ_0593	Q4A994_MYCHJ	ND	ND
Ribonuclease 3	MHP7448_0398	Q4A7X2_MYCH7	MHJ_0411	Q4A9S4_MYCHJ	ND	ND
Ribonuclease R	MHP7448_0037	Q4A8X5_MYCH7	MHJ_0033	Q4AAR6_MYCHJ	MFC_00833	N9SI59_MYCFL
Ribonucleoside-diphosphate reductase	MHP7448_0221	Q4A8E4_MYCH7	MHJ_0215	Q4AAB5_MYCHJ	MFC_00116	N9SHR7_MYCFL
Ribonucleoside-diphosphate reductase beta chain	MHP7448_0223	Q4A8E2_MYCH7	MHJ_0217	Q4AAB3_MYCHJ	MFC_00115	N9SIC6_MYCFL
Ribose 5-phosphate isomerase B	MHP7448_0577	Q4A7E9_MYCH7	MHJ_0578	Q4A9A9_MYCHJ	MFC_01341	N9QYX2_MYCFL
Ribose ABC transport ATP-binding protein	MHP7448_0231	Q4A8D4_MYCH7	MHJ_0225	Q4AAA5_MYCHJ	NE	NE
Ribose-phosphate pyrophosphokinase	MHP7448_0654	Q4A773_MYCH7	MHJ_0654	Q4A934_MYCHJ	MFC_00882	N9QYB6_MYCFL
Ribosomal RNA small subunit methyltransferase H	MHP7448_0392	RSMH_MYCH7	ND	ND	MFC_01101	N9SJ80_MYCFL
Ribosome recycling factor	MHP7448_0534	Q4A7I9_MYCH7	MHJ_0535	Q4A9F0_MYCHJ	MFC_00541	N9S994_MYCFL
Ribosome-binding ATPase YchF	MHP7448_0293	Q4A873_MYCH7	MHJ_0284	Q4AA46_MYCHJ	ND	ND
S-adenosylmethionine synthetase	MHP7448_0451	Q4A7S1_MYCH7	MHJ_0448	Q4A9N7_MYCHJ	MFC_00320	N9QZB6_MYCFL
Segregation and condensation protein A	ND	ND	ND	ND	MFC_00943	N9SI43_MYCFL
Segregation and condensation protein B	MHP7448_0633	Q4A794_MYCH7	MHJ_0634	Q4A954_MYCHJ	MFC_00938	N9QYA1_MYCFL
Serine hydroxymethyltransferase	ND	ND	MHJ_0218	GLYA_MYCHJ	MFC_00113	N9QYM5_MYCFL
Seryl-tRNA synthetase	MHP7448_0251	Q4A8B4_MYCH7	MHJ_0243	Q4AA87_MYCHJ	MFC_00669	N9S9J0_MYCFL
Signal recognition particle protein	MHP7448_0057	Q4A8V5_MYCH7	MHJ_0053	Q4AAW6_MYCHJ	MFC_01141	N9SI79_MYCFL
Signal recognition particle receptor FtsY	MHP7448_0008	Q4A904_MYCH7	MHJ_0008	Q4AAU1_MYCHJ	MFC_00971	N9SIU6_MYCFL
Single-stranded DNA-binding protein	MHP7448_0295	Q4A871_MYCH7	ND	ND	MFC_00313	N9QZH0_MYCFL
Spermidine/putrescine import ATP-binding protein PotA	MHP7448_0542	POTA_MYCH7	MHJ_0544	POTA_MYCHJ	MFC_00559	N9QZB2_MYCFL
Sugar ABC transporter ATP-binding protein	MHP7448_0605	Q4A7C1_MYCH7	MHJ_0607	Q4A980_MYCHJ	MFC_00386	N9SIA9_MYCFL
Sugar isomerase SgaE	MHP7448_0436	Q4A7T5_MYCH7	MHJ_0434	Q4A9Q1_MYCHJ	MFC_00715	N9QZK1_MYCFL
Thiol peroxidase	MHP7448_0096	Q4A8R6_MYCH7	MHJ_0093	Q4AAN4_MYCHJ	MFC_01362	N9QZ41_MYCFL
Thioredoxin	MHP7448_0384	Q4A7Y4_MYCH7	MHJ_0380	Q4A9V3_MYCHJ	MFC_01348	N9QZU3_MYCFL
Thioredoxin reductase	MHP7448_0098	Q4A8R4_MYCH7	MHJ_0095	Q4AAN2_MYCHJ	MFC_00495	N9S963_MYCFL
Threonine-tRNA ligase	MHP7448_0589	Q4A7D7_MYCH7	MHJ_0589	Q4A998_MYCHJ	ND	ND
Thymidine kinase	MHP7448_0608	KITH_MYCH7	MHJ_0610	KITH_MYCHJ	MFC_00381	N9SIU7_MYCFL
Thymidine phosphorylase	MHP7448_0083	Q4A8S9_MYCH7	MHJ_0079	Q4AAP8_MYCHJ	MFC_01196	N9SHP1_MYCFL
Transcription elongation factor GreA	MHP7448_0668	GREA_MYCH7	MHJ_0667	GREA_MYCHJ	MFC_01011	N9QZM0_MYCFL
Transcription termination/antitermination protein NusA	MHP7448_0586	Q4A7E0_MYCH7	MHJ_0586	Q4A9A1_MYCHJ	MFC_00410	N9S902_MYCFL
Transcription termination/antitermination protein NusG	MHP7448_0637	Q4A790_MYCH7	MHJ_0637	Q4A951_MYCHJ	MFC_00929	N9S8B4_MYCFL
Transcriptional regulator	MHP7448_0279	Q4A886_MYCH7	MHJ_0271	Q4AA59_MYCHJ	MFC_00598	N9QZP0_MYCFL
Transcriptional regulator MraZ	MHP7448_0391	MRAZ_MYCH7	ND	ND	MFC_01423	N9QZD9_MYCFL
Transketolase	MHP7448_0428	Q4A7U3_MYCH7	MHJ_0426	Q4A9Q9_MYCHJ	MFC_00692	N9SJA2_MYCFL
Translation initiation factor IF-1	MHP7448_0172	IF1_MYCH7	ND	ND	MFC_01389	N9SHY3_MYCFL
Translation initiation factor IF-2	MHP7448_0584	IF2_MYCH7	MHJ_0585	IF2_MYCHJ	MFC_00413	N9SIS0_MYCFL
Translation initiation factor IF-3	MHP7448_0125	Q4A8N9_MYCH7	ND	ND	ND	ND
Translation initiation factor IF-3	NE	NE	NE	NE	MFC_01334	N9SHS5_MYCFL
Triacylglycerol lipase	MHP7448_0253	Q4A8B2_MYCH7	MHJ_0245	Q4AA85_MYCHJ	ND	ND
Trigger factor	MHP7448_0149	TIG_MYCH7	MHJ_0145	TIG_MYCHJ	MFC_00172	N9QYM1_MYCFL
Triosephosphate isomerase	MHP7448_0102	TPIS_MYCH7	MHJ_0099	TPIS_MYCHJ	MFC_00476	N9S966_MYCFL
tRNA modification GTPase MnmE	MHP7448_0209	MNME_MYCH7	ND	ND	MFC_00262	N9SIL7_MYCFL
tRNA N6-adenosine threonylcarbamoyltransferase	MHP7448_0635	TSAD_MYCH7	MHJ_0636	TSAD_MYCHJ	ND	ND
tRNA uridine 5-carboxymethylaminomethyl modification enzyme MnmG	MHP7448_0003	MNMG_MYCH7	ND	ND	ND	ND
Tryptophan-tRNA ligase	MHP7448_0590	Q4A7D6_MYCH7	MHJ_0590	Q4A997_MYCHJ	ND	ND
Type II DNA modification enzyme	MHP7448_0291	Q4A874_MYCH7	NE	NE	MFC_00461	N9QYB2_MYCFL
Tyrosine-tRNA ligase	MHP7448_0063	SYY_MYCH7	ND	ND	MFC_01153	N9S8G6_MYCFL
Uncharacterized protein	MHP7448_0470	Q4A7Q2_MYCH7	MHJ_0467	Q4A9L8_MYCHJ	MFC_01324	N9SI12_MYCFL
Uncharacterized protein	MHP7448_0148	Q4A8L7_MYCH7	MHJ_0144	Q4AAI6_MYCHJ	MFC_00170	N9QYQ5_MYCFL
Uncharacterized protein	MHP7448_0216	Q4A8E9_MYCH7	MHJ_0212	Q4AAB8_MYCHJ	MFC_00289	N9S8W8_MYCFL
Uncharacterized protein	MHP7448_0611	Q4A7B5_MYCH7	MHJ_0613	Q4A974_MYCHJ	MFC_00358	N9QZ42_MYCFL
Uncharacterized protein	MHP7448_0100	Q4A8R2_MYCH7	MHJ_0097	Q4AAN0_MYCHJ	MFC_00488	N9QZ85_MYCFL
Uncharacterized protein	MHP7448_0373	Q4A7Z5_MYCH7	MHJ_0369	Q4A9W4_MYCHJ	MFC_00741	N9S9Q2_MYCFL
Uncharacterized protein	MHP7448_0377	Q4A7Z1_MYCH7	MHJ_0373	Q4A9W0_MYCHJ	MFC_00750	N9SJJ2_MYCFL
Uncharacterized protein	MHP7448_0489	Q4A7N4_MYCH7	MHJ_0486	Q4A9J9_MYCHJ	MFC_00856	N9SHB0_MYCFL
Uncharacterized protein	MHP7448_0629	Q4A798_MYCH7	MHJ_0630	Q4A958_MYCHJ	MFC_00949	N9QYD8_MYCFL
Uncharacterized protein	MHP7448_0009	Q4A903_MYCH7	MHJ_0009	Q4AAU0_MYCHJ	MFC_00970	N9S9L7_MYCFL
Uncharacterized protein	MHP7448_0675	Q4A752_MYCH7	MHJ_0673	Q4A915_MYCHJ	MFC_00995	N9QZQ9_MYCFL
Uncharacterized protein	MHP7448_0661	Q4A766_MYCH7	MHJ_0661	Q4A927_MYCHJ	MFC_01064	N9S9N6_MYCFL
Uncharacterized protein	MHP7448_0355	Q4A813_MYCH7	MHJ_0350	Q4A9Y3_MYCHJ	MFC_01232	N9SIM0_MYCFL
Uncharacterized protein	MHP7448_0352	Q4A816_MYCH7	MHJ_0347	Q4A9Y6_MYCHJ	MFC_01239	N9QZC3_MYCFL
Uncharacterized protein	MHP7448_0477	Q4A7P5_MYCH7	MHJ_0474	Q4A9L1_MYCHJ	MFC_00440	N9QY49_MYCFL
Uncharacterized protein	MHP7448_0538	Q4A7I5_MYCH7	MHJ_0540	Q4A9E5_MYCHJ	MFC_00551	N9SIG9_MYCFL
Uncharacterized protein	MHP7448_0433	Q4A7T8_MYCH7	MHJ_0431	Q4A9Q4_MYCHJ	MFC_00708	N9S9H8_MYCFL
Uncharacterized protein	MHP7448_0674	Q4A753_MYCH7	MHJ_0672	Q4A916_MYCHJ	MFC_00996	N9QZL4_MYCFL
Uncharacterized protein	MHP7448_0522	Q4A7K1_MYCH7	MHJ_0523	Q4A9G2_MYCHJ	MFC_00018	N9QZ80_MYCFL
Uncharacterized protein	MHP7448_0547	Q4A7H6_MYCH7	MHJ_0551	Q4A9D4_MYCHJ	MFC_00019	N9SJ12_MYCFL
Uncharacterized protein	MHP7448_0480	Q4A7P3_MYCH7	MHJ_0477	Q4A9K8_MYCHJ	MFC_00452	N9SHX9_MYCFL
Uncharacterized protein	MHP7448_0676	Q4A751_MYCH7	MHJ_0674	Q4A914_MYCHJ	MFC_00993	N9SIV4_MYCFL
Uncharacterized protein	MHP7448_0252	Q4A8B3_MYCH7	MHJ_0244	Q4AA86_MYCHJ	MFC_01361	N9SIR5_MYCFL
Uncharacterized protein	MHP7448_0094	Q4A8R8_MYCH7	MHJ_0091	Q4AAN6_MYCHJ	MFC_00500	N9SIE6_MYCFL
Uncharacterized protein	MHP7448_0092	Q4A8S0_MYCH7	MHJ_0089	Q4AAN8_MYCHJ	MFC_00502	N9SIX2_MYCFL
Uncharacterized protein	MHP7448_0435	Q4A7T6_MYCH7	MHJ_0433	Q4A9Q2_MYCHJ	MFC_00714	N9QZF5_MYCFL
Uncharacterized protein	MHP7448_0485	Q4A7N8_MYCH7	MHJ_0482	Q4A9K3_MYCHJ	MFC_00865	N9S860_MYCFL
Uncharacterized protein	MHP7448_0620	Q4A7A6_MYCH7	MHJ_0621	Q4A966_MYCHJ	MFC_00350	N9SIW0_MYCFL
Uncharacterized protein	MHP7448_0431	Q4A7U0_MYCH7	MHJ_0429	Q4A9Q6_MYCHJ	MFC_00707	N9SIQ2_MYCFL
Uncharacterized protein	MHP7448_0317	Q4A850_MYCH7	MHJ_0309	Q4AA23_MYCHJ	MFC_01074	N9QZN3_MYCFL
Uncharacterized protein	MHP7448_0483	Q4A7P0_MYCH7	MHJ_0480	Q4A9K5_MYCHJ	MFC_01450	N9QY79_MYCFL
Uncharacterized protein	MHP7448_0267	Y267_MYCH7	MHJ_0259	Y259_MYCHJ	MFC_00638	N9S9K2_MYCFL
Uncharacterized protein	MHP7448_0390	Q4A7Y0_MYCH7	MHJ_0403	Q4A9T2_MYCHJ	MFC_01105	N9QZI9_MYCFL
Uncharacterized protein	MHP7448_0282	Q4A883_MYCH7	MHJ_0274	Q4AA56_MYCHJ	MFC_00075	N9S8J4_MYCFL
Uncharacterized protein	MHP7448_0482	Q4A7P1_MYCH7	MHJ_0479	Q4A9K6_MYCHJ	MFC_00454	N9QY44_MYCFL
Uncharacterized protein	MHP7448_0646	Q4A781_MYCH7	MHJ_0646	Q4A942_MYCHJ	MFC_00905	N9S8A4_MYCFL
Uncharacterized protein	MHP7448_0064	Q4A8U8_MYCH7	MHJ_0060	Q4AAX2_MYCHJ	MFC_01154	N9SHL5_MYCFL
Uncharacterized protein	MHP7448_0467	Q4A7Q5_MYCH7	MHJ_0464	Q4A9M1_MYCHJ	MFC_01315	N9SHD9_MYCFL
Uncharacterized protein	MHP7448_0468	Q4A7Q4_MYCH7	MHJ_0465	Q4A9M0_MYCHJ	MFC_01320	N9QYA7_MYCFL
Uncharacterized protein	MHP7448_0685	Q4A8L5_MYCH7	MHJ_0682	Q4AAI4_MYCHJ	MFC_01372	N9SIF0_MYCFL
Uncharacterized protein	MHP7448_0404	Q4A7W6_MYCH7	ND	ND	ND	ND
Uncharacterized protein	MHP7448_0277	Q4A888_MYCH7	ND	ND	ND	ND
Uncharacterized protein	MHP7448_0120	Q4A8P4_MYCH7	ND	ND	NE	NE
Uncharacterized protein	MHP7448_0088	Q4A8S4_MYCH7	ND	ND	NE	NE
Uncharacterized protein	MHP7448_0329	Q4A838_MYCH7	ND	ND	NE	NE
Uncharacterized protein	MHP7448_0337	Q4A830_MYCH7	ND	ND	NE	NE
Uncharacterized protein	MHP7448_0445	Q4A7S7_MYCH7	ND	ND	NE	NE
Uncharacterized protein	MHP7448_0626	Q4A7A1_MYCH7	ND	ND	NE	NE
Uncharacterized protein	MHP7448_0290	Q4A875_MYCH7	NE	NE	NE	NE
Uncharacterized protein	MHP7448_0324	Q4A843_MYCH7	NE	NE	NE	NE
Uncharacterized protein	ND	ND	MHJ_0666	Q4A922_MYCHJ	ND	ND
Uncharacterized protein	ND	ND	MHJ_0441	Q4A9P4_MYCHJ	ND	ND
Uncharacterized protein	ND	ND	MHJ_0531	Q4A9F4_MYCHJ	ND	ND
Uncharacterized protein	ND	ND	MHJ_0074	Q4AAQ3_MYCHJ	NE	NE
Uncharacterized protein	ND	ND	MHJ_0330	Q4AA02_MYCHJ	NE	NE
Uncharacterized protein	ND	ND	MHJ_0331	Q4AA01_MYCHJ	NE	NE
Uncharacterized protein	ND	ND	MHJ_0497	Q4A9I8_MYCHJ	NE	NE
Uncharacterized protein	ND	ND	MHJ_0519	Q4A9G6_MYCHJ	NE	NE
Uncharacterized protein	ND	ND	MHJ_0086	Q4AAP1_MYCHJ	NE	NE
Uncharacterized protein	NE	NE	MHJ_0384	Q4A9V0_MYCHJ	ND	ND
Uncharacterized protein	NE	NE	MHJ_0445	Q4A9P0_MYCHJ	ND	ND
Uncharacterized protein	NE	NE	MHJ_0443	Q4A9P2_MYCHJ	NE	NE
Uncharacterized protein	NE	NE	MHJ_0084	Q4AAP3_MYCHJ	NE	NE
Uncharacterized protein	NE	NE	MHJ_0281	Q4AA49_MYCHJ	NE	NE
Uncharacterized protein	MHP7448_0211	Q4A8F4_MYCH7	MHJ_0207	Q4AAC3_MYCHJ	ND	ND
Uncharacterized protein	MHP7448_0289	Q4A876_MYCH7	MHJ_0291	Q4AA39_MYCHJ	ND	ND
Uncharacterized protein	MHP7448_0244	Q4A8C1_MYCH7	MHJ_0236	Q4AA94_MYCHJ	NE	NE
Uncharacterized protein	MHP7448_0308	Q4A858_MYCH7	MHJ_0300	Q4AA31_MYCHJ	NE	NE
Uncharacterized protein	MHP7448_0499	Q4A7M4_MYCH7	MHJ_0496	Q4A9I9_MYCHJ	NE	NE
Uncharacterized protein	MHP7448_0567	Q4A7F8_MYCH7	MHJ_0562	Q4A9C3_MYCHJ	NE	NE
Uncharacterized protein	MHP7448_0597	Q4A7C9_MYCH7	MHJ_0599	Q4A988_MYCHJ	NE	NE
Uncharacterized protein	MHP7448_0138	Q4A8M7_MYCH7	MHJ_0134	Q4AAJ6_MYCHJ	NE	NE
Uncharacterized protein	MHP7448_0335	Q4A832_MYCH7	MHJ_0326	Q4AA06_MYCHJ	NE	NE
Uncharacterized protein	MHP7448_0566	Q4A7F9_MYCH7	MHJ_0565	Q4A9C1_MYCHJ	NE	NE
Uncharacterized protein	MHP7448_0662	Q4A765_MYCH7	MHJ_0662	Q4A926_MYCHJ	NE	NE
Uncharacterized protein	MHP7448_0121	Q4A8P3_MYCH7	MHJ_0117	Q4AAL2_MYCHJ	NE	NE
Uncharacterized protein	MHP7448_0334	Q4A833_MYCH7	MHJ_0325	Q4AA07_MYCHJ	NE	NE
Uncharacterized protein	MHP7448_0341	Q4A826_MYCH7	MHJ_0334	Q4A9Z8_MYCHJ	NE	NE
Uncharacterized protein	MHP7448_0408	Q4A7W2_MYCH7	MHJ_0421	Q4A9R4_MYCHJ	NE	NE
Uncharacterized protein	MHP7448_0022	Q4A8Z0_MYCH7	MHJ_0021	Q4AAS8_MYCHJ	NE	NE
Uncharacterized protein	ND	ND	ND	ND	MFC_01377	N9SIU2_MYCFL
Uncharacterized protein	ND	ND	ND	ND	MFC_00169	N9SHU9_MYCFL
Uncharacterized protein	ND	ND	NE	NE	MFC_00069	N9S8I8_MYCFL
Uncharacterized protein	ND	ND	ND	ND	MFC_00813	N9S8C9_MYCFL
Uncharacterized protein	ND	ND	ND	ND	MFC_00789	N9SJ57_MYCFL
Uncharacterized protein	ND	ND	ND	ND	MFC_01243	N9SIL6_MYCFL
Uncharacterized protein	ND	ND	ND	ND	MFC_01360	N9QZJ8_MYCFL
Uncharacterized protein	ND	ND	ND	ND	MFC_00082	N9S8K0_MYCFL
Uncharacterized protein	ND	ND	ND	ND	MFC_01278	N9SI01_MYCFL
Uncharacterized protein	ND	ND	ND	ND	MFC_00318	N9SJ53_MYCFL
Uncharacterized protein	ND	ND	ND	ND	MFC_01303	N9S885_MYCFL
Uncharacterized protein	ND	ND	ND	ND	MFC_01353	N9S986_MYCFL
Uncharacterized protein	ND	ND	ND	ND	MFC_01004	N9S9M8_MYCFL
Uncharacterized protein	NE	NE	ND	ND	MFC_01227	N9QZC7_MYCFL
Uncharacterized protein	NE	NE	ND	ND	MFC_01255	N9SHZ6_MYCFL
Uncharacterized protein	NE	NE	ND	ND	MFC_01254	N9S877_MYCFL
Uncharacterized protein	NE	NE	ND	ND	MFC_01252	N9SHD0_MYCFL
Uncharacterized protein	NE	NE	NE	NE	MFC_00065	N9QZE9_MYCFL
Uncharacterized protein	NE	NE	NE	NE	MFC_00579	N9QZA1_MYCFL
Uncharacterized protein	NE	NE	NE	NE	MFC_01055	N9SJG8_MYCFL
Uncharacterized protein	NE	NE	NE	NE	MFC_01107	N9SIN3_MYCFL
Uncharacterized protein	NE	NE	NE	NE	MFC_01290	N9QYA2_MYCFL
Uncharacterized protein	MHP7448_0612	Q4A7B4_MYCH7	ND	ND	MFC_00357	N9QZ10_MYCFL
Uncharacterized protein	MHP7448_0356	Q4A812_MYCH7	ND	ND	MFC_01230	N9QZH6_MYCFL
Uncharacterized protein	MHP7448_0653	Q4A774_MYCH7	ND	ND	MFC_00884	N9QY82_MYCFL
Uncharacterized protein	MHP7448_0471	Q4A7Q1_MYCH7	ND	ND	MFC_01326	N9S889_MYCFL
Uncharacterized protein	ND	ND	MHJ_0568	Q4A9B9_MYCHJ	MFC_01086	N9QYV8_MYCFL
Uncharacterized protein	ND	ND	MHJ_0007	Q4AAU2_MYCHJ	MFC_00972	N9QZQ0_MYCFL
Uncharacterized protein	ND	ND	MHJ_0070	Q4AAQ7_MYCHJ	MFC_01177	N9QYF5_MYCFL
Uracil phosphoribosyltransferase	MHP7448_0526	Q4A7J7_MYCH7	MHJ_0527	Q4A9F8_MYCHJ	MFC_00527	N9SJ08_MYCFL
Uridylate kinase	MHP7448_0535	PYRH_MYCH7	MHJ_0536	PYRH_MYCHJ	MFC_00542	N9SJ02_MYCFL
UvrABC system protein A	MHP7448_0091	Q4A8S1_MYCH7	MHJ_0088	Q4AAN9_MYCHJ	MFC_00504	N9QZ33_MYCFL
UvrABC system protein B	MHP7448_0648	Q4A779_MYCH7	MHJ_0648	Q4A940_MYCHJ	MFC_00899	N9QY86_MYCFL
Valine-tRNA ligase	MHP7448_0672	SYV_MYCH7	MHJ_0671	SYV_MYCHJ	MFC_00820	N9SJF8_MYCFL
XAA-PRO aminopeptidase	MHP7448_0659	Q4A768_MYCH7	MHJ_0659	Q4A929_MYCHJ	MFC_01067	N9SIW6_MYCFL
Xylose ABC transporter ATP-binding protein	MHP7448_0514	Q4A7K9_MYCH7	MHJ_0512	Q4A9H3_MYCHJ	MFC_00035	N9QZ87_MYCFL
(1) ND means ortholog not detected, despite its presence in the corresponding genome
(2) NE means ortholog do not exist in the corresponding genome

## Sheet: Suppl. Table 3B
Supplementary Table 3B: Qualitative comparative analyses of ortholog proteins identified by LC-MS/MS in M. hyopneumoniae 7448, M. hyopneumoniae J, and M. flocculare CyPE samples. Color codes for qualitative comparisons are as follows. Orange, for proteins exclusively detected in M. hyopneumoniae 7448 samples; green, for proteins exclusively detected in M. hyopneumoniae J samples; blue, for protei…
Protein name	M. hyopneumonaie 7448		M. hyopneumonaie J		M. flocculare
	NCBI acession numbers(1,2)	UniProt acession numbers(1,2)	NCBI acession numbers(1,2)	UniProt acession numbers(1,2)	NCBI acession numbers(1,2)	UniProt acession numbers(1,2)
2,3-bisphosphoglycerate-independent phosphoglycerate mutase	MHP7448_0595	GPMI_MYCH7	MHJ_0595	GPMI_MYCHJ	MFC_00394	N9SIA4_MYCFL
30S ribosomal protein S10	ND	ND	ND	ND	MFC_01400	N9SIK0_MYCFL
30S ribosomal protein S11	MHP7448_0169	RS11_MYCH7	MHJ_0165	RS11_MYCHJ	MFC_00209	N9QYP4_MYCFL
30S ribosomal protein S12	MHP7448_0077	RS12_MYCH7	MHJ_0073	RS12_MYCHJ	MFC_01183	N9SHN4_MYCFL
30S ribosomal protein S13	MHP7448_0170	RS13_MYCH7	MHJ_0166	RS13_MYCHJ	MFC_01344	N9SIH0_MYCFL
30S ribosomal protein S15	MHP7448_0103	RS15_MYCH7	MHJ_0100	RS15_MYCHJ	MFC_01417	N9SIF2_MYCFL
30S ribosomal protein S16	MHP7448_0286	RS16_MYCH7	MHJ_0278	RS16_MYCHJ	MFC_01456	N9SIB7_MYCFL
30S ribosomal protein S17	MHP7448_0185	RS17_MYCH7	ND	ND	ND	ND
30S ribosomal protein S18	MHP7448_0294	RS18_MYCH7	MHJ_0285	RS18_MYCHJ	MFC_01387	N9SIL2_MYCFL
30S ribosomal protein S19	MHP7448_0190	RS19_MYCH7	ND	ND	MFC_01396	N9SIJ3_MYCFL
30S ribosomal protein S2	MHP7448_0055	RS2_MYCH7	MHJ_0051	RS2_MYCHJ	MFC_01138	N9QYH3_MYCFL
30S ribosomal protein S3	MHP7448_0188	RS3_MYCH7	MHJ_0184	RS3_MYCHJ	MFC_00225	N9QYU5_MYCFL
30S ribosomal protein S4	MHP7448_0576	RS4_MYCH7	MHJ_0577	RS4_MYCHJ	MFC_00426	N9QZ02_MYCFL
30S ribosomal protein S5	MHP7448_0177	RS5_MYCH7	MHJ_0173	RS5_MYCHJ	MFC_00218	N9SHZ0_MYCFL
30S ribosomal protein S6	MHP7448_0296	RS6_MYCH7	MHJ_0287	RS6_MYCHJ	MFC_01351	N9QZB9_MYCFL
30S ribosomal protein S7	MHP7448_0076	RS7_MYCH7	MHJ_0072	RS7_MYCHJ	MFC_01180	N9S8H8_MYCFL
30S ribosomal protein S8	MHP7448_0180	RS8_MYCH7	MHJ_0176	RS8_MYCHJ	MFC_01471	N9SII1_MYCFL
30S ribosomal protein S9	MHP7448_0650	RS9_MYCH7	MHJ_0650	RS9_MYCHJ	MFC_01328	N9SHF3_MYCFL
3-hexulose-6-phosphate synthase	MHP7448_0438	Q4A7T3_MYCH7	MHJ_0436	Q4A9P9_MYCHJ	MFC_00718	N9S9H3_MYCFL
46 kDa surface antigen (p46)	MHP7448_0513	Q4A7L0_MYCH7	MHJ_0511	P46_MYCHJ	MFC_00037	N9SJ21_MYCFL
50S ribosomal protein L1	MHP7448_0459	RL1_MYCH7	MHJ_0456	RL1_MYCHJ	MFC_00835	N9SJ43_MYCFL
50S ribosomal protein L10	MHP7448_0619	RL10_MYCH7	MHJ_0620	RL10_MYCHJ	MFC_01339	N9SIV3_MYCFL
50S ribosomal protein L11	MHP7448_0460	Q4A7R2_MYCH7	MHJ_0457	Q4A9M8_MYCHJ	MFC_00837	N9S9D7_MYCFL
50S ribosomal protein L13	MHP7448_0651	RL13_MYCH7	MHJ_0651	RL13_MYCHJ	MFC_00888	N9S8A0_MYCFL
50S ribosomal protein L14	MHP7448_0184	RL14_MYCH7	MHJ_0180	RL14_MYCHJ	MFC_01342	N9QYQ9_MYCFL
50S ribosomal protein L15	MHP7448_0176	RL15_MYCH7	MHJ_0172	RL15_MYCHJ	MFC_01469	N9S8S1_MYCFL
50S ribosomal protein L16	ND	ND	ND	ND	MFC_00223	N9SI05_MYCFL
50S ribosomal protein L17	MHP7448_0167	RL17_MYCH7	ND	ND	ND	ND
50S ribosomal protein L18	MHP7448_0178	RL18_MYCH7	MHJ_0174	RL18_MYCHJ	MFC_00219	N9QYT6_MYCFL
50S ribosomal protein L19	MHP7448_0284	RL19_MYCH7	MHJ_0276	RL19_MYCHJ	MFC_01442	N9QYL6_MYCFL
50S ribosomal protein L2	MHP7448_0191	RL2_MYCH7	MHJ_0187	RL2_MYCHJ	MFC_00235	N9S8T7_MYCFL
50S ribosomal protein L20	MHP7448_0123	RL20_MYCH7	ND	ND	ND	ND
50S ribosomal protein L21	MHP7448_0131	RL21_MYCH7	MHJ_0127	RL21_MYCHJ	MFC_00129	N9QYP1_MYCFL
50S ribosomal protein L22	MHP7448_0189	RL22_MYCH7	MHJ_0185	RL22_MYCHJ	MFC_00233	N9QYR6_MYCFL
50S ribosomal protein L23	MHP7448_0192	RL23_MYCH7	MHJ_0188	RL23_MYCHJ	MFC_01340	N9SI13_MYCFL
50S ribosomal protein L24	MHP7448_0183	RL24_MYCH7	ND	ND	MFC_01343	N9QYU0_MYCFL
50S ribosomal protein L27	MHP7448_0132	Q4A8N2_MYCH7	MHJ_0128	Q4AAK1_MYCHJ	ND	ND
50S ribosomal protein L28	ND	ND	ND	ND	MFC_01332	N9QYN0_MYCFL
50S ribosomal protein L29	MHP7448_0186	Q4A8H9_MYCH7	ND	ND	MFC_01394	N9S8T1_MYCFL
50S ribosomal protein L3	MHP7448_0194	RL3_MYCH7	MHJ_0190	RL3_MYCHJ	MFC_00245	N9QYS3_MYCFL
50S ribosomal protein L4	MHP7448_0193	RL4_MYCH7	MHJ_0189	RL4_MYCHJ	MFC_00237	N9QYV0_MYCFL
50S ribosomal protein L5	MHP7448_0182	RL5_MYCH7	MHJ_0178	RL5_MYCHJ	MFC_00221	N9SHZ8_MYCFL
50S ribosomal protein L6	MHP7448_0179	Q4A8I6_MYCH7	MHJ_0175	Q4AAF5_MYCHJ	MFC_00220	N9QYQ4_MYCFL
50S ribosomal protein L7/L12	MHP7448_0618	RL7_MYCH7	MHJ_0619	RL7_MYCHJ	MFC_00354	N9S932_MYCFL
50S ribosomal protein L9	MHP7448_0645	RL9_MYCH7	MHJ_0645	RL9_MYCHJ	MFC_01347	N9QYC6_MYCFL
5'-3' exonuclease	MHP7448_0581	Q4A7E5_MYCH7	ND	ND	MFC_00417	N9QZ09_MYCFL
5-dehydro-2-deoxygluconokinase	MHP7448_0226	IOLC_MYCH7	MHJ_0220	IOLC_MYCHJ	NE	NE
5'-methylthioadenosine nucleosidase / S-adenosylhomocysteine nucleosidase	ND	ND	ND	ND	MFC_00437	N9S869_MYCFL
5'-nucleotidase	MHP7448_0630	Q4A797_MYCH7	MHJ_0631	Q4A957_MYCHJ	MFC_00947	N9SHH1_MYCFL
ABC transporter ATP-binding protein	MHP7448_0210	Q4A8F5_MYCH7	MHJ_0206	Q4AAC4_MYCHJ	MFC_00264	N9S8V7_MYCFL
ABC transporter ATP-binding protein	MHP7448_0314	Q4A852_MYCH7	ND	ND	MFC_01070	N9S9P0_MYCFL
ABC transporter ATP-binding protein	MHP7448_0315	Q4A851_MYCH7	ND	ND	MFC_01072	N9SIX0_MYCFL
ABC transporter ATP-binding protein	MHP7448_0021	Q4A8Z1_MYCH7	MHJ_0020	Q4AAS9_MYCHJ	NE	NE
ABC transporter ATP-binding protein	ND	ND	ND	ND	MFC_00767	N9SIY9_MYCFL
ABC transporter permease protein	ND	ND	MHJ_0450	Q4A9N5_MYCHJ	MFC_00324	N9SIK9_MYCFL
ABC transporter permease protein	MHP7448_0369	Q4A7Z9_MYCH7	ND	ND	MFC_00727	N9SIX7_MYCFL
ABC transporter protein	ND	ND	ND	ND	MFC_00385	N9QZ35_MYCFL
ABC transporter xylose-binding lipoprotein	MHP7448_0604	Q4A7C2_MYCH7	MHJ_0606	Q4A981_MYCHJ	MFC_00388	N9S919_MYCFL
Acetate kinase	MHP7448_0508	Q4A7L5_MYCH7	MHJ_0505	Q4A9I0_MYCHJ	MFC_00041	N9SII8_MYCFL
Acyl carrier protein phosphodiesterase	MHP7448_0454	Q4A7R8_MYCH7	MHJ_0451	Q4A9N4_MYCHJ	MFC_00328	N9S9D9_MYCFL
Adenine phosphoribosyltransferase	MHP7448_0114	APT_MYCH7	MHJ_0110	APT_MYCHJ	MFC_00591	N9SIZ0_MYCFL
Adenylate kinase	MHP7448_0174	KAD_MYCH7	MHJ_0170	KAD_MYCHJ	MFC_00213	N9QYP9_MYCFL
Adhesin like-protein P146	MHP7448_0663	Q4A764_MYCH7	MHJ_0663	Q4A925_MYCHJ	MFC_01050	N9QZM5_MYCFL
Alanine-tRNA ligase	MHP7448_0201	SYA_MYCH7	MHJ_0197	SYA_MYCHJ	MFC_00251	N9QYV6_MYCFL
Amino acid permease	MHP7448_0081	Q4A8T1_MYCH7	ND	ND	ND	ND
Amino acid permease	MHP7448_0357	Q4A811_MYCH7	ND	ND	ND	ND
Aminopeptidase	MHP7448_0129	Q4A8N5_MYCH7	MHJ_0125	Q4AAK4_MYCHJ	MFC_00123	N9S8M3_MYCFL
Arginine-tRNA ligase	MHP7448_0012	SYR_MYCH7	MHJ_0012	SYR_MYCHJ	MFC_00961	N9QZP5_MYCFL
Asparagine-tRNA ligase	MHP7448_0401	SYN_MYCH7	MHJ_0414	SYN_MYCHJ	MFC_00110	N9SHR1_MYCFL
Aspartate-tRNA ligase	MHP7448_0243	Q4A8C2_MYCH7	MHJ_0235	Q4AA95_MYCHJ	MFC_00685	N9QZG4_MYCFL
Aspartyl/glutamyl-tRNA amidotransferase subunit B	MHP7448_0029	Q4A8Y3_MYCH7	MHJ_0025	Q4AAS4_MYCHJ	MFC_00809	N9QYB1_MYCFL
ATP synthase alpha chain	MHP7448_0479	Q4A7P4_MYCH7	MHJ_0476	Q4A9K9_MYCHJ	MFC_00451	N9S866_MYCFL
ATP synthase beta chain	NE	NE	MHJ_0475	Q4A9L0_MYCHJ	MFC_00449	N9SHB8_MYCFL
ATP synthase subunit alpha	MHP7448_0051	ATPA_MYCH7	MHJ_0047	ATPA_MYCHJ	MFC_01130	N9QYD1_MYCFL
ATP synthase subunit beta	MHP7448_0053	ATPB_MYCH7	MHJ_0049	ATPB_MYCHJ	MFC_01135	N9S8F6_MYCFL
ATP-dependent 6-phosphofructokinase	MHP7448_0111	PFKA_MYCH7	MHJ_0107	PFKA_MYCHJ	MFC_00466	N9SIF7_MYCFL
ATP-dependent helicase PcrA	MHP7448_0403	Q4A7W7_MYCH7	MHJ_0416	Q4A9R9_MYCHJ	MFC_00093	N9SIC1_MYCFL
ATP-dependent protease binding protein	MHP7448_0101	Q4A8R1_MYCH7	MHJ_0098	Q4AAM9_MYCHJ	MFC_00479	N9QZ46_MYCFL
ATP-dependent zinc metalloprotease FtsH	MHP7448_0206	Q4A8F9_MYCH7	MHJ_0202	Q4AAC8_MYCHJ	MFC_00257	N9SI27_MYCFL
Bacterial nucleoid DNA-binding protein	MHP7448_0071	Q4A8U1_MYCH7	MHJ_0067	Q4AAR0_MYCHJ	MFC_01381	N9S8H4_MYCFL
Chaperone protein DnaJ	MHP7448_0068	Q4A8U4_MYCH7	MHJ_0064	Q4AAR3_MYCHJ	MFC_01169	N9QYI8_MYCFL
Chaperone protein DnaK (Heat shock 70 kDa protein)	MHP7448_0067	DNAK_MYCH7	MHJ_0063	DNAK_MYCHJ	MFC_01167	N9SHM2_MYCFL
Chromosome partition protein Smc	MHP7448_0657	Q4A770_MYCH7	MHJ_0657	Q4A931_MYCHJ	MFC_00465	N9SI17_MYCFL
CTP synthase	MHP7448_0280	Q4A885_MYCH7	MHJ_0272	Q4AA58_MYCHJ	MFC_00072	N9QYH1_MYCFL
Cysteine-tRNA ligase	ND	ND	ND	ND	MFC_00922	N9SHG2_MYCFL
Cytidine deaminase	MHP7448_0157	Q4A8K8_MYCH7	MHJ_0153	Q4AAH7_MYCHJ	MFC_01374	N9SHW2_MYCFL
Deoxyribose-phosphate aldolase	MHP7448_0527	DEOC_MYCH7	MHJ_0528	DEOC_MYCHJ	MFC_00529	N9QZ76_MYCFL
DHH family phosphoesterase	MHP7448_0006	Q4A906_MYCH7	ND	ND	ND	ND
Diadenylate cyclase	ND	ND	ND	ND	MFC_00857	N9QY75_MYCFL
Dihydrolipoamide acetyltransferase	MHP7448_0506	Q4A7L7_MYCH7	MHJ_0503	Q4A9I2_MYCHJ	MFC_00043	N9QZ91_MYCFL
Dihydrolipoamide dehydrogenase	MHP7448_0571	Q4A7F5_MYCH7	MHJ_0572	Q4A9B5_MYCHJ	ND	ND
Dihydrolipoyl dehydrogenase	MHP7448_0507	Q4A7L6_MYCH7	MHJ_0504	Q4A9I1_MYCHJ	MFC_00042	N9QZE1_MYCFL
DNA helicase	ND	ND	ND	ND	MFC_00433	N9S8Y5_MYCFL
DNA ligase	MHP7448_0266	DNLJ_MYCH7	MHJ_0258	DNLJ_MYCHJ	MFC_00639	N9SJC6_MYCFL
DNA polymerase III PolC-type	ND	ND	MHJ_0533	Q4A9F2_MYCHJ	MFC_00533	N9QZ72_MYCFL
DNA polymerase III subunit beta	MHP7448_0002	Q4A910_MYCH7	MHJ_0002	Q4AAU7_MYCHJ	MFC_00986	N9QZL1_MYCFL
DNA polymerase III subunit gamma/tau	MHP7448_0256	Q4A8A9_MYCH7	MHJ_0248	Q4AA82_MYCHJ	MFC_00663	N9S9J5_MYCFL
DNA topoisomerase	MHP7448_0109	Q4A8Q5_MYCH7	MHJ_0106	Q4AAM3_MYCHJ	MFC_00468	N9S971_MYCFL
DNA topoisomerase	MHP7448_0528	Q4A7J5_MYCH7	MHJ_0529	Q4A9F6_MYCHJ	MFC_00530	N9QZC4_MYCFL
DNA topoisomerase	MHP7448_0033	Q4A8X9_MYCH7	MHJ_0029	Q4AAS0_MYCHJ	MFC_00823	N9S8D6_MYCFL
DNA topoisomerase	MHP7448_0034	Q4A8X8_MYCH7	MHJ_0030	Q4AAR9_MYCHJ	MFC_00826	N9SHI2_MYCFL
DNA topoisomerase 1	MHP7448_0283	Q4A882_MYCH7	ND	ND	MFC_00079	N9SHQ1_MYCFL
DNA-directed DNA polymerase	ND	ND	ND	ND	MFC_00415	N9QYX8_MYCFL
DNA-directed RNA polymerase sigma factor	ND	ND	ND	ND	MFC_01147	N9QYH8_MYCFL
DNA-directed RNA polymerase subunit alpha	MHP7448_0168	RPOA_MYCH7	MHJ_0164	RPOA_MYCHJ	MFC_00207	N9QYS7_MYCFL
DNA-directed RNA polymerase subunit beta	MHP7448_0616	RPOC_MYCH7	MHJ_0617	RPOC_MYCHJ	MFC_00351	N9QZ49_MYCFL
DNA-directed RNA polymerase subunit beta	MHP7448_0617	RPOB_MYCH7	MHJ_0618	RPOB_MYCHJ	MFC_00353	N9SIC3_MYCFL
Elongation factor 4	MHP7448_0073	LEPA_MYCH7	ND	ND	MFC_01176	N9QYJ6_MYCFL
Elongation factor G	MHP7448_0075	EFG_MYCH7	MHJ_0071	EFG_MYCHJ	MFC_01178	N9SI99_MYCFL
Elongation factor P	MHP7448_0427	EFP_MYCH7	MHJ_0425	EFP_MYCHJ	MFC_00691	N9S9I2_MYCFL
Elongation factor Ts	MHP7448_0056	EFTS_MYCH7	MHJ_0052	EFTS_MYCHJ	MFC_01140	N9QYD6_MYCFL
Elongation factor Tu	MHP7448_0523	EFTU_MYCH7	MHJ_0524	EFTU_MYCHJ	MFC_00524	N9QZC9_MYCFL
Energy-coupling factor transporter ATP-binding protein EcfA1	MHP7448_0263	ECFA1_MYCH7	MHJ_0255	ECFA1_MYCHJ	MFC_00645	N9SIS2_MYCFL
Energy-coupling factor transporter ATP-binding protein EcfA2	ND	ND	ND	ND	MFC_00644	N9QZM7_MYCFL
Enolase	MHP7448_0250	ENO_MYCH7	MHJ_0242	ENO_MYCHJ	MFC_00673	N9SJB4_MYCFL
FMN-dependent NADH-azoreductase	MHP7448_0455	AZOR_MYCH7	MHJ_0452	AZOR_MYCHJ	MFC_00330	N9SJ48_MYCFL
Formamidopyrimidine-DNA glycosylase	ND	ND	MHJ_0579	Q4A9A8_MYCHJ	MFC_00424	N9SIR3_MYCFL
Fructose-bisphosphate aldolase	MHP7448_0014	Q4A8Z8_MYCH7	MHJ_0014	Q4AAT5_MYCHJ	MFC_00958	N9S9L3_MYCFL
Glucokinase	MHP7448_0517	Q4A7K6_MYCH7	MHJ_0515	Q4A9H0_MYCHJ	MFC_00028	N9S9B0_MYCFL
Glucosamine-6-phosphate isomerase	MHP7448_0575	Q4A7F1_MYCH7	ND	ND	MFC_00427	N9SI78_MYCFL
Glucose-6-phosphate isomerase	MHP7448_0531	G6PI_MYCH7	MHJ_0532	G6PI_MYCHJ	MFC_00531	N9SJ05_MYCFL
Glutamate-tRNA ligase	MHP7448_0141	SYE_MYCH7	MHJ_0137	SYE_MYCHJ	MFC_00152	N9S8N4_MYCFL
Glutaminyl-tRNA synthase	MHP7448_0028	Q4A8Y4_MYCH7	MHJ_0024	Q4AAS5_MYCHJ	MFC_00797	N9QYE2_MYCFL
Glyceraldehyde-3-phosphate dehydrogenase	MHP7448_0035	Q4A8X7_MYCH7	MHJ_0031	Q4AAR8_MYCHJ	MFC_00829	N9QYF2_MYCFL
Glycerol kinase	MHP7448_0359	Q4A809_MYCH7	MHJ_0355	Q4A9X8_MYCHJ	MFC_01221	N9SIM4_MYCFL
Glycerol-3-phosphate dehydrogenase	MHP7448_0588	Q4A7D8_MYCH7	MHJ_0588	Q4A999_MYCHJ	NE	NE
Glycine cleavage system H protein	MHP7448_0312	Q4A854_MYCH7	MHJ_0304	Q4AA27_MYCHJ	NE	NE
Glycyl-tRNA synthetase	MHP7448_0058	Q4A8V4_MYCH7	MHJ_0054	Q4AAW5_MYCHJ	MFC_01142	N9S8G0_MYCFL
GTPase Der	MHP7448_0070	Q4A8U2_MYCH7	ND	ND	ND	ND
Guanylate kinase	MHP7448_0153	KGUA_MYCH7	ND	ND	ND	ND
Heat-inducible transcription repressor HrcA	MHP7448_0010	HRCA_MYCH7	MHJ_0010	HRCA_MYCHJ	MFC_00969	N9SJE6_MYCFL
Hexosephosphate transport protein	MHP7448_0136	Q4A8M9_MYCH7	MHJ_0132	Y132_MYCHJ	ND	ND
Hexulose-6-phosphate isomerase	MHP7448_0437	Q4A7T4_MYCH7	ND	ND	MFC_00716	N9SIP7_MYCFL
Histidine-tRNA ligase	ND	ND	ND	ND	MFC_00686	N9QZK9_MYCFL
HIT-like protein	MHP7448_0354	Q4A814_MYCH7	MHJ_0349	Q4A9Y4_MYCHJ	MFC_01424	N9S9F1_MYCFL
Hydrolase of the HAD family	MHP7448_0208	Q4A8F7_MYCH7	MHJ_0204	Q4AAC6_MYCHJ	MFC_00259	N9QYT5_MYCFL
Hypoxanthine phosphoribosyltransferase	MHP7448_0262	Q4A8A3_MYCH7	MHJ_0254	Q4AA76_MYCHJ	MFC_00653	N9S9J9_MYCFL
Inorganic pyrophosphatase	ND	ND	MHJ_0605	Q4A982_MYCHJ	MFC_01346	N9SIT8_MYCFL
Inosose dehydratase	MHP7448_0230	IOLE_MYCH7	MHJ_0224	IOLE_MYCHJ	NE	NE
Isoleucine-tRNA ligase	MHP7448_0032	SYI_MYCH7	MHJ_0028	SYI_MYCHJ	MFC_00820	N9SI55_MYCFL
Leucine-tRNA ligase	MHP7448_0647	Q4A780_MYCH7	MHJ_0647	Q4A941_MYCHJ	MFC_00903	N9SI26_MYCFL
Leucyl aminopeptidase	MHP7448_0464	Q4A7Q8_MYCH7	MHJ_0461	Q4A9M4_MYCHJ	MFC_01294	N9QY67_MYCFL
Lipase-esterase	MHP7448_0133	Q4A8N1_MYCH7	MHJ_0129	Q4AAK0_MYCHJ	MFC_00131	N9SID6_MYCFL
Lipoate-protein ligase	MHP7448_0310	Q4A856_MYCH7	MHJ_0302	Q4AA29_MYCHJ	NE	NE
Lipoate-protein ligase A	MHP7448_0254	Q4A8B1_MYCH7	MHJ_0246	Q4AA84_MYCHJ	MFC_00666	N9QZH3_MYCFL
Lipoprotein	MHP7448_0505	Q4A7L8_MYCH7	MHJ_0502	Q4A9I3_MYCHJ	MFC_00046	N9QZE4_MYCFL
Lipoprotein	MHP7448_0217	Q4A8E8_MYCH7	MHJ_0213	Q4AAB7_MYCHJ	MFC_00291	N9SI47_MYCFL
Lipoprotein	MHP7448_0367	Q4A801_MYCH7	MHJ_0363	Q4A9X0_MYCHJ	MFC_00724	N9SJI2_MYCFL
Lipoprotein	MHP7448_0378	Q4A7Z0_MYCH7	MHJ_0374	Q4A9V9_MYCHJ	MFC_00751	N9S9Q7_MYCFL
Lipoprotein	MHP7448_0366	Q4A802_MYCH7	MHJ_0362	Q4A9X1_MYCHJ	NE	NE
Lipoprotein	MHP7448_0333	Q4A834_MYCH7	ND	ND	NE	NE
Lipoprotein	ND	ND	ND	ND	MFC_00726	N9S9P7_MYCFL
L-lactate dehydrogenase (Immunogenic protein p36)	MHP7448_0137	LDH_MYCH7	MHJ_0133	LDH_MYCHJ	MFC_00136	N9QYP6_MYCFL
Lon protease (ATP-dependent protease La)	MHP7448_0524	Q4A7J9_MYCH7	MHJ_0525	Q4A9G0_MYCHJ	MFC_00525	N9SIH9_MYCFL
Lppt protein	MHP7448_0372	Q4A7Z6_MYCH7	MHJ_0368	Q4A9W5_MYCHJ	MFC_00739	N9SJI7_MYCFL
Lysine-tRNA ligase	MHP7448_0207	SYK_MYCH7	MHJ_0203	SYK_MYCHJ	MFC_00685	N9QYW2_MYCFL
Magnesium transporter MgtE	ND	ND	ND	ND	MFC_00861	N9QY39_MYCFL
Mannose-6-phosphate isomerase	MHP7448_0494	Q4A7M9_MYCH7	MHJ_0491	Q4A9J4_MYCHJ	ND	ND
Methionine aminopeptidase	MHP7448_0173	Q4A8J2_MYCH7	MHJ_0169	Q4AAG1_MYCHJ	MFC_00210	N9QYT1_MYCFL
Methionyl-tRNA synthetase	MHP7448_0396	Q4A7X4_MYCH7	ND	ND	MFC_00011	N9SJ84_MYCFL
Methylmalonate-semialdehyde dehydrogenase	MHP7448_0225	Q4A8E0_MYCH7	MHJ_0219	Q4AAB1_MYCHJ	NE	NE
Myo-inositol 2-dehydrogenase	MHP7448_0228	Q4A8D7_MYCH7	MHJ_0222	Q4AAA8_MYCHJ	NE	NE
Myo-inositol 2-dehydrogenase	MHP7448_0235	Q4A8D0_MYCH7	MHJ_0228	Q4AAA2_MYCHJ	NE	NE
Myo-inositol catabolism protein	MHP7448_0227	Q4A8D8_MYCH7	MHJ_0221	Q4AAA9_MYCHJ	NE	NE
Myo-inositol catabolism protein	MHP7448_0229	Q4A8D6_MYCH7	MHJ_0223	Q4AAA7_MYCHJ	NE	NE
NADH oxidase	MHP7448_0082	Q4A8T0_MYCH7	MHJ_0078	Q4AAP9_MYCHJ	MFC_01194	N9S8I4_MYCFL
Neutrophil activating factor	MHP7448_0457	Q4A7R5_MYCH7	ND	ND	NE	NE
NH(3)-dependent NAD(+) synthetase	ND	ND	ND	ND	MFC_00434	N9QY89_MYCFL
Nicotinate phosphoribosyltransferase	MHP7448_0394	Q4A7X6_MYCH7	ND	ND	MFC_00016	N9QZJ3_MYCFL
Nitrogen fixation protein	ND	ND	ND	ND	MFC_00198	N9SIG5_MYCFL
Nucleoid-associated protein	MHP7448_0257	Q4A8A8_MYCH7	MHJ_0249	Q4AA81_MYCHJ	NE	NE
Oligoendopeptidase F	MHP7448_0521	Q4A7K2_MYCH7	MHJ_0522	Q4A9G3_MYCHJ	MFC_00021	N9S9A7_MYCFL
Oligopeptide ABC transporter ATP binding protein	MHP7448_0502	Q4A7M1_MYCH7	ND	ND	ND	ND
Oligopeptide ABC transporter ATP-binding protein	MHP7448_0214	Q4A8F1_MYCH7	MHJ_0210	Q4AAC0_MYCHJ	MFC_00281	N9QYU3_MYCFL
Oligopeptide ABC transporter ATP-binding protein	MHP7448_0215	Q4A8F0_MYCH7	MHJ_0211	Q4AAB9_MYCHJ	MFC_00285	N9SIN0_MYCFL
Oligopeptide ABC transporter system permease	ND	ND	MHJ_0208	Q4AAC2_MYCHJ	ND	ND
Oligopeptide transport system permease protein	ND	ND	ND	ND	MFC_00051	N9SJ30_MYCFL
Outer membrane protein-P95	MHP7448_0099	Q4A8R3_MYCH7	ND	ND	MFC_00492	N9SIF1_MYCFL
p102-like protein	MHP7448_0271	Q4A894_MYCH7	MHJ_0263	Q4AA67_MYCHJ	MFC_00623	N9SJC9_MYCFL
p37-like ABC transporter substrate-binding lipoprotein	MHP7448_0360	Q4A808_MYCH7	ND	ND	ND	ND
p60-like lipoprotein	MHP7448_0353	Q4A815_MYCH7	MHJ_0348	Q4A9Y5_MYCHJ	MFC_01236	N9SJ62_MYCFL
p76 membrane protein	MHP7448_0497	Q4A7M6_MYCH7	MHJ_0494	Q4A9J1_MYCHJ	NE	NE
p76 membrane protein	NE	NE	NE	NE	MFC_00844	N9SHA5_MYCFL
p97-like protein	MHP7448_0272	Q4A893_MYCH7	MHJ_0264	Q4AA66_MYCHJ	MFC_00620	N9S9K7_MYCFL
Peptide chain release factor 1	MHP7448_0139	RF1_MYCH7	MHJ_0135	RF1_MYCHJ	MFC_00143	N9QYK9_MYCFL
Peptide methionine sulfoxide reductase	MHP7448_0529	Q4A7J4_MYCH7	MHJ_0530	Q4A9F5_MYCHJ	MFC_00566	N9SIH6_MYCFL
Periplasmic sugar-binding protein	MHP7448_0234	Q4A8D1_MYCH7	MHJ_0227	Q4AAA3_MYCHJ	NE	NE
Phenylalanine-tRNA ligase alpha subunit	MHP7448_0273	Q4A892_MYCH7	MHJ_0265	Q4AA65_MYCHJ	MFC_00619	N9SIT1_MYCFL
Phenylalanine-tRNA ligase beta subunit	MHP7448_0274	SYFB_MYCH7	MHJ_0266	SYFB_MYCHJ	MFC_00616	N9QZN6_MYCFL
Phosphate acetyltransferase	MHP7448_0509	Q4A7L4_MYCH7	MHJ_0506	Q4A9H9_MYCHJ	MFC_00039	N9S9B6_MYCFL
Phosphocarrier protein HPr	MHP7448_0609	Q4A7B7_MYCH7	MHJ_0611	Q4A976_MYCHJ	MFC_00378	N9S927_MYCFL
Phosphoenolpyruvate-protein phosphotransferase	MHP7448_0472	Q4A7Q0_MYCH7	MHJ_0469	Q4A9L6_MYCHJ	MFC_01092	N9SHE4_MYCFL
Phosphoglycerate kinase	MHP7448_0490	Q4A7N3_MYCH7	MHJ_0487	Q4A9J8_MYCHJ	MFC_00853	N9S856_MYCFL
Phosphopentomutase	MHP7448_0161	Q4A8K4_MYCH7	MHJ_0157	Q4AAH3_MYCHJ	MFC_00193	N9S8Q7_MYCFL
Potassium uptake protein	ND	ND	ND	ND	MFC_00564	N9SIZ5_MYCFL
Probable endonuclease 4	MHP7448_0062	END4_MYCH7	ND	ND	MFC_01150	N9SI86_MYCFL
Probable nicotinate-nucleotide adenylyltransferase	MHP7448_0476	Q4A7P6_MYCH7	ND	ND	MFC_00438	N9SHY4_MYCFL
Probable transcriptional regulatory protein	MHP7448_0474	Y474_MYCH7	MHJ_0471	Y471_MYCHJ	MFC_00435	N9SHC2_MYCFL
Proline-tRNA ligase	MHP7448_0385	SYP_MYCH7	MHJ_0381	SYP_MYCHJ	MFC_00785	N9QZQ7_MYCFL
Prolipoprotein p65	MHP7448_0656	Q4A771_MYCH7	MHJ_0656	Q4A932_MYCHJ	MFC_00871	N9S895_MYCFL
Protein GrpE (HSP-70 cofactor)	MHP7448_0011	Q4A901_MYCH7	MHJ_0011	Q4AAT8_MYCHJ	MFC_00967	N9QZK0_MYCFL
Protein NrdI	MHP7448_0222	Q4A8E3_MYCH7	MHJ_0216	Q4AAB4_MYCHJ	MFC_01367	N9S8L1_MYCFL
Protein P102-copy 1	MHP7448_0199	Q4A8G6_MYCH7	MHJ_0195	Q4AAD5_MYCHJ	MFC_00475	N9QZ51_MYCFL
Protein P102-copy 2	MHP7448_0107	Q4A8Q7_MYCH7	MHJ_0104	Q4AAM5_MYCHJ	NE	NE
Protein P97-copy 1	MHP7448_0198	Q4A8G7_MYCH7	MHJ_0194	Q4AAD6_MYCHJ	NE	NE
Protein P97-copy 2	MHP7448_0108	Q4A8Q6_MYCH7	MHJ_0105	Q4AAM4_MYCHJ	MFC_00472	N9SIY7_MYCFL
Protein RecA	MHP7448_0039	RECA_MYCH7	ND	ND	ND	ND
Protein translocase subunit SecA	MHP7448_0086	SECA_MYCH7	ND	ND	MFC_01201	N9QYG6_MYCFL
Protein-export membrane protein	MHP7448_0241	Q4A8C4_MYCH7	MHJ_0233	Q4AA97_MYCHJ	MFC_00687	N9SIQ4_MYCFL
PTS system ascorbate-specific transporter subunit IIC	MHP7448_0376	Q4A7Z2_MYCH7	MHJ_0372	Q4A9W1_MYCHJ	MFC_00747	N9QZP8_MYCFL
PTS system enzyme IIB component	MHP7448_0375	Q4A7Z3_MYCH7	MHJ_0371	Q4A9W2_MYCHJ	MFC_01384	N9QZT5_MYCFL
PTS system fructose-specific IIABC component	NE	NE	NE	NE	MFC_00267	N9SI34_MYCFL
PTS system, glucose-specific IIABC component	ND	ND	ND	ND	MFC_00374	N9SIB6_MYCFL
PTS system, IIA component	MHP7448_0374	Q4A7Z4_MYCH7	MHJ_0370	Q4A9W3_MYCHJ	MFC_01349	N9SIX9_MYCFL
PTS system, lichenan-specific IIA component	MHP7448_0040	Q4A8X2_MYCH7	ND	ND	ND	ND
Pullulanase	MHP7448_0587	Q4A7D9_MYCH7	MHJ_0587	Q4A9A0_MYCHJ	MFC_00409	N9QZ16_MYCFL
Purine-nucleoside phosphorylase	MHP7448_0084	Q4A8S8_MYCH7	MHJ_0080	Q4AAP7_MYCHJ	MFC_01198	N9QYK6_MYCFL
Putative ABC transporter atp-binding protein	ND	ND	ND	ND	MFC_01322	N9QY72_MYCFL
Putative ATP binding protein	MHP7448_0592	Q4A7D4_MYCH7	MHJ_0592	Q4A995_MYCHJ	ND	ND
Putative lipoprotein	MHP7448_0621	Q4A7A5_MYCH7	MHJ_0622	Q4A965_MYCHJ	MFC_00345	N9S946_MYCFL
Putative MgpA like-protein	NE	NE	NE	NE	MFC_00977	N9SJE9_MYCFL
Putative MgpA-like protein	MHP7448_0005	Q4A907_MYCH7	MHJ_0005	Q4AAU4_MYCHJ	MFC_00978	N9S9M2_MYCFL
Putative p216 surface protein	MHP7448_0496	Q4A7M7_MYCH7	MHJ_0493	Q4A9J2_MYCHJ	MFC_00848	N9QY71_MYCFL
Putative ribose ABC transporter	MHP7448_0233	Q4A8D2_MYCH7	ND	ND	NE	NE
Putative type III restriction-modification system: methylase	NE	NE	MHJ_0383	Q4A9V1_MYCHJ	ND	ND
Putative type III restriction-modification system: methylase	NE	NE	ND	ND	MFC_01073	N9QZS4_MYCFL
Pyruvate dehydrogenase	MHP7448_0116	Q4A8P8_MYCH7	MHJ_0112	Q4AAL7_MYCHJ	MFC_00582	N9SIG0_MYCFL
Pyruvate dehydrogenase E1-alpha subunit	MHP7448_0115	Q4A8P9_MYCH7	MHJ_0111	Q4AAL8_MYCHJ	MFC_00585	N9S975_MYCFL
Pyruvate kinase	MHP7448_0126	Q4A8N8_MYCH7	MHJ_0122	Q4AAK7_MYCHJ	MFC_00119	N9QYN6_MYCFL
Recombination protein RecR	MHP7448_0258	Q4A8A7_MYCH7	ND	ND	ND	ND
Ribonuclease 3	MHP7448_0398	Q4A7X2_MYCH7	MHJ_0411	Q4A9S4_MYCHJ	ND	ND
Ribonuclease R	MHP7448_0037	Q4A8X5_MYCH7	MHJ_0033	Q4AAR6_MYCHJ	MFC_00833	N9SI59_MYCFL
Ribonucleoside-diphosphate reductase	MHP7448_0221	Q4A8E4_MYCH7	MHJ_0215	Q4AAB5_MYCHJ	MFC_00116	N9SHR7_MYCFL
Ribonucleoside-diphosphate reductase beta chain	MHP7448_0223	Q4A8E2_MYCH7	MHJ_0217	Q4AAB3_MYCHJ	MFC_00115	N9SIC6_MYCFL
Ribose 5-phosphate isomerase B	MHP7448_0577	Q4A7E9_MYCH7	MHJ_0578	Q4A9A9_MYCHJ	MFC_01341	N9QYX2_MYCFL
Ribose-phosphate pyrophosphokinase	MHP7448_0654	Q4A773_MYCH7	MHJ_0654	Q4A934_MYCHJ	MFC_00882	N9QYB6_MYCFL
Ribosomal RNA small subunit methyltransferase H	ND	ND	ND	ND	MFC_01101	N9SJ80_MYCFL
Ribosome recycling factor	MHP7448_0534	Q4A7I9_MYCH7	MHJ_0535	Q4A9F0_MYCHJ	MFC_00541	N9S994_MYCFL
Ribosome-binding ATPase YchF	MHP7448_0293	Q4A873_MYCH7	ND	ND	ND	ND
S-adenosylmethionine synthetase	MHP7448_0451	Q4A7S1_MYCH7	MHJ_0448	Q4A9N7_MYCHJ	MFC_00320	N9QZB6_MYCFL
Segregation and condensation protein A	ND	ND	ND	ND	MFC_00943	N9SI43_MYCFL
Segregation and condensation protein B	ND	ND	ND	ND	MFC_00938	N9QYA1_MYCFL
Serine hydroxymethyltransferase	ND	ND	MHJ_0218	GLYA_MYCHJ	MFC_00113	N9QYM5_MYCFL
Seryl-tRNA synthetase	MHP7448_0251	Q4A8B4_MYCH7	MHJ_0243	Q4AA87_MYCHJ	MFC_00669	N9S9J0_MYCFL
Signal recognition particle protein	MHP7448_0057	Q4A8V5_MYCH7	ND	ND	MFC_01141	N9SI79_MYCFL
Signal recognition particle receptor FtsY	MHP7448_0008	Q4A904_MYCH7	MHJ_0008	Q4AAU1_MYCHJ	MFC_00971	N9SIU6_MYCFL
Single-stranded DNA-binding protein	MHP7448_0295	Q4A871_MYCH7	ND	ND	MFC_00313	N9QZH0_MYCFL
Spermidine/putrescine import ATP-binding protein PotA	ND	ND	ND	ND	MFC_00559	N9QZB2_MYCFL
Sugar ABC transporter ATP-binding protein	ND	ND	ND	ND	MFC_00386	N9SIA9_MYCFL
Sugar isomerase SgaE	MHP7448_0436	Q4A7T5_MYCH7	MHJ_0434	Q4A9Q1_MYCHJ	MFC_00715	N9QZK1_MYCFL
Thiol peroxidase	MHP7448_0096	Q4A8R6_MYCH7	MHJ_0093	Q4AAN4_MYCHJ	MFC_01362	N9QZ41_MYCFL
Thioredoxin	MHP7448_0384	Q4A7Y4_MYCH7	MHJ_0380	Q4A9V3_MYCHJ	MFC_01348	N9QZU3_MYCFL
Thioredoxin reductase	MHP7448_0098	Q4A8R4_MYCH7	MHJ_0095	Q4AAN2_MYCHJ	MFC_00495	N9S963_MYCFL
Threonine-tRNA ligase	MHP7448_0589	Q4A7D7_MYCH7	MHJ_0589	Q4A998_MYCHJ	ND	ND
Thymidine kinase	MHP7448_0608	KITH_MYCH7	MHJ_0610	KITH_MYCHJ	MFC_00381	N9SIU7_MYCFL
Thymidine phosphorylase	MHP7448_0083	Q4A8S9_MYCH7	MHJ_0079	Q4AAP8_MYCHJ	MFC_01196	N9SHP1_MYCFL
Transcription elongation factor GreA	MHP7448_0668	GREA_MYCH7	MHJ_0667	GREA_MYCHJ	MFC_01011	N9QZM0_MYCFL
Transcription termination/antitermination protein NusA	MHP7448_0586	Q4A7E0_MYCH7	MHJ_0586	Q4A9A1_MYCHJ	MFC_00410	N9S902_MYCFL
Transcription termination/antitermination protein NusG	MHP7448_0637	Q4A790_MYCH7	ND	ND	MFC_00929	N9S8B4_MYCFL
Transcriptional regulator	MHP7448_0279	Q4A886_MYCH7	ND	ND	MFC_00598	N9QZP0_MYCFL
Transcriptional regulator MraZ	MHP7448_0391	MRAZ_MYCH7	ND	ND	MFC_01423	N9QZD9_MYCFL
Transketolase	MHP7448_0428	Q4A7U3_MYCH7	MHJ_0426	Q4A9Q9_MYCHJ	MFC_00692	N9SJA2_MYCFL
Translation initiation factor IF-1	ND	ND	ND	ND	MFC_01389	N9SHY3_MYCFL
Translation initiation factor IF-2	MHP7448_0584	IF2_MYCH7	MHJ_0585	IF2_MYCHJ	MFC_00413	N9SIS0_MYCFL
Translation initiation factor IF-3	MHP7448_0125	Q4A8N9_MYCH7	ND	ND	ND	ND
Translation initiation factor IF-3	NE	NE	NE	NE	MFC_01334	N9SHS5_MYCFL
Triacylglycerol lipase	MHP7448_0253	Q4A8B2_MYCH7	MHJ_0245	Q4AA85_MYCHJ	ND	ND
Trigger factor	MHP7448_0149	TIG_MYCH7	MHJ_0145	TIG_MYCHJ	MFC_00172	N9QYM1_MYCFL
Triosephosphate isomerase	MHP7448_0102	TPIS_MYCH7	MHJ_0099	TPIS_MYCHJ	MFC_00476	N9S966_MYCFL
tRNA modification GTPase MnmE	MHP7448_0209	MNME_MYCH7	ND	ND	MFC_00262	N9SIL7_MYCFL
tRNA N6-adenosine threonylcarbamoyltransferase	MHP7448_0635	TSAD_MYCH7	MHJ_0636	TSAD_MYCHJ	ND	ND
tRNA uridine 5-carboxymethylaminomethyl modification enzyme MnmG	MHP7448_0003	MNMG_MYCH7	ND	ND	ND	ND
Tryptophan-tRNA ligase	MHP7448_0590	Q4A7D6_MYCH7	MHJ_0590	Q4A997_MYCHJ	ND	ND
Type II DNA modification enzyme	MHP7448_0291	Q4A874_MYCH7	NE	NE	MFC_00461	N9QYB2_MYCFL
Tyrosine-tRNA ligase	MHP7448_0063	SYY_MYCH7	ND	ND	MFC_01153	N9S8G6_MYCFL
Uncharacterized protein	MHP7448_0148	Q4A8L7_MYCH7	MHJ_0144	Q4AAI6_MYCHJ	MFC_00170	N9QYQ5_MYCFL
Uncharacterized protein	MHP7448_0216	Q4A8E9_MYCH7	MHJ_0212	Q4AAB8_MYCHJ	MFC_00289	N9S8W8_MYCFL
Uncharacterized protein	MHP7448_0611	Q4A7B5_MYCH7	MHJ_0613	Q4A974_MYCHJ	MFC_00358	N9QZ42_MYCFL
Uncharacterized protein	MHP7448_0477	Q4A7P5_MYCH7	MHJ_0474	Q4A9L1_MYCHJ	MFC_00440	N9QY49_MYCFL
Uncharacterized protein	MHP7448_0100	Q4A8R2_MYCH7	MHJ_0097	Q4AAN0_MYCHJ	MFC_00488	N9QZ85_MYCFL
Uncharacterized protein	MHP7448_0094	Q4A8R8_MYCH7	MHJ_0091	Q4AAN6_MYCHJ	MFC_00500	N9SIE6_MYCFL
Uncharacterized protein	MHP7448_0092	Q4A8S0_MYCH7	MHJ_0089	Q4AAN8_MYCHJ	MFC_00502	N9SIX2_MYCFL
Uncharacterized protein	MHP7448_0435	Q4A7T6_MYCH7	MHJ_0433	Q4A9Q2_MYCHJ	MFC_00714	N9QZF5_MYCFL
Uncharacterized protein	MHP7448_0373	Q4A7Z5_MYCH7	MHJ_0369	Q4A9W4_MYCHJ	MFC_00741	N9S9Q2_MYCFL
Uncharacterized protein	MHP7448_0377	Q4A7Z1_MYCH7	MHJ_0373	Q4A9W0_MYCHJ	MFC_00750	N9SJJ2_MYCFL
Uncharacterized protein	MHP7448_0489	Q4A7N4_MYCH7	MHJ_0486	Q4A9J9_MYCHJ	MFC_00856	N9SHB0_MYCFL
Uncharacterized protein	MHP7448_0629	Q4A798_MYCH7	MHJ_0630	Q4A958_MYCHJ	MFC_00949	N9QYD8_MYCFL
Uncharacterized protein	MHP7448_0009	Q4A903_MYCH7	MHJ_0009	Q4AAU0_MYCHJ	MFC_00970	N9S9L7_MYCFL
Uncharacterized protein	MHP7448_0675	Q4A752_MYCH7	MHJ_0673	Q4A915_MYCHJ	MFC_00995	N9QZQ9_MYCFL
Uncharacterized protein	MHP7448_0661	Q4A766_MYCH7	MHJ_0661	Q4A927_MYCHJ	MFC_01064	N9S9N6_MYCFL
Uncharacterized protein	MHP7448_0355	Q4A813_MYCH7	MHJ_0350	Q4A9Y3_MYCHJ	MFC_01232	N9SIM0_MYCFL
Uncharacterized protein	MHP7448_0352	Q4A816_MYCH7	MHJ_0347	Q4A9Y6_MYCHJ	MFC_01239	N9QZC3_MYCFL
Uncharacterized protein	MHP7448_0252	Q4A8B3_MYCH7	MHJ_0244	Q4AA86_MYCHJ	MFC_01361	N9SIR5_MYCFL
Uncharacterized protein	ND	ND	MHJ_0467	Q4A9L8_MYCHJ	MFC_01324	N9SI12_MYCFL
Uncharacterized protein	MHP7448_0522	Q4A7K1_MYCH7	ND	ND	MFC_00018	N9QZ80_MYCFL
Uncharacterized protein	MHP7448_0547	Q4A7H6_MYCH7	ND	ND	MFC_00019	N9SJ12_MYCFL
Uncharacterized protein	MHP7448_0620	Q4A7A6_MYCH7	ND	ND	MFC_00350	N9SIW0_MYCFL
Uncharacterized protein	MHP7448_0612	Q4A7B4_MYCH7	ND	ND	MFC_00357	N9QZ10_MYCFL
Uncharacterized protein	MHP7448_0480	Q4A7P3_MYCH7	ND	ND	MFC_00452	N9SHX9_MYCFL
Uncharacterized protein	MHP7448_0267	Y267_MYCH7	ND	ND	MFC_00638	N9S9K2_MYCFL
Uncharacterized protein	MHP7448_0431	Q4A7U0_MYCH7	ND	ND	MFC_00707	N9SIQ2_MYCFL
Uncharacterized protein	MHP7448_0653	Q4A774_MYCH7	ND	ND	MFC_00884	N9QY82_MYCFL
Uncharacterized protein	MHP7448_0676	Q4A751_MYCH7	ND	ND	MFC_00993	N9SIV4_MYCFL
Uncharacterized protein	MHP7448_0317	Q4A850_MYCH7	ND	ND	MFC_01074	N9QZN3_MYCFL
Uncharacterized protein	MHP7448_0356	Q4A812_MYCH7	ND	ND	MFC_01230	N9QZH6_MYCFL
Uncharacterized protein	MHP7448_0471	Q4A7Q1_MYCH7	ND	ND	MFC_01326	N9S889_MYCFL
Uncharacterized protein	MHP7448_0483	Q4A7P0_MYCH7	ND	ND	MFC_01450	N9QY79_MYCFL
Uncharacterized protein	MHP7448_0289	Q4A876_MYCH7	MHJ_0291	Q4AA39_MYCHJ	ND	ND
Uncharacterized protein	MHP7448_0138	Q4A8M7_MYCH7	MHJ_0134	Q4AAJ6_MYCHJ	NE	NE
Uncharacterized protein	MHP7448_0244	Q4A8C1_MYCH7	MHJ_0236	Q4AA94_MYCHJ	NE	NE
Uncharacterized protein	MHP7448_0308	Q4A858_MYCH7	MHJ_0300	Q4AA31_MYCHJ	NE	NE
Uncharacterized protein	MHP7448_0335	Q4A832_MYCH7	MHJ_0326	Q4AA06_MYCHJ	NE	NE
Uncharacterized protein	MHP7448_0499	Q4A7M4_MYCH7	MHJ_0496	Q4A9I9_MYCHJ	NE	NE
Uncharacterized protein	MHP7448_0567	Q4A7F8_MYCH7	MHJ_0562	Q4A9C3_MYCHJ	NE	NE
Uncharacterized protein	MHP7448_0566	Q4A7F9_MYCH7	MHJ_0565	Q4A9C1_MYCHJ	NE	NE
Uncharacterized protein	MHP7448_0597	Q4A7C9_MYCH7	MHJ_0599	Q4A988_MYCHJ	NE	NE
Uncharacterized protein	MHP7448_0662	Q4A765_MYCH7	MHJ_0662	Q4A926_MYCHJ	NE	NE
Uncharacterized protein	NE	NE	MHJ_0384	Q4A9V0_MYCHJ	ND	ND
Uncharacterized protein	ND	ND	MHJ_0403	Q4A9T2_MYCHJ	ND	ND
Uncharacterized protein	NE	NE	MHJ_0445	Q4A9P0_MYCHJ	ND	ND
Uncharacterized protein	NE	NE	MHJ_0443	Q4A9P2_MYCHJ	NE	NE
Uncharacterized protein	ND	ND	MHJ_0497	Q4A9I8_MYCHJ	NE	NE
Uncharacterized protein	MHP7448_0277	Q4A888_MYCH7	ND	ND	ND	ND
Uncharacterized protein	MHP7448_0022	Q4A8Z0_MYCH7	ND	ND	NE	NE
Uncharacterized protein	MHP7448_0088	Q4A8S4_MYCH7	ND	ND	NE	NE
Uncharacterized protein	MHP7448_0445	Q4A7S7_MYCH7	ND	ND	NE	NE
Uncharacterized protein	NE	NE	NE	NE	MFC_00065	N9QZE9_MYCFL
Uncharacterized protein	ND	ND	NE	NE	MFC_00069	N9S8I8_MYCFL
Uncharacterized protein	ND	ND	ND	ND	MFC_00082	N9S8K0_MYCFL
Uncharacterized protein	ND	ND	ND	ND	MFC_00169	N9SHU9_MYCFL
Uncharacterized protein	ND	ND	ND	ND	MFC_00318	N9SJ53_MYCFL
Uncharacterized protein	ND	ND	ND	ND	MFC_00551	N9SIG9_MYCFL
Uncharacterized protein	NE	NE	NE	NE	MFC_00579	N9QZA1_MYCFL
Uncharacterized protein	ND	ND	ND	ND	MFC_00708	N9S9H8_MYCFL
Uncharacterized protein	ND	ND	ND	ND	MFC_00813	N9S8C9_MYCFL
Uncharacterized protein	ND	ND	ND	ND	MFC_00865	N9S860_MYCFL
Uncharacterized protein	ND	ND	ND	ND	MFC_00996	N9QZL4_MYCFL
Uncharacterized protein	NE	NE	NE	NE	MFC_01055	N9SJG8_MYCFL
Uncharacterized protein	ND	ND	ND	ND	MFC_01086	N9QYV8_MYCFL
Uncharacterized protein	NE	NE	NE	NE	MFC_01107	N9SIN3_MYCFL
Uncharacterized protein	NE	NE	ND	ND	MFC_01227	N9QZC7_MYCFL
Uncharacterized protein	NE	NE	ND	ND	MFC_01252	N9SHD0_MYCFL
Uncharacterized protein	ND	ND	ND	ND	MFC_01278	N9SI01_MYCFL
Uncharacterized protein	NE	NE	NE	NE	MFC_01290	N9QYA2_MYCFL
Uncharacterized protein	ND	ND	ND	ND	MFC_01303	N9S885_MYCFL
Uncharacterized protein	ND	ND	ND	ND	MFC_01353	N9S986_MYCFL
Uracil phosphoribosyltransferase	MHP7448_0526	Q4A7J7_MYCH7	MHJ_0527	Q4A9F8_MYCHJ	MFC_00527	N9SJ08_MYCFL
Uridylate kinase	MHP7448_0535	PYRH_MYCH7	MHJ_0536	PYRH_MYCHJ	MFC_00542	N9SJ02_MYCFL
UvrABC system protein A	MHP7448_0091	Q4A8S1_MYCH7	MHJ_0088	Q4AAN9_MYCHJ	MFC_00504	N9QZ33_MYCFL
UvrABC system protein B	MHP7448_0648	Q4A779_MYCH7	MHJ_0648	Q4A940_MYCHJ	MFC_00899	N9QY86_MYCFL
Valine-tRNA ligase	MHP7448_0672	SYV_MYCH7	ND	ND	MFC_00820	N9SJF8_MYCFL
XAA-PRO aminopeptidase	MHP7448_0659	Q4A768_MYCH7	MHJ_0659	Q4A929_MYCHJ	MFC_01067	N9SIW6_MYCFL
Xylose ABC transporter ATP-binding protein	MHP7448_0514	Q4A7K9_MYCH7	MHJ_0512	Q4A9H3_MYCHJ	MFC_00035	N9QZ87_MYCFL
(1) ND means ortholog not detected, despite its presence in the corresponding genome
(2) NE means ortholog do not exist in the corresponding genome

## Sheet: Suppl. Table 3C
Supplementary Table 3C: Qualitative comparative analyses of ortholog proteins identified by LC-MS/MS in M. hyopneumoniae 7448, M. hyopneumoniae J, and M. flocculare SuPE samples. Color codes for qualitative comparisons are as follows. Orange, for proteins exclusively detected in M. hyopneumoniae 7448 samples; green, for proteins exclusively detected in M. hyopneumoniae J samples; blue, for protei…
Protein name	M. hyopneumonaie 7448		M. hyopneumonaie J		M. flocculare
	NCBI acession numbers(1,2)	UniProt acession numbers(1,2)	NCBI acession numbers(1,2)	UniProt acession numbers(1,2)	NCBI acession numbers(1,2)	UniProt acession numbers(1,2)
1-acyl-sn-glycerol-3-phosphate acyltransferase	MHP7448_0631	Q4A796_MYCH7	MHJ_0632	Q4A956_MYCHJ	ND	ND
2,3-bisphosphoglycerate-independent phosphoglycerate mutase	MHP7448_0595	GPMI_MYCH7	MHJ_0595	GPMI_MYCHJ	ND	ND
30S ribosomal protein S11	MHP7448_0169	RS11_MYCH7	MHJ_0165	RS11_MYCHJ	ND	ND
30S ribosomal protein S13	ND	ND	MHJ_0166	RS13_MYCHJ	MFC_01344	N9SIH0_MYCFL
30S ribosomal protein S15	MHP7448_0103	RS15_MYCH7	MHJ_0100	RS15_MYCHJ	ND	ND
30S ribosomal protein S16	ND	ND	MHJ_0278	RS16_MYCHJ	ND	ND
30S ribosomal protein S2	MHP7448_0055	RS2_MYCH7	MHJ_0051	RS2_MYCHJ	MFC_01138	N9QYH3_MYCFL
30S ribosomal protein S20	ND	ND	MHJ_0237	RS20_MYCHJ	ND	ND
30S ribosomal protein S3	MHP7448_0188	RS3_MYCH7	MHJ_0184	RS3_MYCHJ	MFC_00225	N9QYU5_MYCFL
30S ribosomal protein S4	MHP7448_0576	RS4_MYCH7	MHJ_0577	RS4_MYCHJ	ND	ND
30S ribosomal protein S5	MHP7448_0177	RS5_MYCH7	MHJ_0173	RS5_MYCHJ	ND	ND
30S ribosomal protein S6	ND	ND	MHJ_0287	RS6_MYCHJ	MFC_01351	N9QZB9_MYCFL
30S ribosomal protein S7	MHP7448_0076	RS7_MYCH7	MHJ_0072	RS7_MYCHJ	MFC_01180	N9S8H8_MYCFL
30S ribosomal protein S8	ND	ND	MHJ_0176	RS8_MYCHJ	MFC_01471	N9SII1_MYCFL
30S ribosomal protein S9	MHP7448_0650	RS9_MYCH7	MHJ_0650	RS9_MYCHJ	ND	ND
3-hexulose-6-phosphate synthase	MHP7448_0438	Q4A7T3_MYCH7	MHJ_0436	Q4A9P9_MYCHJ	ND	ND
46 kDa surface antigen (p46)	MHP7448_0513	Q4A7L0_MYCH7	MHJ_0511	P46_MYCHJ	MFC_00037	N9SJ21_MYCFL
50S ribosomal protein L1	MHP7448_0459	RL1_MYCH7	MHJ_0456	RL1_MYCHJ	MFC_00835	N9SJ43_MYCFL
50S ribosomal protein L10	MHP7448_0619	RL10_MYCH7	MHJ_0620	RL10_MYCHJ	MFC_01339	N9SIV3_MYCFL
50S ribosomal protein L11	MHP7448_0460	Q4A7R2_MYCH7	MHJ_0457	Q4A9M8_MYCHJ	MFC_00837	N9S9D7_MYCFL
50S ribosomal protein L14	MHP7448_0184	RL14_MYCH7	MHJ_0180	RL14_MYCHJ	ND	ND
50S ribosomal protein L15	MHP7448_0176	RL15_MYCH7	MHJ_0172	RL15_MYCHJ	MFC_01469	N9S8S1_MYCFL
50S ribosomal protein L16	MHP7448_0187	RL16_MYCH7	MHJ_0183	RL16_MYCHJ	MFC_00223	N9SI05_MYCFL
50S ribosomal protein L17	ND	ND	MHJ_0163	RL17_MYCHJ	ND	ND
50S ribosomal protein L18	MHP7448_0178	RL18_MYCH7	MHJ_0174	RL18_MYCHJ	ND	ND
50S ribosomal protein L19	MHP7448_0284	RL19_MYCH7	MHJ_0276	RL19_MYCHJ	MFC_01442	N9QYL6_MYCFL
50S ribosomal protein L2	MHP7448_0191	RL2_MYCH7	MHJ_0187	RL2_MYCHJ	MFC_00235	N9S8T7_MYCFL
50S ribosomal protein L22	MHP7448_0189	RL22_MYCH7	MHJ_0185	RL22_MYCHJ	ND	ND
50S ribosomal protein L23	ND	ND	MHJ_0188	RL23_MYCHJ	ND	ND
50S ribosomal protein L24	MHP7448_0183	RL24_MYCH7	MHJ_0179	RL24_MYCHJ	ND	ND
50S ribosomal protein L27	MHP7448_0132	Q4A8N2_MYCH7	MHJ_0128	Q4AAK1_MYCHJ	ND	ND
50S ribosomal protein L29	MHP7448_0186	Q4A8H9_MYCH7	MHJ_0182	Q4AAE8_MYCHJ	ND	ND
50S ribosomal protein L3	MHP7448_0194	RL3_MYCH7	MHJ_0190	RL3_MYCHJ	ND	ND
50S ribosomal protein L31	ND	ND	MHJ_0453	Q4A9N2_MYCHJ	ND	ND
50S ribosomal protein L4	MHP7448_0193	RL4_MYCH7	MHJ_0189	RL4_MYCHJ	MFC_00237	N9QYV0_MYCFL
50S ribosomal protein L5	MHP7448_0182	RL5_MYCH7	MHJ_0178	RL5_MYCHJ	MFC_00221	N9SHZ8_MYCFL
50S ribosomal protein L6	MHP7448_0179	Q4A8I6_MYCH7	MHJ_0175	Q4AAF5_MYCHJ	MFC_00220	N9QYQ4_MYCFL
50S ribosomal protein L7/L12	MHP7448_0618	RL7_MYCH7	MHJ_0619	RL7_MYCHJ	ND	ND
50S ribosomal protein L9	ND	ND	MHJ_0645	RL9_MYCHJ	ND	ND
5-dehydro-2-deoxygluconokinase	MHP7448_0226	IOLC_MYCH7	MHJ_0220	IOLC_MYCHJ	NE	NE
5'-nucleotidase	MHP7448_0630	Q4A797_MYCH7	MHJ_0631	Q4A957_MYCHJ	MFC_00947	N9SHH1_MYCFL
ABC transport ATP-binding protein	ND	ND	MHJ_0375	Q4A9V8_MYCHJ	ND	ND
ABC transporter ATP-binding protein	MHP7448_0024	Q4A8Y8_MYCH7	NE	NE	NE	NE
ABC transporter ATP-binding protein	MHP7448_0383	Q4A7Y5_MYCH7	MHJ_0379	Q4A9V4_MYCHJ	ND	ND
ABC transporter ATP-binding protein	MHP7448_0019	Q4A8Z3_MYCH7	MHJ_0018	Q4AAT1_MYCHJ	NE	NE
ABC transporter ATP-binding protein	MHP7448_0021	Q4A8Z1_MYCH7	MHJ_0020	Q4AAS9_MYCHJ	NE	NE
ABC transporter ATP-binding protein	MHP7448_0305	Q4A861_MYCH7	MHJ_0297	Q4AA34_MYCHJ	NE	NE
ABC transporter ATP-binding protein	MHP7448_0306	Q4A860_MYCH7	MHJ_0298	Q4AA33_MYCHJ	NE	NE
ABC transporter ATP-binding protein	MHP7448_0340	Q4A827_MYCH7	MHJ_0333	Q4A9Z9_MYCHJ	NE	NE
ABC transporter ATP-binding protein	MHP7448_0452	Q4A7S0_MYCH7	MHJ_0449	Q4A9N6_MYCHJ	MFC_00322	N9QZG5_MYCFL
ABC transporter ATP-binding protein	MHP7448_0314	Q4A852_MYCH7	MHJ_0306	Q4AA25_MYCHJ	MFC_01070	N9S9P0_MYCFL
ABC transporter ATP-binding protein	MHP7448_0315	Q4A851_MYCH7	MHJ_0307	Q4AA24_MYCHJ	MFC_01072	N9SIX0_MYCFL
ABC transporter ATP-binding protein	ND	ND	MHJ_0206	Q4AAC4_MYCHJ	ND	ND
ABC transporter ATP-binding-Pr1-like protein	ND	ND	ND	ND	MFC_00952	N9SI46_MYCFL
ABC transporter permease protein	MHP7448_0453	Q4A7R9_MYCH7	MHJ_0450	Q4A9N5_MYCHJ	MFC_00324	N9SIK9_MYCFL
ABC transporter permease protein	MHP7448_0369	Q4A7Z9_MYCH7	MHJ_0365	Q4A9W8_MYCHJ	MFC_00727	N9SIX7_MYCFL
ABC transporter protein	MHP7448_0606	Q4A7C0_MYCH7	MHJ_0608	Q4A979_MYCHJ	MFC_00385	N9QZ35_MYCFL
ABC transporter xylose-binding lipoprotein	MHP7448_0604	Q4A7C2_MYCH7	MHJ_0606	Q4A981_MYCHJ	MFC_00388	N9S919_MYCFL
Acetate kinase	MHP7448_0508	Q4A7L5_MYCH7	MHJ_0505	Q4A9I0_MYCHJ	MFC_00041	N9SII8_MYCFL
Acyl carrier protein phosphodiesterase	MHP7448_0454	Q4A7R8_MYCH7	MHJ_0451	Q4A9N4_MYCHJ	ND	ND
Adenine phosphoribosyltransferase	MHP7448_0114	APT_MYCH7	MHJ_0110	APT_MYCHJ	MFC_00591	N9SIZ0_MYCFL
Adenylate kinase	MHP7448_0174	KAD_MYCH7	MHJ_0170	KAD_MYCHJ	ND	ND
Adhesin like-protein P146	MHP7448_0663	Q4A764_MYCH7	MHJ_0663	Q4A925_MYCHJ	MFC_01050	N9QZM5_MYCFL
Alanine-tRNA ligase	MHP7448_0201	SYA_MYCH7	MHJ_0197	SYA_MYCHJ	ND	ND
Amino acid permease	MHP7448_0357	Q4A811_MYCH7	MHJ_0353	Q4A9Y0_MYCHJ	ND	ND
Aminopeptidase	MHP7448_0129	Q4A8N5_MYCH7	MHJ_0125	Q4AAK4_MYCHJ	MFC_00123	N9S8M3_MYCFL
Arginine-tRNA ligase	MHP7448_0012	SYR_MYCH7	MHJ_0012	SYR_MYCHJ	MFC_00961	N9QZP5_MYCFL
Asparagine-tRNA ligase	MHP7448_0401	SYN_MYCH7	MHJ_0414	SYN_MYCHJ	MFC_00110	N9SHR1_MYCFL
Aspartate-tRNA ligase	MHP7448_0243	Q4A8C2_MYCH7	MHJ_0235	Q4AA95_MYCHJ	MFC_00685	N9QZG4_MYCFL
Aspartyl/glutamyl-tRNA amidotransferase subunit B	MHP7448_0029	Q4A8Y3_MYCH7	MHJ_0025	Q4AAS4_MYCHJ	ND	ND
ATP synthase alpha chain	MHP7448_0479	Q4A7P4_MYCH7	MHJ_0476	Q4A9K9_MYCHJ	MFC_00451	N9S866_MYCFL
ATP synthase beta chain	NE	NE	MHJ_0475	Q4A9L0_MYCHJ	MFC_00449	N9SHB8_MYCFL
ATP synthase gamma chain	MHP7448_0052	Q4A8W0_MYCH7	MHJ_0048	Q4AAV8_MYCHJ	MFC_01131	N9SI74_MYCFL
ATP synthase subunit alpha	MHP7448_0051	ATPA_MYCH7	MHJ_0047	ATPA_MYCHJ	MFC_01130	N9QYD1_MYCFL
ATP synthase subunit b	MHP7448_0049	ATPF_MYCH7	MHJ_0045	ATPF_MYCHJ	ND	ND
ATP synthase subunit beta	MHP7448_0053	ATPB_MYCH7	MHJ_0049	ATPB_MYCHJ	MFC_01135	N9S8F6_MYCFL
ATP-dependent 6-phosphofructokinase	MHP7448_0111	PFKA_MYCH7	MHJ_0107	PFKA_MYCHJ	ND	ND
ATP-dependent helicase PcrA	MHP7448_0403	Q4A7W7_MYCH7	MHJ_0416	Q4A9R9_MYCHJ	MFC_00093	N9SIC1_MYCFL
ATP-dependent protease binding protein	MHP7448_0101	Q4A8R1_MYCH7	MHJ_0098	Q4AAM9_MYCHJ	MFC_00479	N9QZ46_MYCFL
ATP-dependent zinc metalloprotease FtsH	MHP7448_0206	Q4A8F9_MYCH7	MHJ_0202	Q4AAC8_MYCHJ	MFC_00257	N9SI27_MYCFL
Bacterial nucleoid DNA-binding protein	MHP7448_0071	Q4A8U1_MYCH7	MHJ_0067	Q4AAR0_MYCHJ	MFC_01381	N9S8H4_MYCFL
Cardiolipin synthetase	ND	ND	ND	ND	MFC_01110	N9S8E1_MYCFL
Cation-transporting P-type ATPase	ND	ND	MHJ_0260	Q4AA70_MYCHJ	MFC_00636	N9SIS7_MYCFL
Chaperone protein DnaJ	MHP7448_0068	Q4A8U4_MYCH7	MHJ_0064	Q4AAR3_MYCHJ	MFC_01169	N9QYI8_MYCFL
Chaperone protein DnaK (Heat shock 70 kDa protein)	MHP7448_0067	DNAK_MYCH7	MHJ_0063	DNAK_MYCHJ	MFC_01167	N9SHM2_MYCFL
Chromosomal replication initiator protein DnaA	ND	ND	MHJ_0001	Q4AAU8_MYCHJ	MFC_00989	N9SJF3_MYCFL
Chromosome partition protein Smc	MHP7448_0657	Q4A770_MYCH7	MHJ_0657	Q4A931_MYCHJ	ND	ND
CTP synthase	ND	ND	MHJ_0272	Q4AA58_MYCHJ	ND	ND
Cytidine deaminase	MHP7448_0157	Q4A8K8_MYCH7	MHJ_0153	Q4AAH7_MYCHJ	ND	ND
Cytidylate kinase	ND	ND	MHJ_0065	KCY_MYCHJ	ND	ND
Deoxyribose-phosphate aldolase	MHP7448_0527	DEOC_MYCH7	MHJ_0528	DEOC_MYCHJ	ND	ND
DHH family phosphoesterase	MHP7448_0006	Q4A906_MYCH7	MHJ_0006	Q4AAU3_MYCHJ	ND	ND
Diadenylate cyclase	MHP7448_0488	Q4A7N5_MYCH7	MHJ_0485	Q4A9K0_MYCHJ	MFC_00857	N9QY75_MYCFL
Dihydrolipoamide acetyltransferase	MHP7448_0506	Q4A7L7_MYCH7	MHJ_0503	Q4A9I2_MYCHJ	MFC_00043	N9QZ91_MYCFL
Dihydrolipoamide dehydrogenase	MHP7448_0571	Q4A7F5_MYCH7	MHJ_0572	Q4A9B5_MYCHJ	ND	ND
Dihydrolipoyl dehydrogenase	MHP7448_0507	Q4A7L6_MYCH7	MHJ_0504	Q4A9I1_MYCHJ	MFC_00042	N9QZE1_MYCFL
DNA ligase	MHP7448_0266	DNLJ_MYCH7	MHJ_0258	DNLJ_MYCHJ	ND	ND
DNA polymerase III delta subunit	ND	ND	MHJ_0252	Q4AA78_MYCHJ	ND	ND
DNA polymerase III subunit beta	MHP7448_0002	Q4A910_MYCH7	MHJ_0002	Q4AAU7_MYCHJ	MFC_00986	N9QZL1_MYCFL
DNA polymerase III subunit gamma/tau	MHP7448_0256	Q4A8A9_MYCH7	MHJ_0248	Q4AA82_MYCHJ	ND	ND
DNA topoisomerase	MHP7448_0109	Q4A8Q5_MYCH7	MHJ_0106	Q4AAM3_MYCHJ	ND	ND
DNA topoisomerase	MHP7448_0033	Q4A8X9_MYCH7	MHJ_0029	Q4AAS0_MYCHJ	ND	ND
DNA topoisomerase	ND	ND	MHJ_0529	Q4A9F6_MYCHJ	ND	ND
DNA topoisomerase	ND	ND	MHJ_0030	Q4AAR9_MYCHJ	ND	ND
DNA topoisomerase 1	ND	ND	MHJ_0275	Q4AA55_MYCHJ	ND	ND
DNA-directed DNA polymerase	ND	ND	ND	ND	MFC_00415	N9QYX8_MYCFL
DNA-directed RNA polymerase sigma factor	ND	ND	MHJ_0056	Q4AAX6_MYCHJ	ND	ND
DNA-directed RNA polymerase subunit alpha	MHP7448_0168	RPOA_MYCH7	MHJ_0164	RPOA_MYCHJ	MFC_00207	N9QYS7_MYCFL
DNA-directed RNA polymerase subunit beta	MHP7448_0616	RPOC_MYCH7	MHJ_0617	RPOC_MYCHJ	MFC_00351	N9QZ49_MYCFL
DNA-directed RNA polymerase subunit beta	MHP7448_0617	RPOB_MYCH7	MHJ_0618	RPOB_MYCHJ	MFC_00353	N9SIC3_MYCFL
Elongation factor 4	ND	ND	MHJ_0069	LEPA_MYCHJ	ND	ND
Elongation factor G	MHP7448_0075	EFG_MYCH7	MHJ_0071	EFG_MYCHJ	MFC_01178	N9SI99_MYCFL
Elongation factor P	ND	ND	MHJ_0425	EFP_MYCHJ	ND	ND
Elongation factor Ts	MHP7448_0056	EFTS_MYCH7	MHJ_0052	EFTS_MYCHJ	MFC_01140	N9QYD6_MYCFL
Elongation factor Tu	MHP7448_0523	EFTU_MYCH7	MHJ_0524	EFTU_MYCHJ	MFC_00524	N9QZC9_MYCFL
Energy-coupling factor transporter ATP-binding protein EcfA1	MHP7448_0263	ECFA1_MYCH7	MHJ_0255	ECFA1_MYCHJ	ND	ND
Energy-coupling factor transporter ATP-binding protein EcfA2	MHP7448_0264	ECFA2_MYCH7	MHJ_0256	ECFA2_MYCHJ	MFC_00644	N9QZM7_MYCFL
Enolase	MHP7448_0250	ENO_MYCH7	MHJ_0242	ENO_MYCHJ	MFC_00673	N9SJB4_MYCFL
FMN-dependent NADH-azoreductase	MHP7448_0455	AZOR_MYCH7	MHJ_0452	AZOR_MYCHJ	ND	ND
Formamidopyrimidine-DNA glycosylase	ND	ND	MHJ_0579	Q4A9A8_MYCHJ	ND	ND
Fructose-bisphosphate aldolase	MHP7448_0014	Q4A8Z8_MYCH7	MHJ_0014	Q4AAT5_MYCHJ	ND	ND
Glucokinase	MHP7448_0517	Q4A7K6_MYCH7	MHJ_0515	Q4A9H0_MYCHJ	ND	ND
Glutamate-tRNA ligase	ND	ND	MHJ_0137	SYE_MYCHJ	ND	ND
Glyceraldehyde-3-phosphate dehydrogenase	MHP7448_0035	Q4A8X7_MYCH7	MHJ_0031	Q4AAR8_MYCHJ	MFC_00829	N9QYF2_MYCFL
Glycerol kinase	ND	ND	MHJ_0355	Q4A9X8_MYCHJ	ND	ND
Glycerol-3-phosphate dehydrogenase	ND	ND	MHJ_0588	Q4A999_MYCHJ	NE	NE
Glycine cleavage system H protein	MHP7448_0312	Q4A854_MYCH7	MHJ_0304	Q4AA27_MYCHJ	NE	NE
GTPase Era	ND	ND	MHJ_0152	Q4AAH8_MYCHJ	ND	ND
GTPase Obg	ND	ND	MHJ_0037	OBG_MYCHJ	ND	ND
Guanylate kinase	ND	ND	MHJ_0149	KGUA_MYCHJ	ND	ND
Haemolysin	ND	ND	MHJ_0159	Q4AAH1_MYCHJ	ND	ND
Heat-inducible transcription repressor HrcA	MHP7448_0010	HRCA_MYCH7	MHJ_0010	HRCA_MYCHJ	ND	ND
Hemolysin C	MHP7448_0643	Q4A784_MYCH7	MHJ_0643	Q4A945_MYCHJ	MFC_00917	N9SI32_MYCFL
Hexosephosphate transport protein	MHP7448_0136	Q4A8M9_MYCH7	MHJ_0132	Y132_MYCHJ	ND	ND
Hexulose-6-phosphate isomerase	MHP7448_0437	Q4A7T4_MYCH7	ND	ND	ND	ND
Histidine-tRNA ligase	ND	ND	MHJ_0234	SYH_MYCHJ	ND	ND
Hydrolase of the HAD family	MHP7448_0208	Q4A8F7_MYCH7	MHJ_0204	Q4AAC6_MYCHJ	ND	ND
Hypoxanthine phosphoribosyltransferase	MHP7448_0262	Q4A8A3_MYCH7	MHJ_0254	Q4AA76_MYCHJ	MFC_00653	N9S9J9_MYCFL
Inorganic pyrophosphatase	ND	ND	MHJ_0605	Q4A982_MYCHJ	ND	ND
Isoleucine-tRNA ligase	ND	ND	MHJ_0028	SYI_MYCHJ	ND	ND
Leucine-tRNA ligase	ND	ND	MHJ_0647	Q4A941_MYCHJ	ND	ND
Leucyl aminopeptidase	MHP7448_0464	Q4A7Q8_MYCH7	MHJ_0461	Q4A9M4_MYCHJ	MFC_01294	N9QY67_MYCFL
Lipoate-protein ligase	MHP7448_0310	Q4A856_MYCH7	ND	ND	NE	NE
Lipoprotein	MHP7448_0333	Q4A834_MYCH7	MHJ_0324	Q4AA08_MYCHJ	NE	NE
Lipoprotein	MHP7448_0366	Q4A802_MYCH7	MHJ_0362	Q4A9X1_MYCHJ	NE	NE
Lipoprotein	MHP7448_0505	Q4A7L8_MYCH7	MHJ_0502	Q4A9I3_MYCHJ	MFC_00046	N9QZE4_MYCFL
Lipoprotein	MHP7448_0217	Q4A8E8_MYCH7	MHJ_0213	Q4AAB7_MYCHJ	MFC_00291	N9SI47_MYCFL
Lipoprotein	MHP7448_0367	Q4A801_MYCH7	MHJ_0363	Q4A9X0_MYCHJ	MFC_00724	N9SJI2_MYCFL
Lipoprotein	MHP7448_0368	Q4A800_MYCH7	MHJ_0364	Q4A9W9_MYCHJ	MFC_00726	N9S9P7_MYCFL
Lipoprotein	MHP7448_0378	Q4A7Z0_MYCH7	MHJ_0374	Q4A9V9_MYCHJ	MFC_00751	N9S9Q7_MYCFL
L-lactate dehydrogenase (Immunogenic protein p36)	MHP7448_0137	LDH_MYCH7	MHJ_0133	LDH_MYCHJ	ND	ND
Lon protease (ATP-dependent protease La)	MHP7448_0524	Q4A7J9_MYCH7	MHJ_0525	Q4A9G0_MYCHJ	MFC_00525	N9SIH9_MYCFL
Lppt protein	MHP7448_0372	Q4A7Z6_MYCH7	MHJ_0368	Q4A9W5_MYCHJ	MFC_00739	N9SJI7_MYCFL
Lysine-tRNA ligase	MHP7448_0207	SYK_MYCH7	MHJ_0203	SYK_MYCHJ	ND	ND
Magnesium transporter MgtE	MHP7448_0487	Q4A7N6_MYCH7	MHJ_0484	Q4A9K1_MYCHJ	MFC_00861	N9QY39_MYCFL
Mannose-6-phosphate isomerase	MHP7448_0494	Q4A7M9_MYCH7	MHJ_0491	Q4A9J4_MYCHJ	ND	ND
Methylmalonate-semialdehyde dehydrogenase	MHP7448_0225	Q4A8E0_MYCH7	MHJ_0219	Q4AAB1_MYCHJ	NE	NE
Myo-inositol 2-dehydrogenase	MHP7448_0235	Q4A8D0_MYCH7	ND	ND	NE	NE
Myo-inositol 2-dehydrogenase	MHP7448_0228	Q4A8D7_MYCH7	MHJ_0222	Q4AAA8_MYCHJ	NE	NE
Myo-inositol catabolism protein	MHP7448_0229	Q4A8D6_MYCH7	MHJ_0223	Q4AAA7_MYCHJ	NE	NE
NADH oxidase	MHP7448_0082	Q4A8T0_MYCH7	MHJ_0078	Q4AAP9_MYCHJ	MFC_01194	N9S8I4_MYCFL
Nicotinate phosphoribosyltransferase	ND	ND	ND	ND	MFC_00016	N9QZJ3_MYCFL
Oligoendopeptidase F	MHP7448_0521	Q4A7K2_MYCH7	MHJ_0522	Q4A9G3_MYCHJ	MFC_00021	N9S9A7_MYCFL
Oligopeptide ABC transporter ATP binding protein	MHP7448_0502	Q4A7M1_MYCH7	MHJ_0499	Q4A9I6_MYCHJ	MFC_00061	N9S9C5_MYCFL
Oligopeptide ABC transporter ATP-binding protein	MHP7448_0214	Q4A8F1_MYCH7	MHJ_0210	Q4AAC0_MYCHJ	ND	ND
Oligopeptide ABC transporter ATP-binding protein	MHP7448_0501	Q4A7M2_MYCH7	MHJ_0498	Q4A9I7_MYCHJ	MFC_00063	N9SIJ5_MYCFL
Oligopeptide ABC transporter ATP-binding protein	MHP7448_0215	Q4A8F0_MYCH7	MHJ_0211	Q4AAB9_MYCHJ	MFC_00285	N9SIN0_MYCFL
Oligopeptide ABC transporter system permease	MHP7448_0212	Q4A8F3_MYCH7	MHJ_0208	Q4AAC2_MYCHJ	ND	ND
Oligopeptide transport system permease protein	MHP7448_0503	Q4A7M0_MYCH7	MHJ_0500	Q4A9I5_MYCHJ	ND	ND
Oligopeptide transport system permease protein	ND	ND	MHJ_0209	Q4AAC1_MYCHJ	ND	ND
Outer membrane protein-P95	MHP7448_0099	Q4A8R3_MYCH7	MHJ_0096	Q4AAN1_MYCHJ	MFC_00492	N9SIF1_MYCFL
p102-like protein	MHP7448_0271	Q4A894_MYCH7	MHJ_0263	Q4AA67_MYCHJ	MFC_00623	N9SJC9_MYCFL
p37-like ABC transporter substrate-binding lipoprotein	MHP7448_0360	Q4A808_MYCH7	MHJ_0356	Q4A9X7_MYCHJ	ND	ND
p60-like lipoprotein	MHP7448_0353	Q4A815_MYCH7	MHJ_0348	Q4A9Y5_MYCHJ	MFC_01236	N9SJ62_MYCFL
p76 membrane protein	NE	NE	NE	NE	MFC_00844	N9SHA5_MYCFL
p76 membrane protein	MHP7448_0497	Q4A7M6_MYCH7	MHJ_0494	Q4A9J1_MYCHJ	NE	NE
p97-like protein	MHP7448_0272	Q4A893_MYCH7	MHJ_0264	Q4AA66_MYCHJ	MFC_00620	N9S9K7_MYCFL
Peptide chain release factor 1	ND	ND	MHJ_0135	RF1_MYCHJ	ND	ND
Periplasmic sugar-binding protein	MHP7448_0234	Q4A8D1_MYCH7	MHJ_0227	Q4AAA3_MYCHJ	NE	NE
Phenylalanine-tRNA ligase alpha subunit	MHP7448_0273	Q4A892_MYCH7	MHJ_0265	Q4AA65_MYCHJ	ND	ND
Phenylalanine-tRNA ligase beta subunit	MHP7448_0274	SYFB_MYCH7	MHJ_0266	SYFB_MYCHJ	MFC_00616	N9QZN6_MYCFL
Phosphate acetyltransferase	MHP7448_0509	Q4A7L4_MYCH7	MHJ_0506	Q4A9H9_MYCHJ	MFC_00039	N9S9B6_MYCFL
Phosphocarrier protein HPr	MHP7448_0609	Q4A7B7_MYCH7	ND	ND	ND	ND
Phosphoenolpyruvate-protein phosphotransferase	MHP7448_0472	Q4A7Q0_MYCH7	MHJ_0469	Q4A9L6_MYCHJ	ND	ND
Phosphoglycerate kinase	MHP7448_0490	Q4A7N3_MYCH7	MHJ_0487	Q4A9J8_MYCHJ	MFC_00853	N9S856_MYCFL
Phosphopentomutase	MHP7448_0161	Q4A8K4_MYCH7	MHJ_0157	Q4AAH3_MYCHJ	ND	ND
Potassium uptake protein	MHP7448_0545	Q4A7H8_MYCH7	MHJ_0548	Q4A9D7_MYCHJ	ND	ND
Probable endonuclease 4	MHP7448_0062	END4_MYCH7	ND	ND	ND	ND
Probable nicotinate-nucleotide adenylyltransferase	ND	ND	ND	ND	MFC_00438	N9SHY4_MYCFL
Proline-tRNA ligase	MHP7448_0385	SYP_MYCH7	MHJ_0381	SYP_MYCHJ	MFC_00785	N9QZQ7_MYCFL
Prolipoprotein diacylglyceryl transferase	MHP7448_0097	Q4A8R5_MYCH7	MHJ_0094	Q4AAN3_MYCHJ	MFC_00497	N9SIY1_MYCFL
Prolipoprotein p65	MHP7448_0656	Q4A771_MYCH7	MHJ_0656	Q4A932_MYCHJ	MFC_00871	N9S895_MYCFL
Protein GrpE (HSP-70 cofactor)	MHP7448_0011	Q4A901_MYCH7	MHJ_0011	Q4AAT8_MYCHJ	MFC_00967	N9QZK0_MYCFL
Protein P102-copy 1	MHP7448_0199	Q4A8G6_MYCH7	MHJ_0195	Q4AAD5_MYCHJ	MFC_00475	N9QZ51_MYCFL
Protein P102-copy 2	MHP7448_0107	Q4A8Q7_MYCH7	MHJ_0104	Q4AAM5_MYCHJ	NE	NE
Protein P97-copy 1	MHP7448_0198	Q4A8G7_MYCH7	MHJ_0194	Q4AAD6_MYCHJ	NE	NE
Protein P97-copy 2	MHP7448_0108	Q4A8Q6_MYCH7	MHJ_0105	Q4AAM4_MYCHJ	MFC_00472	N9SIY7_MYCFL
Protein RecA	ND	ND	MHJ_0035	RECA_MYCHJ	ND	ND
Protein translocase subunit SecA	MHP7448_0086	SECA_MYCH7	MHJ_0082	SECA_MYCHJ	MFC_01201	N9QYG6_MYCFL
Protein-export membrane protein	MHP7448_0241	Q4A8C4_MYCH7	MHJ_0233	Q4AA97_MYCHJ	MFC_00687	N9SIQ4_MYCFL
PTS system ascorbate-specific transporter subunit IIC	MHP7448_0376	Q4A7Z2_MYCH7	MHJ_0372	Q4A9W1_MYCHJ	MFC_00747	N9QZP8_MYCFL
PTS system enzyme IIB component	MHP7448_0375	Q4A7Z3_MYCH7	MHJ_0371	Q4A9W2_MYCHJ	ND	ND
PTS system fructose-specific IIABC component	NE	NE	NE	NE	MFC_00267	N9SI34_MYCFL
PTS system glucose-specific enzyme IIB component	ND	ND	ND	ND	MFC_01330	N9SI98_MYCFL
PTS system, fructose-specific IIABC component	MHP7448_0492	Q4A7N1_MYCH7	MHJ_0489	Q4A9J6_MYCHJ	NE	NE
PTS system, glucose-specific IIABC component	MHP7448_0610	Q4A7B6_MYCH7	ND	ND	MFC_00374	N9SIB6_MYCFL
PTS system, IIA component	MHP7448_0374	Q4A7Z4_MYCH7	MHJ_0370	Q4A9W3_MYCHJ	MFC_01349	N9SIX9_MYCFL
PTS system, lichenan-specific IIA component	ND	ND	MHJ_0036	Q4AAV5_MYCHJ	ND	ND
Pullulanase	MHP7448_0587	Q4A7D9_MYCH7	MHJ_0587	Q4A9A0_MYCHJ	ND	ND
Purine-nucleoside phosphorylase	MHP7448_0084	Q4A8S8_MYCH7	MHJ_0080	Q4AAP7_MYCHJ	MFC_01198	N9QYK6_MYCFL
Putative ABC transporter atp-binding protein	ND	ND	ND	ND	MFC_01322	N9QY72_MYCFL
Putative ABC transporter ATP-binding-Pr2-like protein	ND	ND	NE	NE	MFC_01042	N9S9N2_MYCFL
Putative ABC transporter ATP-binding-Pr2-like protein	MHP7448_0628	Q4A799_MYCH7	MHJ_0629	Q4A959_MYCHJ	ND	ND
Putative ATP binding protein	MHP7448_0592	Q4A7D4_MYCH7	MHJ_0592	Q4A995_MYCHJ	ND	ND
Putative lipoprotein	MHP7448_0621	Q4A7A5_MYCH7	MHJ_0622	Q4A965_MYCHJ	MFC_00345	N9S946_MYCFL
Putative MgpA-like protein	MHP7448_0005	Q4A907_MYCH7	ND	ND	ND	ND
Putative p216 surface protein	MHP7448_0496	Q4A7M7_MYCH7	MHJ_0493	Q4A9J2_MYCHJ	MFC_00848	N9QY71_MYCFL
Putative ribose ABC transporter	MHP7448_0233	Q4A8D2_MYCH7	MHJ_0226	Q4AAA4_MYCHJ	NE	NE
Putative type III restriction-modification system: methylase	NE	NE	MHJ_0383	Q4A9V1_MYCHJ	ND	ND
Pyruvate dehydrogenase	MHP7448_0116	Q4A8P8_MYCH7	MHJ_0112	Q4AAL7_MYCHJ	MFC_00582	N9SIG0_MYCFL
Pyruvate dehydrogenase E1-alpha subunit	MHP7448_0115	Q4A8P9_MYCH7	MHJ_0111	Q4AAL8_MYCHJ	MFC_00585	N9S975_MYCFL
Pyruvate kinase	MHP7448_0126	Q4A8N8_MYCH7	MHJ_0122	Q4AAK7_MYCHJ	MFC_00119	N9QYN6_MYCFL
Replicative DNA helicase	ND	ND	MHJ_0644	Q4A944_MYCHJ	ND	ND
Ribonuclease	ND	ND	MHJ_0593	Q4A994_MYCHJ	ND	ND
Ribonuclease 3	MHP7448_0398	Q4A7X2_MYCH7	MHJ_0411	Q4A9S4_MYCHJ	ND	ND
Ribonuclease R	MHP7448_0037	Q4A8X5_MYCH7	MHJ_0033	Q4AAR6_MYCHJ	ND	ND
Ribonucleoside-diphosphate reductase	MHP7448_0221	Q4A8E4_MYCH7	MHJ_0215	Q4AAB5_MYCHJ	MFC_00116	N9SHR7_MYCFL
Ribonucleoside-diphosphate reductase beta chain	MHP7448_0223	Q4A8E2_MYCH7	MHJ_0217	Q4AAB3_MYCHJ	ND	ND
Ribose ABC transport ATP-binding protein	MHP7448_0231	Q4A8D4_MYCH7	MHJ_0225	Q4AAA5_MYCHJ	NE	NE
Ribose-phosphate pyrophosphokinase	MHP7448_0654	Q4A773_MYCH7	MHJ_0654	Q4A934_MYCHJ	MFC_00882	N9QYB6_MYCFL
Ribosomal RNA small subunit methyltransferase H	MHP7448_0392	RSMH_MYCH7	ND	ND	ND	ND
Ribosome recycling factor	MHP7448_0534	Q4A7I9_MYCH7	MHJ_0535	Q4A9F0_MYCHJ	MFC_00541	N9S994_MYCFL
Ribosome-binding ATPase YchF	ND	ND	MHJ_0284	Q4AA46_MYCHJ	ND	ND
S-adenosylmethionine synthetase	ND	ND	MHJ_0448	Q4A9N7_MYCHJ	ND	ND
Segregation and condensation protein B	MHP7448_0633	Q4A794_MYCH7	MHJ_0634	Q4A954_MYCHJ	ND	ND
Seryl-tRNA synthetase	MHP7448_0251	Q4A8B4_MYCH7	MHJ_0243	Q4AA87_MYCHJ	MFC_00669	N9S9J0_MYCFL
Signal recognition particle protein	MHP7448_0057	Q4A8V5_MYCH7	MHJ_0053	Q4AAW6_MYCHJ	ND	ND
Single-stranded DNA-binding protein	ND	ND	ND	ND	MFC_00313	N9QZH0_MYCFL
Spermidine/putrescine import ATP-binding protein PotA	MHP7448_0542	POTA_MYCH7	MHJ_0544	POTA_MYCHJ	MFC_00559	N9QZB2_MYCFL
Sugar ABC transporter ATP-binding protein	MHP7448_0605	Q4A7C1_MYCH7	MHJ_0607	Q4A980_MYCHJ	ND	ND
Sugar isomerase SgaE	MHP7448_0436	Q4A7T5_MYCH7	MHJ_0434	Q4A9Q1_MYCHJ	ND	ND
Thiol peroxidase	MHP7448_0096	Q4A8R6_MYCH7	MHJ_0093	Q4AAN4_MYCHJ	MFC_01362	N9QZ41_MYCFL
Thioredoxin	MHP7448_0384	Q4A7Y4_MYCH7	MHJ_0380	Q4A9V3_MYCHJ	ND	ND
Thioredoxin reductase	MHP7448_0098	Q4A8R4_MYCH7	MHJ_0095	Q4AAN2_MYCHJ	MFC_00495	N9S963_MYCFL
Threonine-tRNA ligase	MHP7448_0589	Q4A7D7_MYCH7	MHJ_0589	Q4A998_MYCHJ	ND	ND
Thymidine kinase	MHP7448_0608	KITH_MYCH7	MHJ_0610	KITH_MYCHJ	MFC_00381	N9SIU7_MYCFL
Thymidine phosphorylase	MHP7448_0083	Q4A8S9_MYCH7	MHJ_0079	Q4AAP8_MYCHJ	MFC_01196	N9SHP1_MYCFL
Transcription elongation factor GreA	MHP7448_0668	GREA_MYCH7	MHJ_0667	GREA_MYCHJ	MFC_01011	N9QZM0_MYCFL
Transcription termination/antitermination protein NusA	MHP7448_0586	Q4A7E0_MYCH7	MHJ_0586	Q4A9A1_MYCHJ	MFC_00410	N9S902_MYCFL
Transcription termination/antitermination protein NusG	MHP7448_0637	Q4A790_MYCH7	MHJ_0637	Q4A951_MYCHJ	ND	ND
Transcriptional regulator	MHP7448_0279	Q4A886_MYCH7	MHJ_0271	Q4AA59_MYCHJ	MFC_00598	N9QZP0_MYCFL
Transcriptional regulator MraZ	ND	ND	ND	ND	MFC_01423	N9QZD9_MYCFL
Transketolase	MHP7448_0428	Q4A7U3_MYCH7	MHJ_0426	Q4A9Q9_MYCHJ	MFC_00692	N9SJA2_MYCFL
Translation initiation factor IF-1	MHP7448_0172	IF1_MYCH7	ND	ND	ND	ND
Translation initiation factor IF-2	MHP7448_0584	IF2_MYCH7	MHJ_0585	IF2_MYCHJ	MFC_00413	N9SIS0_MYCFL
Trigger factor	MHP7448_0149	TIG_MYCH7	MHJ_0145	TIG_MYCHJ	MFC_00172	N9QYM1_MYCFL
Triosephosphate isomerase	MHP7448_0102	TPIS_MYCH7	MHJ_0099	TPIS_MYCHJ	ND	ND
tRNA N6-adenosine threonylcarbamoyltransferase	MHP7448_0635	TSAD_MYCH7	MHJ_0636	TSAD_MYCHJ	ND	ND
Type II DNA modification enzyme	MHP7448_0291	Q4A874_MYCH7	NE	NE	ND	ND
Uncharacterized protein	ND	ND	ND	ND	MFC_01377	N9SIU2_MYCFL
Uncharacterized protein	ND	ND	ND	ND	MFC_00813	N9S8C9_MYCFL
Uncharacterized protein	ND	ND	ND	ND	MFC_00789	N9SJ57_MYCFL
Uncharacterized protein	ND	ND	ND	ND	MFC_01243	N9SIL6_MYCFL
Uncharacterized protein	NE	NE	ND	ND	MFC_01255	N9SHZ6_MYCFL
Uncharacterized protein	NE	NE	ND	ND	MFC_01254	N9S877_MYCFL
Uncharacterized protein	NE	NE	ND	ND	MFC_01252	N9SHD0_MYCFL
Uncharacterized protein	ND	ND	ND	ND	MFC_01360	N9QZJ8_MYCFL
Uncharacterized protein	ND	ND	ND	ND	MFC_00082	N9S8K0_MYCFL
Uncharacterized protein	ND	ND	ND	ND	MFC_01278	N9SI01_MYCFL
Uncharacterized protein	ND	ND	ND	ND	MFC_01303	N9S885_MYCFL
Uncharacterized protein	ND	ND	ND	ND	MFC_01353	N9S986_MYCFL
Uncharacterized protein	ND	ND	ND	ND	MFC_01004	N9S9M8_MYCFL
Uncharacterized protein	NE	NE	NE	NE	MFC_00065	N9QZE9_MYCFL
Uncharacterized protein	NE	NE	NE	NE	MFC_00579	N9QZA1_MYCFL
Uncharacterized protein	NE	NE	NE	NE	MFC_01055	N9SJG8_MYCFL
Uncharacterized protein	NE	NE	NE	NE	MFC_01107	N9SIN3_MYCFL
Uncharacterized protein	NE	NE	NE	NE	MFC_01290	N9QYA2_MYCFL
Uncharacterized protein	MHP7448_0404	Q4A7W6_MYCH7	ND	ND	ND	ND
Uncharacterized protein	MHP7448_0289	Q4A876_MYCH7	ND	ND	ND	ND
Uncharacterized protein	MHP7448_0252	Q4A8B3_MYCH7	ND	ND	ND	ND
Uncharacterized protein	MHP7448_0120	Q4A8P4_MYCH7	ND	ND	NE	NE
Uncharacterized protein	MHP7448_0088	Q4A8S4_MYCH7	ND	ND	NE	NE
Uncharacterized protein	MHP7448_0329	Q4A838_MYCH7	ND	ND	NE	NE
Uncharacterized protein	MHP7448_0337	Q4A830_MYCH7	ND	ND	NE	NE
Uncharacterized protein	MHP7448_0445	Q4A7S7_MYCH7	ND	ND	NE	NE
Uncharacterized protein	MHP7448_0626	Q4A7A1_MYCH7	ND	ND	NE	NE
Uncharacterized protein	MHP7448_0290	Q4A875_MYCH7	NE	NE	NE	NE
Uncharacterized protein	MHP7448_0324	Q4A843_MYCH7	NE	NE	NE	NE
Uncharacterized protein	MHP7448_0612	Q4A7B4_MYCH7	ND	ND	MFC_00357	N9QZ10_MYCFL
Uncharacterized protein	MHP7448_0390	Q4A7Y0_MYCH7	ND	ND	MFC_01105	N9QZI9_MYCFL
Uncharacterized protein	MHP7448_0356	Q4A812_MYCH7	ND	ND	MFC_01230	N9QZH6_MYCFL
Uncharacterized protein	MHP7448_0211	Q4A8F4_MYCH7	MHJ_0207	Q4AAC3_MYCHJ	ND	ND
Uncharacterized protein	MHP7448_0620	Q4A7A6_MYCH7	MHJ_0621	Q4A966_MYCHJ	ND	ND
Uncharacterized protein	MHP7448_0094	Q4A8R8_MYCH7	MHJ_0091	Q4AAN6_MYCHJ	ND	ND
Uncharacterized protein	MHP7448_0092	Q4A8S0_MYCH7	MHJ_0089	Q4AAN8_MYCHJ	ND	ND
Uncharacterized protein	MHP7448_0431	Q4A7U0_MYCH7	MHJ_0429	Q4A9Q6_MYCHJ	ND	ND
Uncharacterized protein	MHP7448_0485	Q4A7N8_MYCH7	MHJ_0482	Q4A9K3_MYCHJ	ND	ND
Uncharacterized protein	MHP7448_0317	Q4A850_MYCH7	MHJ_0309	Q4AA23_MYCHJ	ND	ND
Uncharacterized protein	MHP7448_0483	Q4A7P0_MYCH7	MHJ_0480	Q4A9K5_MYCHJ	ND	ND
Uncharacterized protein	MHP7448_0022	Q4A8Z0_MYCH7	MHJ_0021	Q4AAS8_MYCHJ	NE	NE
Uncharacterized protein	MHP7448_0121	Q4A8P3_MYCH7	MHJ_0117	Q4AAL2_MYCHJ	NE	NE
Uncharacterized protein	MHP7448_0138	Q4A8M7_MYCH7	MHJ_0134	Q4AAJ6_MYCHJ	NE	NE
Uncharacterized protein	MHP7448_0334	Q4A833_MYCH7	MHJ_0325	Q4AA07_MYCHJ	NE	NE
Uncharacterized protein	MHP7448_0335	Q4A832_MYCH7	MHJ_0326	Q4AA06_MYCHJ	NE	NE
Uncharacterized protein	MHP7448_0341	Q4A826_MYCH7	MHJ_0334	Q4A9Z8_MYCHJ	NE	NE
Uncharacterized protein	MHP7448_0408	Q4A7W2_MYCH7	MHJ_0421	Q4A9R4_MYCHJ	NE	NE
Uncharacterized protein	MHP7448_0566	Q4A7F9_MYCH7	MHJ_0565	Q4A9C1_MYCHJ	NE	NE
Uncharacterized protein	MHP7448_0662	Q4A765_MYCH7	MHJ_0662	Q4A926_MYCHJ	NE	NE
Uncharacterized protein	MHP7448_0522	Q4A7K1_MYCH7	MHJ_0523	Q4A9G2_MYCHJ	MFC_00018	N9QZ80_MYCFL
Uncharacterized protein	MHP7448_0547	Q4A7H6_MYCH7	MHJ_0551	Q4A9D4_MYCHJ	MFC_00019	N9SJ12_MYCFL
Uncharacterized protein	MHP7448_0282	Q4A883_MYCH7	MHJ_0274	Q4AA56_MYCHJ	MFC_00075	N9S8J4_MYCFL
Uncharacterized protein	MHP7448_0148	Q4A8L7_MYCH7	MHJ_0144	Q4AAI6_MYCHJ	MFC_00170	N9QYQ5_MYCFL
Uncharacterized protein	MHP7448_0216	Q4A8E9_MYCH7	MHJ_0212	Q4AAB8_MYCHJ	MFC_00289	N9S8W8_MYCFL
Uncharacterized protein	MHP7448_0611	Q4A7B5_MYCH7	MHJ_0613	Q4A974_MYCHJ	MFC_00358	N9QZ42_MYCFL
Uncharacterized protein	MHP7448_0480	Q4A7P3_MYCH7	MHJ_0477	Q4A9K8_MYCHJ	MFC_00452	N9SHX9_MYCFL
Uncharacterized protein	MHP7448_0482	Q4A7P1_MYCH7	MHJ_0479	Q4A9K6_MYCHJ	MFC_00454	N9QY44_MYCFL
Uncharacterized protein	MHP7448_0100	Q4A8R2_MYCH7	MHJ_0097	Q4AAN0_MYCHJ	MFC_00488	N9QZ85_MYCFL
Uncharacterized protein	MHP7448_0538	Q4A7I5_MYCH7	MHJ_0540	Q4A9E5_MYCHJ	MFC_00551	N9SIG9_MYCFL
Uncharacterized protein	MHP7448_0433	Q4A7T8_MYCH7	MHJ_0431	Q4A9Q4_MYCHJ	MFC_00708	N9S9H8_MYCFL
Uncharacterized protein	MHP7448_0373	Q4A7Z5_MYCH7	MHJ_0369	Q4A9W4_MYCHJ	MFC_00741	N9S9Q2_MYCFL
Uncharacterized protein	MHP7448_0377	Q4A7Z1_MYCH7	MHJ_0373	Q4A9W0_MYCHJ	MFC_00750	N9SJJ2_MYCFL
Uncharacterized protein	MHP7448_0489	Q4A7N4_MYCH7	MHJ_0486	Q4A9J9_MYCHJ	MFC_00856	N9SHB0_MYCFL
Uncharacterized protein	MHP7448_0646	Q4A781_MYCH7	MHJ_0646	Q4A942_MYCHJ	MFC_00905	N9S8A4_MYCFL
Uncharacterized protein	MHP7448_0629	Q4A798_MYCH7	MHJ_0630	Q4A958_MYCHJ	MFC_00949	N9QYD8_MYCFL
Uncharacterized protein	MHP7448_0009	Q4A903_MYCH7	MHJ_0009	Q4AAU0_MYCHJ	MFC_00970	N9S9L7_MYCFL
Uncharacterized protein	MHP7448_0676	Q4A751_MYCH7	MHJ_0674	Q4A914_MYCHJ	MFC_00993	N9SIV4_MYCFL
Uncharacterized protein	MHP7448_0675	Q4A752_MYCH7	MHJ_0673	Q4A915_MYCHJ	MFC_00995	N9QZQ9_MYCFL
Uncharacterized protein	MHP7448_0674	Q4A753_MYCH7	MHJ_0672	Q4A916_MYCHJ	MFC_00996	N9QZL4_MYCFL
Uncharacterized protein	MHP7448_0661	Q4A766_MYCH7	MHJ_0661	Q4A927_MYCHJ	MFC_01064	N9S9N6_MYCFL
Uncharacterized protein	MHP7448_0064	Q4A8U8_MYCH7	MHJ_0060	Q4AAX2_MYCHJ	MFC_01154	N9SHL5_MYCFL
Uncharacterized protein	MHP7448_0355	Q4A813_MYCH7	MHJ_0350	Q4A9Y3_MYCHJ	MFC_01232	N9SIM0_MYCFL
Uncharacterized protein	MHP7448_0352	Q4A816_MYCH7	MHJ_0347	Q4A9Y6_MYCHJ	MFC_01239	N9QZC3_MYCFL
Uncharacterized protein	MHP7448_0467	Q4A7Q5_MYCH7	MHJ_0464	Q4A9M1_MYCHJ	MFC_01315	N9SHD9_MYCFL
Uncharacterized protein	MHP7448_0468	Q4A7Q4_MYCH7	MHJ_0465	Q4A9M0_MYCHJ	MFC_01320	N9QYA7_MYCFL
Uncharacterized protein	MHP7448_0470	Q4A7Q2_MYCH7	MHJ_0467	Q4A9L8_MYCHJ	MFC_01324	N9SI12_MYCFL
Uncharacterized protein	MHP7448_0685	Q4A8L5_MYCH7	MHJ_0682	Q4AAI4_MYCHJ	MFC_01372	N9SIF0_MYCFL
Uncharacterized protein	ND	ND	MHJ_0474	Q4A9L1_MYCHJ	MFC_00440	N9QY49_MYCFL
Uncharacterized protein	ND	ND	MHJ_0007	Q4AAU2_MYCHJ	MFC_00972	N9QZQ0_MYCFL
Uncharacterized protein	ND	ND	MHJ_0568	Q4A9B9_MYCHJ	MFC_01086	N9QYV8_MYCFL
Uncharacterized protein	ND	ND	MHJ_0070	Q4AAQ7_MYCHJ	MFC_01177	N9QYF5_MYCFL
Uncharacterized protein	ND	ND	MHJ_0259	Y259_MYCHJ	ND	ND
Uncharacterized protein	ND	ND	MHJ_0433	Q4A9Q2_MYCHJ	ND	ND
Uncharacterized protein	ND	ND	MHJ_0666	Q4A922_MYCHJ	ND	ND
Uncharacterized protein	NE	NE	MHJ_0445	Q4A9P0_MYCHJ	ND	ND
Uncharacterized protein	ND	ND	MHJ_0441	Q4A9P4_MYCHJ	ND	ND
Uncharacterized protein	ND	ND	MHJ_0531	Q4A9F4_MYCHJ	ND	ND
Uncharacterized protein	ND	ND	MHJ_0074	Q4AAQ3_MYCHJ	NE	NE
Uncharacterized protein	ND	ND	MHJ_0330	Q4AA02_MYCHJ	NE	NE
Uncharacterized protein	ND	ND	MHJ_0331	Q4AA01_MYCHJ	NE	NE
Uncharacterized protein	ND	ND	MHJ_0497	Q4A9I8_MYCHJ	NE	NE
Uncharacterized protein	ND	ND	MHJ_0519	Q4A9G6_MYCHJ	NE	NE
Uncharacterized protein	ND	ND	MHJ_0086	Q4AAP1_MYCHJ	NE	NE
Uncharacterized protein	NE	NE	MHJ_0084	Q4AAP3_MYCHJ	NE	NE
Uncharacterized protein	NE	NE	MHJ_0281	Q4AA49_MYCHJ	NE	NE
Uracil phosphoribosyltransferase	MHP7448_0526	Q4A7J7_MYCH7	MHJ_0527	Q4A9F8_MYCHJ	ND	ND
UvrABC system protein A	MHP7448_0091	Q4A8S1_MYCH7	MHJ_0088	Q4AAN9_MYCHJ	MFC_00504	N9QZ33_MYCFL
Valine-tRNA ligase	MHP7448_0672	SYV_MYCH7	MHJ_0671	SYV_MYCHJ	ND	ND
XAA-PRO aminopeptidase	MHP7448_0659	Q4A768_MYCH7	MHJ_0659	Q4A929_MYCHJ	ND	ND
Xylose ABC transporter ATP-binding protein	MHP7448_0514	Q4A7K9_MYCH7	MHJ_0512	Q4A9H3_MYCHJ	ND	ND
(1) ND means ortholog not detected, despite its presence in the corresponding genome
(2) NE means ortholog do not exist in the corresponding genome
