# Supplementary material for: Comparative proteomics of two Mycoplasma hyopneumoniae strains and Mycoplasma flocculare identified potential porcine enzootic pneumonia determinants
Source: Virulence. 2018 Aug 12;9(1):1230–46. doi: 10.1080/21505594.2018.1499379 (PMC6104684; doi:10.1080/21505594.2018.1499379)
Supplement: Supplemental Material [file kvir-09-01-1499379-s001.zip › Table_S4.xlsx]

## Sheet: Suppl. Table 4A
Supplementary Table 4A: Qualitative and quantitative differences between insoluble and soluble protein fractions of M. hyopneumoniae 7448. Color codes for subcellular localization in silico prediction are shown in "Protein name" column as follows. Red fill, for proteins predicted as membrane proteins; Blue fill, predicted as cytoplasmic proteins; White fill, predicted as secreted proteins.
Protein name	NCBI accesion numbers1	Uniprot accession numbers2	Quantitative Profile	Adjusted p-value	NSAF value (insoluble)3*	NSAF value (soluble)3*
1-acyl-sn-glycerol-3-phosphate acyltransferase	MHP7448_0631	Q4A796_MYCH7	Exclusively insoluble	-	0.00295307	-
46 kDa surface antigen (p46)	MHP7448_0513	Q4A7L0_MYCH7	Insoluble high, soluble low	0.00285849	0.02211	0.008276
5'-nucleotidase	MHP7448_0630	Q4A797_MYCH7	Insoluble high, soluble low	0.0041985	0.006533	0.00377
ABC transporter ATP-binding protein	MHP7448_0019	Q4A8Z3_MYCH7	Exclusively insoluble	-	0.00084796	-
ABC transporter ATP-binding protein	MHP7448_0021	Q4A8Z1_MYCH7	Insoluble high, soluble low	0.00505943	0.003008	0.000424
ABC transporter ATP-binding protein	MHP7448_0024	Q4A8Y8_MYCH7	Exclusively insoluble	-	0.00112576	-
ABC transporter ATP-binding protein	MHP7448_0305	Q4A861_MYCH7	Exclusively insoluble	-	0.00116956	-
ABC transporter ATP-binding protein	MHP7448_0306	Q4A860_MYCH7	Exclusively insoluble	-	0.00190243	-
ABC transporter ATP-binding protein	MHP7448_0314	Q4A852_MYCH7	Insoluble high, soluble low	0.00133865	0.004564	0.000892
ABC transporter ATP-binding protein	MHP7448_0315	Q4A851_MYCH7	Insoluble high, soluble low	0.00133865	0.003904	0.000587
ABC transporter ATP-binding protein	MHP7448_0340	Q4A827_MYCH7	Exclusively insoluble	-	0.00118777	-
ABC transporter ATP-binding protein	MHP7448_0383	Q4A7Y5_MYCH7	Exclusively insoluble	-	0.00178363	-
ABC transporter ATP-binding protein	MHP7448_0452	Q4A7S0_MYCH7	Exclusively insoluble	-	0.00274677	-
ABC transporter permease protein	MHP7448_0369	Q4A7Z9_MYCH7	Insoluble high, soluble low	0.00342191	0.001673	0.000242
ABC transporter permease protein	MHP7448_0453	Q4A7R9_MYCH7	Exclusively insoluble	-	0.00120708	-
ABC transporter protein	MHP7448_0606	Q4A7C0_MYCH7	Exclusively insoluble	-	0.000750747	-
ABC transporter xylose-binding lipoprotein	MHP7448_0604	Q4A7C2_MYCH7	Insoluble high, soluble low	0.00528763	0.01815	0.005939
Adhesin like-protein P146	MHP7448_0663	Q4A764_MYCH7	Insoluble high, soluble low	0.00202133	0.01574	0.00707
Amino acid permease	MHP7448_0081	Q4A8T1_MYCH7	Exclusively soluble	-	-	0.00019275
Amino acid permease	MHP7448_0357	Q4A811_MYCH7	Insoluble high, soluble low	0.00197476	0.00203	0.000131
ATP synthase subunit alpha	MHP7448_0051	ATPA_MYCH7	Insoluble high, soluble low	0.00458625	0.005056	0.001632
ATP synthase subunit b	MHP7448_0049	ATPF_MYCH7	Exclusively insoluble	-	0.0038326	-
ATP synthase subunit beta	MHP7448_0053	ATPB_MYCH7	Shared (not significant)	0.0536329	0.005561	0.002898
ATP-dependent zinc metalloprotease FtsH	MHP7448_0206	Q4A8F9_MYCH7	Insoluble high, soluble low	0.00495611	0.006688	0.001818
Diadenylate cyclase	MHP7448_0488	Q4A7N5_MYCH7	Exclusively insoluble	-	0.00734783	-
Energy-coupling factor transporter ATP-binding protein EcfA1	MHP7448_0263	ECFA1_MYCH7	Insoluble high, soluble low	0.00791795	0.003686	0.001656
Energy-coupling factor transporter ATP-binding protein EcfA2	MHP7448_0264	ECFA2_MYCH7	Exclusively insoluble	-	0.00252777	-
Glycerol-3-phosphate dehydrogenase	MHP7448_0588	Q4A7D8_MYCH7	Exclusively soluble	-	-	0.0020692
Hemolysin C	MHP7448_0643	Q4A784_MYCH7	Exclusively insoluble	-	0.000526243	-
Hexosephosphate transport protein	MHP7448_0136	Q4A8M9_MYCH7	Shared (not significant)	0.336751	0.00063	0.000283
Lipoprotein	MHP7448_0217	Q4A8E8_MYCH7	Insoluble high, soluble low	0.0210251	0.005932	0.001525
Lipoprotein	MHP7448_0333	Q4A834_MYCH7	Insoluble high, soluble low	0.0231496	0.002797	0.000518
Lipoprotein	MHP7448_0366	Q4A802_MYCH7	Insoluble high, soluble low	0.011325	0.007112	0.003563
Lipoprotein	MHP7448_0367	Q4A801_MYCH7	Shared (not significant)	0.1007	0.004916	0.003877
Lipoprotein	MHP7448_0368	Q4A800_MYCH7	Exclusively insoluble	-	0.00284227	-
Lipoprotein	MHP7448_0378	Q4A7Z0_MYCH7	Insoluble high, soluble low	0.00720313	0.009401	0.002125
Lipoprotein	MHP7448_0505	Q4A7L8_MYCH7	Insoluble high, soluble low	0.00410004	0.002568	0.000386
Lppt protein	MHP7448_0372	Q4A7Z6_MYCH7	Insoluble high, soluble low	0.00675478	0.009162	0.003374
Magnesium transporter MgtE	MHP7448_0487	Q4A7N6_MYCH7	Exclusively insoluble	-	0.00158182	-
Methionyl-tRNA synthetase	MHP7448_0396	Q4A7X4_MYCH7	Exclusively soluble	-	-	0.000428167
Myo-inositol catabolism protein	MHP7448_0229	Q4A8D6_MYCH7	Shared (not significant)	0.0931803	0.001638	0.003656
Oligopeptide ABC transporter ATP binding protein	MHP7448_0502	Q4A7M1_MYCH7	Insoluble high, soluble low	0.0215299	0.002588	0.000331
Oligopeptide ABC transporter ATP-binding protein	MHP7448_0214	Q4A8F1_MYCH7	Insoluble high, soluble low	0.0197036	0.002762	0.000569
Oligopeptide ABC transporter ATP-binding protein	MHP7448_0215	Q4A8F0_MYCH7	Insoluble high, soluble low	0.00993421	0.001761	0.000364
Oligopeptide ABC transporter ATP-binding protein	MHP7448_0501	Q4A7M2_MYCH7	Exclusively insoluble	-	0.0028351	-
Oligopeptide ABC transporter system permease	MHP7448_0212	Q4A8F3_MYCH7	Exclusively insoluble	-	0.00100637	-
Oligopeptide transport system permease protein	MHP7448_0503	Q4A7M0_MYCH7	Exclusively insoluble	-	0.0011115	-
Outer membrane protein-P95	MHP7448_0099	Q4A8R3_MYCH7	Insoluble high, soluble low	0.0229171	0.001779	4.5e-05
p102-like protein	MHP7448_0271	Q4A894_MYCH7	Insoluble high, soluble low	0.00169004	0.003803	0.000706
p37-like ABC transporter substrate-binding lipoprotein	MHP7448_0360	Q4A808_MYCH7	Insoluble high, soluble low	0.0058487	0.004721	0.000575
p60-like lipoprotein	MHP7448_0353	Q4A815_MYCH7	Insoluble high, soluble low	0.00617893	0.0069	0.001648
p76 membrane protein	MHP7448_0497	Q4A7M6_MYCH7	Insoluble high, soluble low	0.00490036	0.0151	0.007691
p97-like protein	MHP7448_0272	Q4A893_MYCH7	Insoluble high, soluble low	0.00202133	0.00374	0.000688
Periplasmic sugar-binding protein	MHP7448_0234	Q4A8D1_MYCH7	Insoluble high, soluble low	0.00169004	0.009733	0.00239
Prolipoprotein diacylglyceryl transferase	MHP7448_0097	Q4A8R5_MYCH7	Exclusively insoluble	-	0.0024547	-
Prolipoprotein p65	MHP7448_0656	Q4A771_MYCH7	Insoluble high, soluble low	0.0153909	0.01649	0.007735
Protein P102-copy 1	MHP7448_0199	Q4A8G6_MYCH7	Insoluble high, soluble low	0.00169004	0.01404	0.00605
Protein P102-copy 2	MHP7448_0107	Q4A8Q7_MYCH7	Shared (not significant)	0.408508	0.001364	0.000751
Protein P97-copy 1	MHP7448_0198	Q4A8G7_MYCH7	Insoluble high, soluble low	0.00340922	0.0201	0.008813
Protein P97-copy 2	MHP7448_0108	Q4A8Q6_MYCH7	Insoluble high, soluble low	0.0153909	0.005904	0.001932
Protein-export membrane protein	MHP7448_0241	Q4A8C4_MYCH7	Insoluble high, soluble low	0.00270202	0.001765	0.000268
PTS system ascorbate-specific transporter subunit IIC	MHP7448_0376	Q4A7Z2_MYCH7	Insoluble high, soluble low	0.00202133	0.003227	0.000465
PTS system, fructose-specific IIABC component	MHP7448_0492	Q4A7N1_MYCH7	Exclusively insoluble	-	0.00032145	-
PTS system, glucose-specific IIABC component	MHP7448_0610	Q4A7B6_MYCH7	Exclusively insoluble	-	0.00236437	-
PTS system, lichenan-specific IIA component	MHP7448_0040	Q4A8X2_MYCH7	Exclusively soluble	-	-	0.000659803
Putative ABC transporter ATP-binding-Pr2-like protein	MHP7448_0628	Q4A799_MYCH7	Exclusively insoluble	-	0.000890077	-
Putative p216 surface protein	MHP7448_0496	Q4A7M7_MYCH7	Insoluble high, soluble low	0.00133865	0.01834	0.007603
Putative ribose ABC transporter	MHP7448_0233	Q4A8D2_MYCH7	Insoluble high, soluble low	0.00603592	0.001484	0.000363
Ribose ABC transport ATP-binding protein	MHP7448_0231	Q4A8D4_MYCH7	Exclusively insoluble	-	0.000965797	-
Ribose-phosphate pyrophosphokinase	MHP7448_0654	Q4A773_MYCH7	Shared (not significant)	0.654915	0.001122	0.001573
Signal recognition particle protein	MHP7448_0057	Q4A8V5_MYCH7	Shared (not significant)	0.0559938	0.002217	0.000429
Signal recognition particle receptor FtsY	MHP7448_0008	Q4A904_MYCH7	Exclusively soluble	-	-	0.00093081
Spermidine/putrescine import ATP-binding protein PotA	MHP7448_0542	POTA_MYCH7	Exclusively insoluble	-	0.000829567	-
Uncharacterized protein	MHP7448_0022	Q4A8Z0_MYCH7	Shared (not significant)	0.955849	0.00079	0.000752
Uncharacterized protein	MHP7448_0088	Q4A8S4_MYCH7	Insoluble high, soluble low	0.00791795	0.004297	0.001005
Uncharacterized protein	MHP7448_0100	Q4A8R2_MYCH7	Shared (not significant)	0.0657965	0.001979	0.000156
Uncharacterized protein	MHP7448_0120	Q4A8P4_MYCH7	Exclusively insoluble	-	0.00084268	-
Uncharacterized protein	MHP7448_0121	Q4A8P3_MYCH7	Exclusively insoluble	-	0.00273843	-
Uncharacterized protein	MHP7448_0138	Q4A8M7_MYCH7	Insoluble high, soluble low	0.00144809	0.005183	0.001025
Uncharacterized protein	MHP7448_0211	Q4A8F4_MYCH7	Exclusively insoluble	-	0.0033682	-
Uncharacterized protein	MHP7448_0216	Q4A8E9_MYCH7	Insoluble high, soluble low	0.0123422	0.004673	0.001061
Uncharacterized protein	MHP7448_0282	Q4A883_MYCH7	Exclusively insoluble	-	0.0044946	-
Uncharacterized protein	MHP7448_0290	Q4A875_MYCH7	Exclusively insoluble	-	0.00103248	-
Uncharacterized protein	MHP7448_0308	Q4A858_MYCH7	Exclusively soluble	-	-	0.0001838
Uncharacterized protein	MHP7448_0324	Q4A843_MYCH7	Exclusively insoluble	-	0.000929603	-
Uncharacterized protein	MHP7448_0329	Q4A838_MYCH7	Exclusively insoluble	-	0.000568883	-
Uncharacterized protein	MHP7448_0334	Q4A833_MYCH7	Exclusively insoluble	-	0.0014343	-
Uncharacterized protein	MHP7448_0335	Q4A832_MYCH7	Insoluble high, soluble low	0.00507649	0.00589	0.0016
Uncharacterized protein	MHP7448_0337	Q4A830_MYCH7	Exclusively insoluble	-	0.0023681	-
Uncharacterized protein	MHP7448_0341	Q4A826_MYCH7	Exclusively insoluble	-	0.0012218	-
Uncharacterized protein	MHP7448_0352	Q4A816_MYCH7	Insoluble high, soluble low	0.00929328	0.005869	0.000804
Uncharacterized protein	MHP7448_0355	Q4A813_MYCH7	Insoluble high, soluble low	0.00469684	0.002534	0.000887
Uncharacterized protein	MHP7448_0373	Q4A7Z5_MYCH7	Insoluble high, soluble low	0.00197476	0.01138	0.004122
Uncharacterized protein	MHP7448_0390	Q4A7Y0_MYCH7	Exclusively insoluble	-	0.000980303	-
Uncharacterized protein	MHP7448_0404	Q4A7W6_MYCH7	Exclusively insoluble	-	0.000577103	-
Uncharacterized protein	MHP7448_0408	Q4A7W2_MYCH7	Exclusively insoluble	-	0.0016249	-
Uncharacterized protein	MHP7448_0433	Q4A7T8_MYCH7	Exclusively insoluble	-	0.000869683	-
Uncharacterized protein	MHP7448_0467	Q4A7Q5_MYCH7	Exclusively insoluble	-	0.00264487	-
Uncharacterized protein	MHP7448_0468	Q4A7Q4_MYCH7	Exclusively insoluble	-	0.0015992	-
Uncharacterized protein	MHP7448_0470	Q4A7Q2_MYCH7	Exclusively insoluble	-	0.0032557	-
Uncharacterized protein	MHP7448_0480	Q4A7P3_MYCH7	Insoluble high, soluble low	0.00197476	0.00338	0.000218
Uncharacterized protein	MHP7448_0489	Q4A7N4_MYCH7	Insoluble high, soluble low	0.000608615	0.006533	0.001361
Uncharacterized protein	MHP7448_0522	Q4A7K1_MYCH7	Shared (not significant)	0.131691	0.001183	0.000459
Uncharacterized protein	MHP7448_0538	Q4A7I5_MYCH7	Exclusively insoluble	-	0.005308	-
Uncharacterized protein	MHP7448_0547	Q4A7H6_MYCH7	Insoluble high, soluble low	6.46283e-05	0.001531	0.00011
Uncharacterized protein	MHP7448_0611	Q4A7B5_MYCH7	Shared (not significant)	0.264758	0.002811	0.002235
Uncharacterized protein	MHP7448_0612	Q4A7B4_MYCH7	Insoluble high, soluble low	0.00458625	0.002446	0.000229
Uncharacterized protein	MHP7448_0620	Q4A7A6_MYCH7	Shared (not significant)	0.562686	0.000439	0.000641
Uncharacterized protein	MHP7448_0629	Q4A798_MYCH7	Insoluble high, soluble low	0.00398061	0.001613	0.000197
Uncharacterized protein	MHP7448_0646	Q4A781_MYCH7	Exclusively insoluble	-	0.00104048	-
Uncharacterized protein	MHP7448_0661	Q4A766_MYCH7	Insoluble high, soluble low	0.00133865	0.003026	0.000614
Uncharacterized protein	MHP7448_0662	Q4A765_MYCH7	Insoluble high, soluble low	0.00340922	0.01186	0.006476
Uncharacterized protein	MHP7448_0674	Q4A753_MYCH7	Exclusively insoluble	-	0.00149907	-
Uncharacterized protein	MHP7448_0676	Q4A751_MYCH7	Insoluble high, soluble low	0.012225	0.001766	0.00012
Uncharacterized protein	MHP7448_0685	Q4A8L5_MYCH7	Exclusively insoluble	-	0.003214	-
Valine-tRNA ligase	MHP7448_0672	SYV_MYCH7	Shared (not significant)	0.358844	0.000373	0.00062
Xylose ABC transporter ATP-binding protein	MHP7448_0514	Q4A7K9_MYCH7	Insoluble high, soluble low	0.043536	0.003581	0.00082
2,3-bisphosphoglycerate-independent phosphoglycerate mutase	MHP7448_0595	GPMI_MYCH7	Insoluble low, soluble high	0.00169004	0.001545	0.004197
30S ribosomal protein S13	MHP7448_0170	RS13_MYCH7	Exclusively soluble	-	-	0.00275427
30S ribosomal protein S17	MHP7448_0185	RS17_MYCH7	Exclusively soluble	-	-	0.0020512
30S ribosomal protein S18	MHP7448_0294	RS18_MYCH7	Exclusively soluble	-	-	0.00323237
30S ribosomal protein S3	MHP7448_0188	RS3_MYCH7	Shared (not significant)	0.882488	0.003563	0.003365
30S ribosomal protein S4	MHP7448_0576	RS4_MYCH7	Shared (not significant)	0.245768	0.005368	0.004729
30S ribosomal protein S5	MHP7448_0177	RS5_MYCH7	Insoluble low, soluble high	0.0118232	0.001014	0.005427
30S ribosomal protein S8	MHP7448_0180	RS8_MYCH7	Exclusively soluble	-	-	0.00782543
30S ribosomal protein S9	MHP7448_0650	RS9_MYCH7	Shared (not significant)	0.399529	0.001986	0.003147
3-hexulose-6-phosphate synthase	MHP7448_0438	Q4A7T3_MYCH7	Shared (not significant)	0.144666	0.002856	0.00449
50S ribosomal protein L1	MHP7448_0459	RL1_MYCH7	Insoluble high, soluble low	0.0275414	0.004354	0.003126
50S ribosomal protein L10	MHP7448_0619	RL10_MYCH7	Shared (not significant)	0.326994	0.00184	0.000836
50S ribosomal protein L14	MHP7448_0184	RL14_MYCH7	Shared (not significant)	0.113897	0.002516	0.004963
50S ribosomal protein L16	MHP7448_0187	RL16_MYCH7	Exclusively insoluble	-	0.00270557	-
50S ribosomal protein L17	MHP7448_0167	RL17_MYCH7	Exclusively soluble	-	-	0.000620733
50S ribosomal protein L19	MHP7448_0284	RL19_MYCH7	Insoluble high, soluble low	0.00133988	0.007558	0.002735
50S ribosomal protein L20	MHP7448_0123	RL20_MYCH7	Exclusively soluble	-	-	0.00198753
50S ribosomal protein L21	MHP7448_0131	RL21_MYCH7	Exclusively soluble	-	-	0.00309257
50S ribosomal protein L29	MHP7448_0186	Q4A8H9_MYCH7	Shared (not significant)	0.191348	0.004059	0.001022
50S ribosomal protein L5	MHP7448_0182	RL5_MYCH7	Shared (not significant)	0.0991746	0.005243	0.00285
50S ribosomal protein L6	MHP7448_0179	Q4A8I6_MYCH7	Shared (not significant)	0.185626	0.004841	0.003824
50S ribosomal protein L7/L12	MHP7448_0618	RL7_MYCH7	Shared (not significant)	0.0722177	0.006846	0.00166
50S ribosomal protein L9	MHP7448_0645	RL9_MYCH7	Exclusively soluble	-	-	0.00113745
5'-3' exonuclease	MHP7448_0581	Q4A7E5_MYCH7	Exclusively soluble	-	-	0.000840147
ABC transporter ATP-binding protein	MHP7448_0210	Q4A8F5_MYCH7	Exclusively soluble	-	-	0.00315897
Acetate kinase	MHP7448_0508	Q4A7L5_MYCH7	Insoluble low, soluble high	0.00340922	0.004241	0.007629
Acyl carrier protein phosphodiesterase	MHP7448_0454	Q4A7R8_MYCH7	Insoluble low, soluble high	0.00720313	0.003166	0.007376
Adenine phosphoribosyltransferase	MHP7448_0114	APT_MYCH7	Insoluble low, soluble high	0.0295288	0.004242	0.01364
Adenylate kinase	MHP7448_0174	KAD_MYCH7	Shared (not significant)	0.435159	0.001861	0.002824
Alanine-tRNA ligase	MHP7448_0201	SYA_MYCH7	Insoluble low, soluble high	0.00603592	0.000425	0.001105
Aminopeptidase	MHP7448_0129	Q4A8N5_MYCH7	Insoluble low, soluble high	0.00340922	0.002864	0.008948
Arginine-tRNA ligase	MHP7448_0012	SYR_MYCH7	Shared (not significant)	0.955849	0.000619	0.000642
Asparagine-tRNA ligase	MHP7448_0401	SYN_MYCH7	Insoluble low, soluble high	0.00204897	0.001693	0.003887
Aspartate-tRNA ligase	MHP7448_0243	Q4A8C2_MYCH7	Shared (not significant)	0.181256	0.000325	0.001087
Aspartyl/glutamyl-tRNA amidotransferase subunit B	MHP7448_0029	Q4A8Y3_MYCH7	Shared (not significant)	0.405799	0.001792	0.001536
ATP synthase alpha chain	MHP7448_0479	Q4A7P4_MYCH7	Insoluble high, soluble low	0.00675478	0.008423	0.004164
ATP synthase gamma chain	MHP7448_0052	Q4A8W0_MYCH7	Exclusively insoluble	-	0.00147377	-
ATP-dependent 6-phosphofructokinase	MHP7448_0111	PFKA_MYCH7	Insoluble low, soluble high	0.00146422	0.000566	0.006983
ATP-dependent helicase PcrA	MHP7448_0403	Q4A7W7_MYCH7	Shared (not significant)	0.800807	0.000824	0.000982
ATP-dependent protease binding protein	MHP7448_0101	Q4A8R1_MYCH7	Insoluble high, soluble low	0.0464848	0.001934	0.000381
Chaperone protein DnaK (Heat shock 70 kDa protein)	MHP7448_0067	DNAK_MYCH7	Shared (not significant)	0.0862434	0.05408	0.03284
Chromosome partition protein Smc	MHP7448_0657	Q4A770_MYCH7	Shared (not significant)	0.731093	0.001603	0.001926
CTP synthase	MHP7448_0280	Q4A885_MYCH7	Exclusively soluble	-	-	0.00171937
Cytidine deaminase	MHP7448_0157	Q4A8K8_MYCH7	Shared (not significant)	0.590048	0.002343	0.001695
Deoxyribose-phosphate aldolase	MHP7448_0527	DEOC_MYCH7	Insoluble low, soluble high	0.00635864	0.001698	0.002718
DHH family phosphoesterase	MHP7448_0006	Q4A906_MYCH7	Insoluble high, soluble low	0.0311464	0.001474	0.000302
Dihydrolipoamide acetyltransferase	MHP7448_0506	Q4A7L7_MYCH7	Insoluble high, soluble low	0.0429433	0.01079	0.004673
Dihydrolipoamide dehydrogenase	MHP7448_0571	Q4A7F5_MYCH7	Insoluble low, soluble high	0.00197476	0.001306	0.005771
Dihydrolipoyl dehydrogenase	MHP7448_0507	Q4A7L6_MYCH7	Insoluble low, soluble high	0.00775934	0.005362	0.00817
DNA ligase	MHP7448_0266	DNLJ_MYCH7	Shared (not significant)	0.666774	0.000522	0.000747
DNA polymerase III subunit beta	MHP7448_0002	Q4A910_MYCH7	Insoluble low, soluble high	0.0260209	0.002069	0.004455
DNA polymerase III subunit gamma/tau	MHP7448_0256	Q4A8A9_MYCH7	Shared (not significant)	0.358844	0.000506	0.000202
DNA topoisomerase	MHP7448_0033	Q4A8X9_MYCH7	Shared (not significant)	0.111675	0.00039	0.001386
DNA topoisomerase	MHP7448_0034	Q4A8X8_MYCH7	Exclusively soluble	-	-	0.000693503
DNA topoisomerase	MHP7448_0109	Q4A8Q5_MYCH7	Insoluble low, soluble high	0.0127891	0.000538	0.001661
DNA topoisomerase	MHP7448_0528	Q4A7J5_MYCH7	Exclusively soluble	-	-	0.00174577
DNA-directed RNA polymerase subunit alpha	MHP7448_0168	RPOA_MYCH7	Insoluble low, soluble high	0.0123422	0.003304	0.006312
DNA-directed RNA polymerase subunit beta	MHP7448_0616	RPOC_MYCH7	Insoluble low, soluble high	0.0123422	0.00117	0.003933
DNA-directed RNA polymerase subunit beta	MHP7448_0617	RPOB_MYCH7	Insoluble low, soluble high	0.0116299	0.00134	0.004634
Elongation factor 4	MHP7448_0073	LEPA_MYCH7	Exclusively soluble	-	-	0.00047644
Elongation factor G	MHP7448_0075	EFG_MYCH7	Insoluble low, soluble high	0.00270202	0.002738	0.01555
Elongation factor P	MHP7448_0427	EFP_MYCH7	Exclusively soluble	-	-	0.00313967
Elongation factor Ts	MHP7448_0056	EFTS_MYCH7	Shared (not significant)	0.980283	0.00515	0.005174
Elongation factor Tu	MHP7448_0523	EFTU_MYCH7	Insoluble low, soluble high	0.00265418	0.009931	0.03718
Enolase	MHP7448_0250	ENO_MYCH7	Insoluble low, soluble high	0.0229171	0.003995	0.009558
Fructose-bisphosphate aldolase	MHP7448_0014	Q4A8Z8_MYCH7	Shared (not significant)	0.253569	0.002561	0.003721
Glucokinase	MHP7448_0517	Q4A7K6_MYCH7	Shared (not significant)	0.1807	0.001509	0.002345
Glucose-6-phosphate isomerase	MHP7448_0531	G6PI_MYCH7	Exclusively soluble	-	-	0.00210163
Glutamate-tRNA ligase	MHP7448_0141	SYE_MYCH7	Exclusively soluble	-	-	0.0026242
Glyceraldehyde-3-phosphate dehydrogenase	MHP7448_0035	Q4A8X7_MYCH7	Insoluble low, soluble high	0.00202133	0.00339	0.02015
Glycerol kinase	MHP7448_0359	Q4A809_MYCH7	Exclusively soluble	-	-	0.000598887
Glycine cleavage system H protein	MHP7448_0312	Q4A854_MYCH7	Shared (not significant)	0.500302	0.002614	0.001548
Glycyl-tRNA synthetase	MHP7448_0058	Q4A8V4_MYCH7	Exclusively soluble	-	-	0.00159407
GTPase Der	MHP7448_0070	Q4A8U2_MYCH7	Exclusively soluble	-	-	0.000174803
Guanylate kinase	MHP7448_0153	KGUA_MYCH7	Exclusively soluble	-	-	0.000746307
Heat-inducible transcription repressor HrcA	MHP7448_0010	HRCA_MYCH7	Shared (not significant)	0.139951	0.001254	0.000485
Hexulose-6-phosphate isomerase	MHP7448_0437	Q4A7T4_MYCH7	Shared (not significant)	0.260905	0.00137	0.000442
HIT-like protein	MHP7448_0354	Q4A814_MYCH7	Exclusively soluble	-	-	0.00197777
Hydrolase of the HAD family	MHP7448_0208	Q4A8F7_MYCH7	Shared (not significant)	0.0798245	0.00145	0.003031
Hypoxanthine phosphoribosyltransferase	MHP7448_0262	Q4A8A3_MYCH7	Shared (not significant)	0.350388	0.002582	0.00116
Inosose dehydratase	MHP7448_0230	IOLE_MYCH7	Exclusively soluble	-	-	0.00266803
Isoleucine-tRNA ligase	MHP7448_0032	SYI_MYCH7	Exclusively soluble	-	-	0.00314723
Leucine-tRNA ligase	MHP7448_0647	Q4A780_MYCH7	Exclusively soluble	-	-	0.00037385
Leucyl aminopeptidase	MHP7448_0464	Q4A7Q8_MYCH7	Shared (not significant)	0.164586	0.006767	0.007561
Lipase-esterase	MHP7448_0133	Q4A8N1_MYCH7	Exclusively soluble	-	-	0.0031041
Lipoate-protein ligase	MHP7448_0310	Q4A856_MYCH7	Insoluble low, soluble high	0.0156318	0.000764	0.003254
Lipoate-protein ligase A	MHP7448_0254	Q4A8B1_MYCH7	Exclusively soluble	-	-	0.00185076
L-lactate dehydrogenase (Immunogenic protein p36)	MHP7448_0137	LDH_MYCH7	Insoluble low, soluble high	0.0153909	0.007401	0.02369
Lon protease (ATP-dependent protease La)	MHP7448_0524	Q4A7J9_MYCH7	Shared (not significant)	0.853375	0.004778	0.004964
Lysine-tRNA ligase	MHP7448_0207	SYK_MYCH7	Shared (not significant)	0.632806	0.002212	0.002373
Mannose-6-phosphate isomerase	MHP7448_0494	Q4A7M9_MYCH7	Shared (not significant)	0.562686	0.004491	0.003886
Methionine aminopeptidase	MHP7448_0173	Q4A8J2_MYCH7	Exclusively soluble	-	-	0.0033265
Methylmalonate-semialdehyde dehydrogenase	MHP7448_0225	Q4A8E0_MYCH7	Insoluble low, soluble high	0.00197476	0.002774	0.007577
Myo-inositol 2-dehydrogenase	MHP7448_0228	Q4A8D7_MYCH7	Insoluble low, soluble high	0.00202133	0.002091	0.00757
Myo-inositol 2-dehydrogenase	MHP7448_0235	Q4A8D0_MYCH7	Insoluble low, soluble high	0.00410004	0.000522	0.003873
Myo-inositol catabolism protein	MHP7448_0227	Q4A8D8_MYCH7	Exclusively soluble	-	-	0.00416923
NADH oxidase	MHP7448_0082	Q4A8T0_MYCH7	Insoluble low, soluble high	0.00340922	0.003504	0.02035
Neutrophil activating factor	MHP7448_0457	Q4A7R5_MYCH7	Exclusively soluble	-	-	0.00211351
Nicotinate phosphoribosyltransferase	MHP7448_0394	Q4A7X6_MYCH7	Exclusively soluble	-	-	0.00085071
Nucleoid-associated protein	MHP7448_0257	Q4A8A8_MYCH7	Exclusively soluble	-	-	0.00104852
Peptide chain release factor 1	MHP7448_0139	RF1_MYCH7	Exclusively soluble	-	-	0.0023336
Phenylalanine-tRNA ligase alpha subunit	MHP7448_0273	Q4A892_MYCH7	Insoluble low, soluble high	0.0256705	0.000778	0.00241
Phenylalanine-tRNA ligase beta subunit	MHP7448_0274	SYFB_MYCH7	Insoluble low, soluble high	0.00265418	0.001354	0.00405
Phosphate acetyltransferase	MHP7448_0509	Q4A7L4_MYCH7	Insoluble low, soluble high	0.0398258	0.00453	0.006705
Phosphocarrier protein HPr	MHP7448_0609	Q4A7B7_MYCH7	Shared (not significant)	0.326994	0.003007	0.004874
Phosphoenolpyruvate-protein phosphotransferase	MHP7448_0472	Q4A7Q0_MYCH7	Insoluble low, soluble high	0.00603592	0.001514	0.00385
Phosphoglycerate kinase	MHP7448_0490	Q4A7N3_MYCH7	Insoluble low, soluble high	0.00197476	0.002651	0.01232
Phosphopentomutase	MHP7448_0161	Q4A8K4_MYCH7	Insoluble low, soluble high	0.0416692	0.00108	0.002682
Potassium uptake protein	MHP7448_0545	Q4A7H8_MYCH7	Exclusively insoluble	-	0.003821	-
Probable endonuclease 4	MHP7448_0062	END4_MYCH7	Shared (not significant)	0.512773	0.000637	0.000969
Probable nicotinate-nucleotide adenylyltransferase	MHP7448_0476	Q4A7P6_MYCH7	Exclusively soluble	-	-	0.000692217
Probable transcriptional regulatory protein	MHP7448_0474	Y474_MYCH7	Exclusively soluble	-	-	0.00046542
Proline-tRNA ligase	MHP7448_0385	SYP_MYCH7	Shared (not significant)	0.3678	0.000811	0.001159
Protein NrdI	MHP7448_0222	Q4A8E3_MYCH7	Exclusively soluble	-	-	0.00148117
Protein RecA	MHP7448_0039	RECA_MYCH7	Exclusively soluble	-	-	0.000540973
Protein translocase subunit SecA	MHP7448_0086	SECA_MYCH7	Insoluble high, soluble low	0.0129977	0.002751	0.000662
PTS system enzyme IIB component	MHP7448_0375	Q4A7Z3_MYCH7	Shared (not significant)	0.173471	0.003489	0.006597
PTS system, IIA component	MHP7448_0374	Q4A7Z4_MYCH7	Shared (not significant)	0.955849	0.001836	0.001771
Pullulanase	MHP7448_0587	Q4A7D9_MYCH7	Shared (not significant)	0.955849	0.001638	0.001671
Purine-nucleoside phosphorylase	MHP7448_0084	Q4A8S8_MYCH7	Shared (not significant)	0.499173	0.004741	0.006164
Putative ATP binding protein	MHP7448_0592	Q4A7D4_MYCH7	Shared (not significant)	0.141722	0.004561	0.003776
Putative MgpA-like protein	MHP7448_0005	Q4A907_MYCH7	Shared (not significant)	0.500302	0.000563	0.000784
Pyruvate dehydrogenase	MHP7448_0116	Q4A8P8_MYCH7	Insoluble low, soluble high	0.00161054	0.008653	0.02449
Pyruvate dehydrogenase E1-alpha subunit	MHP7448_0115	Q4A8P9_MYCH7	Insoluble low, soluble high	0.00133988	0.007382	0.01889
Pyruvate kinase	MHP7448_0126	Q4A8N8_MYCH7	Shared (not significant)	0.0991746	0.005903	0.004797
Recombination protein RecR	MHP7448_0258	Q4A8A7_MYCH7	Exclusively soluble	-	-	0.0014672
Ribonuclease R	MHP7448_0037	Q4A8X5_MYCH7	Shared (not significant)	0.0543319	0.000386	0.001071
Ribonucleoside-diphosphate reductase	MHP7448_0221	Q4A8E4_MYCH7	Insoluble low, soluble high	0.0229171	0.001544	0.004615
Ribonucleoside-diphosphate reductase beta chain	MHP7448_0223	Q4A8E2_MYCH7	Insoluble low, soluble high	0.0429433	0.002093	0.002717
Ribose 5-phosphate isomerase B	MHP7448_0577	Q4A7E9_MYCH7	Exclusively soluble	-	-	0.0014653
Ribosomal RNA small subunit methyltransferase H	MHP7448_0392	RSMH_MYCH7	Exclusively insoluble	-	0.000825607	-
Ribosome recycling factor	MHP7448_0534	Q4A7I9_MYCH7	Shared (not significant)	0.19615	0.001658	0.002926
Ribosome-binding ATPase YchF	MHP7448_0293	Q4A873_MYCH7	Exclusively soluble	-	-	0.00064507
S-adenosylmethionine synthetase	MHP7448_0451	Q4A7S1_MYCH7	Exclusively soluble	-	-	0.00196553
Segregation and condensation protein B	MHP7448_0633	Q4A794_MYCH7	Exclusively insoluble	-	0.00255357	-
Seryl-tRNA synthetase	MHP7448_0251	Q4A8B4_MYCH7	Insoluble high, soluble low	0.00342191	0.001885	0.000508
Sugar ABC transporter ATP-binding protein	MHP7448_0605	Q4A7C1_MYCH7	Exclusively insoluble	-	0.000852633	-
Thioredoxin	MHP7448_0384	Q4A7Y4_MYCH7	Shared (not significant)	0.790154	0.01195	0.01267
Thioredoxin reductase	MHP7448_0098	Q4A8R4_MYCH7	Insoluble low, soluble high	0.00197476	0.002416	0.005772
Threonine-tRNA ligase	MHP7448_0589	Q4A7D7_MYCH7	Shared (not significant)	0.786988	0.000777	0.000849
Thymidine kinase	MHP7448_0608	KITH_MYCH7	Shared (not significant)	0.144666	0.001263	0.002888
Thymidine phosphorylase	MHP7448_0083	Q4A8S9_MYCH7	Insoluble low, soluble high	0.0358218	0.001768	0.003222
Transcription elongation factor GreA	MHP7448_0668	GREA_MYCH7	Shared (not significant)	0.955849	0.003364	0.00329
Transcriptional regulator	MHP7448_0279	Q4A886_MYCH7	Insoluble high, soluble low	0.0275414	0.002573	0.000477
Transcriptional regulator MraZ	MHP7448_0391	MRAZ_MYCH7	Exclusively soluble	-	-	0.000917533
Transketolase	MHP7448_0428	Q4A7U3_MYCH7	Insoluble low, soluble high	0.00399625	0.002432	0.005381
Translation initiation factor IF-1	MHP7448_0172	IF1_MYCH7	Exclusively insoluble	-	0.00349587	-
Translation initiation factor IF-2	MHP7448_0584	IF2_MYCH7	Shared (not significant)	0.385614	0.001657	0.000988
Translation initiation factor IF-3	MHP7448_0125	Q4A8N9_MYCH7	Exclusively soluble	-	-	0.000304393
Triacylglycerol lipase	MHP7448_0253	Q4A8B2_MYCH7	Exclusively soluble	-	-	0.00139733
Trigger factor	MHP7448_0149	TIG_MYCH7	Shared (not significant)	0.173744	0.0103	0.007604
Triosephosphate isomerase	MHP7448_0102	TPIS_MYCH7	Shared (not significant)	0.186892	0.002825	0.003851
tRNA modification GTPase MnmE	MHP7448_0209	MNME_MYCH7	Exclusively soluble	-	-	0.000732097
tRNA N6-adenosine threonylcarbamoyltransferase	MHP7448_0635	TSAD_MYCH7	Shared (not significant)	0.405799	0.002294	0.001897
tRNA uridine 5-carboxymethylaminomethyl modification enzyme MnmG	MHP7448_0003	MNMG_MYCH7	Exclusively soluble	-	-	0.000322387
Tryptophan-tRNA ligase	MHP7448_0590	Q4A7D6_MYCH7	Exclusively soluble	-	-	0.000935163
Tyrosine-tRNA ligase	MHP7448_0063	SYY_MYCH7	Exclusively soluble	-	-	0.000592913
Uncharacterized protein	MHP7448_0009	Q4A903_MYCH7	Shared (not significant)	0.270938	0.002516	0.002104
Uncharacterized protein	MHP7448_0064	Q4A8U8_MYCH7	Exclusively insoluble	-	0.00133537	-
Uncharacterized protein	MHP7448_0148	Q4A8L7_MYCH7	Shared (not significant)	0.258761	0.002039	0.001486
Uncharacterized protein	MHP7448_0244	Q4A8C1_MYCH7	Exclusively soluble	-	-	0.00431237
Uncharacterized protein	MHP7448_0252	Q4A8B3_MYCH7	Shared (not significant)	0.0550365	0.001547	0.004052
Uncharacterized protein	MHP7448_0267	Y267_MYCH7	Exclusively soluble	-	-	0.000892367
Uncharacterized protein	MHP7448_0277	Q4A888_MYCH7	Exclusively soluble	-	-	0.000715517
Uncharacterized protein	MHP7448_0377	Q4A7Z1_MYCH7	Insoluble low, soluble high	0.0315301	0.003843	0.006493
Uncharacterized protein	MHP7448_0471	Q4A7Q1_MYCH7	Exclusively soluble	-	-	0.000194657
Uncharacterized protein	MHP7448_0477	Q4A7P5_MYCH7	Exclusively soluble	-	-	0.000962773
Uncharacterized protein	MHP7448_0482	Q4A7P1_MYCH7	Exclusively insoluble	-	0.00344133	-
Uncharacterized protein	MHP7448_0485	Q4A7N8_MYCH7	Exclusively insoluble	-	0.00120517	-
Uncharacterized protein	MHP7448_0499	Q4A7M4_MYCH7	Exclusively soluble	-	-	0.00077773
Uncharacterized protein	MHP7448_0566	Q4A7F9_MYCH7	Insoluble low, soluble high	0.0345284	0.000524	0.001645
Uncharacterized protein	MHP7448_0597	Q4A7C9_MYCH7	Exclusively soluble	-	-	9.565e-05
Uncharacterized protein	MHP7448_0653	Q4A774_MYCH7	Exclusively soluble	-	-	0.000390857
Uracil phosphoribosyltransferase	MHP7448_0526	Q4A7J7_MYCH7	Shared (not significant)	0.440279	0.001633	0.002487
Uridylate kinase	MHP7448_0535	PYRH_MYCH7	Exclusively soluble	-	-	0.00110561
UvrABC system protein A	MHP7448_0091	Q4A8S1_MYCH7	Shared (not significant)	0.220103	0.000398	0.000765
UvrABC system protein B	MHP7448_0648	Q4A779_MYCH7	Exclusively soluble	-	-	0.000237047
XAA-PRO aminopeptidase	MHP7448_0659	Q4A768_MYCH7	Insoluble low, soluble high	0.0201579	0.002854	0.006594
30S ribosomal protein S11	MHP7448_0169	RS11_MYCH7	Shared (not significant)	0.715816	0.004828	0.005535
30S ribosomal protein S12	MHP7448_0077	RS12_MYCH7	Exclusively soluble	-	-	0.0027028
30S ribosomal protein S15	MHP7448_0103	RS15_MYCH7	Insoluble high, soluble low	0.00959714	0.005113	0.002005
30S ribosomal protein S16	MHP7448_0286	RS16_MYCH7	Exclusively soluble	-	-	0.00173753
30S ribosomal protein S19	MHP7448_0190	RS19_MYCH7	Exclusively soluble	-	-	0.00125147
30S ribosomal protein S2	MHP7448_0055	RS2_MYCH7	Insoluble low, soluble high	0.0196097	0.001748	0.004554
30S ribosomal protein S6	MHP7448_0296	RS6_MYCH7	Exclusively soluble	-	-	0.00773103
30S ribosomal protein S7	MHP7448_0076	RS7_MYCH7	Insoluble high, soluble low	0.0214413	0.005862	0.004109
50S ribosomal protein L11	MHP7448_0460	Q4A7R2_MYCH7	Shared (not significant)	0.297402	0.00166	0.002852
50S ribosomal protein L13	MHP7448_0651	RL13_MYCH7	Exclusively soluble	-	-	0.0013509
50S ribosomal protein L15	MHP7448_0176	RL15_MYCH7	Shared (not significant)	0.867326	0.004008	0.004161
50S ribosomal protein L18	MHP7448_0178	RL18_MYCH7	Insoluble high, soluble low	0.0345284	0.004433	0.000887
50S ribosomal protein L2	MHP7448_0191	RL2_MYCH7	Insoluble high, soluble low	0.0137575	0.00389	0.001853
50S ribosomal protein L22	MHP7448_0189	RL22_MYCH7	Insoluble low, soluble high	0.00921268	0.005323	0.007229
50S ribosomal protein L23	MHP7448_0192	RL23_MYCH7	Exclusively soluble	-	-	0.0030843
50S ribosomal protein L24	MHP7448_0183	RL24_MYCH7	Shared (not significant)	0.218335	0.002295	0.000632
50S ribosomal protein L27	MHP7448_0132	Q4A8N2_MYCH7	Insoluble high, soluble low	0.0109011	0.005335	0.002478
50S ribosomal protein L3	MHP7448_0194	RL3_MYCH7	Insoluble low, soluble high	0.0299625	0.002387	0.006975
50S ribosomal protein L4	MHP7448_0193	RL4_MYCH7	Shared (not significant)	0.40296	0.001983	0.003242
5-dehydro-2-deoxygluconokinase	MHP7448_0226	IOLC_MYCH7	Insoluble low, soluble high	0.018314	0.001189	0.005059
Bacterial nucleoid DNA-binding protein	MHP7448_0071	Q4A8U1_MYCH7	Insoluble low, soluble high	0.00603592	0.007766	0.03028
Chaperone protein DnaJ	MHP7448_0068	Q4A8U4_MYCH7	Shared (not significant)	0.573291	0.005647	0.004653
DNA topoisomerase 1	MHP7448_0283	Q4A882_MYCH7	Exclusively soluble	-	-	0.000274846
FMN-dependent NADH-azoreductase	MHP7448_0455	AZOR_MYCH7	Insoluble low, soluble high	0.00340922	0.002502	0.008137
Glucosamine-6-phosphate isomerase	MHP7448_0575	Q4A7F1_MYCH7	Exclusively soluble	-	-	0.00120237
Glutaminyl-tRNA synthase	MHP7448_0028	Q4A8Y4_MYCH7	Exclusively soluble	-	-	0.00299683
Oligoendopeptidase F	MHP7448_0521	Q4A7K2_MYCH7	Shared (not significant)	0.0503696	0.005093	0.003694
Peptide methionine sulfoxide reductase	MHP7448_0529	Q4A7J4_MYCH7	Exclusively soluble	-	-	0.00670747
Protein GrpE (HSP-70 cofactor)	MHP7448_0011	Q4A901_MYCH7	Insoluble high, soluble low	0.0173998	0.007007	0.004471
Putative lipoprotein	MHP7448_0621	Q4A7A5_MYCH7	Insoluble high, soluble low	0.0107331	0.003799	0.002599
Ribonuclease 3	MHP7448_0398	Q4A7X2_MYCH7	Insoluble high, soluble low	0.00720313	0.002464	0.000229
Single-stranded DNA-binding protein	MHP7448_0295	Q4A871_MYCH7	Exclusively soluble	-	-	0.00078025
Sugar isomerase SgaE	MHP7448_0436	Q4A7T5_MYCH7	Insoluble low, soluble high	0.00791795	0.001147	0.004381
Thiol peroxidase	MHP7448_0096	Q4A8R6_MYCH7	Insoluble low, soluble high	0.0144994	0.01784	0.04159
Transcription termination/antitermination protein NusA	MHP7448_0586	Q4A7E0_MYCH7	Shared (not significant)	0.679419	0.002271	0.001833
Transcription termination/antitermination protein NusG	MHP7448_0637	Q4A790_MYCH7	Insoluble high, soluble low	0.0229171	0.004071	0.001197
Type II DNA modification enzyme	MHP7448_0291	Q4A874_MYCH7	Shared (not significant)	0.0501198	0.000941	0.00054
Uncharacterized protein	MHP7448_0092	Q4A8S0_MYCH7	Shared (not significant)	0.886393	0.001005	0.000954
Uncharacterized protein	MHP7448_0094	Q4A8R8_MYCH7	Shared (not significant)	0.0507938	0.000981	0.000656
Uncharacterized protein	MHP7448_0289	Q4A876_MYCH7	Shared (not significant)	0.285832	0.001279	0.00041
Uncharacterized protein	MHP7448_0317	Q4A850_MYCH7	Shared (not significant)	0.282322	0.000627	0.000999
Uncharacterized protein	MHP7448_0356	Q4A812_MYCH7	Insoluble high, soluble low	0.00169004	0.002306	0.000191
Uncharacterized protein	MHP7448_0431	Q4A7U0_MYCH7	Insoluble high, soluble low	0.00202133	0.002136	0.000437
Uncharacterized protein	MHP7448_0435	Q4A7T6_MYCH7	Exclusively soluble	-	-	0.00128527
Uncharacterized protein	MHP7448_0445	Q4A7S7_MYCH7	Shared (not significant)	0.19932	0.000862	0.001146
Uncharacterized protein	MHP7448_0483	Q4A7P0_MYCH7	Insoluble high, soluble low	0.00169004	0.005159	0.001486
Uncharacterized protein	MHP7448_0567	Q4A7F8_MYCH7	Exclusively soluble	-	-	0.0012603
Uncharacterized protein	MHP7448_0626	Q4A7A1_MYCH7	Exclusively insoluble	-	0.000489953	-
Uncharacterized protein	MHP7448_0675	Q4A752_MYCH7	Insoluble high, soluble low	0.00505943	0.004284	0.001742
1Available at https://www.ncbi.nlm.nih.gov.
2Available at http://www.uniprot.org.
3Data acquired from Scaffold software version 4.8.4.
*NSAF values are represented by the mean of three biological replicates

## Sheet: Suppl. Table 4B
Supplementary Table 4B: Qualitative and quantitative differences between insoluble and soluble protein fractions of M. hyopneumoniae J. Color codes for subcellular localization in silico prediction are shown in "Protein name" column as follow. Red fill, for proteins predicted as membrane proteins; Blue fill, predicted as cytoplasmic proteins; White fill, predicted as secreted proteins.
Protein name	NCBI accesion numbers1	Uniprot accession numbers2	Quantitative Profile	Adjusted p-value	NSAF value (insoluble)3*	NSAF value (soluble)3*
1-acyl-sn-glycerol-3-phosphate acyltransferase	MHJ_0632	Q4A956_MYCHJ	Exclusively insoluble	-	0.0031422	-
46 kDa surface antigen (p46)	MHJ_0511	P46_MYCHJ	Insoluble high, soluble low	0.0250927	0.02195	0.01156
5'-nucleotidase	MHJ_0631	Q4A957_MYCHJ	Shared (not significant)	0.464393	0.006384	0.005052
ABC transporter ATP-binding protein	MHJ_0449	Q4A9N6_MYCHJ	Exclusively insoluble	-	0.00232127	-
ABC transporter ATP-binding protein	MHJ_0379	Q4A9V4_MYCHJ	Exclusively insoluble	-	0.00180357	-
ABC transporter ATP-binding protein	MHJ_0333	Q4A9Z9_MYCHJ	Exclusively insoluble	-	0.000717183	-
ABC transporter ATP-binding protein	MHJ_0307	Q4AA24_MYCHJ	Exclusively insoluble	-	0.00219107	-
ABC transporter ATP-binding protein	MHJ_0306	Q4AA25_MYCHJ	Exclusively insoluble	-	0.0019478	-
ABC transporter ATP-binding protein	MHJ_0298	Q4AA33_MYCHJ	Exclusively insoluble	-	0.00165517	-
ABC transporter ATP-binding protein	MHJ_0297	Q4AA34_MYCHJ	Exclusively insoluble	-	0.00105278	-
ABC transporter ATP-binding protein	MHJ_0020	Q4AAS9_MYCHJ	Insoluble high, soluble low	0.00942009	0.002293	0.000294
ABC transporter ATP-binding protein	MHJ_0018	Q4AAT1_MYCHJ	Exclusively insoluble	-	0.00114844	-
ABC transporter permease protein	MHJ_0450	Q4A9N5_MYCHJ	Insoluble high, soluble low	0.0107388	0.001107	9.4e-05
ABC transporter permease protein	MHJ_0365	Q4A9W8_MYCHJ	Exclusively insoluble	-	0.00234003	-
ABC transporter protein	MHJ_0608	Q4A979_MYCHJ	Exclusively insoluble	-	0.00100501	-
ABC transporter xylose-binding lipoprotein	MHJ_0606	Q4A981_MYCHJ	Insoluble high, soluble low	0.026483	0.01529	0.006355
Adhesin like-protein P146	MHJ_0663	Q4A925_MYCHJ	Insoluble high, soluble low	0.0106178	0.01387	0.008228
Amino acid permease	MHJ_0353	Q4A9Y0_MYCHJ	Exclusively insoluble	-	0.00144887	-
ATP synthase beta chain	MHJ_0475	Q4A9L0_MYCHJ	Insoluble low, soluble high	0.0491015	0.002385	0.003514
ATP synthase subunit alpha	MHJ_0047	ATPA_MYCHJ	Insoluble high, soluble low	0.00525928	0.003267	0.000828
ATP synthase subunit b	MHJ_0045	ATPF_MYCHJ	Exclusively insoluble	-	0.00380493	-
ATP synthase subunit beta	MHJ_0049	ATPB_MYCHJ	Insoluble high, soluble low	0.00525928	0.004147	0.002498
ATP-dependent zinc metalloprotease FtsH	MHJ_0202	Q4AAC8_MYCHJ	Insoluble high, soluble low	0.00450856	0.005454	0.000881
Cation-transporting P-type ATPase	MHJ_0260	Q4AA70_MYCHJ	Exclusively insoluble	-	0.000620543	-
Diadenylate cyclase	MHJ_0485	Q4A9K0_MYCHJ	Exclusively insoluble	-	0.00404243	-
Energy-coupling factor transporter ATP-binding protein EcfA1	MHJ_0255	ECFA1_MYCHJ	Insoluble high, soluble low	0.0204254	0.003488	0.00099
Energy-coupling factor transporter ATP-binding protein EcfA2	MHJ_0256	ECFA2_MYCHJ	Exclusively insoluble	-	0.00294257	-
Glycerol-3-phosphate dehydrogenase	MHJ_0588	Q4A999_MYCHJ	Insoluble low, soluble high	0.0284954	0.000553	0.002054
Hemolysin C	MHJ_0643	Q4A945_MYCHJ	Exclusively insoluble	-	0.0012206	-
Hexosephosphate transport protein	MHJ_0132	Y132_MYCHJ	Insoluble high, soluble low	0.00732211	0.001117	0.000233
Lipoprotein	MHJ_0502	Q4A9I3_MYCHJ	Insoluble high, soluble low	0.00474827	0.00343	0.000234
Lipoprotein	MHJ_0374	Q4A9V9_MYCHJ	Insoluble high, soluble low	0.00649945	0.01217	0.003731
Lipoprotein	MHJ_0364	Q4A9W9_MYCHJ	Exclusively insoluble	-	0.000647557	-
Lipoprotein	MHJ_0363	Q4A9X0_MYCHJ	Shared (not significant)	0.388522	0.003892	0.003321
Lipoprotein	MHJ_0362	Q4A9X1_MYCHJ	Shared (not significant)	0.103969	0.004824	0.002632
Lipoprotein	MHJ_0324	Q4AA08_MYCHJ	Exclusively insoluble	-	0.00364163	-
Lipoprotein	MHJ_0213	Q4AAB7_MYCHJ	Insoluble high, soluble low	0.023393	0.01045	0.002459
Lppt protein	MHJ_0368	Q4A9W5_MYCHJ	Insoluble high, soluble low	0.00525928	0.007892	0.00353
Magnesium transporter MgtE	MHJ_0484	Q4A9K1_MYCHJ	Exclusively insoluble	-	0.00111983	-
Myo-inositol catabolism protein	MHJ_0223	Q4AAA7_MYCHJ	Shared (not significant)	0.0540319	0.000322	0.001766
Oligopeptide ABC transporter ATP binding protein	MHJ_0499	Q4A9I6_MYCHJ	Exclusively insoluble	-	0.0027294	-
Oligopeptide ABC transporter ATP-binding protein	MHJ_0498	Q4A9I7_MYCHJ	Exclusively insoluble	-	0.0027649	-
Oligopeptide ABC transporter ATP-binding protein	MHJ_0211	Q4AAB9_MYCHJ	Insoluble high, soluble low	0.0366835	0.004159	0.001071
Oligopeptide ABC transporter ATP-binding protein	MHJ_0210	Q4AAC0_MYCHJ	Insoluble high, soluble low	0.00430554	0.004715	0.000813
Oligopeptide ABC transporter system permease	MHJ_0208	Q4AAC2_MYCHJ	Insoluble high, soluble low	0.00377614	0.002143	0.00052
Oligopeptide transport system permease protein	MHJ_0500	Q4A9I5_MYCHJ	Exclusively insoluble	-	0.0007614	-
Oligopeptide transport system permease protein	MHJ_0209	Q4AAC1_MYCHJ	Exclusively insoluble	-	0.0019059	-
Outer membrane protein-P95	MHJ_0096	Q4AAN1_MYCHJ	Exclusively insoluble	-	0.0040233	-
p102-like protein	MHJ_0263	Q4AA67_MYCHJ	Insoluble high, soluble low	0.00525928	0.003295	0.000577
p37-like ABC transporter substrate-binding lipoprotein	MHJ_0356	Q4A9X7_MYCHJ	Exclusively insoluble	-	0.00124428	-
p60-like lipoprotein	MHJ_0348	Q4A9Y5_MYCHJ	Insoluble high, soluble low	0.00377614	0.006081	0.001982
p76 membrane protein	MHJ_0494	Q4A9J1_MYCHJ	Insoluble high, soluble low	0.0160809	0.01443	0.008868
p97-like protein	MHJ_0264	Q4AA66_MYCHJ	Insoluble high, soluble low	0.00586493	0.002885	0.000342
Periplasmic sugar-binding protein	MHJ_0227	Q4AAA3_MYCHJ	Insoluble high, soluble low	0.0101034	0.006562	0.000954
Prolipoprotein diacylglyceryl transferase	MHJ_0094	Q4AAN3_MYCHJ	Exclusively insoluble	-	0.00260057	-
Prolipoprotein p65	MHJ_0656	Q4A932_MYCHJ	Shared (not significant)	0.0770471	0.01379	0.009369
Protein P102-copy 1	MHJ_0195	Q4AAD5_MYCHJ	Insoluble high, soluble low	0.00649945	0.01464	0.006686
Protein P102-copy 2	MHJ_0104	Q4AAM5_MYCHJ	Shared (not significant)	0.0541062	0.001048	0.000304
Protein P97-copy 1	MHJ_0194	Q4AAD6_MYCHJ	Insoluble high, soluble low	0.0269871	0.01593	0.009803
Protein P97-copy 2	MHJ_0105	Q4AAM4_MYCHJ	Insoluble high, soluble low	0.00377614	0.004066	0.000837
Protein-export membrane protein	MHJ_0233	Q4AA97_MYCHJ	Insoluble high, soluble low	0.00593198	0.001653	0.000311
PTS system ascorbate-specific transporter subunit IIC	MHJ_0372	Q4A9W1_MYCHJ	Insoluble high, soluble low	0.0149198	0.001851	0.000348
PTS system, fructose-specific IIABC component	MHJ_0489	Q4A9J6_MYCHJ	Exclusively insoluble	-	0.000891137	-
PTS system, lichenan-specific IIA component	MHJ_0036	Q4AAV5_MYCHJ	Exclusively insoluble	-	0.000892067	-
Putative ABC transporter ATP-binding-Pr2-like protein	MHJ_0629	Q4A959_MYCHJ	Exclusively insoluble	-	0.000944477	-
Putative p216 surface protein	MHJ_0493	Q4A9J2_MYCHJ	Insoluble high, soluble low	0.00377614	0.01661	0.008415
Putative ribose ABC transporter	MHJ_0226	Q4AAA4_MYCHJ	Exclusively insoluble	-	0.00103646	-
Ribose ABC transport ATP-binding protein	MHJ_0225	Q4AAA5_MYCHJ	Exclusively insoluble	-	0.000805687	-
Ribose-phosphate pyrophosphokinase	MHJ_0654	Q4A934_MYCHJ	Shared (not significant)	0.416677	0.001442	0.002325
Signal recognition particle protein	MHJ_0053	Q4AAW6_MYCHJ	Exclusively insoluble	-	0.00251567	-
Signal recognition particle receptor FtsY	MHJ_0008	Q4AAU1_MYCHJ	Exclusively soluble	-	-	0.00103497
Spermidine/putrescine import ATP-binding protein PotA	MHJ_0544	POTA_MYCHJ	Exclusively insoluble	-	0.000966293	-
Uncharacterized protein	MHJ_0674	Q4A914_MYCHJ	Exclusively insoluble	-	0.0018092	-
Uncharacterized protein	MHJ_0672	Q4A916_MYCHJ	Exclusively insoluble	-	0.00259923	-
Uncharacterized protein	MHJ_0666	Q4A922_MYCHJ	Exclusively insoluble	-	0.000775403	-
Uncharacterized protein	MHJ_0662	Q4A926_MYCHJ	Insoluble high, soluble low	0.00525928	0.01148	0.006967
Uncharacterized protein	MHJ_0661	Q4A927_MYCHJ	Insoluble high, soluble low	0.00544376	0.003207	0.000914
Uncharacterized protein	MHJ_0646	Q4A942_MYCHJ	Exclusively insoluble	-	0.00125156	-
Uncharacterized protein	MHJ_0630	Q4A958_MYCHJ	Shared (not significant)	0.120348	0.001247	0.000623
Uncharacterized protein	MHJ_0621	Q4A966_MYCHJ	Exclusively insoluble	-	0.000615243	-
Uncharacterized protein	MHJ_0613	Q4A974_MYCHJ	Insoluble high, soluble low	0.0195523	0.00245	0.00124
Uncharacterized protein	MHJ_0568	Q4A9B9_MYCHJ	Exclusively insoluble	-	0.00215643	-
Uncharacterized protein	MHJ_0551	Q4A9D4_MYCHJ	Exclusively insoluble	-	0.000633553	-
Uncharacterized protein	MHJ_0540	Q4A9E5_MYCHJ	Exclusively insoluble	-	0.0052723	-
Uncharacterized protein	MHJ_0531	Q4A9F4_MYCHJ	Exclusively insoluble	-	0.00172893	-
Uncharacterized protein	MHJ_0523	Q4A9G2_MYCHJ	Exclusively insoluble	-	0.00081794	-
Uncharacterized protein	MHJ_0519	Q4A9G6_MYCHJ	Exclusively insoluble	-	0.00122581	-
Uncharacterized protein	MHJ_0486	Q4A9J9_MYCHJ	Insoluble high, soluble low	0.00544376	0.003217	0.000622
Uncharacterized protein	MHJ_0477	Q4A9K8_MYCHJ	Exclusively insoluble	-	0.0018955	-
Uncharacterized protein	MHJ_0467	Q4A9L8_MYCHJ	Insoluble high, soluble low	0.00377614	0.003171	0.000238
Uncharacterized protein	MHJ_0465	Q4A9M0_MYCHJ	Exclusively insoluble	-	0.0023207	-
Uncharacterized protein	MHJ_0464	Q4A9M1_MYCHJ	Exclusively insoluble	-	0.00304303	-
Uncharacterized protein	MHJ_0445	Q4A9P0_MYCHJ	Shared (not significant)	0.879461	0.000804	0.00092
Uncharacterized protein	MHJ_0443	Q4A9P2_MYCHJ	Exclusively soluble	-	-	6.35393e-05
Uncharacterized protein	MHJ_0441	Q4A9P4_MYCHJ	Exclusively insoluble	-	0.000983273	-
Uncharacterized protein	MHJ_0431	Q4A9Q4_MYCHJ	Exclusively insoluble	-	0.00121504	-
Uncharacterized protein	MHJ_0421	Q4A9R4_MYCHJ	Exclusively insoluble	-	0.0014525	-
Uncharacterized protein	MHJ_0403	Q4A9T2_MYCHJ	Exclusively soluble	-	-	0.000217427
Uncharacterized protein	MHJ_0369	Q4A9W4_MYCHJ	Insoluble high, soluble low	0.00268269	0.008856	0.002937
Uncharacterized protein	MHJ_0350	Q4A9Y3_MYCHJ	Insoluble high, soluble low	0.026483	0.000733	0.000182
Uncharacterized protein	MHJ_0347	Q4A9Y6_MYCHJ	Insoluble high, soluble low	0.00390321	0.006428	0.000583
Uncharacterized protein	MHJ_0334	Q4A9Z8_MYCHJ	Exclusively insoluble	-	0.00054844	-
Uncharacterized protein	MHJ_0330	Q4AA02_MYCHJ	Exclusively insoluble	-	0.00133327	-
Uncharacterized protein	MHJ_0326	Q4AA06_MYCHJ	Shared (not significant)	0.10588	0.00698	0.003804
Uncharacterized protein	MHJ_0325	Q4AA07_MYCHJ	Exclusively insoluble	-	0.00096273	-
Uncharacterized protein	MHJ_0300	Q4AA31_MYCHJ	Exclusively soluble	-	-	0.000289593
Uncharacterized protein	MHJ_0281	Q4AA49_MYCHJ	Exclusively insoluble	-	0.000610913	-
Uncharacterized protein	MHJ_0274	Q4AA56_MYCHJ	Exclusively insoluble	-	0.00172503	-
Uncharacterized protein	MHJ_0212	Q4AAB8_MYCHJ	Insoluble high, soluble low	0.00641982	0.006102	0.002073
Uncharacterized protein	MHJ_0207	Q4AAC3_MYCHJ	Exclusively insoluble	-	0.00209253	-
Uncharacterized protein	MHJ_0682	Q4AAI4_MYCHJ	Exclusively insoluble	-	0.00545283	-
Uncharacterized protein	MHJ_0134	Q4AAJ6_MYCHJ	Insoluble high, soluble low	0.00390321	0.004158	0.000792
Uncharacterized protein	MHJ_0117	Q4AAL2_MYCHJ	Exclusively insoluble	-	0.00237057	-
Uncharacterized protein	MHJ_0097	Q4AAN0_MYCHJ	Insoluble high, soluble low	0.00377614	0.005087	0.000164
Uncharacterized protein	MHJ_0084	Q4AAP3_MYCHJ	Exclusively insoluble	-	0.000196537	-
Uncharacterized protein	MHJ_0074	Q4AAQ3_MYCHJ	Exclusively insoluble	-	0.0027155	-
Uncharacterized protein	MHJ_0070	Q4AAQ7_MYCHJ	Exclusively insoluble	-	0.00167063	-
Uncharacterized protein	MHJ_0021	Q4AAS8_MYCHJ	Exclusively insoluble	-	0.00076925	-
Valine-tRNA ligase	MHJ_0671	SYV_MYCHJ	Exclusively insoluble	-	0.000456113	-
Xylose ABC transporter ATP-binding protein	MHJ_0512	Q4A9H3_MYCHJ	Insoluble high, soluble low	0.00424941	0.003663	0.000686
2,3-bisphosphoglycerate-independent phosphoglycerate mutase	MHJ_0595	GPMI_MYCHJ	Insoluble low, soluble high	0.0121395	0.001078	0.003336
30S ribosomal protein S11	MHJ_0165	RS11_MYCHJ	Shared (not significant)	0.618588	0.004799	0.006026
30S ribosomal protein S12	MHJ_0073	RS12_MYCHJ	Exclusively soluble	-	-	0.0029347
30S ribosomal protein S13	MHJ_0166	RS13_MYCHJ	Shared (not significant)	0.409459	0.002316	0.001159
30S ribosomal protein S15	MHJ_0100	RS15_MYCHJ	Shared (not significant)	0.0932671	0.005875	0.002476
30S ribosomal protein S16	MHJ_0278	RS16_MYCHJ	Shared (not significant)	0.0581433	0.004213	0.001184
30S ribosomal protein S18	MHJ_0285	RS18_MYCHJ	Exclusively soluble	-	-	0.00272237
30S ribosomal protein S2	MHJ_0051	RS2_MYCHJ	Shared (not significant)	0.782233	0.003941	0.00354
30S ribosomal protein S20	MHJ_0237	RS20_MYCHJ	Exclusively insoluble	-	0.0017725	-
30S ribosomal protein S3	MHJ_0184	RS3_MYCHJ	Shared (not significant)	0.331623	0.003037	0.001961
30S ribosomal protein S4	MHJ_0577	RS4_MYCHJ	Insoluble high, soluble low	0.0121395	0.007093	0.004426
30S ribosomal protein S5	MHJ_0173	RS5_MYCHJ	Shared (not significant)	0.403431	0.003007	0.00406
30S ribosomal protein S6	MHJ_0287	RS6_MYCHJ	Shared (not significant)	0.430351	0.006485	0.005357
30S ribosomal protein S7	MHJ_0072	RS7_MYCHJ	Insoluble high, soluble low	0.00430554	0.008284	0.003306
30S ribosomal protein S8	MHJ_0176	RS8_MYCHJ	Shared (not significant)	0.199173	0.003583	0.006393
30S ribosomal protein S9	MHJ_0650	RS9_MYCHJ	Shared (not significant)	0.221003	0.003495	0.002612
3-hexulose-6-phosphate synthase	MHJ_0436	Q4A9P9_MYCHJ	Shared (not significant)	0.0979395	0.002914	0.001821
50S ribosomal protein L1	MHJ_0456	RL1_MYCHJ	Shared (not significant)	0.199173	0.004949	0.003442
50S ribosomal protein L10	MHJ_0620	RL10_MYCHJ	Insoluble high, soluble low	0.0106178	0.004179	0.000882
50S ribosomal protein L11	MHJ_0457	Q4A9M8_MYCHJ	Shared (not significant)	0.306486	0.003931	0.002534
50S ribosomal protein L13	MHJ_0651	RL13_MYCHJ	Exclusively soluble	-	-	0.000691263
50S ribosomal protein L14	MHJ_0180	RL14_MYCHJ	Shared (not significant)	0.58353	0.004866	0.004412
50S ribosomal protein L15	MHJ_0172	RL15_MYCHJ	Shared (not significant)	0.707857	0.005608	0.005097
50S ribosomal protein L16	MHJ_0183	RL16_MYCHJ	Exclusively insoluble	-	0.00366123	-
50S ribosomal protein L17	MHJ_0163	RL17_MYCHJ	Exclusively insoluble	-	0.00304717	-
50S ribosomal protein L18	MHJ_0174	RL18_MYCHJ	Insoluble high, soluble low	0.0291507	0.00496	0.001123
50S ribosomal protein L19	MHJ_0276	RL19_MYCHJ	Insoluble high, soluble low	0.0250927	0.006996	0.002899
50S ribosomal protein L2	MHJ_0187	RL2_MYCHJ	Shared (not significant)	0.0551195	0.00455	0.002466
50S ribosomal protein L21	MHJ_0127	RL21_MYCHJ	Exclusively soluble	-	-	0.0025843
50S ribosomal protein L22	MHJ_0185	RL22_MYCHJ	Shared (not significant)	0.905246	0.005056	0.005001
50S ribosomal protein L23	MHJ_0188	RL23_MYCHJ	Shared (not significant)	0.802362	0.003832	0.004248
50S ribosomal protein L24	MHJ_0179	RL24_MYCHJ	Exclusively insoluble	-	0.00175827	-
50S ribosomal protein L27	MHJ_0128	Q4AAK1_MYCHJ	Insoluble high, soluble low	0.0204254	0.004706	0.003109
50S ribosomal protein L29	MHJ_0182	Q4AAE8_MYCHJ	Exclusively insoluble	-	0.00353463	-
50S ribosomal protein L3	MHJ_0190	RL3_MYCHJ	Insoluble low, soluble high	0.0151001	0.0035	0.006804
50S ribosomal protein L31	MHJ_0453	Q4A9N2_MYCHJ	Exclusively insoluble	-	0.0062138	-
50S ribosomal protein L4	MHJ_0189	RL4_MYCHJ	Shared (not significant)	0.409459	0.002975	0.002316
50S ribosomal protein L5	MHJ_0178	RL5_MYCHJ	Insoluble high, soluble low	0.0121395	0.005436	0.001333
50S ribosomal protein L6	MHJ_0175	Q4AAF5_MYCHJ	Shared (not significant)	0.258839	0.003164	0.002701
50S ribosomal protein L7/L12	MHJ_0619	RL7_MYCHJ	Shared (not significant)	0.0710677	0.006073	0.00256
50S ribosomal protein L9	MHJ_0645	RL9_MYCHJ	Shared (not significant)	0.587188	0.001457	0.00194
5-dehydro-2-deoxygluconokinase	MHJ_0220	IOLC_MYCHJ	Shared (not significant)	0.191244	0.001419	0.001081
ABC transport ATP-binding protein	MHJ_0375	Q4A9V8_MYCHJ	Exclusively insoluble	-	0.00142138	-
ABC transporter ATP-binding protein	MHJ_0206	Q4AAC4_MYCHJ	Shared (not significant)	0.0710677	0.000807	0.002264
Acetate kinase	MHJ_0505	Q4A9I0_MYCHJ	Insoluble low, soluble high	0.00649945	0.002296	0.005707
Acyl carrier protein phosphodiesterase	MHJ_0451	Q4A9N4_MYCHJ	Insoluble low, soluble high	0.00732211	0.001364	0.00666
Adenine phosphoribosyltransferase	MHJ_0110	APT_MYCHJ	Shared (not significant)	0.198477	0.002934	0.04417
Adenylate kinase	MHJ_0170	KAD_MYCHJ	Shared (not significant)	0.409459	0.003149	0.002266
Alanine-tRNA ligase	MHJ_0197	SYA_MYCHJ	Shared (not significant)	0.254212	0.000897	0.001107
Aminopeptidase	MHJ_0125	Q4AAK4_MYCHJ	Insoluble low, soluble high	0.00438736	0.003265	0.009876
Arginine-tRNA ligase	MHJ_0012	SYR_MYCHJ	Insoluble high, soluble low	0.00732211	0.001495	0.000233
Asparagine-tRNA ligase	MHJ_0414	SYN_MYCHJ	Shared (not significant)	0.139594	0.001758	0.002549
Aspartate-tRNA ligase	MHJ_0235	Q4AA95_MYCHJ	Shared (not significant)	0.789599	0.00059	0.000536
Aspartyl/glutamyl-tRNA amidotransferase subunit B	MHJ_0025	Q4AAS4_MYCHJ	Insoluble high, soluble low	0.0195523	0.001841	0.000623
ATP synthase alpha chain	MHJ_0476	Q4A9K9_MYCHJ	Insoluble high, soluble low	0.00649945	0.004709	0.002632
ATP synthase gamma chain	MHJ_0048	Q4AAV8_MYCHJ	Exclusively insoluble	-	0.00145083	-
ATP-dependent 6-phosphofructokinase	MHJ_0107	PFKA_MYCHJ	Insoluble low, soluble high	0.00942009	0.000491	0.008146
ATP-dependent helicase PcrA	MHJ_0416	Q4A9R9_MYCHJ	Shared (not significant)	0.251853	0.001628	0.000899
ATP-dependent protease binding protein	MHJ_0098	Q4AAM9_MYCHJ	Shared (not significant)	0.0939339	0.003068	0.001391
Bacterial nucleoid DNA-binding protein	MHJ_0067	Q4AAR0_MYCHJ	Insoluble low, soluble high	0.0201176	0.005861	0.03908
Chaperone protein DnaJ	MHJ_0064	Q4AAR3_MYCHJ	Shared (not significant)	0.720779	0.00472	0.005427
Chaperone protein DnaK (Heat shock 70 kDa protein)	MHJ_0063	DNAK_MYCHJ	Shared (not significant)	0.126955	0.04355	0.06105
Chromosomal replication initiator protein DnaA	MHJ_0001	Q4AAU8_MYCHJ	Exclusively insoluble	-	0.000375317	-
Chromosome partition protein Smc	MHJ_0657	Q4A931_MYCHJ	Shared (not significant)	0.496032	0.001439	0.001068
CTP synthase	MHJ_0272	Q4AA58_MYCHJ	Shared (not significant)	0.0603291	0.001189	0.002116
Cytidine deaminase	MHJ_0153	Q4AAH7_MYCHJ	Shared (not significant)	0.111096	0.003551	0.00179
Cytidylate kinase	MHJ_0065	KCY_MYCHJ	Exclusively insoluble	-	0.00070249	-
Deoxyribose-phosphate aldolase	MHJ_0528	DEOC_MYCHJ	Shared (not significant)	0.0525219	0.001613	0.002783
DHH family phosphoesterase	MHJ_0006	Q4AAU3_MYCHJ	Exclusively insoluble	-	0.00339827	-
Dihydrolipoamide acetyltransferase	MHJ_0503	Q4A9I2_MYCHJ	Insoluble high, soluble low	0.00670709	0.009107	0.004604
Dihydrolipoamide dehydrogenase	MHJ_0572	Q4A9B5_MYCHJ	Insoluble low, soluble high	0.00649945	0.001588	0.006276
Dihydrolipoyl dehydrogenase	MHJ_0504	Q4A9I1_MYCHJ	Insoluble low, soluble high	0.0269871	0.004706	0.009816
DNA ligase	MHJ_0258	DNLJ_MYCHJ	Shared (not significant)	0.0692077	0.001177	0.000352
DNA polymerase III delta subunit	MHJ_0252	Q4AA78_MYCHJ	Exclusively insoluble	-	0.00110341	-
DNA polymerase III PolC-type	MHJ_0533	Q4A9F2_MYCHJ	Exclusively soluble	-	-	8.72833e-05
DNA polymerase III subunit beta	MHJ_0002	Q4AAU7_MYCHJ	Shared (not significant)	0.064719	0.00263	0.004432
DNA polymerase III subunit gamma/tau	MHJ_0248	Q4AA82_MYCHJ	Insoluble high, soluble low	0.0495311	0.001148	0.000123
DNA topoisomerase	MHJ_0529	Q4A9F6_MYCHJ	Shared (not significant)	0.189314	0.000925	0.001893
DNA topoisomerase	MHJ_0106	Q4AAM3_MYCHJ	Shared (not significant)	0.322226	0.001166	0.001757
DNA topoisomerase	MHJ_0030	Q4AAR9_MYCHJ	Shared (not significant)	0.856671	0.000208	0.000243
DNA topoisomerase	MHJ_0029	Q4AAS0_MYCHJ	Shared (not significant)	0.656673	0.000656	0.000982
DNA topoisomerase 1	MHJ_0275	Q4AA55_MYCHJ	Exclusively insoluble	-	0.000902827	-
DNA-directed RNA polymerase sigma factor	MHJ_0056	Q4AAX6_MYCHJ	Exclusively insoluble	-	0.000471973	-
DNA-directed RNA polymerase subunit alpha	MHJ_0164	RPOA_MYCHJ	Shared (not significant)	0.370494	0.004122	0.005434
DNA-directed RNA polymerase subunit beta	MHJ_0618	RPOB_MYCHJ	Insoluble low, soluble high	0.0445314	0.002107	0.004719
DNA-directed RNA polymerase subunit beta	MHJ_0617	RPOC_MYCHJ	Insoluble low, soluble high	0.00853176	0.001749	0.003596
Elongation factor 4	MHJ_0069	LEPA_MYCHJ	Exclusively insoluble	-	0.000223433	-
Elongation factor G	MHJ_0071	EFG_MYCHJ	Insoluble low, soluble high	0.00544376	0.001936	0.01451
Elongation factor P	MHJ_0425	EFP_MYCHJ	Shared (not significant)	0.221003	0.00101	0.002013
Elongation factor Ts	MHJ_0052	EFTS_MYCHJ	Shared (not significant)	0.959168	0.005009	0.004964
Elongation factor Tu	MHJ_0524	EFTU_MYCHJ	Insoluble low, soluble high	0.0263563	0.01116	0.03604
Enolase	MHJ_0242	ENO_MYCHJ	Insoluble low, soluble high	0.0257324	0.003968	0.01067
FMN-dependent NADH-azoreductase	MHJ_0452	AZOR_MYCHJ	Insoluble low, soluble high	0.0101388	0.002979	0.007859
Formamidopyrimidine-DNA glycosylase	MHJ_0579	Q4A9A8_MYCHJ	Shared (not significant)	0.686553	0.001061	0.000782
Fructose-bisphosphate aldolase	MHJ_0014	Q4AAT5_MYCHJ	Shared (not significant)	0.199173	0.003617	0.004667
Glucokinase	MHJ_0515	Q4A9H0_MYCHJ	Shared (not significant)	0.105968	0.002519	0.001198
Glucose-6-phosphate isomerase	MHJ_0532	G6PI_MYCHJ	Exclusively soluble	-	-	0.00148953
Glutamate-tRNA ligase	MHJ_0137	SYE_MYCHJ	Shared (not significant)	0.234221	0.00078	0.001079
Glutaminyl-tRNA synthase	MHJ_0024	Q4AAS5_MYCHJ	Exclusively soluble	-	-	0.00306413
Glyceraldehyde-3-phosphate dehydrogenase	MHJ_0031	Q4AAR8_MYCHJ	Insoluble low, soluble high	0.00377614	0.002827	0.02048
Glycerol kinase	MHJ_0355	Q4A9X8_MYCHJ	Shared (not significant)	0.199173	0.000444	0.000936
Glycine cleavage system H protein	MHJ_0304	Q4AA27_MYCHJ	Shared (not significant)	0.221003	0.00351	0.001389
Glycyl-tRNA synthetase	MHJ_0054	Q4AAW5_MYCHJ	Exclusively soluble	-	-	0.00039697
GTPase Era	MHJ_0152	Q4AAH8_MYCHJ	Exclusively insoluble	-	0.0006375	-
GTPase Obg	MHJ_0037	OBG_MYCHJ	Exclusively insoluble	-	0.000637757	-
Guanylate kinase	MHJ_0149	KGUA_MYCHJ	Exclusively insoluble	-	0.00234897	-
Haemolysin	MHJ_0159	Q4AAH1_MYCHJ	Exclusively insoluble	-	0.000673093	-
Heat-inducible transcription repressor HrcA	MHJ_0010	HRCA_MYCHJ	Shared (not significant)	0.0959172	0.001648	0.000586
Histidine-tRNA ligase	MHJ_0234	SYH_MYCHJ	Exclusively insoluble	-	0.00030903	-
HIT-like protein	MHJ_0349	Q4A9Y4_MYCHJ	Exclusively soluble	-	-	0.00155746
Hydrolase of the HAD family	MHJ_0204	Q4AAC6_MYCHJ	Shared (not significant)	0.202575	0.002638	0.001672
Hypoxanthine phosphoribosyltransferase	MHJ_0254	Q4AA76_MYCHJ	Insoluble high, soluble low	0.04594	0.004535	0.001946
Inorganic pyrophosphatase	MHJ_0605	Q4A982_MYCHJ	Shared (not significant)	0.189394	0.001555	0.002256
Inosose dehydratase	MHJ_0224	IOLE_MYCHJ	Exclusively soluble	-	-	0.00115837
Isoleucine-tRNA ligase	MHJ_0028	SYI_MYCHJ	Insoluble low, soluble high	0.00248437	0.000616	0.002315
Leucine-tRNA ligase	MHJ_0647	Q4A941_MYCHJ	Shared (not significant)	0.46004	0.0004	0.00057
Leucyl aminopeptidase	MHJ_0461	Q4A9M4_MYCHJ	Shared (not significant)	0.0959172	0.003112	0.003945
Lipase-esterase	MHJ_0129	Q4AAK0_MYCHJ	Exclusively soluble	-	-	0.00254353
Lipoate-protein ligase	MHJ_0302	Q4AA29_MYCHJ	Exclusively soluble	-	-	0.0019544
Lipoate-protein ligase A	MHJ_0246	Q4AA84_MYCHJ	Exclusively soluble	-	-	0.00135497
L-lactate dehydrogenase (Immunogenic protein p36)	MHJ_0133	LDH_MYCHJ	Insoluble low, soluble high	0.00377614	0.005493	0.0166
Lon protease (ATP-dependent protease La)	MHJ_0525	Q4A9G0_MYCHJ	Shared (not significant)	0.782233	0.004092	0.004381
Lysine-tRNA ligase	MHJ_0203	SYK_MYCHJ	Shared (not significant)	0.139578	0.000573	0.000939
Mannose-6-phosphate isomerase	MHJ_0491	Q4A9J4_MYCHJ	Shared (not significant)	0.0881638	0.003202	0.002164
Methionine aminopeptidase	MHJ_0169	Q4AAG1_MYCHJ	Exclusively soluble	-	-	0.0026288
Methylmalonate-semialdehyde dehydrogenase	MHJ_0219	Q4AAB1_MYCHJ	Insoluble low, soluble high	0.0113576	0.000358	0.004084
Myo-inositol 2-dehydrogenase	MHJ_0228	Q4AAA2_MYCHJ	Exclusively soluble	-	-	0.0015393
Myo-inositol 2-dehydrogenase	MHJ_0222	Q4AAA8_MYCHJ	Insoluble low, soluble high	0.00430554	0.001514	0.003985
Myo-inositol catabolism protein	MHJ_0221	Q4AAA9_MYCHJ	Exclusively soluble	-	-	0.00118322
NADH oxidase	MHJ_0078	Q4AAP9_MYCHJ	Insoluble low, soluble high	0.00430554	0.002597	0.01799
Nucleoid-associated protein	MHJ_0249	Q4AA81_MYCHJ	Exclusively soluble	-	-	0.000776043
Oligoendopeptidase F	MHJ_0522	Q4A9G3_MYCHJ	Shared (not significant)	0.90269	0.003247	0.003207
Peptide chain release factor 1	MHJ_0135	RF1_MYCHJ	Shared (not significant)	0.0803587	0.000442	0.00172
Peptide methionine sulfoxide reductase	MHJ_0530	Q4A9F5_MYCHJ	Exclusively soluble	-	-	0.00412933
Phenylalanine-tRNA ligase alpha subunit	MHJ_0265	Q4AA65_MYCHJ	Shared (not significant)	0.688631	0.0007	0.001011
Phenylalanine-tRNA ligase beta subunit	MHJ_0266	SYFB_MYCHJ	Shared (not significant)	0.355307	0.001233	0.001845
Phosphate acetyltransferase	MHJ_0506	Q4A9H9_MYCHJ	Insoluble low, soluble high	0.0284954	0.004865	0.008529
Phosphocarrier protein HPr	MHJ_0611	Q4A976_MYCHJ	Exclusively soluble	-	-	0.0020684
Phosphoenolpyruvate-protein phosphotransferase	MHJ_0469	Q4A9L6_MYCHJ	Shared (not significant)	0.10318	0.00311	0.004391
Phosphoglycerate kinase	MHJ_0487	Q4A9J8_MYCHJ	Insoluble low, soluble high	0.00869021	0.002525	0.01326
Phosphopentomutase	MHJ_0157	Q4AAH3_MYCHJ	Insoluble low, soluble high	0.0491015	0.000977	0.0017
Potassium uptake protein	MHJ_0548	Q4A9D7_MYCHJ	Exclusively insoluble	-	0.0026385	-
Probable transcriptional regulatory protein	MHJ_0471	Y471_MYCHJ	Exclusively soluble	-	-	0.000582143
Proline-tRNA ligase	MHJ_0381	SYP_MYCHJ	Shared (not significant)	0.523462	0.000689	0.000382
Protein GrpE (HSP-70 cofactor)	MHJ_0011	Q4AAT8_MYCHJ	Shared (not significant)	0.347932	0.008836	0.007264
Protein NrdI	MHJ_0216	Q4AAB4_MYCHJ	Exclusively soluble	-	-	0.00234964
Protein RecA	MHJ_0035	RECA_MYCHJ	Exclusively insoluble	-	0.00107703	-
Protein translocase subunit SecA	MHJ_0082	SECA_MYCHJ	Exclusively insoluble	-	0.0018331	-
PTS system enzyme IIB component	MHJ_0371	Q4A9W2_MYCHJ	Shared (not significant)	0.186111	0.004171	0.005192
PTS system, IIA component	MHJ_0370	Q4A9W3_MYCHJ	Shared (not significant)	0.793605	0.00228	0.001869
Pullulanase	MHJ_0587	Q4A9A0_MYCHJ	Shared (not significant)	0.429481	0.001528	0.001056
Purine-nucleoside phosphorylase	MHJ_0080	Q4AAP7_MYCHJ	Shared (not significant)	0.081724	0.004297	0.0097
Putative ATP binding protein	MHJ_0592	Q4A995_MYCHJ	Shared (not significant)	0.820822	0.003917	0.003832
Putative lipoprotein	MHJ_0622	Q4A965_MYCHJ	Insoluble high, soluble low	0.00377614	0.003727	0.001994
Putative MgpA-like protein	MHJ_0005	Q4AAU4_MYCHJ	Exclusively soluble	-	-	0.000232503
Putative type III restriction-modification system: methylase	MHJ_0383	Q4A9V1_MYCHJ	Insoluble low, soluble high	0.022962	0.00064	0.001018
Pyruvate dehydrogenase	MHJ_0112	Q4AAL7_MYCHJ	Insoluble low, soluble high	0.00544376	0.007151	0.02686
Pyruvate dehydrogenase E1-alpha subunit	MHJ_0111	Q4AAL8_MYCHJ	Insoluble low, soluble high	0.00377614	0.005492	0.02086
Pyruvate kinase	MHJ_0122	Q4AAK7_MYCHJ	Shared (not significant)	0.782233	0.004819	0.004603
Replicative DNA helicase	MHJ_0644	Q4A944_MYCHJ	Exclusively insoluble	-	0.00051828	-
Ribonuclease	MHJ_0593	Q4A994_MYCHJ	Exclusively insoluble	-	0.00053876	-
Ribonuclease 3	MHJ_0411	Q4A9S4_MYCHJ	Insoluble high, soluble low	0.0263563	0.002805	0.000297
Ribonuclease R	MHJ_0033	Q4AAR6_MYCHJ	Shared (not significant)	0.958082	0.000462	0.000449
Ribonucleoside-diphosphate reductase	MHJ_0215	Q4AAB5_MYCHJ	Shared (not significant)	0.251513	0.003796	0.005073
Ribonucleoside-diphosphate reductase beta chain	MHJ_0217	Q4AAB3_MYCHJ	Shared (not significant)	0.874551	0.002589	0.002498
Ribose 5-phosphate isomerase B	MHJ_0578	Q4A9A9_MYCHJ	Exclusively soluble	-	-	0.00181993
Ribosome recycling factor	MHJ_0535	Q4A9F0_MYCHJ	Shared (not significant)	0.874551	0.003833	0.003988
Ribosome-binding ATPase YchF	MHJ_0284	Q4AA46_MYCHJ	Exclusively insoluble	-	0.0011515	-
S-adenosylmethionine synthetase	MHJ_0448	Q4A9N7_MYCHJ	Shared (not significant)	0.120348	0.000559	0.001357
Segregation and condensation protein B	MHJ_0634	Q4A954_MYCHJ	Exclusively insoluble	-	0.0029308	-
Serine hydroxymethyltransferase	MHJ_0218	GLYA_MYCHJ	Exclusively soluble	-	-	0.00044134
Seryl-tRNA synthetase	MHJ_0243	Q4AA87_MYCHJ	Insoluble high, soluble low	0.0195523	0.002753	0.000464
Sugar ABC transporter ATP-binding protein	MHJ_0607	Q4A980_MYCHJ	Exclusively insoluble	-	0.0009128	-
Sugar isomerase SgaE	MHJ_0434	Q4A9Q1_MYCHJ	Insoluble low, soluble high	0.0163011	0.000821	0.002715
Thiol peroxidase	MHJ_0093	Q4AAN4_MYCHJ	Shared (not significant)	0.0627201	0.01298	0.06451
Thioredoxin	MHJ_0380	Q4A9V3_MYCHJ	Shared (not significant)	0.199173	0.008554	0.01012
Thioredoxin reductase	MHJ_0095	Q4AAN2_MYCHJ	Insoluble low, soluble high	0.0121395	0.002388	0.008267
Threonine-tRNA ligase	MHJ_0589	Q4A998_MYCHJ	Insoluble high, soluble low	0.0365497	0.001164	0.000459
Thymidine kinase	MHJ_0610	KITH_MYCHJ	Shared (not significant)	0.136697	0.001543	0.00337
Thymidine phosphorylase	MHJ_0079	Q4AAP8_MYCHJ	Shared (not significant)	0.0616005	0.00218	0.004043
Transcription elongation factor GreA	MHJ_0667	GREA_MYCHJ	Shared (not significant)	0.409459	0.0023	0.003349
Transcription termination/antitermination protein NusA	MHJ_0586	Q4A9A1_MYCHJ	Shared (not significant)	0.656673	0.002301	0.001687
Transcription termination/antitermination protein NusG	MHJ_0637	Q4A951_MYCHJ	Exclusively insoluble	-	0.0026602	-
Transcriptional regulator	MHJ_0271	Q4AA59_MYCHJ	Exclusively insoluble	-	0.00427333	-
Transketolase	MHJ_0426	Q4A9Q9_MYCHJ	Shared (not significant)	0.0959172	0.003184	0.004681
Translation initiation factor IF-2	MHJ_0585	IF2_MYCHJ	Insoluble high, soluble low	0.04594	0.001134	0.000361
Triacylglycerol lipase	MHJ_0245	Q4AA85_MYCHJ	Exclusively soluble	-	-	0.00179117
Trigger factor	MHJ_0145	TIG_MYCHJ	Shared (not significant)	0.199173	0.008802	0.006576
Triosephosphate isomerase	MHJ_0099	TPIS_MYCHJ	Insoluble high, soluble low	0.0327159	0.002319	0.001199
tRNA N6-adenosine threonylcarbamoyltransferase	MHJ_0636	TSAD_MYCHJ	Shared (not significant)	0.59735	0.002073	0.00189
Tryptophan-tRNA ligase	MHJ_0590	Q4A997_MYCHJ	Exclusively soluble	-	-	0.000909633
Uncharacterized protein	MHJ_0599	Q4A988_MYCHJ	Exclusively soluble	-	-	2.88977e-05
Uncharacterized protein	MHJ_0565	Q4A9C1_MYCHJ	Shared (not significant)	0.724173	0.001794	0.001645
Uncharacterized protein	MHJ_0497	Q4A9I8_MYCHJ	Shared (not significant)	0.29511	0.000835	0.000299
Uncharacterized protein	MHJ_0496	Q4A9I9_MYCHJ	Exclusively soluble	-	-	0.000704987
Uncharacterized protein	MHJ_0482	Q4A9K3_MYCHJ	Exclusively insoluble	-	0.00108231	-
Uncharacterized protein	MHJ_0479	Q4A9K6_MYCHJ	Exclusively insoluble	-	0.00154427	-
Uncharacterized protein	MHJ_0474	Q4A9L1_MYCHJ	Insoluble high, soluble low	0.0204254	0.000733	0.000211
Uncharacterized protein	MHJ_0373	Q4A9W0_MYCHJ	Shared (not significant)	0.0710677	0.004943	0.00822
Uncharacterized protein	MHJ_0244	Q4AA86_MYCHJ	Exclusively soluble	-	-	0.0042738
Uncharacterized protein	MHJ_0236	Q4AA94_MYCHJ	Exclusively soluble	-	-	0.00502943
Uncharacterized protein	MHJ_0144	Q4AAI6_MYCHJ	Shared (not significant)	0.359906	0.002479	0.001481
Uncharacterized protein	MHJ_0009	Q4AAU0_MYCHJ	Shared (not significant)	0.364306	0.003286	0.002578
Uncharacterized protein	MHJ_0007	Q4AAU2_MYCHJ	Exclusively insoluble	-	0.00126963	-
Uncharacterized protein	MHJ_0060	Q4AAX2_MYCHJ	Exclusively insoluble	-	0.000479247	-
Uncharacterized protein	MHJ_0259	Y259_MYCHJ	Exclusively insoluble	-	0.000911603	-
Uncharacterized protein	MHJ_0673	Q4A915_MYCHJ	Insoluble high, soluble low	0.00704548	0.005049	0.001838
Uncharacterized protein	MHJ_0562	Q4A9C3_MYCHJ	Exclusively soluble	-	-	0.00273183
Uncharacterized protein	MHJ_0480	Q4A9K5_MYCHJ	Exclusively insoluble	-	0.00314983	-
Uncharacterized protein	MHJ_0433	Q4A9Q2_MYCHJ	Shared (not significant)	0.849599	0.000627	0.000539
Uncharacterized protein	MHJ_0429	Q4A9Q6_MYCHJ	Exclusively insoluble	-	0.000364993	-
Uncharacterized protein	MHJ_0384	Q4A9V0_MYCHJ	Exclusively soluble	-	-	0.000263503
Uncharacterized protein	MHJ_0331	Q4AA01_MYCHJ	Exclusively insoluble	-	0.00216533	-
Uncharacterized protein	MHJ_0309	Q4AA23_MYCHJ	Exclusively insoluble	-	0.000608547	-
Uncharacterized protein	MHJ_0291	Q4AA39_MYCHJ	Exclusively soluble	-	-	0.000388533
Uncharacterized protein	MHJ_0091	Q4AAN6_MYCHJ	Shared (not significant)	0.409459	0.000781	0.000442
Uncharacterized protein	MHJ_0089	Q4AAN8_MYCHJ	Shared (not significant)	0.0959172	0.001644	0.000608
Uncharacterized protein	MHJ_0086	Q4AAP1_MYCHJ	Exclusively insoluble	-	0.00226147	-
Uracil phosphoribosyltransferase	MHJ_0527	Q4A9F8_MYCHJ	Shared (not significant)	0.198648	0.002312	0.003802
Uridylate kinase	MHJ_0536	PYRH_MYCHJ	Exclusively soluble	-	-	0.000307463
UvrABC system protein A	MHJ_0088	Q4AAN9_MYCHJ	Shared (not significant)	0.117402	0.000664	0.000232
UvrABC system protein B	MHJ_0648	Q4A940_MYCHJ	Exclusively soluble	-	-	0.000133119
XAA-PRO aminopeptidase	MHJ_0659	Q4A929_MYCHJ	Insoluble low, soluble high	0.0195523	0.002167	0.00661
1Available at https://www.ncbi.nlm.nih.gov.
2Available at http://www.uniprot.org.
3Data acquired from Scaffold software version 4.8.4.
*NSAF values are represented by the mean of three biological replicates

## Sheet: Suppl. Table 4C
Supplementary Table 4C: Qualitative and quantitative differences between insoluble and soluble protein fractions of M. flocculare. Color codes for subcellular localization in silico prediction are shown in "Protein name" column as follow. Red fill, for proteins predicted as membrane proteins; Blue fill, predicted as cytoplasmic proteins; White fill, predicted as secreted proteins.
Protein name	NCBI accesion numbers1	Uniprot accession numbers2	Quantitative Profile	Adjusted p-value	NSAF value (insoluble)3*	NSAF value (soluble)3*
46 kDa surface antigen (p46)	MFC_00037	N9SJ21_MYCFL	Insoluble high, soluble low	0.0151195	0.02131	0.006205
5'-methylthioadenosine nucleosidase / S-adenosylhomocysteine nucleosidase	MFC_00437	N9S869_MYCFL	Exclusively soluble	-	-	0.000354303
5'-nucleotidase	MFC_00947	N9SHH1_MYCFL	Insoluble high, soluble low	0.0325926	0.01165	0.007508
ABC transporter ATP-binding protein	MFC_00322	N9QZG5_MYCFL	Exclusively insoluble	-	0.00169927	-
ABC transporter ATP-binding protein	MFC_01070	N9S9P0_MYCFL	Insoluble high, soluble low	0.00162793	0.003012	0.000441
ABC transporter ATP-binding protein	MFC_01072	N9SIX0_MYCFL	Insoluble high, soluble low	0.0429699	0.004601	0.000434
ABC transporter ATP-binding protein	MFC_00767	N9SIY9_MYCFL	Exclusively soluble	-	-	0.000165687
ABC transporter ATP-binding-Pr1-like protein	MFC_00952	N9SI46_MYCFL	Exclusively insoluble	-	0.00102004	-
ABC transporter permease protein	MFC_00324	N9SIK9_MYCFL	Insoluble high, soluble low	0.00737587	0.000955	0.000442
ABC transporter permease protein	MFC_00727	N9SIX7_MYCFL	Insoluble high, soluble low	0.0218542	0.003331	0.001472
ABC transporter protein	MFC_00385	N9QZ35_MYCFL	Shared (not significant)	0.274695	0.001736	0.000633
ABC transporter xylose-binding lipoprotein	MFC_00388	N9S919_MYCFL	Insoluble high, soluble low	0.00239528	0.05119	0.01142
Adhesin like-protein P146	MFC_01050	N9QZM5_MYCFL	Insoluble high, soluble low	0.00286518	0.01693	0.00617
ATP synthase beta chain	MFC_00449	N9SHB8_MYCFL	Insoluble low, soluble high	0.0191654	0.001945	0.006601
ATP synthase subunit alpha	MFC_01130	N9QYD1_MYCFL	Insoluble high, soluble low	0.0146687	0.004146	0.002236
ATP synthase subunit beta	MFC_01135	N9S8F6_MYCFL	Shared (not significant)	0.0838988	0.005702	0.004194
ATP-dependent zinc metalloprotease FtsH	MFC_00257	N9SI27_MYCFL	Insoluble high, soluble low	0.0186417	0.009379	0.003296
Cardiolipin synthetase	MFC_01110	N9S8E1_MYCFL	Exclusively insoluble	-	0.00173363	-
Cation-transporting P-type ATPase	MFC_00636	N9SIS7_MYCFL	Exclusively insoluble	-	0.00060193	-
Diadenylate cyclase	MFC_00857	N9QY75_MYCFL	Insoluble high, soluble low	0.0252148	0.004952	0.000382
Energy-coupling factor transporter ATP-binding protein EcfA1	MFC_00645	N9SIS2_MYCFL	Exclusively soluble	-	-	0.000413867
Energy-coupling factor transporter ATP-binding protein EcfA2	MFC_00644	N9QZM7_MYCFL	Shared (not significant)	0.0516178	0.003109	0.000763
Hemolysin C	MFC_00917	N9SI32_MYCFL	Exclusively insoluble	-	0.00202053	-
Lipoprotein	MFC_00046	N9QZE4_MYCFL	Insoluble high, soluble low	0.00226939	0.001311	0.000228
Lipoprotein	MFC_00726	N9S9P7_MYCFL	Insoluble high, soluble low	0.0114705	0.004905	0.001069
Lipoprotein	MFC_00751	N9S9Q7_MYCFL	Shared (not significant)	0.187073	0.001496	0.00038
Lipoprotein	MFC_00291	N9SI47_MYCFL	Insoluble high, soluble low	0.00104313	0.004038	0.001368
Lipoprotein	MFC_00724	N9SJI2_MYCFL	Insoluble high, soluble low	0.00790504	0.009232	0.004447
Lppt protein	MFC_00739	N9SJI7_MYCFL	Insoluble high, soluble low	0.00939582	0.01132	0.004443
Magnesium transporter MgtE	MFC_00861	N9QY39_MYCFL	Insoluble high, soluble low	0.0199188	0.002973	0.000173
Methionyl-tRNA synthetase	MFC_00011	N9SJ84_MYCFL	Exclusively soluble	-	-	0.00177437
Oligopeptide ABC transporter ATP binding protein	MFC_00061	N9S9C5_MYCFL	Exclusively insoluble	-	0.00159283	-
Oligopeptide ABC transporter ATP-binding protein	MFC_00281	N9QYU3_MYCFL	Exclusively soluble	-	-	0.00032065
Oligopeptide ABC transporter ATP-binding protein	MFC_00063	N9SIJ5_MYCFL	Exclusively insoluble	-	0.00136953	-
Oligopeptide ABC transporter ATP-binding protein	MFC_00285	N9SIN0_MYCFL	Shared (not significant)	0.117037	0.001194	7.9e-05
Oligopeptide transport system permease protein	MFC_00051	N9SJ30_MYCFL	Exclusively soluble	-	-	9.109e-05
Outer membrane protein-P95	MFC_00492	N9SIF1_MYCFL	Insoluble high, soluble low	0.00253015	0.003907	0.000665
p102-like protein	MFC_00623	N9SJC9_MYCFL	Insoluble high, soluble low	0.00286518	0.004874	0.00153
p60-like lipoprotein	MFC_01236	N9SJ62_MYCFL	Insoluble high, soluble low	0.00285765	0.01272	0.003699
p97-like protein	MFC_00620	N9S9K7_MYCFL	Insoluble high, soluble low	0.00174333	0.004568	0.001204
Prolipoprotein diacylglyceryl transferase	MFC_00497	N9SIY1_MYCFL	Exclusively insoluble	-	0.00325873	-
Prolipoprotein p65	MFC_00871	N9S895_MYCFL	Insoluble high, soluble low	0.00505895	0.01483	0.004536
Protein P102-copy 1	MFC_00475	N9QZ51_MYCFL	Insoluble high, soluble low	0.00699574	0.02941	0.00789
Protein P97-copy 2	MFC_00472	N9SIY7_MYCFL	Insoluble high, soluble low	0.00288115	0.02809	0.009474
Protein-export membrane protein	MFC_00687	N9SIQ4_MYCFL	Shared (not significant)	0.0968044	0.002202	0.000568
PTS system ascorbate-specific transporter subunit IIC	MFC_00747	N9QZP8_MYCFL	Insoluble high, soluble low	0.00104313	0.004102	0.00085
PTS system fructose-specific IIABC component	MFC_00267	N9SI34_MYCFL	Insoluble high, soluble low	0.0432628	0.00198	7.1e-05
PTS system glucose-specific enzyme IIB component	MFC_01330	N9SI98_MYCFL	Exclusively insoluble	-	0.0037047	-
PTS system, glucose-specific IIABC component	MFC_00374	N9SIB6_MYCFL	Insoluble high, soluble low	0.0114705	0.003218	0.001097
Putative ABC transporter ATP-binding-Pr2-like protein	MFC_01042	N9S9N2_MYCFL	Exclusively insoluble	-	0.00107847	-
Putative p216 surface protein	MFC_00848	N9QY71_MYCFL	Insoluble high, soluble low	0.00253015	0.02082	0.007557
Ribose-phosphate pyrophosphokinase	MFC_00882	N9QYB6_MYCFL	Shared (not significant)	0.110498	0.001599	0.00345
Signal recognition particle protein	MFC_01141	N9SI79_MYCFL	Exclusively soluble	-	-	0.000842747
Signal recognition particle receptor FtsY	MFC_00971	N9SIU6_MYCFL	Exclusively soluble	-	-	0.000852093
Spermidine/putrescine import ATP-binding protein PotA	MFC_00559	N9QZB2_MYCFL	Shared (not significant)	0.132026	0.001805	0.000197
Uncharacterized protein	MFC_01290	N9QYA2_MYCFL	Insoluble high, soluble low	0.0429699	0.003024	0.001346
Uncharacterized protein	MFC_01320	N9QYA7_MYCFL	Exclusively insoluble	-	0.00444997	-
Uncharacterized protein	MFC_00949	N9QYD8_MYCFL	Shared (not significant)	0.565113	0.002154	0.002457
Uncharacterized protein	MFC_01177	N9QYF5_MYCFL	Exclusively insoluble	-	0.00124473	-
Uncharacterized protein	MFC_01086	N9QYV8_MYCFL	Insoluble high, soluble low	0.00791545	0.002658	0.000849
Uncharacterized protein	MFC_00357	N9QZ10_MYCFL	Insoluble high, soluble low	0.0284258	0.002701	0.000679
Uncharacterized protein	MFC_00358	N9QZ42_MYCFL	Insoluble high, soluble low	0.0186417	0.005923	0.002749
Uncharacterized protein	MFC_00018	N9QZ80_MYCFL	Insoluble high, soluble low	0.015456	0.001093	0.00014
Uncharacterized protein	MFC_00488	N9QZ85_MYCFL	Insoluble high, soluble low	0.0013453	0.00608	0.001501
Uncharacterized protein	MFC_00579	N9QZA1_MYCFL	Insoluble high, soluble low	0.0191654	0.002259	0.000165
Uncharacterized protein	MFC_01239	N9QZC3_MYCFL	Insoluble high, soluble low	0.00104313	0.0104	0.002762
Uncharacterized protein	MFC_01227	N9QZC7_MYCFL	Exclusively soluble	-	-	0.00157847
Uncharacterized protein	MFC_01105	N9QZI9_MYCFL	Exclusively insoluble	-	0.00261217	-
Uncharacterized protein	MFC_01360	N9QZJ8_MYCFL	Exclusively insoluble	-	0.00453413	-
Uncharacterized protein	MFC_00996	N9QZL4_MYCFL	Shared (not significant)	0.277073	0.000963	0.000239
Uncharacterized protein	MFC_01254	N9S877_MYCFL	Exclusively insoluble	-	0.00444623	-
Uncharacterized protein	MFC_00905	N9S8A4_MYCFL	Exclusively insoluble	-	0.00141887	-
Uncharacterized protein	MFC_00813	N9S8C9_MYCFL	Shared (not significant)	0.0585942	0.005697	0.001303
Uncharacterized protein	MFC_00075	N9S8J4_MYCFL	Exclusively insoluble	-	0.00252207	-
Uncharacterized protein	MFC_00289	N9S8W8_MYCFL	Insoluble high, soluble low	0.00253015	0.003523	0.000985
Uncharacterized protein	MFC_01353	N9S986_MYCFL	Insoluble high, soluble low	0.0159219	0.006238	0.000625
Uncharacterized protein	MFC_00708	N9S9H8_MYCFL	Insoluble high, soluble low	0.00253015	0.003908	0.000498
Uncharacterized protein	MFC_01064	N9S9N6_MYCFL	Insoluble high, soluble low	0.0325926	0.004412	0.001174
Uncharacterized protein	MFC_00741	N9S9Q2_MYCFL	Insoluble high, soluble low	0.00104313	0.01195	0.003985
Uncharacterized protein	MFC_00856	N9SHB0_MYCFL	Insoluble high, soluble low	0.00253015	0.00961	0.001718
Uncharacterized protein	MFC_01252	N9SHD0_MYCFL	Shared (not significant)	0.205936	0.003697	0.000286
Uncharacterized protein	MFC_01315	N9SHD9_MYCFL	Exclusively insoluble	-	0.00199847	-
Uncharacterized protein	MFC_00452	N9SHX9_MYCFL	Insoluble high, soluble low	0.0013453	0.003512	0.000761
Uncharacterized protein	MFC_01255	N9SHZ6_MYCFL	Exclusively insoluble	-	0.00530173	-
Uncharacterized protein	MFC_01324	N9SI12_MYCFL	Insoluble high, soluble low	0.0217459	0.003184	0.000711
Uncharacterized protein	MFC_01372	N9SIF0_MYCFL	Exclusively insoluble	-	0.0138122	-
Uncharacterized protein	MFC_00551	N9SIG9_MYCFL	Insoluble high, soluble low	0.00704819	0.003653	0.000732
Uncharacterized protein	MFC_01232	N9SIM0_MYCFL	Shared (not significant)	0.439123	0.000515	0.000273
Uncharacterized protein	MFC_01107	N9SIN3_MYCFL	Insoluble high, soluble low	0.00312872	0.01258	0.001302
Uncharacterized protein	MFC_00993	N9SIV4_MYCFL	Shared (not significant)	0.0585942	0.002871	0.000789
Uncharacterized protein	MFC_00350	N9SIW0_MYCFL	Exclusively soluble	-	-	0.000233903
Uncharacterized protein	MFC_00019	N9SJ12_MYCFL	Insoluble high, soluble low	0.0439519	0.004162	0.001954
Uncharacterized protein	MFC_00789	N9SJ57_MYCFL	Exclusively insoluble	-	0.00299263	-
Uncharacterized protein	MFC_01055	N9SJG8_MYCFL	Insoluble high, soluble low	0.0012985	0.02243	0.005737
Valine-tRNA ligase	MFC_00820	N9SJF8_MYCFL	Exclusively soluble	-	-	0.000229433
Xylose ABC transporter ATP-binding protein	MFC_00035	N9QZ87_MYCFL	Exclusively soluble	-	-	0.000440007
2,3-bisphosphoglycerate-independent phosphoglycerate mutase	MFC_00394	N9SIA4_MYCFL	Exclusively soluble	-	-	0.00312363
3-hexulose-6-phosphate synthase	MFC_00718	N9S9H3_MYCFL	Exclusively soluble	-	-	0.00408463
30S ribosomal protein S10	MFC_01400	N9SIK0_MYCFL	Exclusively soluble	-	-	0.000993
30S ribosomal protein S11	MFC_00209	N9QYP4_MYCFL	Exclusively soluble	-	-	0.00395433
30S ribosomal protein S12	MFC_01183	N9SHN4_MYCFL	Exclusively soluble	-	-	0.0018654
30S ribosomal protein S13	MFC_01344	N9SIH0_MYCFL	Shared (not significant)	0.424556	0.003191	0.001845
30S ribosomal protein S15	MFC_01417	N9SIF2_MYCFL	Exclusively soluble	-	-	0.00142609
30S ribosomal protein S16	MFC_01456	N9SIB7_MYCFL	Exclusively soluble	-	-	0.00312593
30S ribosomal protein S18	MFC_01387	N9SIL2_MYCFL	Exclusively soluble	-	-	0.00112657
30S ribosomal protein S19	MFC_01396	N9SIJ3_MYCFL	Exclusively soluble	-	-	0.00101333
30S ribosomal protein S2	MFC_01138	N9QYH3_MYCFL	Insoluble high, soluble low	0.0218829	0.004815	0.002856
30S ribosomal protein S3	MFC_00225	N9QYU5_MYCFL	Shared (not significant)	0.132026	0.001427	0.003069
30S ribosomal protein S4	MFC_00426	N9QZ02_MYCFL	Exclusively soluble	-	-	0.00393093
30S ribosomal protein S5	MFC_00218	N9SHZ0_MYCFL	Exclusively soluble	-	-	0.00671787
30S ribosomal protein S6	MFC_01351	N9QZB9_MYCFL	Shared (not significant)	0.957188	0.002268	0.002321
30S ribosomal protein S7	MFC_01180	N9S8H8_MYCFL	Insoluble high, soluble low	0.0146932	0.007824	0.004007
30S ribosomal protein S8	MFC_01471	N9SII1_MYCFL	Shared (not significant)	0.110498	0.002349	0.006277
30S ribosomal protein S9	MFC_01328	N9SHF3_MYCFL	Exclusively soluble	-	-	0.00350447
5'-3' exonuclease	MFC_00417	N9QZ09_MYCFL	Exclusively soluble	-	-	0.0014864
50S ribosomal protein L1	MFC_00835	N9SJ43_MYCFL	Shared (not significant)	0.0551858	0.004132	0.001303
50S ribosomal protein L10	MFC_01339	N9SIV3_MYCFL	Shared (not significant)	0.363495	0.004105	0.002135
50S ribosomal protein L11	MFC_00837	N9S9D7_MYCFL	Shared (not significant)	0.592441	0.003583	0.004603
50S ribosomal protein L13	MFC_00888	N9S8A0_MYCFL	Exclusively soluble	-	-	0.00082923
50S ribosomal protein L14	MFC_01342	N9QYQ9_MYCFL	Exclusively soluble	-	-	0.00379987
50S ribosomal protein L15	MFC_01469	N9S8S1_MYCFL	Shared (not significant)	0.083343	0.005024	0.002983
50S ribosomal protein L16	MFC_00223	N9SI05_MYCFL	Shared (not significant)	0.216201	0.001925	0.000567
50S ribosomal protein L18	MFC_00219	N9QYT6_MYCFL	Exclusively soluble	-	-	0.000463693
50S ribosomal protein L19	MFC_01442	N9QYL6_MYCFL	Shared (not significant)	0.68975	0.002946	0.002267
50S ribosomal protein L2	MFC_00235	N9S8T7_MYCFL	Shared (not significant)	0.0525061	0.00104	0.002466
50S ribosomal protein L21	MFC_00129	N9QYP1_MYCFL	Exclusively soluble	-	-	0.00129693
50S ribosomal protein L22	MFC_00233	N9QYR6_MYCFL	Exclusively soluble	-	-	0.00401593
50S ribosomal protein L23	MFC_01340	N9SI13_MYCFL	Exclusively soluble	-	-	0.00280873
50S ribosomal protein L24	MFC_01343	N9QYU0_MYCFL	Exclusively soluble	-	-	0.00137693
50S ribosomal protein L28	MFC_01332	N9QYN0_MYCFL	Exclusively soluble	-	-	0.000986867
50S ribosomal protein L29	MFC_01394	N9S8T1_MYCFL	Exclusively soluble	-	-	0.000812777
50S ribosomal protein L3	MFC_00245	N9QYS3_MYCFL	Exclusively soluble	-	-	0.0022808
50S ribosomal protein L4	MFC_00237	N9QYV0_MYCFL	Shared (not significant)	0.36838	0.004162	0.001582
50S ribosomal protein L5	MFC_00221	N9SHZ8_MYCFL	Insoluble high, soluble low	0.00187653	0.007017	0.003322
50S ribosomal protein L6	MFC_00220	N9QYQ4_MYCFL	Shared (not significant)	0.500007	0.003618	0.002371
50S ribosomal protein L7/L12	MFC_00354	N9S932_MYCFL	Exclusively soluble	-	-	0.00179843
50S ribosomal protein L9	MFC_01347	N9QYC6_MYCFL	Exclusively soluble	-	-	0.00271873
ABC transporter ATP-binding protein	MFC_00264	N9S8V7_MYCFL	Exclusively soluble	-	-	0.00166772
Acetate kinase	MFC_00041	N9SII8_MYCFL	Insoluble low, soluble high	0.0114705	0.001069	0.005698
Acyl carrier protein phosphodiesterase	MFC_00328	N9S9D9_MYCFL	Exclusively soluble	-	-	0.00855317
Adenine phosphoribosyltransferase	MFC_00591	N9SIZ0_MYCFL	Insoluble low, soluble high	0.0146687	0.00535	0.02138
Adenylate kinase	MFC_00213	N9QYP9_MYCFL	Exclusively soluble	-	-	0.00410843
Alanine-tRNA ligase	MFC_00251	N9QYV6_MYCFL	Exclusively soluble	-	-	0.00115163
Aminopeptidase	MFC_00123	N9S8M3_MYCFL	Insoluble high, soluble low	0.0146932	0.02887	0.002577
Arginine-tRNA ligase	MFC_00961	N9QZP5_MYCFL	Shared (not significant)	0.269327	0.000748	0.001608
Asparagine-tRNA ligase	MFC_00110	N9SHR1_MYCFL	Shared (not significant)	0.0922018	0.001457	0.003336
Aspartate-tRNA ligase	MFC_00685	N9QZG4_MYCFL	Shared (not significant)	0.213754	0.000923	0.000288
Aspartyl/glutamyl-tRNA amidotransferase subunit B	MFC_00809	N9QYB1_MYCFL	Exclusively soluble	-	-	0.000474837
ATP synthase alpha chain	MFC_00451	N9S866_MYCFL	Shared (not significant)	0.142834	0.007129	0.004564
ATP synthase gamma chain	MFC_01131	N9SI74_MYCFL	Exclusively insoluble	-	0.0009485	-
ATP-dependent 6-phosphofructokinase	MFC_00466	N9SIF7_MYCFL	Exclusively soluble	-	-	0.0052434
ATP-dependent helicase PcrA	MFC_00093	N9SIC1_MYCFL	Shared (not significant)	0.0929107	0.000978	0.002386
ATP-dependent protease binding protein	MFC_00479	N9QZ46_MYCFL	Shared (not significant)	0.387241	0.000624	0.000944
Bacterial nucleoid DNA-binding protein	MFC_01381	N9S8H4_MYCFL	Insoluble low, soluble high	0.00104313	0.01402	0.06709
Chaperone protein DnaJ	MFC_01169	N9QYI8_MYCFL	Shared (not significant)	0.175165	0.002645	0.004398
Chaperone protein DnaK (Heat shock 70 kDa protein)	MFC_01167	N9SHM2_MYCFL	Insoluble high, soluble low	0.0284258	0.05477	0.03696
Chromosomal replication initiator protein DnaA	MFC_00989	N9SJF3_MYCFL	Exclusively insoluble	-	0.00139683	-
Chromosome partition protein Smc	MFC_00465	N9SI17_MYCFL	Exclusively soluble	-	-	0.00274347
CTP synthase	MFC_00072	N9QYH1_MYCFL	Exclusively soluble	-	-	0.0013924
Cysteine-tRNA ligase	MFC_00922	N9SHG2_MYCFL	Exclusively soluble	-	-	0.000664827
Cytidine deaminase	MFC_01374	N9SHW2_MYCFL	Exclusively soluble	-	-	0.0011783
Deoxyribose-phosphate aldolase	MFC_00529	N9QZ76_MYCFL	Exclusively soluble	-	-	0.0050767
Dihydrolipoamide acetyltransferase	MFC_00043	N9QZ91_MYCFL	Insoluble high, soluble low	0.00104313	0.009635	0.002483
Dihydrolipoyl dehydrogenase	MFC_00042	N9QZE1_MYCFL	Insoluble low, soluble high	0.0252148	0.003136	0.006626
DNA helicase	MFC_00433	N9S8Y5_MYCFL	Exclusively soluble	-	-	0.000327413
DNA ligase	MFC_00639	N9SJC6_MYCFL	Exclusively soluble	-	-	0.000886527
DNA polymerase III PolC-type	MFC_00533	N9QZ72_MYCFL	Exclusively soluble	-	-	0.000191872
DNA polymerase III subunit beta	MFC_00986	N9QZL1_MYCFL	Insoluble low, soluble high	0.00286518	0.002115	0.00551
DNA polymerase III subunit gamma/tau	MFC_00663	N9S9J5_MYCFL	Exclusively soluble	-	-	8.71167e-05
DNA topoisomerase	MFC_00530	N9QZC4_MYCFL	Exclusively soluble	-	-	0.0028549
DNA topoisomerase	MFC_00823	N9S8D6_MYCFL	Exclusively soluble	-	-	0.000660477
DNA topoisomerase	MFC_00468	N9S971_MYCFL	Exclusively soluble	-	-	0.00204713
DNA topoisomerase	MFC_00826	N9SHI2_MYCFL	Exclusively soluble	-	-	0.000543967
DNA topoisomerase 1	MFC_00079	N9SHQ1_MYCFL	Exclusively soluble	-	-	0.00100389
DNA-directed DNA polymerase	MFC_00415	N9QYX8_MYCFL	Shared (not significant)	0.0526719	0.000392	0.001023
DNA-directed RNA polymerase sigma factor	MFC_01147	N9QYH8_MYCFL	Exclusively soluble	-	-	0.00053292
DNA-directed RNA polymerase subunit alpha	MFC_00207	N9QYS7_MYCFL	Insoluble low, soluble high	0.0191001	0.006838	0.01038
DNA-directed RNA polymerase subunit beta	MFC_00351	N9QZ49_MYCFL	Insoluble low, soluble high	0.00104313	0.001577	0.005188
DNA-directed RNA polymerase subunit beta	MFC_00353	N9SIC3_MYCFL	Insoluble low, soluble high	0.00151319	0.001724	0.005861
Elongation factor 4	MFC_01176	N9QYJ6_MYCFL	Exclusively soluble	-	-	0.000258087
Elongation factor G	MFC_01178	N9SI99_MYCFL	Insoluble low, soluble high	0.00211627	0.001855	0.01475
Elongation factor P	MFC_00691	N9S9I2_MYCFL	Exclusively soluble	-	-	0.00546687
Elongation factor Ts	MFC_01140	N9QYD6_MYCFL	Insoluble low, soluble high	0.0186417	0.001388	0.004278
Elongation factor Tu	MFC_00524	N9QZC9_MYCFL	Insoluble low, soluble high	0.0114705	0.006757	0.03218
Enolase	MFC_00673	N9SJB4_MYCFL	Insoluble low, soluble high	0.00113544	0.003296	0.02151
FMN-dependent NADH-azoreductase	MFC_00330	N9SJ48_MYCFL	Exclusively soluble	-	-	0.00567733
Formamidopyrimidine-DNA glycosylase	MFC_00424	N9SIR3_MYCFL	Exclusively soluble	-	-	0.00105452
Fructose-bisphosphate aldolase	MFC_00958	N9S9L3_MYCFL	Exclusively soluble	-	-	0.00447003
Glucokinase	MFC_00028	N9S9B0_MYCFL	Exclusively soluble	-	-	0.000568337
Glucosamine-6-phosphate isomerase	MFC_00427	N9SI78_MYCFL	Exclusively soluble	-	-	0.00099128
Glucose-6-phosphate isomerase	MFC_00531	N9SJ05_MYCFL	Exclusively soluble	-	-	0.002756
Glutamate-tRNA ligase	MFC_00152	N9S8N4_MYCFL	Exclusively soluble	-	-	0.00201543
Glutaminyl-tRNA synthase	MFC_00797	N9QYE2_MYCFL	Exclusively soluble	-	-	0.00157917
Glyceraldehyde-3-phosphate dehydrogenase	MFC_00829	N9QYF2_MYCFL	Insoluble low, soluble high	0.00888318	0.004527	0.01279
Glycerol kinase	MFC_01221	N9SIM4_MYCFL	Exclusively soluble	-	-	0.00121237
Glycyl-tRNA synthetase	MFC_01142	N9S8G0_MYCFL	Exclusively soluble	-	-	0.001478
Heat-inducible transcription repressor HrcA	MFC_00969	N9SJE6_MYCFL	Exclusively soluble	-	-	0.000961257
Hexulose-6-phosphate isomerase	MFC_00716	N9SIP7_MYCFL	Exclusively soluble	-	-	0.000848717
Histidine-tRNA ligase	MFC_00686	N9QZK9_MYCFL	Exclusively soluble	-	-	0.000511317
HIT-like protein	MFC_01424	N9S9F1_MYCFL	Exclusively soluble	-	-	0.000701757
Hydrolase of the HAD family	MFC_00259	N9QYT5_MYCFL	Exclusively soluble	-	-	0.00153437
Hypoxanthine phosphoribosyltransferase	MFC_00653	N9S9J9_MYCFL	Shared (not significant)	0.908258	0.007256	0.00747
Inorganic pyrophosphatase	MFC_01346	N9SIT8_MYCFL	Exclusively soluble	-	-	0.00053398
Isoleucine-tRNA ligase	MFC_00820	N9SI55_MYCFL	Exclusively soluble	-	-	0.00178753
L-lactate dehydrogenase (Immunogenic protein p36)	MFC_00136	N9QYP6_MYCFL	Exclusively soluble	-	-	0.00476577
Leucine-tRNA ligase	MFC_00903	N9SI26_MYCFL	Exclusively soluble	-	-	0.00120981
Leucyl aminopeptidase	MFC_01294	N9QY67_MYCFL	Shared (not significant)	0.345869	0.003923	0.00484
Lipase-esterase	MFC_00131	N9SID6_MYCFL	Exclusively soluble	-	-	0.00027953
Lipoate-protein ligase A	MFC_00666	N9QZH3_MYCFL	Exclusively soluble	-	-	0.00221233
Lon protease (ATP-dependent protease La)	MFC_00525	N9SIH9_MYCFL	Shared (not significant)	0.167795	0.002727	0.003774
Lysine-tRNA ligase	MFC_00685	N9QYW2_MYCFL	Exclusively soluble	-	-	0.0018541
Methionine aminopeptidase	MFC_00210	N9QYT1_MYCFL	Exclusively soluble	-	-	0.00138017
NADH oxidase	MFC_01194	N9S8I4_MYCFL	Insoluble low, soluble high	0.00113544	0.0021	0.01457
NH(3)-dependent NAD(+) synthetase	MFC_00434	N9QY89_MYCFL	Exclusively soluble	-	-	0.000969733
Nicotinate phosphoribosyltransferase	MFC_00016	N9QZJ3_MYCFL	Shared (not significant)	0.131561	0.001233	0.003009
Nitrogen fixation protein	MFC_00198	N9SIG5_MYCFL	Exclusively soluble	-	-	0.00102236
Oligoendopeptidase F	MFC_00021	N9S9A7_MYCFL	Shared (not significant)	0.878116	0.003622	0.003519
p76 membrane protein	MFC_00844	N9SHA5_MYCFL	Insoluble high, soluble low	0.00104313	0.02184	0.009072
Peptide chain release factor 1	MFC_00143	N9QYK9_MYCFL	Exclusively soluble	-	-	0.00264737
Peptide methionine sulfoxide reductase	MFC_00566	N9SIH6_MYCFL	Exclusively soluble	-	-	0.00328153
Phenylalanine-tRNA ligase alpha subunit	MFC_00619	N9SIT1_MYCFL	Exclusively soluble	-	-	0.0021551
Phenylalanine-tRNA ligase beta subunit	MFC_00616	N9QZN6_MYCFL	Insoluble low, soluble high	0.0284258	0.000608	0.001683
Phosphate acetyltransferase	MFC_00039	N9S9B6_MYCFL	Insoluble low, soluble high	0.00104313	0.001921	0.01815
Phosphocarrier protein HPr	MFC_00378	N9S927_MYCFL	Exclusively soluble	-	-	0.00371977
Phosphoenolpyruvate-protein phosphotransferase	MFC_01092	N9SHE4_MYCFL	Exclusively soluble	-	-	0.00459957
Phosphoglycerate kinase	MFC_00853	N9S856_MYCFL	Shared (not significant)	0.127601	0.01048	0.008681
Phosphopentomutase	MFC_00193	N9S8Q7_MYCFL	Exclusively soluble	-	-	0.0029474
Potassium uptake protein	MFC_00564	N9SIZ5_MYCFL	Exclusively soluble	-	-	0.00176549
Probable endonuclease 4	MFC_01150	N9SI86_MYCFL	Exclusively soluble	-	-	0.00103652
Probable nicotinate-nucleotide adenylyltransferase	MFC_00438	N9SHY4_MYCFL	Insoluble high, soluble low	0.00593676	0.001492	0.000692
Probable transcriptional regulatory protein	MFC_00435	N9SHC2_MYCFL	Exclusively soluble	-	-	0.0020183
Proline-tRNA ligase	MFC_00785	N9QZQ7_MYCFL	Shared (not significant)	0.878116	0.00153	0.001408
Protein GrpE (HSP-70 cofactor)	MFC_00967	N9QZK0_MYCFL	Insoluble high, soluble low	0.0296533	0.01243	0.006144
Protein NrdI	MFC_01367	N9S8L1_MYCFL	Exclusively soluble	-	-	0.00318803
Protein translocase subunit SecA	MFC_01201	N9QYG6_MYCFL	Insoluble high, soluble low	0.0109179	0.002883	0.001593
PTS system enzyme IIB component	MFC_01384	N9QZT5_MYCFL	Exclusively soluble	-	-	0.00736157
PTS system, IIA component	MFC_01349	N9SIX9_MYCFL	Insoluble low, soluble high	0.0253519	0.001935	0.005819
Pullulanase	MFC_00409	N9QZ16_MYCFL	Exclusively soluble	-	-	0.00229423
Purine-nucleoside phosphorylase	MFC_01198	N9QYK6_MYCFL	Shared (not significant)	0.592441	0.005339	0.004722
Putative ABC transporter atp-binding protein	MFC_01322	N9QY72_MYCFL	Insoluble high, soluble low	0.026813	0.003715	0.00056
Putative lipoprotein	MFC_00345	N9S946_MYCFL	Insoluble high, soluble low	0.0429699	0.008265	0.00541
Putative MgpA like-protein	MFC_00977	N9SJE9_MYCFL	Exclusively soluble	-	-	0.00365937
Putative MgpA-like protein	MFC_00978	N9S9M2_MYCFL	Exclusively soluble	-	-	0.0014362
Putative type III restriction-modification system: methylase	MFC_01073	N9QZS4_MYCFL	Exclusively soluble	-	-	0.00182847
Pyruvate dehydrogenase	MFC_00582	N9SIG0_MYCFL	Insoluble low, soluble high	0.026813	0.004608	0.008763
Pyruvate dehydrogenase E1-alpha subunit	MFC_00585	N9S975_MYCFL	Insoluble low, soluble high	0.00226766	0.001375	0.01115
Pyruvate kinase	MFC_00119	N9QYN6_MYCFL	Shared (not significant)	0.114405	0.008178	0.005477
Ribonuclease R	MFC_00833	N9SI59_MYCFL	Exclusively soluble	-	-	0.000346937
Ribonucleoside-diphosphate reductase	MFC_00116	N9SHR7_MYCFL	Insoluble low, soluble high	0.0114705	0.001903	0.005587
Ribonucleoside-diphosphate reductase beta chain	MFC_00115	N9SIC6_MYCFL	Exclusively soluble	-	-	0.00360093
Ribose 5-phosphate isomerase B	MFC_01341	N9QYX2_MYCFL	Exclusively soluble	-	-	0.00321193
Ribosomal RNA small subunit methyltransferase H	MFC_01101	N9SJ80_MYCFL	Exclusively soluble	-	-	0.00159783
Ribosome recycling factor	MFC_00541	N9S994_MYCFL	Shared (not significant)	0.484119	0.003932	0.004391
S-adenosylmethionine synthetase	MFC_00320	N9QZB6_MYCFL	Exclusively soluble	-	-	0.00043607
Segregation and condensation protein A	MFC_00943	N9SI43_MYCFL	Exclusively soluble	-	-	0.000535333
Segregation and condensation protein B	MFC_00938	N9QYA1_MYCFL	Exclusively soluble	-	-	0.00131783
Serine hydroxymethyltransferase	MFC_00113	N9QYM5_MYCFL	Exclusively soluble	-	-	0.0021719
Seryl-tRNA synthetase	MFC_00669	N9S9J0_MYCFL	Insoluble high, soluble low	0.00162793	0.003337	0.001302
Single-stranded DNA-binding protein	MFC_00313	N9QZH0_MYCFL	Shared (not significant)	0.0832053	0.004667	0.001208
Sugar ABC transporter ATP-binding protein	MFC_00386	N9SIA9_MYCFL	Exclusively soluble	-	-	0.00031769
Sugar isomerase SgaE	MFC_00715	N9QZK1_MYCFL	Exclusively soluble	-	-	0.0034912
Thiol peroxidase	MFC_01362	N9QZ41_MYCFL	Insoluble low, soluble high	0.00128107	0.008404	0.05755
Thioredoxin	MFC_01348	N9QZU3_MYCFL	Exclusively soluble	-	-	0.0076736
Thioredoxin reductase	MFC_00495	N9S963_MYCFL	Insoluble low, soluble high	0.00314879	0.000983	0.005577
Thymidine kinase	MFC_00381	N9SIU7_MYCFL	Shared (not significant)	0.848752	0.003598	0.003386
Thymidine phosphorylase	MFC_01196	N9SHP1_MYCFL	Insoluble low, soluble high	0.0487564	0.003151	0.004356
Transcription elongation factor GreA	MFC_01011	N9QZM0_MYCFL	Shared (not significant)	0.257379	0.001678	0.003105
Transcription termination/antitermination protein NusA	MFC_00410	N9S902_MYCFL	Shared (not significant)	0.0743262	0.000849	0.002268
Transcription termination/antitermination protein NusG	MFC_00929	N9S8B4_MYCFL	Exclusively soluble	-	-	0.000854437
Transcriptional regulator	MFC_00598	N9QZP0_MYCFL	Shared (not significant)	0.300603	0.002393	0.001092
Transcriptional regulator MraZ	MFC_01423	N9QZD9_MYCFL	Shared (not significant)	0.095433	0.002532	0.005216
Transketolase	MFC_00692	N9SJA2_MYCFL	Insoluble low, soluble high	0.00127557	0.003337	0.01564
Translation initiation factor IF-1	MFC_01389	N9SHY3_MYCFL	Exclusively soluble	-	-	0.0008421
Translation initiation factor IF-2	MFC_00413	N9SIS0_MYCFL	Shared (not significant)	0.274695	0.000644	0.001147
Translation initiation factor IF-3	MFC_01334	N9SHS5_MYCFL	Exclusively soluble	-	-	0.00106487
Trigger factor	MFC_00172	N9QYM1_MYCFL	Shared (not significant)	0.875252	0.007409	0.007743
Triosephosphate isomerase	MFC_00476	N9S966_MYCFL	Exclusively soluble	-	-	0.0029822
tRNA modification GTPase MnmE	MFC_00262	N9SIL7_MYCFL	Exclusively soluble	-	-	0.00111055
Type II DNA modification enzyme	MFC_00461	N9QYB2_MYCFL	Exclusively soluble	-	-	0.000529333
Tyrosine-tRNA ligase	MFC_01153	N9S8G6_MYCFL	Exclusively soluble	-	-	0.000131083
Uncharacterized protein	MFC_00454	N9QY44_MYCFL	Exclusively insoluble	-	0.00286653	-
Uncharacterized protein	MFC_00440	N9QY49_MYCFL	Shared (not significant)	0.875252	0.001411	0.001286
Uncharacterized protein	MFC_00884	N9QY82_MYCFL	Exclusively soluble	-	-	0.00056355
Uncharacterized protein	MFC_00170	N9QYQ5_MYCFL	Shared (not significant)	0.300603	0.0009	0.000358
Uncharacterized protein	MFC_00972	N9QZQ0_MYCFL	Exclusively insoluble	-	0.00831813	-
Uncharacterized protein	MFC_00865	N9S860_MYCFL	Exclusively soluble	-	-	0.000590713
Uncharacterized protein	MFC_01303	N9S885_MYCFL	Shared (not significant)	0.0639006	0.005206	0.002338
Uncharacterized protein	MFC_01326	N9S889_MYCFL	Exclusively soluble	-	-	0.000842547
Uncharacterized protein	MFC_00069	N9S8I8_MYCFL	Exclusively soluble	-	-	0.000192427
Uncharacterized protein	MFC_00082	N9S8K0_MYCFL	Shared (not significant)	0.0889298	0.000902	0.000454
Uncharacterized protein	MFC_00638	N9S9K2_MYCFL	Exclusively soluble	-	-	0.00034819
Uncharacterized protein	MFC_00970	N9S9L7_MYCFL	Shared (not significant)	0.484119	0.003177	0.002895
Uncharacterized protein	MFC_01004	N9S9M8_MYCFL	Exclusively insoluble	-	0.0007487	-
Uncharacterized protein	MFC_01154	N9SHL5_MYCFL	Exclusively insoluble	-	0.000476733	-
Uncharacterized protein	MFC_00169	N9SHU9_MYCFL	Exclusively soluble	-	-	0.00130843
Uncharacterized protein	MFC_01243	N9SIL6_MYCFL	Exclusively insoluble	-	0.00162097	-
Uncharacterized protein	MFC_01361	N9SIR5_MYCFL	Exclusively soluble	-	-	0.0044271
Uncharacterized protein	MFC_01377	N9SIU2_MYCFL	Exclusively insoluble	-	0.0048304	-
Uncharacterized protein	MFC_00318	N9SJ53_MYCFL	Exclusively soluble	-	-	0.000491787
Uncharacterized protein	MFC_00750	N9SJJ2_MYCFL	Insoluble low, soluble high	0.0100218	0.0058	0.01132
Uncharacterized protein	MFC_01450	N9QY79_MYCFL	Exclusively soluble	-	-	0.00298843
Uncharacterized protein	MFC_00065	N9QZE9_MYCFL	Insoluble high, soluble low	0.00233767	0.02025	0.002807
Uncharacterized protein	MFC_00714	N9QZF5_MYCFL	Exclusively soluble	-	-	0.0014488
Uncharacterized protein	MFC_01230	N9QZH6_MYCFL	Shared (not significant)	0.929871	0.001059	0.001117
Uncharacterized protein	MFC_01074	N9QZN3_MYCFL	Exclusively soluble	-	-	0.000248093
Uncharacterized protein	MFC_00995	N9QZQ9_MYCFL	Shared (not significant)	0.45187	0.002834	0.003474
Uncharacterized protein	MFC_01278	N9SI01_MYCFL	Shared (not significant)	0.215911	0.001161	0.002353
Uncharacterized protein	MFC_00500	N9SIE6_MYCFL	Exclusively soluble	-	-	0.0016246
Uncharacterized protein	MFC_00707	N9SIQ2_MYCFL	Exclusively soluble	-	-	0.000266023
Uncharacterized protein	MFC_00502	N9SIX2_MYCFL	Exclusively soluble	-	-	0.00045463
Uracil phosphoribosyltransferase	MFC_00527	N9SJ08_MYCFL	Exclusively soluble	-	-	0.0041034
Uridylate kinase	MFC_00542	N9SJ02_MYCFL	Exclusively soluble	-	-	0.00041652
UvrABC system protein A	MFC_00504	N9QZ33_MYCFL	Insoluble low, soluble high	0.0381597	0.000789	0.001466
UvrABC system protein B	MFC_00899	N9QY86_MYCFL	Exclusively soluble	-	-	0.000151483
XAA-PRO aminopeptidase	MFC_01067	N9SIW6_MYCFL	Exclusively soluble	-	-	0.00368713
1Available at https://www.ncbi.nlm.nih.gov.
2Available at http://www.uniprot.org.
3Data acquired from Scaffold software version 4.8.4.
*NSAF values are represented by the mean of three biological replicates
