# Supplementary material for: Comparative proteomics of two Mycoplasma hyopneumoniae strains and Mycoplasma flocculare identified potential porcine enzootic pneumonia determinants
Source: Virulence. 2018 Aug 12;9(1):1230–46. doi: 10.1080/21505594.2018.1499379 (PMC6104684; doi:10.1080/21505594.2018.1499379)
Supplement: Supplemental Material [file kvir-09-01-1499379-s001.zip › Table_S5.xlsx]

## Sheet: Suppl. Table 5A
Supplementary Table 5A: Quantitative comparisons of ortholog proteins shared between M. hyopneumoniae 7448 (MHP7448) and M. hyopneumoniae J (MHPJ). Color codes are as follows. Blue fill, for proteins overrepresented in M. hyopneumoniae 7448 samples; Green fill, for proteins underrepresented in M. hyopneumoniae 7448 samples; White fill, for proteins without significant differences in abundance bet…
Detected in	Protein name	M. hyopneumoniae 7448			M. hyopneumoniae J			P value	Fold Change (FC = MHP7448/MHPJ)	log10 P value	log2 FC
		NCBI acession numbers1	UniProt acession numbers2	emPAI Values3*	NCBI acession numbers1	UniProt acession numbers2	emPAI Values3*
CyPE	50S ribosomal protein L11	MHP7448_0460	Q4A7R2_MYCH7	3.75387	MHJ_0457	Q4A9M8_MYCHJ	1.17	0.01491	3.20843	1.82652	1.68187
CyPE	50S ribosomal protein L13	MHP7448_0651	RL13_MYCH7	1.66103	MHJ_0651	RL13_MYCHJ	0.54	0.0119818	3.07599	1.92148	1.62105
CyPE	50S ribosomal protein L19	MHP7448_0284	RL19_MYCH7	2.67237	MHJ_0276	RL19_MYCHJ	1.45	0.0277823	1.84301	1.55623	0.882065
CyPE	ABC transporter ATP-binding protein	MHP7448_0210	Q4A8F5_MYCH7	4.66663	MHJ_0206	Q4AAC4_MYCHJ	1.59	0.0039564	2.93499	2.4027	1.55336
CyPE	Asparagine-tRNA ligase	MHP7448_0401	SYN_MYCH7	8.75447	MHJ_0414	SYN_MYCHJ	1.88	0.0199883	4.65663	1.69922	2.21929
CyPE	Aspartyl/glutamyl-tRNA(Asn/Gln) amidotransferase subunit B	MHP7448_0029	Q4A8Y3_MYCH7	1.52461	MHJ_0025	Q4AAS4_MYCHJ	0.4	0.0364227	3.81152	1.43863	1.93037
CyPE	ATP synthase subunit alpha	MHP7448_0051	ATPA_MYCH7	1.48377	MHJ_0047	ATPA_MYCHJ	0.5	0.0233596	2.96753	1.63153	1.56926
CyPE	Cytidine deaminase	MHP7448_0157	Q4A8K8_MYCH7	1.35787	MHJ_0153	Q4AAH7_MYCHJ	0.73	0.0482692	1.86009	1.31633	0.895373
CyPE	Glutamate-tRNA ligase	MHP7448_0141	SYE_MYCH7	3.5465	MHJ_0137	SYE_MYCHJ	0.48	0.0259145	7.38854	1.58646	2.88529
CyPE	Glycyl-tRNA synthetase	MHP7448_0058	Q4A8V4_MYCH7	1.5888	MHJ_0054	Q4AAW5_MYCHJ	0.23	0.00366689	6.90783	2.4357	2.78823
CyPE	Lysine-tRNA ligase	MHP7448_0207	SYK_MYCH7	2.6576	MHJ_0203	SYK_MYCHJ	0.54	0.032987	4.92148	1.48166	2.29909
CyPE	Mannose-6-phosphate isomerase	MHP7448_0494	Q4A7M9_MYCH7	6.26807	MHJ_0491	Q4A9J4_MYCHJ	1.29	0.0179962	4.85897	1.74482	2.28065
CyPE	p97-like protein	MHP7448_0272	Q4A893_MYCH7	0.500757	MHJ_0264	Q4AA66_MYCHJ	0.2	0.0498583	2.50378	1.30226	1.32411
CyPE	Periplasmic sugar-binding protein	MHP7448_0234	Q4A8D1_MYCH7	3.18737	MHJ_0227	Q4AAA3_MYCHJ	0.62	0.0111573	5.14091	1.95244	2.36202
CyPE	Phenylalanine-tRNA	MHP7448_0274	SYFB_MYCH7	7.2719	MHJ_0266	SYFB_MYCHJ	1.44	0.00596828	5.04993	2.22415	2.33626
CyPE	Phenylalanine--tRNA ligase alpha subunit	MHP7448_0273	Q4A892_MYCH7	2.71637	MHJ_0265	Q4AA65_MYCHJ	0.78	0.0225672	3.48252	1.64652	1.80013
CyPE	Phosphopentomutase	MHP7448_0161	Q4A8K4_MYCH7	4.1671	MHJ_0157	Q4AAH3_MYCHJ	1.27	0.0430923	3.28118	1.3656	1.71422
CyPE	PTS system enzyme IIB component	MHP7448_0375	Q4A7Z3_MYCH7	30.8483	MHJ_0371	Q4A9W2_MYCHJ	8.54	0.0268875	3.61222	1.57045	1.85288
CyPE	Putative lipoprotein MHP7448_0621	MHP7448_0621	Q4A7A5_MYCH7	3.0743	MHJ_0622	Q4A965_MYCHJ	1.29	0.0253614	2.38318	1.59583	1.25289
CyPE	Putative MgpA-like protein	MHP7448_0005	Q4A907_MYCH7	0.595987	MHJ_0005	Q4AAU4_MYCHJ	0.21	0.0228758	2.83803	1.64062	1.50489
CyPE	Ribonuclease R	MHP7448_0037	Q4A8X5_MYCH7	0.901383	MHJ_0033	Q4AAR6_MYCHJ	0.25	0.00113523	3.60553	2.94492	1.85021
CyPE	Sugar isomerase SgaE	MHP7448_0436	Q4A7T5_MYCH7	8.57653	MHJ_0434	Q4A9Q1_MYCHJ	1.85	0.0486753	4.63596	1.31269	2.21287
CyPE	Thiol peroxidase	MHP7448_0096	Q4A8R6_MYCH7	765.927	MHJ_0093	Q4AAN4_MYCHJ	135.86	0.00330639	5.63762	2.48065	2.49509
CyPE	Uncharacterized protein	MHP7448_0355	Q4A813_MYCH7	0.5367	MHJ_0350	Q4A9Y3_MYCHJ	0.14	0.00350271	3.83357	2.4556	1.93869
CyPE	Uncharacterized protein	MHP7448_0244	Q4A8C1_MYCH7	8.3963	MHJ_0236	Q4AA94_MYCHJ	3.98	0.036829	2.10962	1.43381	1.07699
CyPE	2,3-bisphosphoglycerate-independent phosphoglycerate mutase	MHP7448_0595	GPMI_MYCH7	9.7454	MHJ_0595	GPMI_MYCHJ	2.5	0.0742508	3.89816	1.1293	1.96279
CyPE	30S ribosomal protein S11	MHP7448_0169	RS11_MYCH7	16.9053	MHJ_0165	RS11_MYCHJ	13.71	0.8004	1.23306	0.0966929	0.302244
CyPE	30S ribosomal protein S12	MHP7448_0077	RS12_MYCH7	9.5592	MHJ_0073	RS12_MYCHJ	5.28	0.61438	1.81045	0.211563	0.856352
CyPE	30S ribosomal protein S13	MHP7448_0170	RS13_MYCH7	4.4281	MHJ_0166	RS13_MYCHJ	1.17	0.182551	3.7847	0.738616	1.92018
CyPE	30S ribosomal protein S15	MHP7448_0103	RS15_MYCH7	2.58862	MHJ_0100	RS15_MYCHJ	1.42	0.291258	1.82297	0.535722	0.866294
CyPE	30S ribosomal protein S16	MHP7448_0286	RS16_MYCH7	1.76592	MHJ_0278	RS16_MYCHJ	0.75	0.136316	2.35456	0.865453	1.23546
CyPE	30S ribosomal protein S18	MHP7448_0294	RS18_MYCH7	2.4924	MHJ_0285	RS18_MYCHJ	1.77	0.498237	1.40814	0.302564	0.493786
CyPE	30S ribosomal protein S2	MHP7448_0055	RS2_MYCH7	8.08353	MHJ_0051	RS2_MYCHJ	3.41	0.2918	2.37054	0.534915	1.24521
CyPE	30S ribosomal protein S3	MHP7448_0188	RS3_MYCH7	7.21677	MHJ_0184	RS3_MYCHJ	1.46	0.217959	4.94299	0.661625	2.30538
CyPE	30S ribosomal protein S4	MHP7448_0576	RS4_MYCH7	6.70313	MHJ_0577	RS4_MYCHJ	3.99	0.258818	1.67998	0.587006	0.748447
CyPE	30S ribosomal protein S5	MHP7448_0177	RS5_MYCH7	17.92	MHJ_0173	RS5_MYCHJ	4.87	0.2605	3.67967	0.584192	1.87958
CyPE	30S ribosomal protein S6	MHP7448_0296	RS6_MYCH7	80.4313	MHJ_0287	RS6_MYCHJ	9.7	0.185836	8.29189	0.73087	3.0517
CyPE	30S ribosomal protein S7	MHP7448_0076	RS7_MYCH7	9.90107	MHJ_0072	RS7_MYCHJ	3.36	0.319423	2.94675	0.495634	1.55912
CyPE	30S ribosomal protein S8	MHP7448_0180	RS8_MYCH7	34.9637	MHJ_0176	RS8_MYCHJ	9.95	0.223815	3.51394	0.650111	1.81309
CyPE	30S ribosomal protein S9	MHP7448_0650	RS9_MYCH7	3.6077	MHJ_0650	RS9_MYCHJ	1.95	0.400837	1.8501	0.397032	0.887605
CyPE	3-hexulose-6-phosphate synthase	MHP7448_0438	Q4A7T3_MYCH7	11.7742	MHJ_0436	Q4A9P9_MYCHJ	1.07	0.069768	11.0039	1.15634	3.45994
CyPE	46K surface antigen	MHP7448_0513	Q4A7L0_MYCH7	74.5373	MHJ_0511	P46_MYCHJ	74.09	0.984925	1.00604	0.00659684	0.00868437
CyPE	50S ribosomal protein L1	MHP7448_0459	RL1_MYCH7	3.50097	MHJ_0456	RL1_MYCHJ	2.69	0.423335	1.30147	0.373316	0.380147
CyPE	50S ribosomal protein L10	MHP7448_0619	RL10_MYCH7	0.69941	MHJ_0620	RL10_MYCHJ	0.54	0.618094	1.2952	0.208945	0.373179
CyPE	50S ribosomal protein L14	MHP7448_0184	RL14_MYCH7	8.81913	MHJ_0180	RL14_MYCHJ	4.11	0.112477	2.14577	0.948936	1.1015
CyPE	50S ribosomal protein L15	MHP7448_0176	RL15_MYCH7	5.72753	MHJ_0172	RL15_MYCHJ	7.54	0.485141	0.75962	0.314132	-0.396651
CyPE	50S ribosomal protein L18	MHP7448_0178	RL18_MYCH7	0.746563	MHJ_0174	RL18_MYCHJ	0.73	0.981058	1.02269	0.00830532	0.0323682
CyPE	50S ribosomal protein L2	MHP7448_0191	RL2_MYCH7	1.92433	MHJ_0187	RL2_MYCHJ	1.52	0.556695	1.26601	0.254383	0.340287
CyPE	50S ribosomal protein L21	MHP7448_0131	RL21_MYCH7	4.42097	MHJ_0127	RL21_MYCHJ	1.85	0.180614	2.38971	0.743249	1.25684
CyPE	50S ribosomal protein L22	MHP7448_0189	RL22_MYCH7	71.4583	MHJ_0185	RL22_MYCHJ	9.47	0.155151	7.54576	0.809245	2.91567
CyPE	50S ribosomal protein L23	MHP7448_0192	RL23_MYCH7	5.14493	MHJ_0188	RL23_MYCHJ	4.06	0.603115	1.26722	0.2196	0.341673
CyPE	50S ribosomal protein L27	MHP7448_0132	Q4A8N2_MYCH7	2.90553	MHJ_0128	Q4AAK1_MYCHJ	1.4	0.0501394	2.07538	1.29982	1.05338
CyPE	50S ribosomal protein L3	MHP7448_0194	RL3_MYCH7	30.1723	MHJ_0190	RL3_MYCHJ	18.34	0.347616	1.64517	0.4589	0.718233
CyPE	50S ribosomal protein L4	MHP7448_0193	RL4_MYCH7	5.9826	MHJ_0189	RL4_MYCHJ	1.81	0.136605	3.3053	0.864533	1.72478
CyPE	50S ribosomal protein L5	MHP7448_0182	RL5_MYCH7	4.19333	MHJ_0178	RL5_MYCHJ	0.85	0.194392	4.93333	0.711322	2.30256
CyPE	50S ribosomal protein L6	MHP7448_0179	Q4A8I6_MYCH7	8.27063	MHJ_0175	Q4AAF5_MYCHJ	3.03	0.252615	2.72958	0.597541	1.44868
CyPE	50S ribosomal protein L7/L12	MHP7448_0618	RL7_MYCH7	3.04973	MHJ_0619	RL7_MYCHJ	2.32	0.769102	1.31454	0.114016	0.394558
CyPE	50S ribosomal protein L9	MHP7448_0645	RL9_MYCH7	1.32228	MHJ_0645	RL9_MYCHJ	1.03	0.672698	1.28377	0.17218	0.360383
CyPE	5-dehydro-2-deoxygluconokinase	MHP7448_0226	IOLC_MYCH7	15.9045	MHJ_0220	IOLC_MYCHJ	1.13	0.0544232	14.0748	1.26422	3.81504
CyPE	5'-nucleotidase	MHP7448_0630	Q4A797_MYCH7	7.10023	MHJ_0631	Q4A957_MYCHJ	32.24	0.444746	0.220231	0.351888	-2.18291
CyPE	ABC transporter ATP-binding protein	MHP7448_0021	Q4A8Z1_MYCH7	0.310623	MHJ_0020	Q4AAS9_MYCHJ	0.21	0.349285	1.47916	0.45682	0.564777
CyPE	ABC transporter xylose-binding lipoprotein	MHP7448_0604	Q4A7C2_MYCH7	22.6627	MHJ_0606	Q4A981_MYCHJ	19.2	0.83841	1.18035	0.0765436	0.239211
CyPE	Acetate kinase	MHP7448_0508	Q4A7L5_MYCH7	52.0963	MHJ_0505	Q4A9I0_MYCHJ	13.38	0.0564113	3.8936	1.24863	1.9611
CyPE	Acyl carrier protein phosphodiesterase	MHP7448_0454	Q4A7R8_MYCH7	41.7137	MHJ_0451	Q4A9N4_MYCHJ	15.85	0.180156	2.63178	0.744351	1.39604
CyPE	Adenine phosphoribosyltransferase	MHP7448_0114	APT_MYCH7	707.18	MHJ_0110	APT_MYCHJ	716.57	0.981903	0.986896	0.00793141	-0.0190302
CyPE	Adenylate kinase	MHP7448_0174	KAD_MYCH7	3.98183	MHJ_0170	KAD_MYCHJ	2.26	0.357871	1.76187	0.446273	0.81711
CyPE	Adhesin like-protein P146 MHP7448_0663	MHP7448_0663	Q4A764_MYCH7	53.3657	MHJ_0663	Q4A925_MYCHJ	33.26	0.48661	1.6045	0.312819	0.682124
CyPE	Alanine-tRNA ligase	MHP7448_0201	SYA_MYCH7	1.02294	MHJ_0197	SYA_MYCHJ	0.7	0.393264	1.46134	0.405316	0.54729
CyPE	Aminopeptidase	MHP7448_0129	Q4A8N5_MYCH7	33.0287	MHJ_0125	Q4AAK4_MYCHJ	38.05	0.801397	0.868033	0.0961523	-0.204178
CyPE	Arginine-tRNA ligase	MHP7448_0012	SYR_MYCH7	0.537783	MHJ_0012	SYR_MYCHJ	0.11	0.155558	4.88894	0.808108	2.28952
CyPE	Aspartate-tRNA ligase	MHP7448_0243	Q4A8C2_MYCH7	0.628867	MHJ_0235	Q4AA95_MYCHJ	0.18	0.0958926	3.4937	1.01821	1.80476
CyPE	ATP synthase alpha chain	MHP7448_0479	Q4A7P4_MYCH7	8.3324	MHJ_0476	Q4A9K9_MYCHJ	2.24	0.0744384	3.71982	1.1282	1.89523
CyPE	ATP synthase subunit beta	MHP7448_0053	ATPB_MYCH7	5.1231	MHJ_0049	ATPB_MYCHJ	2.46	0.188619	2.08256	0.724415	1.05836
CyPE	ATP-dependent 6-phosphofructokinase	MHP7448_0111	PFKA_MYCH7	37.1683	MHJ_0107	PFKA_MYCHJ	22.19	0.18858	1.675	0.724504	0.744164
CyPE	ATP-dependent protease binding protein	MHP7448_0101	Q4A8R1_MYCH7	0.260913	MHJ_0098	Q4AAM9_MYCHJ	1.13	0.17545	0.230897	0.755847	-2.11468
CyPE	ATP-dependent zinc metalloprotease FtsH	MHP7448_0206	Q4A8F9_MYCH7	1.74936	MHJ_0202	Q4AAC8_MYCHJ	0.52	0.203066	3.36415	0.692363	1.75024
CyPE	Bacterial nucleoid DNA-binding protein	MHP7448_0071	Q4A8U1_MYCH7	217.167	MHJ_0067	Q4AAR0_MYCHJ	145.93	0.521973	1.48816	0.282352	0.573526
CyPE	Chaperone protein DnaJ	MHP7448_0068	Q4A8U4_MYCH7	15.405	MHJ_0064	Q4AAR3_MYCHJ	8.85	0.392683	1.74068	0.405958	0.799649
CyPE	Chaperone protein DnaK	MHP7448_0067	DNAK_MYCH7	999.223	MHJ_0063	DNAK_MYCHJ	701.97	0.375026	1.42346	0.425939	0.509398
CyPE	Chromosome partition protein Smc	MHP7448_0657	Q4A770_MYCH7	2.10822	MHJ_0657	Q4A931_MYCHJ	0.73	0.235977	2.88797	0.62713	1.53005
CyPE	CTP synthase	MHP7448_0280	Q4A885_MYCH7	1.51513	MHJ_0272	Q4AA58_MYCHJ	1.39	0.748962	1.09002	0.12554	0.12436
CyPE	Deoxyribose-phosphate aldolase	MHP7448_0527	DEOC_MYCH7	4.15407	MHJ_0528	DEOC_MYCHJ	3.12	0.649816	1.33143	0.18721	0.412978
CyPE	Dihydrolipoamide acetyltransferase	MHP7448_0506	Q4A7L7_MYCH7	11.4471	MHJ_0503	Q4A9I2_MYCHJ	6.59	0.276343	1.73705	0.558552	0.796636
CyPE	Dihydrolipoamide dehydrogenase	MHP7448_0571	Q4A7F5_MYCH7	22.33	MHJ_0572	Q4A9B5_MYCHJ	11.93	0.212948	1.87175	0.671726	0.904389
CyPE	Dihydrolipoyl dehydrogenase	MHP7448_0507	Q4A7L6_MYCH7	17.121	MHJ_0504	Q4A9I1_MYCHJ	14.41	0.736292	1.18814	0.13295	0.248699
CyPE	DNA helicase	MHP7448_0403	Q4A7W7_MYCH7	0.82112	MHJ_0416	Q4A9R9_MYCHJ	0.45	0.542153	1.82471	0.265878	0.867668
CyPE	DNA ligase	MHP7448_0266	DNLJ_MYCH7	0.576757	MHJ_0258	DNLJ_MYCHJ	0.15	0.11265	3.84504	0.948269	1.943
CyPE	DNA polymerase III subunit beta	MHP7448_0002	Q4A910_MYCH7	7.52137	MHJ_0002	Q4AAU7_MYCHJ	5.88	0.610265	1.27914	0.214482	0.355179
CyPE	DNA polymerase III subunit gamma/tau	MHP7448_0256	Q4A8A9_MYCH7	0.12827	MHJ_0248	Q4AA82_MYCHJ	0.09	0.718145	1.42523	0.143788	0.511191
CyPE	DNA topoisomerase (ATP-hydrolyzing)	MHP7448_0528	Q4A7J5_MYCH7	1.79973	MHJ_0529	Q4A9F6_MYCHJ	1.49	0.621929	1.20787	0.206259	0.272471
CyPE	DNA topoisomerase (ATP-hydrolyzing)	MHP7448_0109	Q4A8Q5_MYCH7	1.46347	MHJ_0106	Q4AAM3_MYCHJ	1.15	0.465537	1.27258	0.332046	0.347756
CyPE	DNA topoisomerase (ATP-hydrolyzing)	MHP7448_0034	Q4A8X8_MYCH7	0.513843	MHJ_0030	Q4AAR9_MYCHJ	0.15	0.301562	3.42562	0.520623	1.77637
CyPE	DNA topoisomerase (ATP-hydrolyzing)	MHP7448_0033	Q4A8X9_MYCH7	1.21218	MHJ_0029	Q4AAS0_MYCHJ	0.53	0.20258	2.28714	0.693403	1.19354
CyPE	DNA-directed RNA polymerase subunit alpha	MHP7448_0168	RPOA_MYCH7	21.9013	MHJ_0164	RPOA_MYCHJ	9.53	0.210597	2.29815	0.676548	1.20047
CyPE	DNA-directed RNA polymerase subunit beta	MHP7448_0617	RPOB_MYCH7	11.373	MHJ_0618	RPOB_MYCHJ	5.76	0.191346	1.97447	0.718181	0.981468
CyPE	DNA-directed RNA polymerase subunit beta'	MHP7448_0616	RPOC_MYCH7	8.26163	MHJ_0617	RPOC_MYCHJ	3.11	0.11178	2.65647	0.951636	1.40951
CyPE	Elongation factor G	MHP7448_0075	EFG_MYCH7	338.747	MHJ_0071	EFG_MYCHJ	54.14	0.176002	6.25686	0.754482	2.64544
CyPE	Elongation factor P	MHP7448_0427	EFP_MYCH7	3.98963	MHJ_0425	EFP_MYCHJ	1.33	0.0667323	2.99972	1.17566	1.58483
CyPE	Elongation factor Ts	MHP7448_0056	EFTS_MYCH7	15.0912	MHJ_0052	EFTS_MYCHJ	6.51	0.0823399	2.31816	1.08439	1.21298
CyPE	Elongation factor Tu	MHP7448_0523	EFTU_MYCH7	1000.37	MHJ_0524	EFTU_MYCHJ	925.91	0.369855	1.08041	0.431969	0.111585
CyPE	Energy-coupling factor transporter ATP-binding protein EcfA1	MHP7448_0263	ECFA1_MYCH7	1.82777	MHJ_0255	ECFA1_MYCHJ	0.58	0.0773505	3.15132	1.11154	1.65596
CyPE	Enolase	MHP7448_0250	ENO_MYCH7	14.9772	MHJ_0242	ENO_MYCHJ	12.04	0.65774	1.24396	0.181946	0.314936
CyPE	FMN-dependent NADH-azoreductase	MHP7448_0455	AZOR_MYCH7	86.934	MHJ_0452	AZOR_MYCHJ	19.42	0.245277	4.47652	0.610343	2.16238
CyPE	Fructose-bisphosphate aldolase	MHP7448_0014	Q4A8Z8_MYCH7	6.97783	MHJ_0014	Q4AAT5_MYCHJ	5.95	0.732732	1.17275	0.135055	0.229889
CyPE	Glucokinase	MHP7448_0517	Q4A7K6_MYCH7	3.37801	MHJ_0515	Q4A9H0_MYCHJ	1.12	0.230457	3.01608	0.63741	1.59268
CyPE	Glucose-6-phosphate isomerase	MHP7448_0531	G6PI_MYCH7	2.32007	MHJ_0532	G6PI_MYCHJ	0.87	0.116587	2.66674	0.93335	1.41508
CyPE	Glutaminyl-tRNA synthase (glutamine-hydrolyzing)	MHP7448_0028	Q4A8Y4_MYCH7	4.39457	MHJ_0024	Q4AAS5_MYCHJ	3.18	0.327495	1.38194	0.484795	0.466694
CyPE	Glyceraldehyde-3-phosphate dehydrogenase	MHP7448_0035	Q4A8X7_MYCH7	244.189	MHJ_0031	Q4AAR8_MYCHJ	77.6	0.261472	3.14676	0.582575	1.65387
CyPE	Glycerol kinase	MHP7448_0359	Q4A809_MYCH7	0.46471	MHJ_0355	Q4A9X8_MYCHJ	0.68	0.658689	0.683397	0.18132	-0.549204
CyPE	Glycerol-3-phosphate dehydrogenase	MHP7448_0588	Q4A7D8_MYCH7	2.619	MHJ_0588	Q4A999_MYCHJ	1.75	0.427128	1.49657	0.369442	0.581661
CyPE	Glycine cleavage system H protein	MHP7448_0312	Q4A854_MYCH7	2.08014	MHJ_0304	Q4AA27_MYCHJ	0.98	0.402384	2.1226	0.395359	1.08583
CyPE	Heat-inducible transcription repressor HrcA	MHP7448_0010	HRCA_MYCH7	0.550189	MHJ_0010	HRCA_MYCHJ	0.43	0.739725	1.27951	0.13093	0.355592
CyPE	Hexosephosphate transport protein	MHP7448_0136	Q4A8M9_MYCH7	0.16674	MHJ_0132	Y132_MYCHJ	0.14	0.624953	1.191	0.204153	0.252173
CyPE	HIT-like protein	MHP7448_0354	Q4A814_MYCH7	3.8083	MHJ_0349	Q4A9Y4_MYCHJ	1.45	0.276478	2.62641	0.558339	1.39309
CyPE	Hydrolase of the HAD family	MHP7448_0208	Q4A8F7_MYCH7	3.86527	MHJ_0204	Q4AAC6_MYCHJ	1.46	0.172334	2.64744	0.763629	1.4046
CyPE	Hypoxanthine phosphoribosyltransferase	MHP7448_0262	Q4A8A3_MYCH7	0.97563	MHJ_0254	Q4AA76_MYCHJ	1.16	0.740595	0.84106	0.130419	-0.249719
CyPE	Inosose dehydratase	MHP7448_0230	IOLE_MYCH7	3.74477	MHJ_0224	IOLE_MYCHJ	1.13	0.160273	3.31395	0.79514	1.72855
CyPE	Isoleucine-tRNA ligase	MHP7448_0032	SYI_MYCH7	4.6287	MHJ_0028	SYI_MYCHJ	1.9	0.0911174	2.43616	1.0404	1.28461
CyPE	Leucine--tRNA ligase	MHP7448_0647	Q4A780_MYCH7	0.24933	MHJ_0647	Q4A941_MYCHJ	0.44	0.55307	0.566659	0.25722	-0.819447
CyPE	Leucyl aminopeptidase	MHP7448_0464	Q4A7Q8_MYCH7	58.7533	MHJ_0461	Q4A9M4_MYCHJ	5	0.0841472	11.7507	1.07496	3.55467
CyPE	Lipase-esterase	MHP7448_0133	Q4A8N1_MYCH7	3.4464	MHJ_0129	Q4AAK0_MYCHJ	1.98	0.298327	1.74061	0.525307	0.79959
CyPE	Lipoate-protein ligase	MHP7448_0310	Q4A856_MYCH7	5.53233	MHJ_0302	Q4AA29_MYCHJ	1.32	0.122923	4.19116	0.910367	2.06735
CyPE	Lipoate--protein ligase	MHP7448_0254	Q4A8B1_MYCH7	2.8557	MHJ_0246	Q4AA84_MYCHJ	0.86	0.268048	3.32058	0.571787	1.73143
CyPE	Lipoprotein	MHP7448_0378	Q4A7Z0_MYCH7	2.49663	MHJ_0374	Q4A9V9_MYCHJ	3.08	0.472498	0.810595	0.3256	-0.302946
CyPE	Lipoprotein	MHP7448_0367	Q4A801_MYCH7	6.63513	MHJ_0363	Q4A9X0_MYCHJ	4.07	0.370551	1.63025	0.431152	0.705097
CyPE	Lipoprotein MHP7448_0217	MHP7448_0217	Q4A8E8_MYCH7	1.12726	MHJ_0213	Q4AAB7_MYCHJ	1.53	0.333255	0.736771	0.477223	-0.440711
CyPE	Lipoprotein MHP7448_036	MHP7448_0366	Q4A802_MYCH7	8.38127	MHJ_0362	Q4A9X1_MYCHJ	3.3	0.211894	2.53978	0.673881	1.3447
CyPE	Lipoprotein MHP7448_0505	MHP7448_0505	Q4A7L8_MYCH7	0.29755	MHJ_0502	Q4A9I3_MYCHJ	0.13	0.405866	2.28885	0.391617	1.19462
CyPE	L-lactate dehydrogenase	MHP7448_0137	LDH_MYCH7	999.677	MHJ_0133	LDH_MYCHJ	499.53	0.116423	2.00123	0.933961	1.00089
CyPE	Lon protease	MHP7448_0524	Q4A7J9_MYCH7	16.8857	MHJ_0525	Q4A9G0_MYCHJ	5.15	0.196095	3.27877	0.707533	1.71315
CyPE	Lppt protein	MHP7448_0372	Q4A7Z6_MYCH7	4.34333	MHJ_0368	Q4A9W5_MYCHJ	3.3	0.509826	1.31616	0.292578	0.396337
CyPE	Methionine aminopeptidase	MHP7448_0173	Q4A8J2_MYCH7	4.64967	MHJ_0169	Q4AAG1_MYCHJ	4.3	0.900031	1.08132	0.0457425	0.112791
CyPE	Methylmalonate-semialdehyde dehydrogenase	MHP7448_0225	Q4A8E0_MYCH7	61.4387	MHJ_0219	Q4AAB1_MYCHJ	5.66	0.177678	10.8549	0.750366	3.44027
CyPE	Myo-inositol 2-dehydrogenase	MHP7448_0235	Q4A8D0_MYCH7	10.5059	MHJ_0228	Q4AAA2_MYCHJ	1.42	0.257194	7.3985	0.589739	2.88723
CyPE	Myo-inositol 2-dehydrogenase	MHP7448_0228	Q4A8D7_MYCH7	61.7293	MHJ_0222	Q4AAA8_MYCHJ	6.26	0.188107	9.86092	0.725595	3.30172
CyPE	Myo-inositol catabolism protein	MHP7448_0229	Q4A8D6_MYCH7	6.5744	MHJ_0223	Q4AAA7_MYCHJ	1.55	0.127365	4.24155	0.89495	2.08459
CyPE	Myo-inositol catabolism protein	MHP7448_0227	Q4A8D8_MYCH7	8.61437	MHJ_0221	Q4AAA9_MYCHJ	0.73	0.10782	11.8005	0.967301	3.56078
CyPE	NADH oxidase	MHP7448_0082	Q4A8T0_MYCH7	727.307	MHJ_0078	Q4AAP9_MYCHJ	281.39	0.0563711	2.58469	1.24894	1.36999
CyPE	Nucleoid-associated protein	MHP7448_0257	Q4A8A8_MYCH7	1.10821	MHJ_0249	Q4AA81_MYCHJ	0.82	0.602247	1.35147	0.220225	0.434531
CyPE	Oligoendopeptidase F	MHP7448_0521	Q4A7K2_MYCH7	6.9014	MHJ_0522	Q4A9G3_MYCHJ	2.96	0.102779	2.33155	0.988096	1.22129
CyPE	Oligopeptide ABC transporter ATP-binding protein	MHP7448_0215	Q4A8F0_MYCH7	0.287034	MHJ_0211	Q4AAB9_MYCHJ	0.57	0.234271	0.503568	0.630281	-0.98974
CyPE	Oligopeptide ABC transporter ATP-binding protein	MHP7448_0214	Q4A8F1_MYCH7	0.430195	MHJ_0210	Q4AAC0_MYCHJ	0.37	0.869661	1.16269	0.06065	0.217467
CyPE	p102-like protein	MHP7448_0271	Q4A894_MYCH7	0.524213	MHJ_0263	Q4AA67_MYCHJ	0.27	0.275024	1.94153	0.560629	0.957195
CyPE	p60-like lipoprotein	MHP7448_0353	Q4A815_MYCH7	1.47517	MHJ_0348	Q4A9Y5_MYCHJ	1.48	0.987248	0.996734	0.00557374	-0.00471921
CyPE	p76 membrane protein MHP7448_0497	MHP7448_0497	Q4A7M6_MYCH7	68.0787	MHJ_0494	Q4A9J1_MYCHJ	40.92	0.450811	1.6637	0.346005	0.734397
CyPE	Peptide chain release factor 1	MHP7448_0139	RF1_MYCH7	2.72277	MHJ_0135	RF1_MYCHJ	1.19	0.265394	2.28804	0.576109	1.19411
CyPE	Peptide methionine sulfoxide reductase	MHP7448_0529	Q4A7J4_MYCH7	30.474	MHJ_0530	Q4A9F5_MYCHJ	6.04	0.245384	5.04537	0.610154	2.33496
CyPE	Phosphate acetyltransferase	MHP7448_0509	Q4A7L4_MYCH7	18.8263	MHJ_0506	Q4A9H9_MYCHJ	25.66	0.64192	0.733684	0.192519	-0.446769
CyPE	Phosphocarrier protein HPr	MHP7448_0609	Q4A7B7_MYCH7	9.0677	MHJ_0611	Q4A976_MYCHJ	2.77	0.0545352	3.27354	1.26332	1.71085
CyPE	Phosphoenolpyruvate-protein phosphotransferase	MHP7448_0472	Q4A7Q0_MYCH7	7.6721	MHJ_0469	Q4A9L6_MYCHJ	5.86	0.506338	1.30923	0.295559	0.388721
CyPE	Phosphoglycerate kinase	MHP7448_0490	Q4A7N3_MYCH7	43.276	MHJ_0487	Q4A9J8_MYCHJ	18.66	0.131485	2.31919	0.881124	1.21362
CyPE	Probable transcriptional regulatory protein MHP7448_0474	MHP7448_0474	Y474_MYCH7	0.4487	MHJ_0471	Y471_MYCHJ	0.45	0.99707	0.997111	0.00127435	-0.00417382
CyPE	Proline-tRNA ligase	MHP7448_0385	SYP_MYCH7	1.21215	MHJ_0381	SYP_MYCHJ	0.31	0.054861	3.91017	1.26074	1.96723
CyPE	Prolipoprotein p65	MHP7448_0656	Q4A771_MYCH7	49.2593	MHJ_0656	Q4A932_MYCHJ	39.26	0.34257	1.2547	0.465251	0.327337
CyPE	Protein GrpE	MHP7448_0011	Q4A901_MYCH7	9.3431	MHJ_0011	Q4AAT8_MYCHJ	15.43	0.499287	0.605515	0.30165	-0.723765
CyPE	Protein NrdI OS=Mycoplasma hyopneumoniae	MHP7448_0222	Q4A8E3_MYCH7	1.66944	MHJ_0216	Q4AAB4_MYCHJ	2.5	0.629258	0.667777	0.201171	-0.582561
CyPE	Protein P102-copy 1	MHP7448_0199	Q4A8G6_MYCH7	21.359	MHJ_0195	Q4AAD5_MYCHJ	18.54	0.794279	1.15205	0.100027	0.204203
CyPE	Protein P102-copy 2	MHP7448_0107	Q4A8Q7_MYCH7	0.678513	MHJ_0104	Q4AAM5_MYCHJ	0.18	0.220151	3.76952	0.657279	1.91438
CyPE	Protein P97-copy 1	MHP7448_0198	Q4A8G7_MYCH7	106.449	MHJ_0194	Q4AAD6_MYCHJ	37.11	0.13421	2.86848	0.872215	1.52029
CyPE	Protein P97-copy 2	MHP7448_0108	Q4A8Q6_MYCH7	3.00871	MHJ_0105	Q4AAM4_MYCHJ	0.71	0.201785	4.23762	0.695111	2.08325
CyPE	Protein-export membrane protein	MHP7448_0241	Q4A8C4_MYCH7	0.163072	MHJ_0233	Q4AA97_MYCHJ	0.13	0.711861	1.2544	0.147605	0.326997
CyPE	PTS system, IIA component	MHP7448_0374	Q4A7Z4_MYCH7	2.45917	MHJ_0370	Q4A9W3_MYCHJ	1.38	0.229064	1.782	0.640043	0.833501
CyPE	Pullulanase	MHP7448_0587	Q4A7D9_MYCH7	1.54996	MHJ_0587	Q4A9A0_MYCHJ	0.57	0.14336	2.71923	0.843572	1.4432
CyPE	Purine-nucleoside phosphorylase	MHP7448_0084	Q4A8S8_MYCH7	78.5261	MHJ_0080	Q4AAP7_MYCHJ	308.71	0.469968	0.254369	0.327932	-1.97501
CyPE	Putative ATP binding protein	MHP7448_0592	Q4A7D4_MYCH7	5.54227	MHJ_0592	Q4A995_MYCHJ	3.6	0.265525	1.53952	0.575895	0.622479
CyPE	Putative p216 surface protein MHP7448_0496	MHP7448_0496	Q4A7M7_MYCH7	43.521	MHJ_0493	Q4A9J2_MYCHJ	28.74	0.320953	1.5143	0.493559	0.598652
CyPE	Pyruvate dehydrogenase	MHP7448_0116	Q4A8P8_MYCH7	910.667	MHJ_0112	Q4AAL7_MYCHJ	572.52	0.11874	1.59063	0.925403	0.669597
CyPE	Pyruvate dehydrogenase E1-alpha subunit	MHP7448_0115	Q4A8P9_MYCH7	999.203	MHJ_0111	Q4AAL8_MYCHJ	580.96	0.138225	1.71992	0.859413	0.782339
CyPE	Pyruvate kinase	MHP7448_0126	Q4A8N8_MYCH7	11.4702	MHJ_0122	Q4AAK7_MYCHJ	6.01	0.0636619	1.90852	1.19612	0.932454
CyPE	Ribonuclease 3	MHP7448_0398	Q4A7X2_MYCH7	0.206533	MHJ_0411	Q4A9S4_MYCHJ	0.21	0.982199	0.983492	0.00780051	-0.0240147
CyPE	Ribonucleoside-diphosphate reductase	MHP7448_0221	Q4A8E4_MYCH7	12.5393	MHJ_0215	Q4AAB5_MYCHJ	6.88	0.240584	1.82257	0.618733	0.865976
CyPE	Ribonucleoside-diphosphate reductase beta chain	MHP7448_0223	Q4A8E2_MYCH7	3.11117	MHJ_0217	Q4AAB3_MYCHJ	1.71	0.240342	1.8194	0.61917	0.863459
CyPE	Ribose 5-phosphate isomerase B	MHP7448_0577	Q4A7E9_MYCH7	2.30457	MHJ_0578	Q4A9A9_MYCHJ	2.72	0.881276	0.84727	0.0548881	-0.239107
CyPE	Ribose-phosphate pyrophosphokinase	MHP7448_0654	Q4A773_MYCH7	1.94301	MHJ_0654	Q4A934_MYCHJ	3.95	0.595013	0.491901	0.225474	-1.02356
CyPE	Ribosome recycling factor	MHP7448_0534	Q4A7I9_MYCH7	3.24587	MHJ_0535	Q4A9F0_MYCHJ	4.41	0.322001	0.736024	0.492143	-0.442175
CyPE	S-adenosylmethionine synthetase	MHP7448_0451	Q4A7S1_MYCH7	2.59753	MHJ_0448	Q4A9N7_MYCHJ	0.84	0.144811	3.0923	0.839198	1.62868
CyPE	Seryl-tRNA synthetase	MHP7448_0251	Q4A8B4_MYCH7	0.4255	MHJ_0243	Q4AA87_MYCHJ	0.27	0.410231	1.57593	0.386972	0.6562
CyPE	Signal recognition particle receptor FtsY	MHP7448_0008	Q4A904_MYCH7	1.10447	MHJ_0008	Q4AAU1_MYCHJ	0.57	0.337441	1.93766	0.471802	0.954316
CyPE	Thioredoxin	MHP7448_0384	Q4A7Y4_MYCH7	398.135	MHJ_0380	Q4A9V3_MYCHJ	21.78	0.282955	18.2799	0.548283	4.19218
CyPE	Thioredoxin reductase	MHP7448_0098	Q4A8R4_MYCH7	12.964	MHJ_0095	Q4AAN2_MYCHJ	15.11	0.673165	0.857975	0.171878	-0.220993
CyPE	Threonine-tRNA ligase	MHP7448_0589	Q4A7D7_MYCH7	0.630593	MHJ_0589	Q4A998_MYCHJ	0.24	0.106814	2.62747	0.971372	1.39368
CyPE	Thymidine kinase	MHP7448_0608	KITH_MYCH7	4.39173	MHJ_0610	KITH_MYCHJ	3.46	0.708491	1.26929	0.149666	0.344018
CyPE	Thymidine phosphorylase	MHP7448_0083	Q4A8S9_MYCH7	6.25533	MHJ_0079	Q4AAP8_MYCHJ	8.41	0.736613	0.743797	0.132761	-0.427019
CyPE	Transcription elongation factor GreA	MHP7448_0668	GREA_MYCH7	4.29383	MHJ_0667	GREA_MYCHJ	3.27	0.48667	1.3131	0.312765	0.392976
CyPE	Transcription termination/antitermination protein NusA	MHP7448_0586	Q4A7E0_MYCH7	2.2283	MHJ_0586	Q4A9A1_MYCHJ	1.29	0.567961	1.72736	0.245681	0.788572
CyPE	Transketolase	MHP7448_0428	Q4A7U3_MYCH7	19.9829	MHJ_0426	Q4A9Q9_MYCHJ	6.51	0.165836	3.06958	0.780321	1.61804
CyPE	Translation initiation factor IF-2	MHP7448_0584	IF2_MYCH7	0.893043	MHJ_0585	IF2_MYCHJ	0.17	0.311694	5.2532	0.506272	2.3932
CyPE	Transport protein sgaT	MHP7448_0376	Q4A7Z2_MYCH7	0.283813	MHJ_0372	Q4A9W1_MYCHJ	0.19	0.410243	1.49375	0.386959	0.578943
CyPE	Triacylglycerol lipase	MHP7448_0253	Q4A8B2_MYCH7	1.39202	MHJ_0245	Q4AA85_MYCHJ	2.01	0.600283	0.692549	0.221644	-0.530012
CyPE	Trigger factor	MHP7448_0149	TIG_MYCH7	49.396	MHJ_0145	TIG_MYCHJ	11.48	0.110308	4.30279	0.957393	2.10527
CyPE	Triosephosphate isomerase	MHP7448_0102	TPIS_MYCH7	8.92867	MHJ_0099	TPIS_MYCHJ	1.1	0.146624	8.11697	0.833795	3.02094
CyPE	tRNA N6-adenosine threonylcarbamoyltransferase	MHP7448_0635	TSAD_MYCH7	1.37093	MHJ_0636	TSAD_MYCHJ	1.08	0.302707	1.26938	0.518978	0.344127
CyPE	Tryptophan-tRNA ligase	MHP7448_0590	Q4A7D6_MYCH7	0.627407	MHJ_0590	Q4A997_MYCHJ	0.47	0.402794	1.33491	0.394917	0.41674
CyPE	Uncharacterized protein	MHP7448_0675	Q4A752_MYCH7	1.66075	MHJ_0673	Q4A915_MYCHJ	1.54	0.889863	1.07841	0.0506769	0.108902
CyPE	Uncharacterized protein	MHP7448_0662	Q4A765_MYCH7	33.0963	MHJ_0662	Q4A926_MYCHJ	20.83	0.458507	1.58888	0.338654	0.668009
CyPE	Uncharacterized protein	MHP7448_0661	Q4A766_MYCH7	0.358557	MHJ_0661	Q4A927_MYCHJ	0.65	0.459116	0.551626	0.338078	-0.858239
CyPE	Uncharacterized protein	MHP7448_0629	Q4A798_MYCH7	0.194884	MHJ_0630	Q4A958_MYCHJ	0.51	0.41673	0.382125	0.380145	-1.38788
CyPE	Uncharacterized protein	MHP7448_0611	Q4A7B5_MYCH7	3.48997	MHJ_0613	Q4A974_MYCHJ	0.9	0.113596	3.87774	0.944637	1.95522
CyPE	Uncharacterized protein	MHP7448_0597	Q4A7C9_MYCH7	0.09507	MHJ_0599	Q4A988_MYCHJ	0.08	0.880082	1.18837	0.0554769	0.24899
CyPE	Uncharacterized protein	MHP7448_0567	Q4A7F8_MYCH7	1.12227	MHJ_0562	Q4A9C3_MYCHJ	8.43	0.375427	0.133128	0.425474	-2.90912
CyPE	Uncharacterized protein	MHP7448_0566	Q4A7F9_MYCH7	1.3652	MHJ_0565	Q4A9C1_MYCHJ	1.01	0.335281	1.35168	0.474591	0.434757
CyPE	Uncharacterized protein	MHP7448_0499	Q4A7M4_MYCH7	0.55704	MHJ_0496	Q4A9I9_MYCHJ	0.36	0.533824	1.54733	0.272602	0.629784
CyPE	Uncharacterized protein	MHP7448_0489	Q4A7N4_MYCH7	1.12204	MHJ_0486	Q4A9J9_MYCHJ	0.43	0.133474	2.60939	0.874603	1.38371
CyPE	Uncharacterized protein	MHP7448_0477	Q4A7P5_MYCH7	0.71851	MHJ_0474	Q4A9L1_MYCHJ	0.19	0.140291	3.78163	0.85297	1.91901
CyPE	Uncharacterized protein	MHP7448_0435	Q4A7T6_MYCH7	0.946313	MHJ_0433	Q4A9Q2_MYCHJ	0.43	0.142057	2.20073	0.847537	1.13798
CyPE	Uncharacterized protein	MHP7448_0377	Q4A7Z1_MYCH7	33.4563	MHJ_0373	Q4A9W0_MYCHJ	79.71	0.542823	0.419726	0.265342	-1.25248
CyPE	Uncharacterized protein	MHP7448_0373	Q4A7Z5_MYCH7	7.72503	MHJ_0369	Q4A9W4_MYCHJ	2.89	0.0725285	2.67302	1.13949	1.41847
CyPE	Uncharacterized protein	MHP7448_0352	Q4A816_MYCH7	0.557027	MHJ_0347	Q4A9Y6_MYCHJ	0.31	0.245786	1.79686	0.609443	0.845478
CyPE	Uncharacterized protein	MHP7448_0335	Q4A832_MYCH7	0.981143	MHJ_0326	Q4AA06_MYCHJ	1.9	0.108792	0.516391	0.963403	-0.953464
CyPE	Uncharacterized protein	MHP7448_0308	Q4A858_MYCH7	0.146833	MHJ_0300	Q4AA31_MYCHJ	0.22	0.6865	0.667424	0.163359	-0.583324
CyPE	Uncharacterized protein	MHP7448_0289	Q4A876_MYCH7	0.279147	MHJ_0291	Q4AA39_MYCHJ	0.22	0.746167	1.26885	0.127164	0.34352
CyPE	Uncharacterized protein	MHP7448_0252	Q4A8B3_MYCH7	6.08917	MHJ_0244	Q4AA86_MYCHJ	4.19	0.428799	1.45326	0.367746	0.539295
CyPE	Uncharacterized protein	MHP7448_0216	Q4A8E9_MYCH7	0.86576	MHJ_0212	Q4AAB8_MYCHJ	1.31	0.498388	0.660885	0.302432	-0.597528
CyPE	Uncharacterized protein	MHP7448_0148	Q4A8L7_MYCH7	1.36152	MHJ_0144	Q4AAI6_MYCHJ	0.88	0.433505	1.54718	0.363006	0.629643
CyPE	Uncharacterized protein	MHP7448_0138	Q4A8M7_MYCH7	0.911033	MHJ_0134	Q4AAJ6_MYCHJ	0.57	0.385829	1.5983	0.413605	0.676542
CyPE	Uncharacterized protein	MHP7448_0100	Q4A8R2_MYCH7	0.128623	MHJ_0097	Q4AAN0_MYCHJ	0.11	0.763453	1.1693	0.117218	0.225645
CyPE	Uncharacterized protein	MHP7448_0094	Q4A8R8_MYCH7	0.5112	MHJ_0091	Q4AAN6_MYCHJ	0.31	0.486956	1.64903	0.31251	0.72162
CyPE	Uncharacterized protein	MHP7448_0092	Q4A8S0_MYCH7	0.708203	MHJ_0089	Q4AAN8_MYCHJ	0.31	0.28644	2.28453	0.542966	1.1919
CyPE	Uncharacterized protein	MHP7448_0009	Q4A903_MYCH7	2.15897	MHJ_0009	Q4AAU0_MYCHJ	1.93	0.754785	1.11864	0.122177	0.16174
CyPE	Uracil phosphoribosyltransferase	MHP7448_0526	Q4A7J7_MYCH7	2.08357	MHJ_0527	Q4A9F8_MYCHJ	2.45	0.349072	0.850435	0.457085	-0.233726
CyPE	Uridylate kinase	MHP7448_0535	PYRH_MYCH7	1.22211	MHJ_0536	PYRH_MYCHJ	0.34	0.129102	3.59444	0.889067	1.84577
CyPE	UvrABC system protein	MHP7448_0091	Q4A8S1_MYCH7	0.675793	MHJ_0088	Q4AAN9_MYCHJ	0.13	0.129006	5.19841	0.88939	2.37807
CyPE	UvrABC system protein B	MHP7448_0648	Q4A779_MYCH7	0.17101	MHJ_0648	Q4A940_MYCHJ	0.08	0.133461	2.13762	0.874646	1.09601
CyPE	XAA-PRO aminopeptidase	MHP7448_0659	Q4A768_MYCH7	8.40593	MHJ_0659	Q4A929_MYCHJ	7.58	0.570425	1.10896	0.243801	0.14921
CyPE	Xylose ABC transporter ATP-binding protein	MHP7448_0514	Q4A7K9_MYCH7	0.710063	MHJ_0512	Q4A9H3_MYCHJ	0.36	0.336464	1.9724	0.473061	0.979951
SuPE	ABC transporter ATP-binding protein	MHP7448_0315	Q4A851_MYCH7	1.01138	MHJ_0307	Q4AA24_MYCHJ	0.548707	0.0392436	1.84321	1.40623	0.882223
SuPE	ABC transporter ATP-binding protein	MHP7448_0314	Q4A852_MYCH7	1.21984	MHJ_0306	Q4AA25_MYCHJ	0.516943	0.0366372	2.35972	1.43608	1.23861
SuPE	Acyl carrier protein phosphodiesterase	MHP7448_0454	Q4A7R8_MYCH7	0.70904	MHJ_0451	Q4A9N4_MYCHJ	0.37689	0.0121008	1.88129	1.91719	0.911724
SuPE	Diadenylate cyclase	MHP7448_0488	Q4A7N5_MYCH7	2.3185	MHJ_0485	Q4A9K0_MYCHJ	1.3234	0.0126244	1.75192	1.89879	0.808939
SuPE	Leucyl aminopeptidase	MHP7448_0464	Q4A7Q8_MYCH7	2.40613	MHJ_0461	Q4A9M4_MYCHJ	1.1475	0.03161	2.09685	1.50017	1.06822
SuPE	Lipoprotein	MHP7448_0368	Q4A800_MYCH7	0.595033	MHJ_0364	Q4A9W9_MYCHJ	0.265523	0.0406195	2.24098	1.39126	1.16413
SuPE	Lysine-tRNA ligase	MHP7448_0207	SYK_MYCH7	0.55532	MHJ_0203	SYK_MYCHJ	0.159133	3.91775e-05	3.48965	4.40696	1.80308
SuPE	Methylmalonate-semialdehyde dehydrogenase	MHP7448_0225	Q4A8E0_MYCH7	0.830377	MHJ_0219	Q4AAB1_MYCHJ	0.144373	0.0026058	5.75159	2.58406	2.52396
SuPE	Oligoendopeptidase F	MHP7448_0521	Q4A7K2_MYCH7	1.49433	MHJ_0522	Q4A9G3_MYCHJ	0.93516	0.00718874	1.59794	2.14335	0.676217
SuPE	p37-like ABC transporter substrate-binding lipoprotein	MHP7448_0360	Q4A808_MYCH7	1.06948	MHJ_0356	Q4A9X7_MYCHJ	0.25171	0.00717536	4.24886	2.14416	2.08708
SuPE	PTS system ascorbate-specific transporter subunit IIC	MHP7448_0376	Q4A7Z2_MYCH7	0.73863	MHJ_0372	Q4A9W1_MYCHJ	0.465067	0.0190371	1.58822	1.7204	0.667414
SuPE	Thioredoxin	MHP7448_0384	Q4A7Y4_MYCH7	6.3388	MHJ_0380	Q4A9V3_MYCHJ	4.073	0.0157647	1.5563	1.80232	0.638118
SuPE	Transcription termination/antitermination protein NusG	MHP7448_0637	Q4A790_MYCH7	1.1746	MHJ_0637	Q4A951_MYCHJ	0.77725	0.00565576	1.51123	2.24751	0.595719
SuPE	Uncharacterized protein	MHP7448_0482	Q4A7P1_MYCH7	0.867053	MHJ_0479	Q4A9K6_MYCHJ	0.36884	0.0115265	2.35076	1.9383	1.23313
SuPE	Uncharacterized protein	MHP7448_0431	Q4A7U0_MYCH7	0.55467	MHJ_0429	Q4A9Q6_MYCHJ	0.13599	0.027815	4.07876	1.55572	2.02813
SuPE	Uncharacterized protein	MHP7448_0355	Q4A813_MYCH7	0.454563	MHJ_0350	Q4A9Y3_MYCHJ	0.11958	0.00175846	3.80133	2.75487	1.92651
SuPE	Uncharacterized protein	MHP7448_0094	Q4A8R8_MYCH7	0.23966	MHJ_0091	Q4AAN6_MYCHJ	0.14666	0.0257562	1.63412	1.58912	0.708514
SuPE	Uncharacterized protein	MHP7448_0064	Q4A8U8_MYCH7	0.293297	MHJ_0060	Q4AAX2_MYCHJ	0.125835	0.0104522	2.3308	1.98079	1.22082
SuPE	30S ribosomal protein S2	MHP7448_0055	RS2_MYCH7	0.3531	MHJ_0051	RS2_MYCHJ	1.33817	0.0265209	0.263868	1.57641	-1.92211
SuPE	30S ribosomal protein S4	MHP7448_0576	RS4_MYCH7	1.93265	MHJ_0577	RS4_MYCHJ	3.80953	0.0216391	0.507318	1.66476	-0.979036
SuPE	30S ribosomal protein S5	MHP7448_0177	RS5_MYCH7	0.225567	MHJ_0173	RS5_MYCHJ	0.978457	0.00326312	0.230533	2.48637	-2.11695
SuPE	30S ribosomal protein S7	MHP7448_0076	RS7_MYCH7	1.48193	MHJ_0072	RS7_MYCHJ	3.54877	0.0279503	0.417591	1.55361	-1.25984
SuPE	50S ribosomal protein L10	MHP7448_0619	RL10_MYCH7	0.471907	MHJ_0620	RL10_MYCHJ	1.3801	0.0186159	0.341937	1.73012	-1.5482
SuPE	50S ribosomal protein L14	MHP7448_0184	RL14_MYCH7	0.7874	MHJ_0180	RL14_MYCHJ	2.1084	0.0285882	0.373459	1.54381	-1.42098
SuPE	ABC transporter permease protein	MHP7448_0369	Q4A7Z9_MYCH7	0.351163	MHJ_0365	Q4A9W8_MYCHJ	0.580587	0.0280424	0.604842	1.55219	-0.725369
SuPE	Alanine-tRNA ligase	MHP7448_0201	SYA_MYCH7	0.0989367	MHJ_0197	SYA_MYCHJ	0.250617	0.000692239	0.394773	3.15974	-1.34091
SuPE	Arginine-tRNA ligase	MHP7448_0012	SYR_MYCH7	0.127373	MHJ_0012	SYR_MYCHJ	0.34052	0.0287421	0.374055	1.54148	-1.41868
SuPE	ATP-dependent helicase PcrA	MHP7448_0403	Q4A7W7_MYCH7	0.199617	MHJ_0416	Q4A9R9_MYCHJ	0.43168	0.0100181	0.46242	1.99922	-1.11273
SuPE	ATP-dependent protease binding protein	MHP7448_0101	Q4A8R1_MYCH7	0.422323	MHJ_0098	Q4AAM9_MYCHJ	0.859933	0.00518605	0.491112	2.28516	-1.02588
SuPE	DHH family phosphoesterase	MHP7448_0006	Q4A906_MYCH7	0.344877	MHJ_0006	Q4AAU3_MYCHJ	0.834343	0.0150067	0.413351	1.82372	-1.27456
SuPE	DNA polymerase III subunit beta	MHP7448_0002	Q4A910_MYCH7	0.434837	MHJ_0002	Q4AAU7_MYCHJ	0.738507	0.0145572	0.588805	1.83692	-0.764137
SuPE	DNA topoisomerase	MHP7448_0109	Q4A8Q5_MYCH7	0.123917	MHJ_0106	Q4AAM3_MYCHJ	0.30613	0.00876031	0.404784	2.05748	-1.30477
SuPE	DNA-directed RNA polymerase subunit beta	MHP7448_0617	RPOB_MYCH7	0.305907	MHJ_0618	RPOB_MYCHJ	0.565393	0.0234277	0.541051	1.63027	-0.886163
SuPE	DNA-directed RNA polymerase subunit beta	MHP7448_0616	RPOC_MYCH7	0.268717	MHJ_0617	RPOC_MYCHJ	0.473507	0.0311642	0.567503	1.50634	-0.817299
SuPE	Fructose-bisphosphate aldolase	MHP7448_0014	Q4A8Z8_MYCH7	0.718227	MHJ_0014	Q4AAT5_MYCHJ	1.22873	0.0481211	0.584528	1.31766	-0.774657
SuPE	Hydrolase of the HAD family	MHP7448_0208	Q4A8F7_MYCH7	0.301463	MHJ_0204	Q4AAC6_MYCHJ	0.90066	0.00914536	0.334714	2.0388	-1.579
SuPE	Lipoprotein	MHP7448_0378	Q4A7Z0_MYCH7	2.5122	MHJ_0374	Q4A9V9_MYCHJ	5.06337	0.0346933	0.496152	1.45975	-1.01115
SuPE	Oligopeptide ABC transporter ATP-binding protein	MHP7448_0215	Q4A8F0_MYCH7	0.327463	MHJ_0211	Q4AAB9_MYCHJ	1.23422	0.0374345	0.26532	1.42673	-1.91419
SuPE	Oligopeptide ABC transporter ATP-binding protein	MHP7448_0214	Q4A8F1_MYCH7	0.639357	MHJ_0210	Q4AAC0_MYCHJ	1.3852	0.0147379	0.461563	1.83157	-1.1154
SuPE	Outer membrane protein-P95	MHP7448_0099	Q4A8R3_MYCH7	0.406903	MHJ_0096	Q4AAN1_MYCHJ	1.3738	0.015842	0.296187	1.80019	-1.75542
SuPE	Phosphoenolpyruvate-protein phosphotransferase	MHP7448_0472	Q4A7Q0_MYCH7	0.32321	MHJ_0469	Q4A9L6_MYCHJ	0.78441	0.00459402	0.412042	2.33781	-1.27914
SuPE	Protein P102-copy 1	MHP7448_0199	Q4A8G6_MYCH7	6.63333	MHJ_0195	Q4AAD5_MYCHJ	10.6174	0.048486	0.624761	1.31438	-0.678625
SuPE	Ribonucleoside-diphosphate reductase	MHP7448_0221	Q4A8E4_MYCH7	0.41639	MHJ_0215	Q4AAB5_MYCHJ	1.27613	0.00201018	0.32629	2.69677	-1.61577
SuPE	Ribose-phosphate pyrophosphokinase	MHP7448_0654	Q4A773_MYCH7	0.25889	MHJ_0654	Q4A934_MYCHJ	0.485917	0.0416182	0.532787	1.38072	-0.90837
SuPE	Ribosome recycling factor	MHP7448_0534	Q4A7I9_MYCH7	0.336873	MHJ_0535	Q4A9F0_MYCHJ	1.30753	0.0369541	0.257641	1.43234	-1.95657
SuPE	Threonine-tRNA ligase	MHP7448_0589	Q4A7D7_MYCH7	0.193653	MHJ_0589	Q4A998_MYCHJ	0.352657	0.0416094	0.549127	1.38081	-0.864788
SuPE	Uncharacterized protein	MHP7448_0674	Q4A753_MYCH7	0.29351	MHJ_0672	Q4A916_MYCHJ	0.576563	0.0112863	0.509068	1.94745	-0.974069
SuPE	Uncharacterized protein	MHP7448_0662	Q4A765_MYCH7	3.85477	MHJ_0662	Q4A926_MYCHJ	5.90503	0.00354121	0.652793	2.45085	-0.615302
SuPE	Uncharacterized protein	MHP7448_0566	Q4A7F9_MYCH7	0.129533	MHJ_0565	Q4A9C1_MYCHJ	0.49982	0.00479615	0.25916	2.31911	-1.94809
SuPE	Uncharacterized protein	MHP7448_0216	Q4A8E9_MYCH7	1.28994	MHJ_0212	Q4AAB8_MYCHJ	2.42343	0.0330237	0.532279	1.48117	-0.909745
SuPE	Uncharacterized protein	MHP7448_0685	Q4A8L5_MYCH7	0.79272	MHJ_0682	Q4AAI4_MYCHJ	2.0059	0.019682	0.395194	1.70593	-1.33937
SuPE	Uncharacterized protein	MHP7448_0100	Q4A8R2_MYCH7	0.578227	MHJ_0097	Q4AAN0_MYCHJ	2.09377	0.00809363	0.276166	2.09186	-1.85639
SuPE	Uncharacterized protein	MHP7448_0092	Q4A8S0_MYCH7	0.210537	MHJ_0089	Q4AAN8_MYCHJ	0.429857	0.00114937	0.489783	2.93954	-1.02978
SuPE	1-acyl-sn-glycerol-3-phosphate acyltransferase	MHP7448_0631	Q4A796_MYCH7	0.652017	MHJ_0632	Q4A956_MYCHJ	0.71601	0.602169	0.910625	0.220282	-0.135071
SuPE	2,3-bisphosphoglycerate-independent phosphoglycerate mutase	MHP7448_0595	GPMI_MYCH7	0.318573	MHJ_0595	GPMI_MYCHJ	0.2871	0.631627	1.10962	0.199539	0.150072
SuPE	30S ribosomal protein S11	MHP7448_0169	RS11_MYCH7	1.43902	MHJ_0165	RS11_MYCHJ	1.24539	0.804451	1.15547	0.0945002	0.208485
SuPE	30S ribosomal protein S15	MHP7448_0103	RS15_MYCH7	1.17288	MHJ_0100	RS15_MYCHJ	1.76592	0.273382	0.664174	0.56323	-0.590367
SuPE	30S ribosomal protein S3	MHP7448_0188	RS3_MYCH7	1.09551	MHJ_0184	RS3_MYCHJ	1.08302	0.944538	1.01153	0.0247808	0.0165384
SuPE	30S ribosomal protein S9	MHP7448_0650	RS9_MYCH7	0.543393	MHJ_0650	RS9_MYCHJ	1.47279	0.113361	0.368954	0.945536	-1.43849
SuPE	3-hexulose-6-phosphate synthase	MHP7448_0438	Q4A7T3_MYCH7	0.53083	MHJ_0436	Q4A9P9_MYCHJ	0.53083	1	1	0	0
SuPE	46 kDa surface antigen (p46)	MHP7448_0513	Q4A7L0_MYCH7	10.3789	MHJ_0511	P46_MYCHJ	17.6443	0.117742	0.588227	0.929067	-0.765556
SuPE	50S ribosomal protein L1	MHP7448_0459	RL1_MYCH7	1.22215	MHJ_0456	RL1_MYCHJ	1.9305	0.114734	0.633073	0.940309	-0.659557
SuPE	50S ribosomal protein L11	MHP7448_0460	Q4A7R2_MYCH7	0.46666	MHJ_0457	Q4A9M8_MYCHJ	1.0519	0.123011	0.443635	0.910058	-1.17255
SuPE	50S ribosomal protein L15	MHP7448_0176	RL15_MYCH7	1.03288	MHJ_0172	RL15_MYCHJ	1.73599	0.185539	0.594982	0.731565	-0.749081
SuPE	50S ribosomal protein L16	MHP7448_0187	RL16_MYCH7	0.686907	MHJ_0183	RL16_MYCHJ	1.65894	0.213989	0.414064	0.669608	-1.27208
SuPE	50S ribosomal protein L18	MHP7448_0178	RL18_MYCH7	0.95286	MHJ_0174	RL18_MYCHJ	1.44993	0.188078	0.657175	0.725661	-0.60565
SuPE	50S ribosomal protein L19	MHP7448_0284	RL19_MYCH7	2.7387	MHJ_0276	RL19_MYCHJ	2.98033	0.663003	0.918924	0.178484	-0.121982
SuPE	50S ribosomal protein L2	MHP7448_0191	RL2_MYCH7	1.00505	MHJ_0187	RL2_MYCHJ	1.5975	0.0639879	0.629141	1.1939	-0.668544
SuPE	50S ribosomal protein L22	MHP7448_0189	RL22_MYCH7	1.70007	MHJ_0185	RL22_MYCHJ	2.4478	0.21663	0.694531	0.664281	-0.525889
SuPE	50S ribosomal protein L24	MHP7448_0183	RL24_MYCH7	0.535933	MHJ_0179	RL24_MYCHJ	0.650297	0.673716	0.824137	0.171523	-0.279044
SuPE	50S ribosomal protein L27	MHP7448_0132	Q4A8N2_MYCH7	1.70403	MHJ_0128	Q4AAK1_MYCHJ	2.013	0.287864	0.846514	0.540812	-0.240394
SuPE	50S ribosomal protein L29	MHP7448_0186	Q4A8H9_MYCH7	1.1058	MHJ_0182	Q4AAE8_MYCHJ	1.0821	0.960649	1.0219	0.0174354	0.0312566
SuPE	50S ribosomal protein L3	MHP7448_0194	RL3_MYCH7	0.698293	MHJ_0190	RL3_MYCHJ	1.04066	0.37538	0.67101	0.425529	-0.575594
SuPE	50S ribosomal protein L4	MHP7448_0193	RL4_MYCH7	0.58223	MHJ_0189	RL4_MYCHJ	1.19071	0.329795	0.488976	0.481756	-1.03217
SuPE	50S ribosomal protein L5	MHP7448_0182	RL5_MYCH7	1.13884	MHJ_0178	RL5_MYCHJ	1.24415	0.648606	0.915353	0.188019	-0.127599
SuPE	50S ribosomal protein L6	MHP7448_0179	Q4A8I6_MYCH7	1.0236	MHJ_0175	Q4AAF5_MYCHJ	0.907963	0.260085	1.12736	0.584885	0.172946
SuPE	50S ribosomal protein L7/L12	MHP7448_0618	RL7_MYCH7	3.7023	MHJ_0619	RL7_MYCHJ	3.12313	0.545677	1.18544	0.263064	0.245428
SuPE	5-dehydro-2-deoxygluconokinase	MHP7448_0226	IOLC_MYCH7	0.25723	MHJ_0220	IOLC_MYCHJ	0.282413	0.8358	0.910828	0.0778975	-0.134749
SuPE	5'-nucleotidase	MHP7448_0630	Q4A797_MYCH7	2.16157	MHJ_0631	Q4A957_MYCHJ	3.12367	0.187284	0.691997	0.727499	-0.531163
SuPE	ABC transporter ATP-binding protein	MHP7448_0452	Q4A7S0_MYCH7	0.712523	MHJ_0449	Q4A9N6_MYCHJ	0.5932	0.291337	1.20115	0.535604	0.264419
SuPE	ABC transporter ATP-binding protein	MHP7448_0383	Q4A7Y5_MYCH7	0.398577	MHJ_0379	Q4A9V4_MYCHJ	0.439107	0.40154	0.907699	0.396271	-0.139714
SuPE	ABC transporter ATP-binding protein	MHP7448_0340	Q4A827_MYCH7	0.28692	MHJ_0333	Q4A9Z9_MYCHJ	0.172413	0.056379	1.66414	1.24888	0.734777
SuPE	ABC transporter ATP-binding protein	MHP7448_0306	Q4A860_MYCH7	0.62745	MHJ_0298	Q4AA33_MYCHJ	0.483547	0.164898	1.2976	0.782785	0.375845
SuPE	ABC transporter ATP-binding protein	MHP7448_0305	Q4A861_MYCH7	0.320633	MHJ_0297	Q4AA34_MYCHJ	0.297843	0.748701	1.07652	0.125691	0.106371
SuPE	ABC transporter ATP-binding protein	MHP7448_0021	Q4A8Z1_MYCH7	0.762963	MHJ_0020	Q4AAS9_MYCHJ	0.70291	0.784875	1.08544	0.1052	0.118274
SuPE	ABC transporter ATP-binding protein	MHP7448_0019	Q4A8Z3_MYCH7	0.28339	MHJ_0018	Q4AAT1_MYCHJ	0.416183	0.0554638	0.680926	1.25599	-0.55443
SuPE	ABC transporter permease protein	MHP7448_0453	Q4A7R9_MYCH7	0.292033	MHJ_0450	Q4A9N5_MYCHJ	0.292703	0.994623	0.997711	0.00234139	-0.00330612
SuPE	ABC transporter protein	MHP7448_0606	Q4A7C0_MYCH7	0.14094	MHJ_0608	Q4A979_MYCHJ	0.22245	0.260775	0.633581	0.583734	-0.6584
SuPE	ABC transporter xylose-binding lipoprotein	MHP7448_0604	Q4A7C2_MYCH7	4.19253	MHJ_0606	Q4A981_MYCHJ	4.78437	0.353503	0.876298	0.451607	-0.190506
SuPE	Acetate kinase	MHP7448_0508	Q4A7L5_MYCH7	1.6416	MHJ_0505	Q4A9I0_MYCHJ	0.791787	0.0700595	2.07328	1.15453	1.05192
SuPE	Adenine phosphoribosyltransferase	MHP7448_0114	APT_MYCH7	1.43474	MHJ_0110	APT_MYCHJ	1.43474	1	1	4.33947e-16	0
SuPE	Adenylate kinase	MHP7448_0174	KAD_MYCH7	0.53375	MHJ_0170	KAD_MYCHJ	1.09998	0.169031	0.485235	0.772033	-1.04325
SuPE	Adhesin like-protein P146	MHP7448_0663	Q4A764_MYCH7	5.93893	MHJ_0663	Q4A925_MYCHJ	7.81797	0.016687	0.759652	1.77762	-0.39659
SuPE	Amino acid permease	MHP7448_0357	Q4A811_MYCH7	0.395317	MHJ_0353	Q4A9Y0_MYCHJ	0.348077	0.507894	1.13572	0.294227	0.183604
SuPE	Aminopeptidase	MHP7448_0129	Q4A8N5_MYCH7	0.636403	MHJ_0125	Q4AAK4_MYCHJ	0.897607	0.12795	0.709	0.89296	-0.496142
SuPE	Asparagine-tRNA ligase	MHP7448_0401	SYN_MYCH7	0.378273	MHJ_0414	SYN_MYCHJ	0.378273	1	1	4.33947e-16	0
SuPE	Aspartate-tRNA ligase	MHP7448_0243	Q4A8C2_MYCH7	0.0977833	MHJ_0235	Q4AA95_MYCHJ	0.136243	0.448693	0.717711	0.348051	-0.478525
SuPE	Aspartyl/glutamyl-tRNA amidotransferase subunit B	MHP7448_0029	Q4A8Y3_MYCH7	0.402103	MHJ_0025	Q4AAS4_MYCHJ	0.459917	0.524206	0.874296	0.280498	-0.193806
SuPE	ATP synthase alpha chain	MHP7448_0479	Q4A7P4_MYCH7	3.04947	MHJ_0476	Q4A9K9_MYCHJ	1.9573	0.110027	1.558	0.958499	0.639692
SuPE	ATP synthase gamma chain	MHP7448_0052	Q4A8W0_MYCH7	0.295677	MHJ_0048	Q4AAV8_MYCHJ	0.24714	0.287864	1.19639	0.540812	0.258692
SuPE	ATP synthase subunit alpha	MHP7448_0051	ATPA_MYCH7	1.55203	MHJ_0047	ATPA_MYCHJ	1.12543	0.117398	1.37905	0.930339	0.463679
SuPE	ATP synthase subunit b	MHP7448_0049	ATPF_MYCH7	0.797267	MHJ_0045	ATPF_MYCHJ	1.10732	0.0564781	0.719999	1.24812	-0.473934
SuPE	ATP synthase subunit beta	MHP7448_0053	ATPB_MYCH7	2.13438	MHJ_0049	ATPB_MYCHJ	1.79767	0.583471	1.18731	0.233981	0.247692
SuPE	ATP-dependent 6-phosphofructokinase	MHP7448_0111	PFKA_MYCH7	0.19446	MHJ_0107	PFKA_MYCHJ	0.19446	1	1	4.33947e-16	0
SuPE	ATP-dependent zinc metalloprotease FtsH	MHP7448_0206	Q4A8F9_MYCH7	2.21087	MHJ_0202	Q4AAC8_MYCHJ	2.12787	0.847577	1.03901	0.0718209	0.0552043
SuPE	Bacterial nucleoid DNA-binding protein	MHP7448_0071	Q4A8U1_MYCH7	2.24183	MHJ_0067	Q4AAR0_MYCHJ	3.01003	0.162263	0.744787	0.78978	-0.4251
SuPE	Chaperone protein DnaJ	MHP7448_0068	Q4A8U4_MYCH7	1.7532	MHJ_0064	Q4AAR3_MYCHJ	1.64823	0.715263	1.06368	0.145534	0.0890701
SuPE	Chaperone protein DnaK (Heat shock 70 kDa protein)	MHP7448_0067	DNAK_MYCH7	7.28187	MHJ_0063	DNAK_MYCHJ	11.1076	0.0686298	0.655575	1.16349	-0.609167
SuPE	Chromosome partition protein Smc	MHP7448_0657	Q4A770_MYCH7	0.38242	MHJ_0657	Q4A931_MYCHJ	0.371027	0.922431	1.03071	0.035066	0.0436351
SuPE	Cytidine deaminase	MHP7448_0157	Q4A8K8_MYCH7	0.671867	MHJ_0153	Q4AAH7_MYCHJ	1.18283	0.173863	0.568015	0.759794	-0.816
SuPE	Deoxyribose-phosphate aldolase	MHP7448_0527	DEOC_MYCH7	0.33492	MHJ_0528	DEOC_MYCHJ	0.48395	0.287864	0.692055	0.540812	-0.531041
SuPE	Dihydrolipoamide acetyltransferase	MHP7448_0506	Q4A7L7_MYCH7	4.02203	MHJ_0503	Q4A9I2_MYCHJ	5.71943	0.227521	0.703222	0.642978	-0.507947
SuPE	Dihydrolipoamide dehydrogenase	MHP7448_0571	Q4A7F5_MYCH7	0.329917	MHJ_0572	Q4A9B5_MYCHJ	0.501233	0.121714	0.65821	0.91466	-0.603381
SuPE	Dihydrolipoyl dehydrogenase	MHP7448_0507	Q4A7L6_MYCH7	1.4579	MHJ_0504	Q4A9I1_MYCHJ	1.53237	0.640351	0.951404	0.193582	-0.0718698
SuPE	DNA ligase	MHP7448_0266	DNLJ_MYCH7	0.136228	MHJ_0258	DNLJ_MYCHJ	0.295833	0.139113	0.460488	0.856634	-1.11876
SuPE	DNA polymerase III subunit gamma/tau	MHP7448_0256	Q4A8A9_MYCH7	0.108637	MHJ_0248	Q4AA82_MYCHJ	0.286547	0.129254	0.379123	0.888557	-1.39926
SuPE	DNA topoisomerase	MHP7448_0033	Q4A8X9_MYCH7	0.0908713	MHJ_0029	Q4AAS0_MYCHJ	0.162269	0.121404	0.560003	0.915766	-0.836493
SuPE	DNA-directed RNA polymerase subunit alpha	MHP7448_0168	RPOA_MYCH7	1.00706	MHJ_0164	RPOA_MYCHJ	1.44383	0.189142	0.697488	0.723212	-0.519759
SuPE	Elongation factor G	MHP7448_0075	EFG_MYCH7	0.580027	MHJ_0071	EFG_MYCHJ	0.48151	0.509278	1.2046	0.293045	0.268553
SuPE	Elongation factor Ts	MHP7448_0056	EFTS_MYCH7	1.87173	MHJ_0052	EFTS_MYCHJ	2.10813	0.548529	0.887863	0.260801	-0.171591
SuPE	Elongation factor Tu	MHP7448_0523	EFTU_MYCH7	3.01203	MHJ_0524	EFTU_MYCHJ	5.14547	0.185876	0.585376	0.730778	-0.772564
SuPE	Energy-coupling factor transporter ATP-binding protein EcfA1	MHP7448_0263	ECFA1_MYCH7	1.0143	MHJ_0255	ECFA1_MYCHJ	0.87451	0.287864	1.15985	0.540812	0.213938
SuPE	Energy-coupling factor transporter ATP-binding protein EcfA2	MHP7448_0264	ECFA2_MYCH7	0.58368	MHJ_0256	ECFA2_MYCHJ	0.883957	0.41974	0.660304	0.37702	-0.598798
SuPE	Enolase	MHP7448_0250	ENO_MYCH7	0.991067	MHJ_0242	ENO_MYCHJ	1.1511	0.594393	0.860971	0.225926	-0.215963
SuPE	FMN-dependent NADH-azoreductase	MHP7448_0455	AZOR_MYCH7	0.50846	MHJ_0452	AZOR_MYCHJ	0.75819	0.0565951	0.670623	1.24722	-0.576425
SuPE	Glucokinase	MHP7448_0517	Q4A7K6_MYCH7	0.330043	MHJ_0515	Q4A9H0_MYCHJ	0.594177	0.0522554	0.555463	1.28187	-0.848236
SuPE	Glyceraldehyde-3-phosphate dehydrogenase	MHP7448_0035	Q4A8X7_MYCH7	0.792593	MHJ_0031	Q4AAR8_MYCHJ	0.859273	0.68982	0.9224	0.161264	-0.116536
SuPE	Glycine cleavage system H protein	MHP7448_0312	Q4A854_MYCH7	0.649357	MHJ_0304	Q4AA27_MYCHJ	1.11591	0.350496	0.581906	0.455317	-0.781142
SuPE	Heat-inducible transcription repressor HrcA	MHP7448_0010	HRCA_MYCH7	0.243327	MHJ_0010	HRCA_MYCHJ	0.50602	0.0710117	0.480864	1.14867	-1.0563
SuPE	Hemolysin C	MHP7448_0643	Q4A784_MYCH7	0.108007	MHJ_0643	Q4A945_MYCHJ	0.452228	0.13014	0.238832	0.88559	-2.06593
SuPE	Hexosephosphate transport protein	MHP7448_0136	Q4A8M9_MYCH7	0.119793	MHJ_0132	Y132_MYCHJ	0.2462	0.0904411	0.486569	1.04363	-1.03928
SuPE	Hypoxanthine phosphoribosyltransferase	MHP7448_0262	Q4A8A3_MYCH7	0.451947	MHJ_0254	Q4AA76_MYCHJ	1.01369	0.084718	0.445842	1.07202	-1.1654
SuPE	Lipoprotein	MHP7448_0505	Q4A7L8_MYCH7	0.62655	MHJ_0502	Q4A9I3_MYCHJ	1.02332	0.0717335	0.612272	1.14428	-0.707756
SuPE	Lipoprotein	MHP7448_0367	Q4A801_MYCH7	1.38619	MHJ_0363	Q4A9X0_MYCHJ	1.31377	0.748164	1.05513	0.126003	0.0774159
SuPE	Lipoprotein	MHP7448_0366	Q4A802_MYCH7	2.18967	MHJ_0362	Q4A9X1_MYCHJ	1.6132	0.301923	1.35734	0.520103	0.440786
SuPE	Lipoprotein	MHP7448_0333	Q4A834_MYCH7	0.49474	MHJ_0324	Q4AA08_MYCHJ	0.890187	0.0543413	0.555771	1.26487	-0.847437
SuPE	Lipoprotein	MHP7448_0217	Q4A8E8_MYCH7	1.67105	MHJ_0213	Q4AAB7_MYCHJ	3.20597	0.107589	0.521231	0.968231	-0.940005
SuPE	L-lactate dehydrogenase (Immunogenic protein p36)	MHP7448_0137	LDH_MYCH7	3.22623	MHJ_0133	LDH_MYCHJ	2.2699	0.115304	1.42131	0.938157	0.507222
SuPE	Lon protease (ATP-dependent protease La)	MHP7448_0524	Q4A7J9_MYCH7	1.13213	MHJ_0525	Q4A9G0_MYCHJ	1.2395	0.0714118	0.913379	1.14623	-0.130714
SuPE	Lppt protein	MHP7448_0372	Q4A7Z6_MYCH7	3.15517	MHJ_0368	Q4A9W5_MYCHJ	3.31753	0.862435	0.951058	0.0642737	-0.0723947
SuPE	Magnesium transporter MgtE	MHP7448_0487	Q4A7N6_MYCH7	0.39633	MHJ_0484	Q4A9K1_MYCHJ	0.275747	0.253176	1.4373	0.596577	0.523359
SuPE	Mannose-6-phosphate isomerase	MHP7448_0494	Q4A7M9_MYCH7	1.35804	MHJ_0491	Q4A9J4_MYCHJ	1.01184	0.355456	1.34216	0.449214	0.424553
SuPE	Myo-inositol 2-dehydrogenase	MHP7448_0228	Q4A8D7_MYCH7	0.496263	MHJ_0222	Q4AAA8_MYCHJ	0.360827	0.167548	1.37535	0.775862	0.4598
SuPE	Myo-inositol catabolism protein	MHP7448_0229	Q4A8D6_MYCH7	0.427817	MHJ_0223	Q4AAA7_MYCHJ	0.123371	0.091062	3.46772	1.04066	1.79399
SuPE	NADH oxidase	MHP7448_0082	Q4A8T0_MYCH7	0.846597	MHJ_0078	Q4AAP9_MYCHJ	0.756667	0.622083	1.11885	0.206152	0.162017
SuPE	Oligopeptide ABC transporter ATP binding protein	MHP7448_0502	Q4A7M1_MYCH7	0.440793	MHJ_0499	Q4A9I6_MYCHJ	0.627187	0.1331	0.70281	0.875823	-0.508792
SuPE	Oligopeptide ABC transporter ATP-binding protein	MHP7448_0501	Q4A7M2_MYCH7	0.676933	MHJ_0498	Q4A9I7_MYCHJ	0.77608	0.553236	0.872247	0.257089	-0.197192
SuPE	Oligopeptide ABC transporter system permease	MHP7448_0212	Q4A8F3_MYCH7	0.233157	MHJ_0208	Q4AAC2_MYCHJ	0.498183	0.118779	0.468014	0.92526	-1.09538
SuPE	Oligopeptide transport system permease protein	MHP7448_0503	Q4A7M0_MYCH7	0.262687	MHJ_0500	Q4A9I5_MYCHJ	0.254522	0.952916	1.03208	0.0209456	0.0455526
SuPE	p102-like protein	MHP7448_0271	Q4A894_MYCH7	1.01643	MHJ_0263	Q4AA67_MYCHJ	0.97843	0.843465	1.03883	0.0739329	0.0549656
SuPE	p60-like lipoprotein	MHP7448_0353	Q4A815_MYCH7	1.94767	MHJ_0348	Q4A9Y5_MYCHJ	2.4538	0.115529	0.793735	0.937311	-0.333271
SuPE	p76 membrane protein	MHP7448_0497	Q4A7M6_MYCH7	8.28043	MHJ_0494	Q4A9J1_MYCHJ	10.8717	0.137158	0.761653	0.862778	-0.392795
SuPE	p97-like protein	MHP7448_0272	Q4A893_MYCH7	0.903397	MHJ_0264	Q4AA66_MYCHJ	0.853527	0.791627	1.05843	0.10148	0.0819234
SuPE	Periplasmic sugar-binding protein	MHP7448_0234	Q4A8D1_MYCH7	4.21733	MHJ_0227	Q4AAA3_MYCHJ	3.33227	0.458588	1.2656	0.338577	0.339827
SuPE	Phenylalanine-tRNA ligase alpha subunit	MHP7448_0273	Q4A892_MYCH7	0.205567	MHJ_0265	Q4AA65_MYCHJ	0.25351	0.640737	0.810882	0.19332	-0.302436
SuPE	Phenylalanine-tRNA ligase beta subunit	MHP7448_0274	SYFB_MYCH7	0.319937	MHJ_0266	SYFB_MYCHJ	0.29788	0.765809	1.07405	0.115879	0.103055
SuPE	Phosphate acetyltransferase	MHP7448_0509	Q4A7L4_MYCH7	1.3646	MHJ_0506	Q4A9H9_MYCHJ	1.59147	0.43661	0.857448	0.359906	-0.221879
SuPE	Phosphoglycerate kinase	MHP7448_0490	Q4A7N3_MYCH7	0.62581	MHJ_0487	Q4A9J8_MYCHJ	0.717263	0.070484	0.872497	1.15191	-0.196778
SuPE	Phosphopentomutase	MHP7448_0161	Q4A8K4_MYCH7	0.329907	MHJ_0157	Q4AAH3_MYCHJ	0.2728	0.69337	1.20934	0.159035	0.274214
SuPE	Potassium uptake protein	MHP7448_0545	Q4A7H8_MYCH7	1.08202	MHJ_0548	Q4A9D7_MYCHJ	1.15549	0.900146	0.936417	0.0456869	-0.0947773
SuPE	Proline-tRNA ligase	MHP7448_0385	SYP_MYCH7	0.21427	MHJ_0381	SYP_MYCHJ	0.16719	0.442252	1.28159	0.35433	0.357938
SuPE	Prolipoprotein diacylglyceryl transferase	MHP7448_0097	Q4A8R5_MYCH7	0.58555	MHJ_0094	Q4AAN3_MYCHJ	0.647643	0.588556	0.904124	0.230212	-0.145407
SuPE	Prolipoprotein p65	MHP7448_0656	Q4A771_MYCH7	9.63087	MHJ_0656	Q4A932_MYCHJ	11.2736	0.459019	0.854282	0.338169	-0.227215
SuPE	Protein GrpE (HSP-70 cofactor)	MHP7448_0011	Q4A901_MYCH7	2.51303	MHJ_0011	Q4AAT8_MYCHJ	4.47947	0.0803177	0.561012	1.09519	-0.833897
SuPE	Protein P102-copy 2	MHP7448_0107	Q4A8Q7_MYCH7	0.297386	MHJ_0104	Q4AAM5_MYCHJ	0.295423	0.989358	1.00664	0.00464645	0.00955457
SuPE	Protein P97-copy 1	MHP7448_0198	Q4A8G7_MYCH7	13.1097	MHJ_0194	Q4AAD6_MYCHJ	13.961	0.602079	0.939021	0.220347	-0.0907713
SuPE	Protein P97-copy 2	MHP7448_0108	Q4A8Q6_MYCH7	2.20433	MHJ_0105	Q4AAM4_MYCHJ	1.62757	0.26261	1.35437	0.580689	0.437626
SuPE	Protein translocase subunit SecA	MHP7448_0086	SECA_MYCH7	0.734373	MHJ_0082	SECA_MYCHJ	0.498983	0.138973	1.47174	0.85707	0.557522
SuPE	Protein-export membrane protein	MHP7448_0241	Q4A8C4_MYCH7	0.36213	MHJ_0233	Q4AA97_MYCHJ	0.361497	0.989554	1.00175	0.00456058	0.00252535
SuPE	PTS system enzyme IIB component	MHP7448_0375	Q4A7Z3_MYCH7	1.48303	MHJ_0371	Q4A9W2_MYCHJ	1.44327	0.956584	1.02755	0.0192768	0.0392131
SuPE	PTS system, fructose-specific IIABC component	MHP7448_0492	Q4A7N1_MYCH7	0.109273	MHJ_0489	Q4A9J6_MYCHJ	0.243223	0.072015	0.449272	1.14258	-1.15434
SuPE	PTS system, IIA component	MHP7448_0374	Q4A7Z4_MYCH7	0.54742	MHJ_0370	Q4A9W3_MYCHJ	0.802297	0.588323	0.682316	0.230384	-0.551488
SuPE	Pullulanase	MHP7448_0587	Q4A7D9_MYCH7	0.308007	MHJ_0587	Q4A9A0_MYCHJ	0.356573	0.652011	0.863796	0.185745	-0.211237
SuPE	Purine-nucleoside phosphorylase	MHP7448_0084	Q4A8S8_MYCH7	1.59891	MHJ_0080	Q4AAP7_MYCHJ	1.83173	0.754446	0.872898	0.122372	-0.196115
SuPE	Putative ABC transporter ATP-binding-Pr2-like protein	MHP7448_0628	Q4A799_MYCH7	0.18708	MHJ_0629	Q4A959_MYCHJ	0.258787	0.102367	0.722912	0.98984	-0.468108
SuPE	Putative ATP binding protein	MHP7448_0592	Q4A7D4_MYCH7	1.11583	MHJ_0592	Q4A995_MYCHJ	1.24267	0.181499	0.897935	0.741127	-0.155318
SuPE	Putative lipoprotein	MHP7448_0621	Q4A7A5_MYCH7	0.942307	MHJ_0622	Q4A965_MYCHJ	1.21742	0.147877	0.774019	0.830099	-0.369558
SuPE	Putative p216 surface protein	MHP7448_0496	Q4A7M7_MYCH7	7.96213	MHJ_0493	Q4A9J2_MYCHJ	11.7827	0.0263776	0.67575	1.57876	-0.565439
SuPE	Putative ribose ABC transporter	MHP7448_0233	Q4A8D2_MYCH7	0.29965	MHJ_0226	Q4AAA4_MYCHJ	0.212657	0.00715285	1.40908	2.14552	0.494752
SuPE	Pyruvate dehydrogenase	MHP7448_0116	Q4A8P8_MYCH7	3.94417	MHJ_0112	Q4AAL7_MYCHJ	3.70077	0.775759	1.06577	0.110273	0.0918963
SuPE	Pyruvate dehydrogenase E1-alpha subunit	MHP7448_0115	Q4A8P9_MYCH7	2.0302	MHJ_0111	Q4AAL8_MYCHJ	1.67463	0.459272	1.21233	0.33793	0.277777
SuPE	Pyruvate kinase	MHP7448_0126	Q4A8N8_MYCH7	2.02987	MHJ_0122	Q4AAK7_MYCHJ	1.8272	0.325495	1.11092	0.487456	0.15175
SuPE	Ribonuclease 3	MHP7448_0398	Q4A7X2_MYCH7	0.580313	MHJ_0411	Q4A9S4_MYCHJ	0.662927	0.6873	0.875381	0.162854	-0.192017
SuPE	Ribonuclease R	MHP7448_0037	Q4A8X5_MYCH7	0.0958333	MHJ_0033	Q4AAR6_MYCHJ	0.130547	0.627304	0.734093	0.202522	-0.445966
SuPE	Ribonucleoside-diphosphate reductase beta chain	MHP7448_0223	Q4A8E2_MYCH7	0.47942	MHJ_0217	Q4AAB3_MYCHJ	0.564487	0.544278	0.849303	0.264179	-0.235649
SuPE	Ribose ABC transport ATP-binding protein	MHP7448_0231	Q4A8D4_MYCH7	0.280077	MHJ_0225	Q4AAA5_MYCHJ	0.168203	0.154605	1.66511	0.810778	0.735616
SuPE	Segregation and condensation protein B	MHP7448_0633	Q4A794_MYCH7	0.529677	MHJ_0634	Q4A954_MYCHJ	0.60819	0.287864	0.870907	0.540812	-0.19941
SuPE	Seryl-tRNA synthetase	MHP7448_0251	Q4A8B4_MYCH7	0.387427	MHJ_0243	Q4AA87_MYCHJ	0.907297	0.0604846	0.427012	1.21836	-1.22765
SuPE	Signal recognition particle protein	MHP7448_0057	Q4A8V5_MYCH7	0.764897	MHJ_0053	Q4AAW6_MYCHJ	0.74553	0.947327	1.02598	0.0235002	0.0369985
SuPE	Spermidine/putrescine import ATP-binding protein PotA	MHP7448_0542	POTA_MYCH7	0.213693	MHJ_0544	POTA_MYCHJ	0.290983	0.441292	0.734383	0.355274	-0.445395
SuPE	Sugar ABC transporter ATP-binding protein	MHP7448_0605	Q4A7C1_MYCH7	0.250803	MHJ_0607	Q4A980_MYCHJ	0.20972	0.728527	1.1959	0.137555	0.258092
SuPE	Sugar isomerase SgaE	MHP7448_0436	Q4A7T5_MYCH7	0.25947	MHJ_0434	Q4A9Q1_MYCHJ	0.29725	0.757416	0.872902	0.120666	-0.196109
SuPE	Thiol peroxidase	MHP7448_0096	Q4A8R6_MYCH7	2.9113	MHJ_0093	Q4AAN4_MYCHJ	3.6065	0.41628	0.807237	0.380615	-0.308936
SuPE	Thioredoxin reductase	MHP7448_0098	Q4A8R4_MYCH7	0.530427	MHJ_0095	Q4AAN2_MYCHJ	0.757177	0.0686881	0.700532	1.16312	-0.513477
SuPE	Thymidine kinase	MHP7448_0608	KITH_MYCH7	0.266413	MHJ_0610	KITH_MYCHJ	0.39962	0.287864	0.666667	0.540812	-0.584963
SuPE	Thymidine phosphorylase	MHP7448_0083	Q4A8S9_MYCH7	0.434063	MHJ_0079	Q4AAP8_MYCHJ	0.638647	0.274853	0.679661	0.560899	-0.557112
SuPE	Transcription elongation factor GreA	MHP7448_0668	GREA_MYCH7	0.91678	MHJ_0667	GREA_MYCHJ	0.811653	0.61841	1.12952	0.208723	0.175712
SuPE	Transcription termination/antitermination protein NusA	MHP7448_0586	Q4A7E0_MYCH7	0.506473	MHJ_0586	Q4A9A1_MYCHJ	0.702123	0.0975805	0.721345	1.01064	-0.471238
SuPE	Transcriptional regulator	MHP7448_0279	Q4A886_MYCH7	0.75091	MHJ_0271	Q4AA59_MYCHJ	1.34627	0.274467	0.557772	0.561509	-0.842252
SuPE	Transketolase	MHP7448_0428	Q4A7U3_MYCH7	0.654523	MHJ_0426	Q4A9Q9_MYCHJ	0.916943	0.183988	0.71381	0.735209	-0.486388
SuPE	Translation initiation factor IF-2	MHP7448_0584	IF2_MYCH7	0.410707	MHJ_0585	IF2_MYCHJ	0.30919	0.141231	1.32833	0.850071	0.409615
SuPE	Trigger factor	MHP7448_0149	TIG_MYCH7	4.6731	MHJ_0145	TIG_MYCHJ	4.561	0.880237	1.02458	0.0554003	0.0350297
SuPE	Triosephosphate isomerase	MHP7448_0102	TPIS_MYCH7	0.640187	MHJ_0099	TPIS_MYCHJ	0.630183	0.944907	1.01587	0.0246107	0.022721
SuPE	tRNA N6-adenosine threonylcarbamoyltransferase	MHP7448_0635	TSAD_MYCH7	0.538043	MHJ_0636	TSAD_MYCHJ	0.657953	0.458322	0.817753	0.338829	-0.290263
SuPE	Uncharacterized protein	MHP7448_0676	Q4A751_MYCH7	0.45717	MHJ_0674	Q4A914_MYCHJ	0.60392	0.260764	0.757004	0.583753	-0.401627
SuPE	Uncharacterized protein	MHP7448_0675	Q4A752_MYCH7	1.20756	MHJ_0673	Q4A915_MYCHJ	1.81357	0.0746688	0.665848	1.12686	-0.586735
SuPE	Uncharacterized protein	MHP7448_0661	Q4A766_MYCH7	0.729247	MHJ_0661	Q4A927_MYCHJ	0.867977	0.294394	0.840169	0.531071	-0.251249
SuPE	Uncharacterized protein	MHP7448_0646	Q4A781_MYCH7	0.232113	MHJ_0646	Q4A942_MYCHJ	0.28669	0.515948	0.809629	0.287394	-0.304666
SuPE	Uncharacterized protein	MHP7448_0629	Q4A798_MYCH7	0.29856	MHJ_0630	Q4A958_MYCHJ	0.32361	0.644581	0.922592	0.190723	-0.116235
SuPE	Uncharacterized protein	MHP7448_0620	Q4A7A6_MYCH7	0.0954	MHJ_0621	Q4A966_MYCHJ	0.13583	0.390191	0.702349	0.408723	-0.509741
SuPE	Uncharacterized protein	MHP7448_0611	Q4A7B5_MYCH7	0.642133	MHJ_0613	Q4A974_MYCHJ	0.645663	0.955925	0.994533	0.019576	-0.00790921
SuPE	Uncharacterized protein	MHP7448_0547	Q4A7H6_MYCH7	0.293407	MHJ_0551	Q4A9D4_MYCHJ	0.184549	0.163556	1.58985	0.786334	0.668895
SuPE	Uncharacterized protein	MHP7448_0538	Q4A7I5_MYCH7	1.38859	MHJ_0540	Q4A9E5_MYCHJ	1.456	0.73711	0.9537	0.132467	-0.0683931
SuPE	Uncharacterized protein	MHP7448_0522	Q4A7K1_MYCH7	0.268837	MHJ_0523	Q4A9G2_MYCHJ	0.179069	0.0942008	1.5013	1.02595	0.586217
SuPE	Uncharacterized protein	MHP7448_0489	Q4A7N4_MYCH7	1.4281	MHJ_0486	Q4A9J9_MYCHJ	1.00585	0.162857	1.4198	0.788192	0.505687
SuPE	Uncharacterized protein	MHP7448_0485	Q4A7N8_MYCH7	0.335143	MHJ_0482	Q4A9K3_MYCHJ	0.311203	0.880038	1.07693	0.0554985	0.106921
SuPE	Uncharacterized protein	MHP7448_0483	Q4A7P0_MYCH7	1.30924	MHJ_0480	Q4A9K5_MYCHJ	0.873313	0.192575	1.49916	0.7154	0.584158
SuPE	Uncharacterized protein	MHP7448_0480	Q4A7P3_MYCH7	0.90906	MHJ_0477	Q4A9K8_MYCHJ	0.583807	0.0943957	1.55713	1.02505	0.638885
SuPE	Uncharacterized protein	MHP7448_0470	Q4A7Q2_MYCH7	0.722557	MHJ_0467	Q4A9L8_MYCHJ	0.986957	0.134522	0.732106	0.871206	-0.449876
SuPE	Uncharacterized protein	MHP7448_0468	Q4A7Q4_MYCH7	0.382093	MHJ_0465	Q4A9M0_MYCHJ	0.579043	0.123439	0.65987	0.908548	-0.599746
SuPE	Uncharacterized protein	MHP7448_0467	Q4A7Q5_MYCH7	0.650987	MHJ_0464	Q4A9M1_MYCHJ	0.798843	0.6233	0.814912	0.205303	-0.295285
SuPE	Uncharacterized protein	MHP7448_0433	Q4A7T8_MYCH7	0.22002	MHJ_0431	Q4A9Q4_MYCHJ	0.36058	0.191362	0.610184	0.718145	-0.712685
SuPE	Uncharacterized protein	MHP7448_0408	Q4A7W2_MYCH7	0.437617	MHJ_0421	Q4A9R4_MYCHJ	0.3127	0.335982	1.39948	0.473684	0.484888
SuPE	Uncharacterized protein	MHP7448_0377	Q4A7Z1_MYCH7	0.911103	MHJ_0373	Q4A9W0_MYCHJ	1.8361	0.126133	0.496217	0.899173	-1.01096
SuPE	Uncharacterized protein	MHP7448_0373	Q4A7Z5_MYCH7	4.674	MHJ_0369	Q4A9W4_MYCHJ	4.06073	0.419297	1.15102	0.377479	0.202917
SuPE	Uncharacterized protein	MHP7448_0352	Q4A816_MYCH7	1.8387	MHJ_0347	Q4A9Y6_MYCHJ	2.68777	0.0411386	0.6841	1.38575	-0.547722
SuPE	Uncharacterized protein	MHP7448_0341	Q4A826_MYCH7	0.213517	MHJ_0334	Q4A9Z8_MYCHJ	0.13938	0.19618	1.5319	0.707345	0.615322
SuPE	Uncharacterized protein	MHP7448_0335	Q4A832_MYCH7	1.638	MHJ_0326	Q4AA06_MYCHJ	2.305	0.0847192	0.710629	1.07202	-0.492831
SuPE	Uncharacterized protein	MHP7448_0334	Q4A833_MYCH7	0.376997	MHJ_0325	Q4AA07_MYCHJ	0.22417	0.102965	1.68174	0.987312	0.749959
SuPE	Uncharacterized protein	MHP7448_0317	Q4A850_MYCH7	0.12594	MHJ_0309	Q4AA23_MYCHJ	0.123054	0.894292	1.02345	0.0485208	0.0334411
SuPE	Uncharacterized protein	MHP7448_0282	Q4A883_MYCH7	1.08302	MHJ_0274	Q4AA56_MYCHJ	0.60353	0.0569741	1.79448	1.24432	0.843562
SuPE	Uncharacterized protein	MHP7448_0211	Q4A8F4_MYCH7	0.84817	MHJ_0207	Q4AAC3_MYCHJ	0.53977	0.108714	1.57135	0.963716	0.652009
SuPE	Uncharacterized protein	MHP7448_0148	Q4A8L7_MYCH7	0.647357	MHJ_0144	Q4AAI6_MYCHJ	0.80342	0.375644	0.805751	0.425224	-0.311594
SuPE	Uncharacterized protein	MHP7448_0138	Q4A8M7_MYCH7	1.47663	MHJ_0134	Q4AAJ6_MYCHJ	1.45657	0.945861	1.01377	0.0241727	0.0197366
SuPE	Uncharacterized protein	MHP7448_0121	Q4A8P3_MYCH7	0.47361	MHJ_0117	Q4AAL2_MYCHJ	0.611997	0.362647	0.773877	0.440516	-0.369824
SuPE	Uncharacterized protein	MHP7448_0022	Q4A8Z0_MYCH7	0.173887	MHJ_0021	Q4AAS8_MYCHJ	0.214843	0.636905	0.809365	0.195926	-0.305138
SuPE	Uncharacterized protein	MHP7448_0009	Q4A903_MYCH7	0.569763	MHJ_0009	Q4AAU0_MYCHJ	0.81638	0.129006	0.697914	0.88939	-0.518878
SuPE	Uracil phosphoribosyltransferase	MHP7448_0526	Q4A7J7_MYCH7	0.503207	MHJ_0527	Q4A9F8_MYCHJ	0.511383	0.978443	0.984011	0.00946461	-0.0232541
SuPE	UvrABC system protein A	MHP7448_0091	Q4A8S1_MYCH7	0.108079	MHJ_0088	Q4AAN9_MYCHJ	0.133693	0.407928	0.80841	0.389416	-0.306841
SuPE	Valine-tRNA ligase	MHP7448_0672	SYV_MYCH7	0.106987	MHJ_0671	SYV_MYCHJ	0.135383	0.692557	0.79025	0.159545	-0.339619
SuPE	XAA-PRO aminopeptidase	MHP7448_0659	Q4A768_MYCH7	0.687117	MHJ_0659	Q4A929_MYCHJ	0.534977	0.182297	1.28439	0.739221	0.361079
SuPE	Xylose ABC transporter ATP-binding protein	MHP7448_0514	Q4A7K9_MYCH7	1.13191	MHJ_0512	Q4A9H3_MYCHJ	1.12368	0.983309	1.00733	0.0073099	0.0105323
1Available at https://www.ncbi.nlm.nih.gov.
2Available at http://www.uniprot.org.
3Data acquired from Scaffold software version 4.8.4.
*emPAI values are represented by the mean of three biological replicates

## Sheet: Suppl. Table 5B
Supplementary Table 5B: Quantitative comparisons of ortholog proteins shared between M. hyopneumoniae 7448 (MHP7448) and M. flocculare (MFC). Color codes are as follows. Blue fill, for proteins overrepresented in M. hyopneumoniae 7448 samples; Green fill, for proteins underrepresented in M. hyopneumoniae 7448 samples; White fill, for proteins without significant differences in abundance between t…
Detected in	Protein name	M. hyopneumoniae 7448			M. flocculare			P value	Fold Change (FC = MHP7448/MFC)	log10 P value	log2 FC
		NCBI acession numbers1	UniProt acession numbers2	emPAI Values3*	NCBI acession numbers1	UniProt acession numbers2	emPAI Values3*
CyPE	2,3-bisphosphoglycerate-independent phosphoglycerate mutase	MHP7448_0595	GPMI_MYCH7	9.7454	MFC_00394	N9SIA4_MYCFL	5.58537	0.280223	1.74481	0.552496	0.803069
CyPE	30S ribosomal protein S11	MHP7448_0169	RS11_MYCH7	16.9053	MFC_00209	N9QYP4_MYCFL	8.43097	0.284651	2.00514	0.545687	1.0037
CyPE	30S ribosomal protein S12	MHP7448_0077	RS12_MYCH7	9.5592	MFC_01183	N9SHN4_MYCFL	2.16394	0.325006	4.4175	0.488109	2.14323
CyPE	30S ribosomal protein S13	MHP7448_0170	RS13_MYCH7	4.4281	MFC_01344	N9SIH0_MYCFL	1.71384	0.255947	2.58374	0.59185	1.36946
CyPE	30S ribosomal protein S15	MHP7448_0103	RS15_MYCH7	2.58862	MFC_01417	N9SIF2_MYCFL	0.92447	0.147849	2.80012	0.830182	1.48549
CyPE	30S ribosomal protein S16	MHP7448_0286	RS16_MYCH7	1.76592	MFC_01456	N9SIB7_MYCFL	3.30633	0.0992472	0.534103	1.00328	-0.904809
CyPE	30S ribosomal protein S18	MHP7448_0294	RS18_MYCH7	2.4924	MFC_01387	N9SIL2_MYCFL	1.06313	0.218277	2.34439	0.660992	1.22921
CyPE	30S ribosomal protein S19	MHP7448_0190	RS19_MYCH7	2.03253	MFC_01396	N9SIJ3_MYCFL	1.93148	0.943514	1.05232	0.0252517	0.0735698
CyPE	30S ribosomal protein S2	MHP7448_0055	RS2_MYCH7	8.08353	MFC_01138	N9QYH3_MYCFL	5.5821	0.583283	1.44812	0.234121	0.534178
SuPE	30S ribosomal protein S2	MHP7448_0055	RS2_MYCH7	0.3531	MFC_01138	N9QYH3_MYCFL	0.706037	0.199227	0.500116	0.700652	-0.999666
CyPE	30S ribosomal protein S3	MHP7448_0188	RS3_MYCH7	7.21677	MFC_00225	N9QYU5_MYCFL	5.13497	0.690301	1.40542	0.160961	0.490998
SuPE	30S ribosomal protein S3	MHP7448_0188	RS3_MYCH7	1.09551	MFC_00225	N9QYU5_MYCFL	0.26073	0.00584761	4.20169	2.23302	2.07097
CyPE	30S ribosomal protein S4	MHP7448_0576	RS4_MYCH7	6.70313	MFC_00426	N9QZ02_MYCFL	6.152	0.865188	1.08959	0.0628895	0.12378
CyPE	30S ribosomal protein S5	MHP7448_0177	RS5_MYCH7	17.92	MFC_00218	N9SHZ0_MYCFL	102.912	0.415888	0.174129	0.381024	-2.52177
CyPE	30S ribosomal protein S6	MHP7448_0296	RS6_MYCH7	80.4313	MFC_01351	N9QZB9_MYCFL	2.31357	0.151395	34.7651	0.819888	5.11957
CyPE	30S ribosomal protein S7	MHP7448_0076	RS7_MYCH7	9.90107	MFC_01180	N9S8H8_MYCFL	6.91197	0.635605	1.43245	0.196813	0.518488
SuPE	30S ribosomal protein S7	MHP7448_0076	RS7_MYCH7	1.48193	MFC_01180	N9S8H8_MYCFL	1.028	0.0230118	1.44157	1.63805	0.52764
CyPE	30S ribosomal protein S8	MHP7448_0180	RS8_MYCH7	34.9637	MFC_01471	N9SII1_MYCFL	27.9042	0.802608	1.25299	0.0954965	0.325374
CyPE	30S ribosomal protein S9	MHP7448_0650	RS9_MYCH7	3.6077	MFC_01328	N9SHF3_MYCFL	4.1842	0.775139	0.86222	0.11062	-0.213872
CyPE	3-hexulose-6-phosphate synthase	MHP7448_0438	Q4A7T3_MYCH7	11.7742	MFC_00718	N9S9H3_MYCFL	9.14263	0.747399	1.28783	0.126447	0.364943
SuPE	46 kDa surface antigen (p46)	MHP7448_0513	Q4A7L0_MYCH7	10.3789	MFC_00037	N9SJ21_MYCFL	5.17017	0.152783	2.00745	0.815924	1.00537
CyPE	46K surface antigen	MHP7448_0513	Q4A7L0_MYCH7	74.5373	MFC_00037	N9SJ21_MYCFL	34.5396	0.072284	2.15803	1.14096	1.10971
SuPE	50S ribosomal protein L1	MHP7448_0459	RL1_MYCH7	1.22215	MFC_00835	N9SJ43_MYCFL	0.779283	0.229536	1.5683	0.639149	0.649198
CyPE	50S ribosomal protein L1	MHP7448_0459	RL1_MYCH7	3.50097	MFC_00835	N9SJ43_MYCFL	1.33935	0.12983	2.61393	0.886625	1.38622
CyPE	50S ribosomal protein L10	MHP7448_0619	RL10_MYCH7	0.69941	MFC_01339	N9SIV3_MYCFL	3.03593	0.175476	0.230377	0.755782	-2.11793
SuPE	50S ribosomal protein L10	MHP7448_0619	RL10_MYCH7	0.471907	MFC_01339	N9SIV3_MYCFL	0.713603	0.499313	0.661301	0.301627	-0.596621
CyPE	50S ribosomal protein L11	MHP7448_0460	Q4A7R2_MYCH7	3.75387	MFC_00837	N9S9D7_MYCFL	8.13407	0.048672	0.461499	1.31272	-1.1156
SuPE	50S ribosomal protein L11	MHP7448_0460	Q4A7R2_MYCH7	0.46666	MFC_00837	N9S9D7_MYCFL	0.72769	0.428817	0.64129	0.367728	-0.640952
CyPE	50S ribosomal protein L13	MHP7448_0651	RL13_MYCH7	1.66103	MFC_00888	N9S8A0_MYCFL	2.16669	0.787601	0.766621	0.103694	-0.383414
CyPE	50S ribosomal protein L14	MHP7448_0184	RL14_MYCH7	8.81913	MFC_01342	N9QYQ9_MYCFL	9.2681	0.922114	0.951558	0.0352154	-0.0716367
CyPE	50S ribosomal protein L15	MHP7448_0176	RL15_MYCH7	5.72753	MFC_01469	N9S8S1_MYCFL	3.33563	0.229717	1.71708	0.638807	0.779953
SuPE	50S ribosomal protein L15	MHP7448_0176	RL15_MYCH7	1.03288	MFC_01469	N9S8S1_MYCFL	0.787	0.462238	1.31243	0.335135	0.392242
SuPE	50S ribosomal protein L16	MHP7448_0187	RL16_MYCH7	0.686907	MFC_00223	N9SI05_MYCFL	0.384147	0.476777	1.78814	0.321685	0.838457
CyPE	50S ribosomal protein L18	MHP7448_0178	RL18_MYCH7	0.746563	MFC_00219	N9QYT6_MYCFL	0.412593	0.552251	1.80944	0.257863	0.855544
CyPE	50S ribosomal protein L19	MHP7448_0284	RL19_MYCH7	2.67237	MFC_01442	N9QYL6_MYCFL	2.0516	0.455842	1.30258	0.341186	0.381368
SuPE	50S ribosomal protein L19	MHP7448_0284	RL19_MYCH7	2.7387	MFC_01442	N9QYL6_MYCFL	0.6698	0.0132924	4.08883	1.8764	2.03169
CyPE	50S ribosomal protein L2	MHP7448_0191	RL2_MYCH7	1.92433	MFC_00235	N9S8T7_MYCFL	3.97843	0.201346	0.483691	0.696057	-1.04784
SuPE	50S ribosomal protein L2	MHP7448_0191	RL2_MYCH7	1.00505	MFC_00235	N9S8T7_MYCFL	0.210717	0.0112673	4.76969	1.94818	2.2539
CyPE	50S ribosomal protein L21	MHP7448_0131	RL21_MYCH7	4.42097	MFC_00129	N9QYP1_MYCFL	1.36281	0.126836	3.24402	0.896757	1.69778
CyPE	50S ribosomal protein L22	MHP7448_0189	RL22_MYCH7	71.4583	MFC_00233	N9QYR6_MYCFL	9.95847	0.160188	7.17564	0.79537	2.84311
CyPE	50S ribosomal protein L23	MHP7448_0192	RL23_MYCH7	5.14493	MFC_01340	N9SI13_MYCFL	5.1353	0.997773	1.00188	0.000968252	0.00270382
CyPE	50S ribosomal protein L24	MHP7448_0183	RL24_MYCH7	0.650297	MFC_01343	N9QYU0_MYCFL	1.71213	0.303005	0.379817	0.51855	-1.39662
CyPE	50S ribosomal protein L29	MHP7448_0186	Q4A8H9_MYCH7	0.63054	MFC_01394	N9S8T1_MYCFL	0.85539	0.616247	0.737137	0.210245	-0.439994
CyPE	50S ribosomal protein L3	MHP7448_0194	RL3_MYCH7	30.1723	MFC_00245	N9QYS3_MYCFL	3.98517	0.037664	7.57116	1.42407	2.92051
CyPE	50S ribosomal protein L4	MHP7448_0193	RL4_MYCH7	5.9826	MFC_00237	N9QYV0_MYCFL	2.94848	0.414743	2.02905	0.382221	1.0208
SuPE	50S ribosomal protein L4	MHP7448_0193	RL4_MYCH7	0.58223	MFC_00237	N9QYV0_MYCFL	0.630807	0.922396	0.922993	0.0350828	-0.115609
CyPE	50S ribosomal protein L5	MHP7448_0182	RL5_MYCH7	4.19333	MFC_00221	N9SHZ8_MYCFL	3.98207	0.927594	1.05305	0.0326421	0.0745801
SuPE	50S ribosomal protein L5	MHP7448_0182	RL5_MYCH7	1.13884	MFC_00221	N9SHZ8_MYCFL	1.26744	0.712674	0.898538	0.147109	-0.154349
CyPE	50S ribosomal protein L6	MHP7448_0179	Q4A8I6_MYCH7	8.27063	MFC_00220	N9QYQ4_MYCFL	2.75923	0.229102	2.99744	0.639971	1.58373
SuPE	50S ribosomal protein L6	MHP7448_0179	Q4A8I6_MYCH7	1.0236	MFC_00220	N9QYQ4_MYCFL	0.687533	0.297287	1.4888	0.526823	0.57415
CyPE	50S ribosomal protein L7/L12	MHP7448_0618	RL7_MYCH7	3.04973	MFC_00354	N9S932_MYCFL	4.35823	0.736719	0.699765	0.132698	-0.515058
CyPE	50S ribosomal protein L9	MHP7448_0645	RL9_MYCH7	1.32228	MFC_01347	N9QYC6_MYCFL	5.19323	0.190432	0.254616	0.72026	-1.9736
CyPE	5'-3' exonuclease	MHP7448_0581	Q4A7E5_MYCH7	0.655673	MFC_00417	N9QZ09_MYCFL	1.3595	0.119079	0.482289	0.924165	-1.05203
CyPE	5'-nucleotidase	MHP7448_0630	Q4A797_MYCH7	7.10023	MFC_00947	N9SHH1_MYCFL	99.5837	0.223587	0.0712992	0.650553	-3.80997
SuPE	5'-nucleotidase	MHP7448_0630	Q4A797_MYCH7	2.16157	MFC_00947	N9SHH1_MYCFL	2.479	0.575301	0.871951	0.240105	-0.197681
CyPE	ABC transporter ATP-binding protein	MHP7448_0210	Q4A8F5_MYCH7	4.66663	MFC_00264	N9S8V7_MYCFL	1.48963	0.00120036	3.13275	2.92069	1.64743
CyPE	ABC transporter ATP-binding protein	MHP7448_0314	Q4A852_MYCH7	0.811227	MFC_01070	N9S9P0_MYCFL	0.303063	0.0169531	2.67676	1.77075	1.42049
CyPE	ABC transporter ATP-binding protein	MHP7448_0315	Q4A851_MYCH7	0.479343	MFC_01072	N9SIX0_MYCFL	0.28043	0.251193	1.70932	0.599992	0.773419
SuPE	ABC transporter ATP-binding protein	MHP7448_0452	Q4A7S0_MYCH7	0.712523	MFC_00322	N9QZG5_MYCFL	0.234293	0.0103928	3.04116	1.98327	1.60462
SuPE	ABC transporter ATP-binding protein	MHP7448_0314	Q4A852_MYCH7	1.21984	MFC_01070	N9S9P0_MYCFL	0.503943	0.0427803	2.42059	1.36876	1.27536
SuPE	ABC transporter ATP-binding protein	MHP7448_0315	Q4A851_MYCH7	1.01138	MFC_01072	N9SIX0_MYCFL	0.58124	0.0681008	1.74004	1.16685	0.799124
CyPE	ABC transporter permease protein	MHP7448_0369	Q4A7Z9_MYCH7	0.195325	MFC_00727	N9SIX7_MYCFL	1.51702	0.0483351	0.128756	1.31574	-2.95729
SuPE	ABC transporter permease protein	MHP7448_0453	Q4A7R9_MYCH7	0.292033	MFC_00324	N9SIK9_MYCFL	0.132651	0.126166	2.20152	0.899058	1.1385
SuPE	ABC transporter permease protein	MHP7448_0369	Q4A7Z9_MYCH7	0.351163	MFC_00727	N9SIX7_MYCFL	0.433137	0.280457	0.810745	0.552133	-0.30268
SuPE	ABC transporter protein	MHP7448_0606	Q4A7C0_MYCH7	0.14094	MFC_00385	N9QZ35_MYCFL	0.1831	0.621321	0.769745	0.206684	-0.377548
CyPE	ABC transporter xylose-binding lipoprotein	MHP7448_0604	Q4A7C2_MYCH7	22.6627	MFC_00388	N9S919_MYCFL	54.274	0.310234	0.41756	0.508311	-1.25994
SuPE	ABC transporter xylose-binding lipoprotein	MHP7448_0604	Q4A7C2_MYCH7	4.19253	MFC_00388	N9S919_MYCFL	5.59337	0.332042	0.749555	0.478808	-0.415895
CyPE	Acetate kinase	MHP7448_0508	Q4A7L5_MYCH7	52.0963	MFC_00041	N9SII8_MYCFL	18.4582	0.0740521	2.82239	1.13046	1.49692
SuPE	Acetate kinase	MHP7448_0508	Q4A7L5_MYCH7	1.6416	MFC_00041	N9SII8_MYCFL	0.176996	0.00856585	9.27478	2.06723	3.21331
CyPE	Acyl carrier protein phosphodiesterase	MHP7448_0454	Q4A7R8_MYCH7	41.7137	MFC_00328	N9S9D9_MYCFL	153.673	0.259062	0.271444	0.586596	-1.88127
CyPE	Adenine phosphoribosyltransferase	MHP7448_0114	APT_MYCH7	707.18	MFC_00591	N9SIZ0_MYCFL	730.167	0.954568	0.968519	0.0201931	-0.0461483
SuPE	Adenine phosphoribosyltransferase	MHP7448_0114	APT_MYCH7	1.43474	MFC_00591	N9SIZ0_MYCFL	0.919683	0.27458	1.56004	0.56133	0.64158
CyPE	Adenylate kinase	MHP7448_0174	KAD_MYCH7	3.98183	MFC_00213	N9QYP9_MYCFL	11.6583	0.135862	0.341546	0.866902	-1.54985
SuPE	Adhesin like-protein P146	MHP7448_0663	Q4A764_MYCH7	5.93893	MFC_01050	N9QZM5_MYCFL	4.21783	0.0574217	1.40805	1.24092	0.493702
CyPE	Adhesin like-protein P146 MHP7448_0663	MHP7448_0663	Q4A764_MYCH7	53.3657	MFC_01050	N9QZM5_MYCFL	41.2537	0.677612	1.2936	0.169019	0.371387
CyPE	Alanine-tRNA ligase	MHP7448_0201	SYA_MYCH7	1.02294	MFC_00251	N9QYV6_MYCFL	0.87092	0.492356	1.17455	0.307721	0.232105
CyPE	Aminopeptidase	MHP7448_0129	Q4A8N5_MYCH7	33.0287	MFC_00123	N9S8M3_MYCFL	2.59097	0.0086647	12.7476	2.06225	3.67216
SuPE	Aminopeptidase	MHP7448_0129	Q4A8N5_MYCH7	0.636403	MFC_00123	N9S8M3_MYCFL	10.9437	0.00194823	0.0581525	2.71036	-4.10402
CyPE	Arginine-tRNA ligase	MHP7448_0012	SYR_MYCH7	0.537783	MFC_00961	N9QZP5_MYCFL	1.25999	0.131196	0.426817	0.882079	-1.22831
SuPE	Arginine-tRNA ligase	MHP7448_0012	SYR_MYCH7	0.127373	MFC_00961	N9QZP5_MYCFL	0.148728	0.77956	0.85642	0.10815	-0.22361
CyPE	Asparagine-tRNA ligase	MHP7448_0401	SYN_MYCH7	8.75447	MFC_00110	N9SHR1_MYCFL	4.77723	0.0879443	1.83254	1.05579	0.873844
SuPE	Asparagine-tRNA ligase	MHP7448_0401	SYN_MYCH7	0.378273	MFC_00110	N9SHR1_MYCFL	0.207236	0.119672	1.82532	0.922007	0.868152
CyPE	Aspartate-tRNA ligase	MHP7448_0243	Q4A8C2_MYCH7	0.628867	MFC_00685	N9QZG4_MYCFL	0.177853	0.0947292	3.53587	1.02352	1.82207
SuPE	Aspartate-tRNA ligase	MHP7448_0243	Q4A8C2_MYCH7	0.0977833	MFC_00685	N9QZG4_MYCFL	0.142033	0.632486	0.688453	0.198949	-0.538569
CyPE	Aspartyl/glutamyl-tRNA(Asn/Gln) amidotransferase subunit B	MHP7448_0029	Q4A8Y3_MYCH7	1.52461	MFC_00809	N9QYB1_MYCFL	0.31127	0.015148	4.89802	1.81964	2.2922
CyPE	ATP synthase alpha chain	MHP7448_0479	Q4A7P4_MYCH7	8.3324	MFC_00451	N9S866_MYCFL	10.9211	0.590974	0.762961	0.228432	-0.390319
SuPE	ATP synthase alpha chain	MHP7448_0479	Q4A7P4_MYCH7	3.04947	MFC_00451	N9S866_MYCFL	1.42902	0.0976602	2.13395	1.01028	1.09353
SuPE	ATP synthase gamma chain	MHP7448_0052	Q4A8W0_MYCH7	0.295677	MFC_01131	N9SI74_MYCFL	0.204437	0.162032	1.4463	0.7904	0.532366
CyPE	ATP synthase subunit alpha	MHP7448_0051	ATPA_MYCH7	1.48377	MFC_01130	N9QYD1_MYCFL	3.61237	0.184611	0.410746	0.733742	-1.28368
SuPE	ATP synthase subunit alpha	MHP7448_0051	ATPA_MYCH7	1.55203	MFC_01130	N9QYD1_MYCFL	0.67816	0.0184628	2.28859	1.7337	1.19446
CyPE	ATP synthase subunit beta	MHP7448_0053	ATPB_MYCH7	5.1231	MFC_01135	N9S8F6_MYCFL	10.7855	0.262652	0.474997	0.580619	-1.07401
SuPE	ATP synthase subunit beta	MHP7448_0053	ATPB_MYCH7	2.13438	MFC_01135	N9S8F6_MYCFL	0.841767	0.0771413	2.5356	1.11271	1.34232
CyPE	ATP-dependent 6-phosphofructokinase	MHP7448_0111	PFKA_MYCH7	37.1683	MFC_00466	N9SIF7_MYCFL	18.3435	0.154301	2.02624	0.811631	1.0188
SuPE	ATP-dependent helicase PcrA	MHP7448_0403	Q4A7W7_MYCH7	0.199617	MFC_00093	N9SIC1_MYCFL	0.151345	0.507261	1.31895	0.294769	0.399393
CyPE	ATP-dependent protease binding protein	MHP7448_0101	Q4A8R1_MYCH7	0.260913	MFC_00479	N9QZ46_MYCFL	0.554037	0.0603111	0.470932	1.2196	-1.08641
SuPE	ATP-dependent protease binding protein	MHP7448_0101	Q4A8R1_MYCH7	0.422323	MFC_00479	N9QZ46_MYCFL	0.0883747	0.0123133	4.77878	1.90963	2.25664
CyPE	ATP-dependent zinc metalloprotease FtsH	MHP7448_0206	Q4A8F9_MYCH7	1.74936	MFC_00257	N9SI27_MYCFL	5.12657	0.0382555	0.341234	1.41731	-1.55117
SuPE	ATP-dependent zinc metalloprotease FtsH	MHP7448_0206	Q4A8F9_MYCH7	2.21087	MFC_00257	N9SI27_MYCFL	1.81187	0.351633	1.22021	0.453911	0.287135
CyPE	Bacterial nucleoid DNA-binding protein	MHP7448_0071	Q4A8U1_MYCH7	217.167	MFC_01381	N9S8H4_MYCFL	115.205	0.382731	1.88505	0.417106	0.914604
SuPE	Bacterial nucleoid DNA-binding protein	MHP7448_0071	Q4A8U1_MYCH7	2.24183	MFC_01381	N9S8H4_MYCFL	3.19033	0.243362	0.702696	0.613747	-0.509028
CyPE	Chaperone protein DnaJ	MHP7448_0068	Q4A8U4_MYCH7	15.405	MFC_01169	N9QYI8_MYCFL	14.4964	0.931281	1.06268	0.0309193	0.0877073
SuPE	Chaperone protein DnaJ	MHP7448_0068	Q4A8U4_MYCH7	1.7532	MFC_01169	N9QYI8_MYCFL	0.3371	0.00506867	5.20083	2.29511	2.37874
CyPE	Chaperone protein DnaK	MHP7448_0067	DNAK_MYCH7	999.223	MFC_01167	N9SHM2_MYCFL	767.693	0.375644	1.30159	0.425224	0.380277
SuPE	Chaperone protein DnaK (Heat shock 70 kDa protein)	MHP7448_0067	DNAK_MYCH7	7.28187	MFC_01167	N9SHM2_MYCFL	6.38297	0.459887	1.14083	0.337348	0.190081
CyPE	Chromosome partition protein Smc	MHP7448_0657	Q4A770_MYCH7	2.10822	MFC_00465	N9SI17_MYCFL	4.71103	0.41752	0.447506	0.379323	-1.16002
CyPE	CTP synthase	MHP7448_0280	Q4A885_MYCH7	1.51513	MFC_00072	N9QYH1_MYCFL	1.16364	0.492853	1.30206	0.307283	0.3808
CyPE	Cytidine deaminase	MHP7448_0157	Q4A8K8_MYCH7	1.35787	MFC_01374	N9SHW2_MYCFL	1.14564	0.676568	1.18524	0.169689	0.245184
CyPE	Deoxyribose-phosphate aldolase	MHP7448_0527	DEOC_MYCH7	4.15407	MFC_00529	N9QZ76_MYCFL	19.422	0.0645439	0.213885	1.19014	-2.22509
SuPE	Diadenylate cyclase	MHP7448_0488	Q4A7N5_MYCH7	2.3185	MFC_00857	N9QY75_MYCFL	1.04073	0.0160726	2.22776	1.79391	1.15559
CyPE	Dihydrolipoamide acetyltransferase	MHP7448_0506	Q4A7L7_MYCH7	11.4471	MFC_00043	N9QZ91_MYCFL	3.25317	0.0832292	3.51877	1.07972	1.81507
SuPE	Dihydrolipoamide acetyltransferase	MHP7448_0506	Q4A7L7_MYCH7	4.02203	MFC_00043	N9QZ91_MYCFL	1.95313	0.145499	2.05927	0.83714	1.04213
CyPE	Dihydrolipoyl dehydrogenase	MHP7448_0507	Q4A7L6_MYCH7	17.121	MFC_00042	N9QZE1_MYCFL	16.4455	0.930729	1.04108	0.0311768	0.0580769
SuPE	Dihydrolipoyl dehydrogenase	MHP7448_0507	Q4A7L6_MYCH7	1.4579	MFC_00042	N9QZE1_MYCFL	0.557767	0.0209835	2.61382	1.67812	1.38616
CyPE	DNA helicase	MHP7448_0403	Q4A7W7_MYCH7	0.82112	MFC_00093	N9SIC1_MYCFL	3.04943	0.232551	0.26927	0.633482	-1.89288
CyPE	DNA ligase	MHP7448_0266	DNLJ_MYCH7	0.576757	MFC_00639	N9SJC6_MYCFL	0.87699	0.512238	0.657655	0.290528	-0.604598
CyPE	DNA polymerase III subunit beta	MHP7448_0002	Q4A910_MYCH7	7.52137	MFC_00986	N9QZL1_MYCFL	16.8435	0.203281	0.446544	0.691903	-1.16313
SuPE	DNA polymerase III subunit beta	MHP7448_0002	Q4A910_MYCH7	0.434837	MFC_00986	N9QZL1_MYCFL	0.284247	0.13349	1.52979	0.87455	0.61333
CyPE	DNA polymerase III subunit gamma/tau	MHP7448_0256	Q4A8A9_MYCH7	0.12827	MFC_00663	N9S9J5_MYCFL	0.106571	0.83378	1.20361	0.0789485	0.267368
CyPE	DNA topoisomerase (ATP-hydrolyzing)	MHP7448_0033	Q4A8X9_MYCH7	1.21218	MFC_00823	N9S8D6_MYCFL	0.482577	0.144882	2.5119	0.838986	1.32878
CyPE	DNA topoisomerase (ATP-hydrolyzing)	MHP7448_0034	Q4A8X8_MYCH7	0.513843	MFC_00826	N9SHI2_MYCFL	0.366123	0.662239	1.40347	0.178985	0.488999
CyPE	DNA topoisomerase (ATP-hydrolyzing)	MHP7448_0109	Q4A8Q5_MYCH7	1.46347	MFC_00468	N9S971_MYCFL	2.14237	0.390515	0.683107	0.408362	-0.549816
CyPE	DNA topoisomerase (ATP-hydrolyzing)	MHP7448_0528	Q4A7J5_MYCH7	1.79973	MFC_00530	N9QZC4_MYCFL	5.21913	0.336706	0.344834	0.472749	-1.53603
CyPE	DNA topoisomerase 1	MHP7448_0283	Q4A882_MYCH7	0.220143	MFC_00079	N9SHQ1_MYCFL	0.823743	0.0350729	0.267247	1.45503	-1.90375
CyPE	DNA-directed RNA polymerase subunit alpha	MHP7448_0168	RPOA_MYCH7	21.9013	MFC_00207	N9QYS7_MYCFL	89.8337	0.180375	0.243799	0.743824	-2.03624
SuPE	DNA-directed RNA polymerase subunit alpha	MHP7448_0168	RPOA_MYCH7	1.00706	MFC_00207	N9QYS7_MYCFL	1.14938	0.753145	0.876176	0.123122	-0.190707
CyPE	DNA-directed RNA polymerase subunit beta	MHP7448_0617	RPOB_MYCH7	11.373	MFC_00353	N9SIC3_MYCFL	26.2811	0.220026	0.432743	0.657526	-1.20842
SuPE	DNA-directed RNA polymerase subunit beta	MHP7448_0616	RPOC_MYCH7	0.268717	MFC_00351	N9QZ49_MYCFL	0.201931	0.399937	1.33073	0.398008	0.412221
SuPE	DNA-directed RNA polymerase subunit beta	MHP7448_0617	RPOB_MYCH7	0.305907	MFC_00353	N9SIC3_MYCFL	0.249167	0.528991	1.22772	0.276551	0.29598
CyPE	DNA-directed RNA polymerase subunit beta'	MHP7448_0616	RPOC_MYCH7	8.26163	MFC_00351	N9QZ49_MYCFL	15.523	0.24834	0.532218	0.604953	-0.909912
CyPE	Elongation factor 4	MHP7448_0073	LEPA_MYCH7	0.391163	MFC_01176	N9QYJ6_MYCFL	0.320888	0.845517	1.219	0.0728777	0.2857
CyPE	Elongation factor G	MHP7448_0075	EFG_MYCH7	338.747	MFC_01178	N9SI99_MYCFL	363.415	0.91649	0.932122	0.0378723	-0.10141
SuPE	Elongation factor G	MHP7448_0075	EFG_MYCH7	0.580027	MFC_01178	N9SI99_MYCFL	0.173229	0.0322954	3.34832	1.49086	1.74344
CyPE	Elongation factor P	MHP7448_0427	EFP_MYCH7	3.98963	MFC_00691	N9S9I2_MYCFL	6.5678	0.399654	0.607454	0.398316	-0.719154
CyPE	Elongation factor Ts	MHP7448_0056	EFTS_MYCH7	15.0912	MFC_01140	N9QYD6_MYCFL	8.87923	0.239041	1.69961	0.621528	0.765204
SuPE	Elongation factor Ts	MHP7448_0056	EFTS_MYCH7	1.87173	MFC_01140	N9QYD6_MYCFL	0.18702	0.000320002	10.0082	3.49485	3.32311
CyPE	Elongation factor Tu	MHP7448_0523	EFTU_MYCH7	1000.37	MFC_00524	N9QZC9_MYCFL	999.67	0.286918	1.0007	0.542242	0.00100506
SuPE	Elongation factor Tu	MHP7448_0523	EFTU_MYCH7	3.01203	MFC_00524	N9QZC9_MYCFL	1.15362	0.0376262	2.61094	1.42451	1.38457
CyPE	Energy-coupling factor transporter ATP-binding protein EcfA1	MHP7448_0263	ECFA1_MYCH7	1.82777	MFC_00645	N9SIS2_MYCFL	0.31681	0.0326774	5.76928	1.48575	2.52839
SuPE	Energy-coupling factor transporter ATP-binding protein EcfA2	MHP7448_0264	ECFA2_MYCH7	0.58368	MFC_00644	N9QZM7_MYCFL	0.32279	0.108638	1.80823	0.964017	0.854582
CyPE	Enolase	MHP7448_0250	ENO_MYCH7	14.9772	MFC_00673	N9SJB4_MYCFL	665.963	0.111347	0.0224896	0.953321	-5.4746
SuPE	Enolase	MHP7448_0250	ENO_MYCH7	0.991067	MFC_00673	N9SJB4_MYCFL	0.488	0.0810039	2.03087	1.09149	1.0221
CyPE	FMN-dependent NADH-azoreductase	MHP7448_0455	AZOR_MYCH7	86.934	MFC_00330	N9SJ48_MYCFL	15.1286	0.219335	5.74635	0.658892	2.52265
CyPE	Fructose-bisphosphate aldolase	MHP7448_0014	Q4A8Z8_MYCH7	6.97783	MFC_00958	N9S9L3_MYCFL	9.5717	0.402253	0.729007	0.395501	-0.455996
CyPE	Glucokinase	MHP7448_0517	Q4A7K6_MYCH7	3.37801	MFC_00028	N9S9B0_MYCFL	0.455393	0.111213	7.41779	0.953844	2.89099
CyPE	Glucosamine-6-phosphate isomerase	MHP7448_0575	Q4A7F1_MYCH7	1.25923	MFC_00427	N9SI78_MYCFL	1.11664	0.870311	1.1277	0.0603255	0.173386
CyPE	Glucose-6-phosphate isomerase	MHP7448_0531	G6PI_MYCH7	2.32007	MFC_00531	N9SJ05_MYCFL	3.1919	0.472609	0.726861	0.325498	-0.460249
CyPE	Glutamate-tRNA ligase	MHP7448_0141	SYE_MYCH7	3.5465	MFC_00152	N9S8N4_MYCFL	1.76707	0.137268	2.007	0.862431	1.00504
CyPE	Glutaminyl-tRNA synthase (glutamine-hydrolyzing)	MHP7448_0028	Q4A8Y4_MYCH7	4.39457	MFC_00797	N9QYE2_MYCFL	1.55609	0.0353294	2.82411	1.45186	1.4978
CyPE	Glyceraldehyde-3-phosphate dehydrogenase	MHP7448_0035	Q4A8X7_MYCH7	244.189	MFC_00829	N9QYF2_MYCFL	689.025	0.25407	0.354398	0.595047	-1.49656
SuPE	Glyceraldehyde-3-phosphate dehydrogenase	MHP7448_0035	Q4A8X7_MYCH7	0.792593	MFC_00829	N9QYF2_MYCFL	0.59041	0.315034	1.34245	0.501642	0.424864
CyPE	Glycerol kinase	MHP7448_0359	Q4A809_MYCH7	0.46471	MFC_01221	N9SIM4_MYCFL	0.72151	0.203006	0.64408	0.692491	-0.634689
CyPE	Glycyl-tRNA synthetase	MHP7448_0058	Q4A8V4_MYCH7	1.5888	MFC_01142	N9S8G0_MYCFL	1.39103	0.627794	1.14217	0.202183	0.191781
CyPE	Heat-inducible transcription repressor HrcA	MHP7448_0010	HRCA_MYCH7	0.550189	MFC_00969	N9SJE6_MYCFL	0.737393	0.675624	0.746127	0.170295	-0.422506
SuPE	Hemolysin C	MHP7448_0643	Q4A784_MYCH7	0.108007	MFC_00917	N9SI32_MYCFL	0.194883	0.251871	0.554213	0.598821	-0.851488
CyPE	Hexulose-6-phosphate isomerase	MHP7448_0437	Q4A7T4_MYCH7	0.398307	MFC_00716	N9SIP7_MYCFL	0.801143	0.392073	0.497173	0.406633	-1.00818
CyPE	HIT-like protein	MHP7448_0354	Q4A814_MYCH7	3.8083	MFC_01424	N9S9F1_MYCFL	0.927577	0.201182	4.10564	0.696411	2.03761
CyPE	Hydrolase of the HAD family	MHP7448_0208	Q4A8F7_MYCH7	3.86527	MFC_00259	N9QYT5_MYCFL	1.41794	0.135537	2.72598	0.867942	1.44677
CyPE	Hypoxanthine phosphoribosyltransferase	MHP7448_0262	Q4A8A3_MYCH7	0.97563	MFC_00653	N9S9J9_MYCFL	17.2866	0.105019	0.0564385	0.978732	-4.14718
SuPE	Hypoxanthine phosphoribosyltransferase	MHP7448_0262	Q4A8A3_MYCH7	0.451947	MFC_00653	N9S9J9_MYCFL	1.6202	0.0122452	0.278945	1.91204	-1.84195
CyPE	Isoleucine-tRNA ligase	MHP7448_0032	SYI_MYCH7	4.6287	MFC_00820	N9SI55_MYCFL	1.99148	0.138156	2.32425	0.85963	1.21676
CyPE	Leucine--tRNA ligase	MHP7448_0647	Q4A780_MYCH7	0.24933	MFC_00903	N9SI26_MYCFL	1.02445	0.0695667	0.243379	1.1576	-2.03873
CyPE	Leucyl aminopeptidase	MHP7448_0464	Q4A7Q8_MYCH7	58.7533	MFC_01294	N9QY67_MYCFL	22.6811	0.232434	2.59041	0.6337	1.37318
SuPE	Leucyl aminopeptidase	MHP7448_0464	Q4A7Q8_MYCH7	2.40613	MFC_01294	N9QY67_MYCFL	0.60902	0.00517878	3.95083	2.28577	1.98216
CyPE	Lipase-esterase	MHP7448_0133	Q4A8N1_MYCH7	3.4464	MFC_00131	N9SID6_MYCFL	0.257123	0.00249317	13.4037	2.60325	3.74456
CyPE	Lipoate--protein ligase	MHP7448_0254	Q4A8B1_MYCH7	2.8557	MFC_00666	N9QZH3_MYCFL	3.1393	0.879293	0.90966	0.0558664	-0.1366
CyPE	Lipoprotein	MHP7448_0378	Q4A7Z0_MYCH7	2.49663	MFC_00751	N9S9Q7_MYCFL	0.34657	0.0408229	7.20384	1.3891	2.84877
CyPE	Lipoprotein	MHP7448_0367	Q4A801_MYCH7	6.63513	MFC_00724	N9SJI2_MYCFL	9.572	0.409542	0.693182	0.387702	-0.528695
SuPE	Lipoprotein	MHP7448_0378	Q4A7Z0_MYCH7	2.5122	MFC_00751	N9S9Q7_MYCFL	0.267918	0.0217527	9.37674	1.66249	3.22909
SuPE	Lipoprotein	MHP7448_0505	Q4A7L8_MYCH7	0.62655	MFC_00046	N9QZE4_MYCFL	0.157686	0.00552063	3.97341	2.25801	1.99038
SuPE	Lipoprotein	MHP7448_0217	Q4A8E8_MYCH7	1.67105	MFC_00291	N9SI47_MYCFL	0.522557	0.0448087	3.19784	1.34864	1.6771
SuPE	Lipoprotein	MHP7448_0367	Q4A801_MYCH7	1.38619	MFC_00724	N9SJI2_MYCFL	1.72424	0.445447	0.803941	0.351204	-0.314838
SuPE	Lipoprotein	MHP7448_0368	Q4A800_MYCH7	0.595033	MFC_00726	N9S9P7_MYCFL	0.78644	0.186045	0.756616	0.730382	-0.402366
CyPE	Lipoprotein MHP7448_0217	MHP7448_0217	Q4A8E8_MYCH7	1.12726	MFC_00291	N9SI47_MYCFL	1.2463	0.759163	0.904488	0.119665	-0.144827
CyPE	Lipoprotein MHP7448_0505	MHP7448_0505	Q4A7L8_MYCH7	0.29755	MFC_00046	N9QZE4_MYCFL	0.169797	0.464047	1.75239	0.333438	0.809324
CyPE	L-lactate dehydrogenase	MHP7448_0137	LDH_MYCH7	999.677	MFC_00136	N9QYP6_MYCFL	15.8871	0.0001	62.9239	4	5.97554
CyPE	Lon protease	MHP7448_0524	Q4A7J9_MYCH7	16.8857	MFC_00525	N9SIH9_MYCFL	6.94107	0.266871	2.43272	0.573699	1.28257
SuPE	Lon protease (ATP-dependent protease La)	MHP7448_0524	Q4A7J9_MYCH7	1.13213	MFC_00525	N9SIH9_MYCFL	0.35622	6.52888e-06	3.17819	5.18516	1.6682
CyPE	Lppt protein	MHP7448_0372	Q4A7Z6_MYCH7	4.34333	MFC_00739	N9SJI7_MYCFL	15.0387	0.169059	0.288811	0.771962	-1.7918
SuPE	Lppt protein	MHP7448_0372	Q4A7Z6_MYCH7	3.15517	MFC_00739	N9SJI7_MYCFL	2.32313	0.458487	1.35815	0.338673	0.441644
CyPE	Lysine-tRNA ligase	MHP7448_0207	SYK_MYCH7	2.6576	MFC_00685	N9QYW2_MYCFL	1.34407	0.11809	1.97728	0.927787	0.983519
SuPE	Magnesium transporter MgtE	MHP7448_0487	Q4A7N6_MYCH7	0.39633	MFC_00861	N9QY39_MYCFL	0.329543	0.45621	1.20266	0.340835	0.266234
CyPE	Methionine aminopeptidase	MHP7448_0173	Q4A8J2_MYCH7	4.64967	MFC_00210	N9QYT1_MYCFL	1.20408	0.032832	3.86159	1.4837	1.9492
CyPE	Methionyl-tRNA synthetase	MHP7448_0396	Q4A7X4_MYCH7	0.45671	MFC_00011	N9SJ84_MYCFL	1.66636	0.0652362	0.274077	1.18551	-1.86735
CyPE	NADH oxidase	MHP7448_0082	Q4A8T0_MYCH7	727.307	MFC_01194	N9S8I4_MYCFL	186.678	0.0189355	3.89604	1.72272	1.96201
SuPE	NADH oxidase	MHP7448_0082	Q4A8T0_MYCH7	0.846597	MFC_01194	N9S8I4_MYCFL	0.340233	0.0486943	2.48828	1.31252	1.31515
CyPE	Nicotinate phosphoribosyltransferase	MHP7448_0394	Q4A7X6_MYCH7	0.79814	MFC_00016	N9QZJ3_MYCFL	3.12663	0.011743	0.255271	1.93022	-1.9699
SuPE	Oligoendopeptidase F	MHP7448_0521	Q4A7K2_MYCH7	1.49433	MFC_00021	N9S9A7_MYCFL	0.399483	0.000482422	3.74067	3.31657	1.90329
CyPE	Oligoendopeptidase F	MHP7448_0521	Q4A7K2_MYCH7	6.9014	MFC_00021	N9S9A7_MYCFL	5.5962	0.619872	1.23323	0.207698	0.302442
SuPE	Oligopeptide ABC transporter ATP binding protein	MHP7448_0502	Q4A7M1_MYCH7	0.440793	MFC_00061	N9S9C5_MYCFL	0.251373	0.199068	1.75354	0.700999	0.810271
CyPE	Oligopeptide ABC transporter ATP-binding protein	MHP7448_0215	Q4A8F0_MYCH7	0.287034	MFC_00285	N9SIN0_MYCFL	0.153111	0.503801	1.87468	0.297741	0.906647
CyPE	Oligopeptide ABC transporter ATP-binding protein	MHP7448_0214	Q4A8F1_MYCH7	0.430195	MFC_00281	N9QYU3_MYCFL	0.24892	0.611712	1.72825	0.213453	0.78931
SuPE	Oligopeptide ABC transporter ATP-binding protein	MHP7448_0501	Q4A7M2_MYCH7	0.676933	MFC_00063	N9SIJ5_MYCFL	0.156593	0.00387458	4.32288	2.41178	2.11199
SuPE	Oligopeptide ABC transporter ATP-binding protein	MHP7448_0215	Q4A8F0_MYCH7	0.327463	MFC_00285	N9SIN0_MYCFL	0.183141	0.127158	1.78804	0.895658	0.838381
SuPE	Outer membrane protein-P95	MHP7448_0099	Q4A8R3_MYCH7	0.406903	MFC_00492	N9SIF1_MYCFL	0.577263	0.280774	0.704883	0.551643	-0.504543
CyPE	Outer membrane protein-P95 MHP7448_0099	MHP7448_0099	Q4A8R3_MYCH7	0.0473283	MFC_00492	N9SIF1_MYCFL	0.54503	0.0258727	0.0868362	1.58716	-3.52556
CyPE	p102-like protein	MHP7448_0271	Q4A894_MYCH7	0.524213	MFC_00623	N9SJC9_MYCFL	1.47674	0.093388	0.354981	1.02971	-1.49419
SuPE	p102-like protein	MHP7448_0271	Q4A894_MYCH7	1.01643	MFC_00623	N9SJC9_MYCFL	0.73497	0.232165	1.38295	0.634203	0.467749
CyPE	p60-like lipoprotein	MHP7448_0353	Q4A815_MYCH7	1.47517	MFC_01236	N9SJ62_MYCFL	5.6337	0.0256886	0.261847	1.59026	-1.9332
SuPE	p60-like lipoprotein	MHP7448_0353	Q4A815_MYCH7	1.94767	MFC_01236	N9SJ62_MYCFL	2.18443	0.405955	0.891612	0.391522	-0.165512
CyPE	p97-like protein	MHP7448_0272	Q4A893_MYCH7	0.500757	MFC_00620	N9S9K7_MYCFL	0.972397	0.124858	0.514972	0.903584	-0.957435
SuPE	p97-like protein	MHP7448_0272	Q4A893_MYCH7	0.903397	MFC_00620	N9S9K7_MYCFL	0.603857	0.0977245	1.49604	1.01	0.581153
CyPE	Peptide chain release factor 1	MHP7448_0139	RF1_MYCH7	2.72277	MFC_00143	N9QYK9_MYCFL	4.64957	0.52823	0.585596	0.277177	-0.772023
CyPE	Peptide methionine sulfoxide reductase	MHP7448_0529	Q4A7J4_MYCH7	30.474	MFC_00566	N9SIH6_MYCFL	7.33666	0.264014	4.15367	0.578373	2.05439
CyPE	Phenylalanine-tRNA	MHP7448_0274	SYFB_MYCH7	7.2719	MFC_00616	N9QZN6_MYCFL	1.59903	0.00132835	4.54769	2.87669	2.18513
CyPE	Phenylalanine--tRNA ligase alpha subunit	MHP7448_0273	Q4A892_MYCH7	2.71637	MFC_00619	N9SIT1_MYCFL	2.06217	0.454833	1.31724	0.342148	0.397517
SuPE	Phenylalanine-tRNA ligase beta subunit	MHP7448_0274	SYFB_MYCH7	0.319937	MFC_00616	N9QZN6_MYCFL	0.076592	0.0278455	4.17716	1.55524	2.06252
CyPE	Phosphate acetyltransferase	MHP7448_0509	Q4A7L4_MYCH7	18.8263	MFC_00039	N9S9B6_MYCFL	114.547	0.124026	0.164354	0.906487	-2.60512
SuPE	Phosphate acetyltransferase	MHP7448_0509	Q4A7L4_MYCH7	1.3646	MFC_00039	N9S9B6_MYCFL	0.41584	0.0185396	3.28155	1.7319	1.71438
CyPE	Phosphocarrier protein HPr	MHP7448_0609	Q4A7B7_MYCH7	9.0677	MFC_00378	N9S927_MYCFL	9.55647	0.901422	0.948855	0.0450718	-0.0757406
CyPE	Phosphoenolpyruvate-protein phosphotransferase	MHP7448_0472	Q4A7Q0_MYCH7	7.6721	MFC_01092	N9SHE4_MYCFL	10.1636	0.472834	0.75486	0.325291	-0.405718
CyPE	Phosphoglycerate kinase	MHP7448_0490	Q4A7N3_MYCH7	43.276	MFC_00853	N9S856_MYCFL	199.488	0.155379	0.216935	0.808608	-2.20466
SuPE	Phosphoglycerate kinase	MHP7448_0490	Q4A7N3_MYCH7	0.62581	MFC_00853	N9S856_MYCFL	2.27597	0.0636151	0.274964	1.19644	-1.86268
CyPE	Phosphopentomutase	MHP7448_0161	Q4A8K4_MYCH7	4.1671	MFC_00193	N9S8Q7_MYCFL	3.80757	0.8125	1.09443	0.0901766	0.130174
CyPE	Probable endonuclease 4	MHP7448_0062	END4_MYCH7	1.12026	MFC_01150	N9SI86_MYCFL	0.6975	0.348298	1.60611	0.458049	0.683573
CyPE	Probable nicotinate-nucleotide adenylyltransferase	MHP7448_0476	Q4A7P6_MYCH7	0.647257	MFC_00438	N9SHY4_MYCFL	0.612563	0.92936	1.05664	0.031816	0.0794789
CyPE	Probable transcriptional regulatory protein MHP7448_0474	MHP7448_0474	Y474_MYCH7	0.4487	MFC_00435	N9SHC2_MYCFL	2.31432	0.174858	0.19388	0.757314	-2.36676
CyPE	Proline-tRNA ligase	MHP7448_0385	SYP_MYCH7	1.21215	MFC_00785	N9QZQ7_MYCFL	1.37321	0.754445	0.882713	0.122372	-0.179984
SuPE	Proline-tRNA ligase	MHP7448_0385	SYP_MYCH7	0.21427	MFC_00785	N9QZQ7_MYCFL	0.239479	0.750441	0.894735	0.124683	-0.160467
SuPE	Prolipoprotein diacylglyceryl transferase	MHP7448_0097	Q4A8R5_MYCH7	0.58555	MFC_00497	N9SIY1_MYCFL	0.46368	0.445696	1.26283	0.350962	0.336663
CyPE	Prolipoprotein p65	MHP7448_0656	Q4A771_MYCH7	49.2593	MFC_00871	N9S895_MYCFL	10.5507	0.00146868	4.66882	2.83307	2.22306
SuPE	Prolipoprotein p65	MHP7448_0656	Q4A771_MYCH7	9.63087	MFC_00871	N9S895_MYCFL	3.59993	0.0157267	2.67529	1.80336	1.4197
CyPE	Protein GrpE	MHP7448_0011	Q4A901_MYCH7	9.3431	MFC_00967	N9QZK0_MYCFL	29.6753	0.190043	0.314845	0.721148	-1.66729
SuPE	Protein GrpE (HSP-70 cofactor)	MHP7448_0011	Q4A901_MYCH7	2.51303	MFC_00967	N9QZK0_MYCFL	2.286	0.694467	1.09931	0.158349	0.136604
CyPE	Protein NrdI OS=Mycoplasma hyopneumoniae	MHP7448_0222	Q4A8E3_MYCH7	1.66944	MFC_01367	N9S8L1_MYCFL	10.2196	0.280076	0.163357	0.552724	-2.6139
CyPE	Protein P102-copy 1	MHP7448_0199	Q4A8G6_MYCH7	21.359	MFC_00475	N9QZ51_MYCFL	72.3946	0.193564	0.295036	0.713175	-1.76104
SuPE	Protein P102-copy 1	MHP7448_0199	Q4A8G6_MYCH7	6.63333	MFC_00475	N9QZ51_MYCFL	5.0039	0.247421	1.32563	0.606564	0.406681
CyPE	Protein P97-copy 2	MHP7448_0108	Q4A8Q6_MYCH7	3.00871	MFC_00472	N9SIY7_MYCFL	100.628	0.11405	0.0298994	0.942905	-5.06374
SuPE	Protein P97-copy 2	MHP7448_0108	Q4A8Q6_MYCH7	2.20433	MFC_00472	N9SIY7_MYCFL	10.6129	0.0119811	0.207704	1.9215	-2.2674
CyPE	Protein translocase subunit SecA	MHP7448_0086	SECA_MYCH7	0.604927	MFC_01201	N9QYG6_MYCFL	1.5042	0.182485	0.402159	0.738773	-1.31416
SuPE	Protein translocase subunit SecA	MHP7448_0086	SECA_MYCH7	0.734373	MFC_01201	N9QYG6_MYCFL	0.422007	0.045179	1.74019	1.34506	0.799248
CyPE	Protein-export membrane protein	MHP7448_0241	Q4A8C4_MYCH7	0.163072	MFC_00687	N9SIQ4_MYCFL	0.332673	0.157763	0.490187	0.801995	-1.0286
SuPE	Protein-export membrane protein	MHP7448_0241	Q4A8C4_MYCH7	0.36213	MFC_00687	N9SIQ4_MYCFL	0.320933	0.675941	1.12837	0.170091	0.174234
SuPE	PTS system ascorbate-specific transporter subunit IIC	MHP7448_0376	Q4A7Z2_MYCH7	0.73863	MFC_00747	N9QZP8_MYCFL	0.55384	0.151409	1.33365	0.81985	0.415383
CyPE	PTS system enzyme IIB component	MHP7448_0375	Q4A7Z3_MYCH7	30.8483	MFC_01384	N9QZT5_MYCFL	34.805	0.725313	0.886319	0.139475	-0.174102
SuPE	PTS system, glucose-specific IIABC component	MHP7448_0610	Q4A7B6_MYCH7	0.46192	MFC_00374	N9SIB6_MYCFL	0.46261	0.994904	0.998508	0.00221861	-0.00215344
CyPE	PTS system, IIA component	MHP7448_0374	Q4A7Z4_MYCH7	2.45917	MFC_01349	N9SIX9_MYCFL	20.4177	0.0833335	0.120443	1.07918	-3.05358
SuPE	PTS system, IIA component	MHP7448_0374	Q4A7Z4_MYCH7	0.54742	MFC_01349	N9SIX9_MYCFL	0.640197	0.79232	0.855081	0.101099	-0.225867
CyPE	Pullulanase	MHP7448_0587	Q4A7D9_MYCH7	1.54996	MFC_00409	N9QZ16_MYCFL	2.81607	0.283719	0.5504	0.547112	-0.861447
CyPE	Purine-nucleoside phosphorylase	MHP7448_0084	Q4A8S8_MYCH7	78.5261	MFC_01198	N9QYK6_MYCFL	17.5369	0.264914	4.47777	0.576895	2.16278
SuPE	Purine-nucleoside phosphorylase	MHP7448_0084	Q4A8S8_MYCH7	1.59891	MFC_01198	N9QYK6_MYCFL	1.09245	0.518327	1.46361	0.285396	0.549529
SuPE	Putative lipoprotein	MHP7448_0621	Q4A7A5_MYCH7	0.942307	MFC_00345	N9S946_MYCFL	1.52185	0.172702	0.619184	0.762702	-0.691561
CyPE	Putative lipoprotein MHP7448_0621	MHP7448_0621	Q4A7A5_MYCH7	3.0743	MFC_00345	N9S946_MYCFL	31.3801	0.18757	0.0979696	0.726837	-3.35152
CyPE	Putative MgpA-like protein	MHP7448_0005	Q4A907_MYCH7	0.595987	MFC_00978	N9S9M2_MYCFL	1.07603	0.0766281	0.553877	1.11561	-0.852362
SuPE	Putative p216 surface protein	MHP7448_0496	Q4A7M7_MYCH7	7.96213	MFC_00848	N9QY71_MYCFL	6.2806	0.269639	1.26773	0.569217	0.342253
CyPE	Putative p216 surface protein MHP7448_0496	MHP7448_0496	Q4A7M7_MYCH7	43.521	MFC_00848	N9QY71_MYCFL	62.161	0.58952	0.700134	0.229501	-0.514298
CyPE	Putative type II DNA modification enzyme: methyltransferase	MHP7448_0291	Q4A874_MYCH7	0.446357	MFC_00461	N9QYB2_MYCFL	0.480963	0.83915	0.928047	0.0761604	-0.10773
CyPE	Pyruvate dehydrogenase	MHP7448_0116	Q4A8P8_MYCH7	910.667	MFC_00582	N9SIG0_MYCFL	56.902	0.000689133	16.0041	3.1617	4.00037
SuPE	Pyruvate dehydrogenase	MHP7448_0116	Q4A8P8_MYCH7	3.94417	MFC_00582	N9SIG0_MYCFL	0.905593	0.00409578	4.35534	2.38766	2.12279
CyPE	Pyruvate dehydrogenase E1-alpha subunit	MHP7448_0115	Q4A8P9_MYCH7	999.203	MFC_00585	N9S975_MYCFL	383.431	0.047074	2.60596	1.32722	1.38181
SuPE	Pyruvate dehydrogenase E1-alpha subunit	MHP7448_0115	Q4A8P9_MYCH7	2.0302	MFC_00585	N9S975_MYCFL	0.157197	0.00170524	12.915	2.76821	3.69098
CyPE	Pyruvate kinase	MHP7448_0126	Q4A8N8_MYCH7	11.4702	MFC_00119	N9QYN6_MYCFL	30.7381	0.262144	0.373159	0.58146	-1.42214
SuPE	Pyruvate kinase	MHP7448_0126	Q4A8N8_MYCH7	2.02987	MFC_00119	N9QYN6_MYCFL	1.411	0.0443106	1.4386	1.35349	0.524667
CyPE	Ribonuclease R	MHP7448_0037	Q4A8X5_MYCH7	0.901383	MFC_00833	N9SI59_MYCFL	0.29747	0.006816	3.03017	2.16647	1.5994
CyPE	Ribonucleoside-diphosphate reductase	MHP7448_0221	Q4A8E4_MYCH7	12.5393	MFC_00116	N9SHR7_MYCFL	18.5164	0.390498	0.677201	0.408381	-0.562344
SuPE	Ribonucleoside-diphosphate reductase	MHP7448_0221	Q4A8E4_MYCH7	0.41639	MFC_00116	N9SHR7_MYCFL	0.297788	0.502591	1.39828	0.298785	0.48365
CyPE	Ribonucleoside-diphosphate reductase beta chain	MHP7448_0223	Q4A8E2_MYCH7	3.11117	MFC_00115	N9SIC6_MYCFL	5.8228	0.277932	0.534308	0.556061	-0.904257
CyPE	Ribose 5-phosphate isomerase B	MHP7448_0577	Q4A7E9_MYCH7	2.30457	MFC_01341	N9QYX2_MYCFL	5.10073	0.23956	0.451812	0.620586	-1.14621
CyPE	Ribose-phosphate pyrophosphokinase	MHP7448_0654	Q4A773_MYCH7	1.94301	MFC_00882	N9QYB6_MYCFL	7.71283	0.139295	0.251919	0.856064	-1.98897
SuPE	Ribose-phosphate pyrophosphokinase	MHP7448_0654	Q4A773_MYCH7	0.25889	MFC_00882	N9QYB6_MYCFL	0.171423	0.348434	1.51024	0.457879	0.594776
CyPE	Ribosome recycling factor	MHP7448_0534	Q4A7I9_MYCH7	3.24587	MFC_00541	N9S994_MYCFL	23.6984	0.201477	0.136965	0.695775	-2.86812
SuPE	Ribosome recycling factor	MHP7448_0534	Q4A7I9_MYCH7	0.336873	MFC_00541	N9S994_MYCFL	0.930727	0.0471202	0.361947	1.32679	-1.46615
CyPE	S-adenosylmethionine synthetase	MHP7448_0451	Q4A7S1_MYCH7	2.59753	MFC_00320	N9QZB6_MYCFL	0.25243	0.0683645	10.2901	1.16517	3.36319
CyPE	Seryl-tRNA synthetase	MHP7448_0251	Q4A8B4_MYCH7	0.4255	MFC_00669	N9S9J0_MYCFL	1.01183	0.0977016	0.420527	1.0101	-1.24973
SuPE	Seryl-tRNA synthetase	MHP7448_0251	Q4A8B4_MYCH7	0.387427	MFC_00669	N9S9J0_MYCFL	0.471783	0.481145	0.821196	0.317724	-0.284201
CyPE	Signal recognition particle protein	MHP7448_0057	Q4A8V5_MYCH7	0.388357	MFC_01141	N9SI79_MYCFL	0.57027	0.619491	0.681005	0.207965	-0.554263
CyPE	Signal recognition particle receptor FtsY	MHP7448_0008	Q4A904_MYCH7	1.10447	MFC_00971	N9SIU6_MYCFL	0.837567	0.61922	1.31866	0.208155	0.399074
CyPE	Single-stranded DNA-binding protein	MHP7448_0295	Q4A871_MYCH7	1.08621	MFC_00313	N9QZH0_MYCFL	1.43268	0.758641	0.758169	0.119964	-0.399409
SuPE	Spermidine/putrescine import ATP-binding protein PotA	MHP7448_0542	POTA_MYCH7	0.213693	MFC_00559	N9QZB2_MYCFL	0.27776	0.677482	0.769345	0.169103	-0.378297
CyPE	Sugar isomerase SgaE	MHP7448_0436	Q4A7T5_MYCH7	8.57653	MFC_00715	N9QZK1_MYCFL	6.0549	0.43875	1.41646	0.357783	0.502291
CyPE	Thiol peroxidase	MHP7448_0096	Q4A8R6_MYCH7	765.927	MFC_01362	N9QZ41_MYCFL	479.14	0.364687	1.59854	0.43808	0.676759
SuPE	Thiol peroxidase	MHP7448_0096	Q4A8R6_MYCH7	2.9113	MFC_01362	N9QZ41_MYCFL	1.1151	0.050478	2.6108	1.2969	1.38449
CyPE	Thioredoxin	MHP7448_0384	Q4A7Y4_MYCH7	398.135	MFC_01348	N9QZU3_MYCFL	36.9707	0.300201	10.769	0.522588	3.42881
CyPE	Thioredoxin reductase	MHP7448_0098	Q4A8R4_MYCH7	12.964	MFC_00495	N9S963_MYCFL	21.4425	0.310768	0.604594	0.507564	-0.725962
SuPE	Thioredoxin reductase	MHP7448_0098	Q4A8R4_MYCH7	0.530427	MFC_00495	N9S963_MYCFL	0.188303	0.0144154	2.81687	1.84117	1.49409
CyPE	Thymidine kinase	MHP7448_0608	KITH_MYCH7	4.39173	MFC_00381	N9SIU7_MYCFL	5.46407	0.740283	0.803748	0.130602	-0.315185
SuPE	Thymidine kinase	MHP7448_0608	KITH_MYCH7	0.266413	MFC_00381	N9SIU7_MYCFL	0.48808	0.16205	0.545839	0.790352	-0.873451
CyPE	Thymidine phosphorylase	MHP7448_0083	Q4A8S9_MYCH7	6.25533	MFC_01196	N9SHP1_MYCFL	12.8781	0.330639	0.485735	0.480646	-1.04176
SuPE	Thymidine phosphorylase	MHP7448_0083	Q4A8S9_MYCH7	0.434063	MFC_01196	N9SHP1_MYCFL	0.433843	0.998326	1.00051	0.000727564	0.000731398
CyPE	Transcription elongation factor GreA	MHP7448_0668	GREA_MYCH7	4.29383	MFC_01011	N9QZM0_MYCFL	6.07223	0.591746	0.707127	0.227865	-0.499959
SuPE	Transcription elongation factor GreA	MHP7448_0668	GREA_MYCH7	0.91678	MFC_01011	N9QZM0_MYCFL	0.398357	0.0151453	2.3014	1.81972	1.20251
CyPE	Transcription termination/antitermination protein NusA	MHP7448_0586	Q4A7E0_MYCH7	2.2283	MFC_00410	N9S902_MYCFL	2.1576	0.958935	1.03277	0.0182108	0.0465161
SuPE	Transcription termination/antitermination protein NusA	MHP7448_0586	Q4A7E0_MYCH7	0.506473	MFC_00410	N9S902_MYCFL	0.110373	0.00350165	4.58873	2.45573	2.19809
CyPE	Transcription termination/antitermination protein NusG	MHP7448_0637	Q4A790_MYCH7	1.81747	MFC_00929	N9S8B4_MYCFL	0.890307	0.427004	2.04139	0.369568	1.02955
CyPE	Transcriptional regulator	MHP7448_0279	Q4A886_MYCH7	0.413927	MFC_00598	N9QZP0_MYCFL	0.846057	0.227764	0.489242	0.642515	-1.03138
SuPE	Transcriptional regulator	MHP7448_0279	Q4A886_MYCH7	0.75091	MFC_00598	N9QZP0_MYCFL	0.330857	0.19267	2.26959	0.715186	1.18243
CyPE	Transcriptional regulator MraZ	MHP7448_0391	MRAZ_MYCH7	1.31766	MFC_01423	N9QZD9_MYCFL	17.1323	0.0607539	0.0769105	1.21643	-3.70068
CyPE	Transketolase	MHP7448_0428	Q4A7U3_MYCH7	19.9829	MFC_00692	N9SJA2_MYCFL	553.297	0.123253	0.0361161	0.909203	-4.79121
SuPE	Transketolase	MHP7448_0428	Q4A7U3_MYCH7	0.654523	MFC_00692	N9SJA2_MYCFL	0.47272	0.371801	1.38459	0.429689	0.469459
CyPE	Translation initiation factor IF-2	MHP7448_0584	IF2_MYCH7	0.893043	MFC_00413	N9SIS0_MYCFL	1.14584	0.751349	0.779381	0.124158	-0.359599
SuPE	Translation initiation factor IF-2	MHP7448_0584	IF2_MYCH7	0.410707	MFC_00413	N9SIS0_MYCFL	0.0757267	0.00619239	5.42354	2.20814	2.43924
CyPE	Transport protein sgaT	MHP7448_0376	Q4A7Z2_MYCH7	0.283813	MFC_00747	N9QZP8_MYCFL	0.65861	0.132337	0.430928	0.878319	-1.21448
CyPE	Trigger factor	MHP7448_0149	TIG_MYCH7	49.396	MFC_00172	N9QYM1_MYCFL	49.8637	0.987375	0.990621	0.00551787	-0.0135948
SuPE	Trigger factor	MHP7448_0149	TIG_MYCH7	4.6731	MFC_00172	N9QYM1_MYCFL	1.17807	0.00164732	3.96675	2.78322	1.98796
CyPE	Triosephosphate isomerase	MHP7448_0102	TPIS_MYCH7	8.92867	MFC_00476	N9S966_MYCFL	4.57403	0.406298	1.95203	0.391155	0.964978
CyPE	tRNA modification GTPase MnmE	MHP7448_0209	MNME_MYCH7	0.680113	MFC_00262	N9SIL7_MYCFL	0.79186	0.734934	0.858881	0.133752	-0.21947
CyPE	Tyrosine-tRNA ligase	MHP7448_0063	SYY_MYCH7	0.389563	MFC_01153	N9S8G6_MYCFL	0.138903	0.103345	2.80456	0.985711	1.48778
CyPE	Uncharacterized protein	MHP7448_0148	Q4A8L7_MYCH7	1.36152	MFC_00170	N9QYQ5_MYCFL	0.382859	0.0457009	3.55619	1.34008	1.83033
CyPE	Uncharacterized protein	MHP7448_0355	Q4A813_MYCH7	0.5367	MFC_01232	N9SIM0_MYCFL	0.189093	0.00201368	2.83828	2.69601	1.50502
CyPE	Uncharacterized protein	MHP7448_0431	Q4A7U0_MYCH7	0.43023	MFC_00707	N9SIQ2_MYCFL	0.167962	0.0442136	2.56147	1.35444	1.35697
CyPE	Uncharacterized protein	MHP7448_0676	Q4A751_MYCH7	0.126066	MFC_00993	N9SIV4_MYCFL	0.563213	0.0392494	0.223833	1.40617	-2.1595
CyPE	Uncharacterized protein	MHP7448_0356	Q4A812_MYCH7	0.195457	MFC_01230	N9QZH6_MYCFL	0.87366	0.0120783	0.223722	1.91799	-2.16022
CyPE	Uncharacterized protein	MHP7448_0317	Q4A850_MYCH7	0.86698	MFC_01074	N9QZN3_MYCFL	0.21479	0.0698601	4.03641	1.15577	2.01307
CyPE	Uncharacterized protein	MHP7448_0522	Q4A7K1_MYCH7	0.328409	MFC_00018	N9QZ80_MYCFL	0.093734	0.350319	3.50362	0.455536	1.80885
CyPE	Uncharacterized protein	MHP7448_0092	Q4A8S0_MYCH7	0.708203	MFC_00502	N9SIX2_MYCFL	0.26359	0.188418	2.68676	0.724878	1.42587
CyPE	Uncharacterized protein	MHP7448_0620	Q4A7A6_MYCH7	0.43905	MFC_00350	N9SIW0_MYCFL	0.24718	0.417994	1.77624	0.37883	0.828823
CyPE	Uncharacterized protein	MHP7448_0216	Q4A8E9_MYCH7	0.86576	MFC_00289	N9S8W8_MYCFL	0.808877	0.922162	1.07032	0.0351928	0.0980474
CyPE	Uncharacterized protein	MHP7448_0373	Q4A7Z5_MYCH7	7.72503	MFC_00741	N9S9Q2_MYCFL	8.59267	0.801921	0.899026	0.0958684	-0.153565
CyPE	Uncharacterized protein	MHP7448_0435	Q4A7T6_MYCH7	0.946313	MFC_00714	N9QZF5_MYCFL	1.0895	0.664553	0.868578	0.17747	-0.203272
CyPE	Uncharacterized protein	MHP7448_0489	Q4A7N4_MYCH7	1.12204	MFC_00856	N9SHB0_MYCFL	1.54828	0.440334	0.724697	0.356218	-0.46455
CyPE	Uncharacterized protein	MHP7448_0653	Q4A774_MYCH7	0.216987	MFC_00884	N9QY82_MYCFL	0.31359	0.230571	0.691944	0.637195	-0.531273
CyPE	Uncharacterized protein	MHP7448_0611	Q4A7B5_MYCH7	3.48997	MFC_00358	N9QZ42_MYCFL	5.78903	0.461447	0.602858	0.335878	-0.730109
CyPE	Uncharacterized protein	MHP7448_0009	Q4A903_MYCH7	2.15897	MFC_00970	N9S9L7_MYCFL	3.59027	0.305473	0.601339	0.515027	-0.73375
CyPE	Uncharacterized protein	MHP7448_0477	Q4A7P5_MYCH7	0.71851	MFC_00440	N9QY49_MYCFL	1.20763	0.172258	0.594974	0.763821	-0.749102
CyPE	Uncharacterized protein	MHP7448_0252	Q4A8B3_MYCH7	6.08917	MFC_01361	N9SIR5_MYCFL	10.7417	0.261122	0.566874	0.583157	-0.818901
CyPE	Uncharacterized protein	MHP7448_0483	Q4A7P0_MYCH7	1.30924	MFC_01450	N9QY79_MYCFL	2.9528	0.0912463	0.443389	1.03978	-1.17335
CyPE	Uncharacterized protein	MHP7448_0661	Q4A766_MYCH7	0.358557	MFC_01064	N9S9N6_MYCFL	1.06685	0.234911	0.33609	0.629097	-1.57308
CyPE	Uncharacterized protein	MHP7448_0094	Q4A8R8_MYCH7	0.5112	MFC_00500	N9SIE6_MYCFL	1.55792	0.168211	0.328131	0.774146	-1.60766
CyPE	Uncharacterized protein	MHP7448_0612	Q4A7B4_MYCH7	0.203626	MFC_00357	N9QZ10_MYCFL	0.671591	0.191702	0.3032	0.717373	-1.72166
CyPE	Uncharacterized protein	MHP7448_0471	Q4A7Q1_MYCH7	0.193093	MFC_01326	N9S889_MYCFL	0.675387	0.0648652	0.2859	1.18799	-1.80642
CyPE	Uncharacterized protein	MHP7448_0480	Q4A7P3_MYCH7	0.160746	MFC_00452	N9SHX9_MYCFL	0.60174	0.199845	0.267136	0.699307	-1.90435
CyPE	Uncharacterized protein	MHP7448_0675	Q4A752_MYCH7	1.66075	MFC_00995	N9QZQ9_MYCFL	6.5251	0.13219	0.254517	0.878801	-1.97417
CyPE	Uncharacterized protein	MHP7448_0352	Q4A816_MYCH7	0.557027	MFC_01239	N9QZC3_MYCFL	3.19503	0.0684993	0.174341	1.16431	-2.52001
CyPE	Uncharacterized protein	MHP7448_0100	Q4A8R2_MYCH7	0.128623	MFC_00488	N9QZ85_MYCFL	1.54007	0.0571974	0.0835176	1.24262	-3.58178
CyPE	Uncharacterized protein	MHP7448_0377	Q4A7Z1_MYCH7	33.4563	MFC_00750	N9SJJ2_MYCFL	468.063	0.177129	0.0714782	0.75171	-3.80635
CyPE	Uncharacterized protein	MHP7448_0629	Q4A798_MYCH7	0.194884	MFC_00949	N9QYD8_MYCFL	3.60474	0.150214	0.0540632	0.82329	-4.20921
CyPE	Uncharacterized protein	MHP7448_0547	Q4A7H6_MYCH7	0.103316	MFC_00019	N9SJ12_MYCFL	2.47021	0.112559	0.0418248	0.94862	-4.5795
SuPE	Uncharacterized protein	MHP7448_0355	Q4A813_MYCH7	0.454563	MFC_01232	N9SIM0_MYCFL	0.0810467	0.00261865	5.60866	2.58192	2.48766
SuPE	Uncharacterized protein	MHP7448_0064	Q4A8U8_MYCH7	0.293297	MFC_01154	N9SHL5_MYCFL	0.060358	0.00301103	4.85928	2.52128	2.28074
SuPE	Uncharacterized protein	MHP7448_0148	Q4A8L7_MYCH7	0.647357	MFC_00170	N9QYQ5_MYCFL	0.141407	0.0369244	4.57798	1.43269	2.19471
SuPE	Uncharacterized protein	MHP7448_0356	Q4A812_MYCH7	0.514387	MFC_01230	N9QZH6_MYCFL	0.13658	0.00567927	3.76619	2.24571	1.91311
SuPE	Uncharacterized protein	MHP7448_0282	Q4A883_MYCH7	1.08302	MFC_00075	N9S8J4_MYCFL	0.3372	0.00335952	3.2118	2.47372	1.68338
SuPE	Uncharacterized protein	MHP7448_0675	Q4A752_MYCH7	1.20756	MFC_00995	N9QZQ9_MYCFL	0.42262	0.0251155	2.85732	1.60006	1.51466
SuPE	Uncharacterized protein	MHP7448_0216	Q4A8E9_MYCH7	1.28994	MFC_00289	N9S8W8_MYCFL	0.467727	0.0395144	2.7579	1.40324	1.46357
SuPE	Uncharacterized protein	MHP7448_0522	Q4A7K1_MYCH7	0.268837	MFC_00018	N9QZ80_MYCFL	0.110374	0.00465859	2.43569	2.33175	1.28433
SuPE	Uncharacterized protein	MHP7448_0538	Q4A7I5_MYCH7	1.38859	MFC_00551	N9SIG9_MYCFL	0.573757	0.016459	2.42017	1.7836	1.27511
SuPE	Uncharacterized protein	MHP7448_0612	Q4A7B4_MYCH7	0.607357	MFC_00357	N9QZ10_MYCFL	0.281157	0.0156574	2.16021	1.80528	1.11117
SuPE	Uncharacterized protein	MHP7448_0470	Q4A7Q2_MYCH7	0.722557	MFC_01324	N9SI12_MYCFL	0.372587	0.015867	1.9393	1.79951	0.955535
SuPE	Uncharacterized protein	MHP7448_0685	Q4A8L5_MYCH7	0.79272	MFC_01372	N9SIF0_MYCFL	1.38177	0.0188699	0.5737	1.72423	-0.801631
SuPE	Uncharacterized protein	MHP7448_0547	Q4A7H6_MYCH7	0.293407	MFC_00019	N9SJ12_MYCFL	0.5361	0.0267192	0.547298	1.57318	-0.8696
SuPE	Uncharacterized protein	MHP7448_0373	Q4A7Z5_MYCH7	4.674	MFC_00741	N9S9Q2_MYCFL	2.41103	0.0510719	1.93859	1.29182	0.955006
SuPE	Uncharacterized protein	MHP7448_0674	Q4A753_MYCH7	0.29351	MFC_00996	N9QZL4_MYCFL	0.15481	0.0757415	1.89594	1.12067	0.922911
SuPE	Uncharacterized protein	MHP7448_0467	Q4A7Q5_MYCH7	0.650987	MFC_01315	N9SHD9_MYCFL	0.34893	0.347917	1.86567	0.458524	0.89969
SuPE	Uncharacterized protein	MHP7448_0480	Q4A7P3_MYCH7	0.90906	MFC_00452	N9SHX9_MYCFL	0.52592	0.0699661	1.72851	1.15511	0.789532
SuPE	Uncharacterized protein	MHP7448_0482	Q4A7P1_MYCH7	0.867053	MFC_00454	N9QY44_MYCFL	0.57443	0.276876	1.50942	0.557715	0.59399
SuPE	Uncharacterized protein	MHP7448_0676	Q4A751_MYCH7	0.45717	MFC_00993	N9SIV4_MYCFL	0.31979	0.361953	1.42959	0.441348	0.515606
SuPE	Uncharacterized protein	MHP7448_0009	Q4A903_MYCH7	0.569763	MFC_00970	N9S9L7_MYCFL	0.453	0.0858405	1.25776	1.06631	0.330852
SuPE	Uncharacterized protein	MHP7448_0629	Q4A798_MYCH7	0.29856	MFC_00949	N9QYD8_MYCFL	0.242603	0.151836	1.23065	0.818626	0.299422
SuPE	Uncharacterized protein	MHP7448_0377	Q4A7Z1_MYCH7	0.911103	MFC_00750	N9SJJ2_MYCFL	0.79842	0.568572	1.14113	0.245215	0.190467
SuPE	Uncharacterized protein	MHP7448_0661	Q4A766_MYCH7	0.729247	MFC_01064	N9S9N6_MYCFL	0.64153	0.439206	1.13673	0.357332	0.18489
SuPE	Uncharacterized protein	MHP7448_0352	Q4A816_MYCH7	1.8387	MFC_01239	N9QZC3_MYCFL	1.89197	0.862478	0.971846	0.0642518	-0.0412006
SuPE	Uncharacterized protein	MHP7448_0489	Q4A7N4_MYCH7	1.4281	MFC_00856	N9SHB0_MYCFL	1.51	0.798461	0.945762	0.0977466	-0.0804515
SuPE	Uncharacterized protein	MHP7448_0646	Q4A781_MYCH7	0.232113	MFC_00905	N9S8A4_MYCFL	0.250893	0.860533	0.925145	0.0652326	-0.112249
SuPE	Uncharacterized protein	MHP7448_0611	Q4A7B5_MYCH7	0.642133	MFC_00358	N9QZ42_MYCFL	0.862633	0.18438	0.744387	0.734286	-0.425875
SuPE	Uncharacterized protein	MHP7448_0468	Q4A7Q4_MYCH7	0.382093	MFC_01320	N9QYA7_MYCFL	0.525277	0.304443	0.727413	0.516495	-0.459152
SuPE	Uncharacterized protein	MHP7448_0100	Q4A8R2_MYCH7	0.578227	MFC_00488	N9QZ85_MYCFL	1.03432	0.238544	0.559042	0.622431	-0.838971
SuPE	Uncharacterized protein	MHP7448_0390	Q4A7Y0_MYCH7	0.21757	MFC_01105	N9QZI9_MYCFL	0.389653	0.17937	0.558368	0.746251	-0.840712
SuPE	Uncharacterized protein	MHP7448_0433	Q4A7T8_MYCH7	0.22002	MFC_00708	N9S9H8_MYCFL	0.537753	0.0834081	0.409147	1.07879	-1.28931
CyPE	UPF0348 protein MHP7448_0267	MHP7448_0267	Y267_MYCH7	0.6215	MFC_00638	N9S9K2_MYCFL	0.2977	0.293964	2.08767	0.531706	1.0619
CyPE	Uracil phosphoribosyltransferase	MHP7448_0526	Q4A7J7_MYCH7	2.08357	MFC_00527	N9SJ08_MYCFL	6.93077	0.0788677	0.300626	1.1031	-1.73396
CyPE	Uridylate kinase	MHP7448_0535	PYRH_MYCH7	1.22211	MFC_00542	N9SJ02_MYCFL	0.470057	0.194334	2.59992	0.711451	1.37847
CyPE	UvrABC system protein	MHP7448_0091	Q4A8S1_MYCH7	0.675793	MFC_00504	N9QZ33_MYCFL	1.1724	0.261581	0.576417	0.582394	-0.794815
SuPE	UvrABC system protein A	MHP7448_0091	Q4A8S1_MYCH7	0.108079	MFC_00504	N9QZ33_MYCFL	0.10765	0.981926	1.00399	0.00792134	0.00573791
CyPE	UvrABC system protein B	MHP7448_0648	Q4A779_MYCH7	0.17101	MFC_00899	N9QY86_MYCFL	0.118058	0.353257	1.44852	0.451909	0.534581
CyPE	Valine-tRNA ligase	MHP7448_0672	SYV_MYCH7	0.47497	MFC_00820	N9SJF8_MYCFL	0.162829	0.185486	2.91698	0.731689	1.54448
CyPE	XAA-PRO aminopeptidase	MHP7448_0659	Q4A768_MYCH7	8.40593	MFC_01067	N9SIW6_MYCFL	10.0674	0.729992	0.834963	0.136682	-0.260216
CyPE	Xylose ABC transporter ATP-binding protein	MHP7448_0514	Q4A7K9_MYCH7	0.710063	MFC_00035	N9QZ87_MYCFL	0.253757	0.204031	2.79821	0.690304	1.4845
1Available at https://www.ncbi.nlm.nih.gov.
2Available at http://www.uniprot.org.
3Data acquired from Scaffold software version 4.8.4.
*emPAI values are represented by the mean of three biological replicates

## Sheet: Suppl. Table 5C
Supplementary Table 5C: Quantitative comparisons of ortholog proteins shared between M. hyopneumoniae J (MHPJ) and M. flocculare (MFC). Color codes are as follows. Blue fill, for proteins overrepresented in M. hyopneumoniae J samples; Green fill, for proteins underrepresented in M. hyopneumoniae J samples; White fill, for proteins without significant differences in abundance between the compared …
Detected in	Protein name	M. hyopneumoniae J			M. flocculare			P value	Fold Change (FC = MHPJ/MFC)	log10 P value	log2 FC
		NCBI acession numbers1	UniProt acession numbers2	emPAI Values3*	NCBI acession numbers1	UniProt acession numbers2	emPAI Values3*
CyPE	2,3-bisphosphoglycerate-independent phosphoglycerate mutase	MHJ_0595	GPMI_MYCHJ	2.5	MFC_00394	N9SIA4_MYCFL	5.58537	0.137325	0.447598	0.86225	-1.15972
CyPE	30S ribosomal protein S11	MHJ_0165	RS11_MYCHJ	13.71	MFC_00209	N9QYP4_MYCFL	8.43097	0.627131	1.62615	0.202642	0.701459
CyPE	30S ribosomal protein S12	MHJ_0073	RS12_MYCHJ	5.28	MFC_01183	N9SHN4_MYCFL	2.16394	0.511666	2.44	0.291013	1.28688
CyPE	30S ribosomal protein S13	MHJ_0166	RS13_MYCHJ	1.17	MFC_01344	N9SIH0_MYCFL	1.71384	0.482092	0.682679	0.31687	-0.550721
SuPE	30S ribosomal protein S13	MHJ_0166	RS13_MYCHJ	0.974667	MFC_01344	N9SIH0_MYCFL	0.453927	0.0783685	2.14719	1.10586	1.10245
CyPE	30S ribosomal protein S15	MHJ_0100	RS15_MYCHJ	1.42	MFC_01417	N9SIF2_MYCFL	0.92447	0.116807	1.53602	0.932531	0.619193
CyPE	30S ribosomal protein S16	MHJ_0278	RS16_MYCHJ	0.75	MFC_01456	N9SIB7_MYCFL	3.30633	0.00871115	0.226837	2.05992	-2.14027
CyPE	30S ribosomal protein S18	MHJ_0285	RS18_MYCHJ	1.77	MFC_01387	N9SIL2_MYCFL	1.06313	0.393968	1.66489	0.404539	0.735427
CyPE	30S ribosomal protein S2	MHJ_0051	RS2_MYCHJ	3.41	MFC_01138	N9QYH3_MYCFL	5.5821	0.431755	0.610881	0.364763	-0.711036
SuPE	30S ribosomal protein S2	MHJ_0051	RS2_MYCHJ	1.33817	MFC_01138	N9QYH3_MYCFL	0.706037	0.150948	1.89533	0.821172	0.922446
SuPE	30S ribosomal protein S3	MHJ_0184	RS3_MYCHJ	1.08302	MFC_00225	N9QYU5_MYCFL	0.26073	0.00086296	4.1538	3.06401	2.05443
CyPE	30S ribosomal protein S3	MHJ_0184	RS3_MYCHJ	1.46	MFC_00225	N9QYU5_MYCFL	5.13497	0.283593	0.284325	0.547304	-1.81439
CyPE	30S ribosomal protein S4	MHJ_0577	RS4_MYCHJ	3.99	MFC_00426	N9QZ02_MYCFL	6.152	0.520615	0.64857	0.283483	-0.624667
CyPE	30S ribosomal protein S5	MHJ_0173	RS5_MYCHJ	4.87	MFC_00218	N9SHZ0_MYCFL	102.912	0.352443	0.0473218	0.452911	-4.40135
SuPE	30S ribosomal protein S6	MHJ_0287	RS6_MYCHJ	3.1971	MFC_01351	N9QZB9_MYCFL	0.455273	0.000965128	7.02237	3.01541	2.81196
CyPE	30S ribosomal protein S6	MHJ_0287	RS6_MYCHJ	9.7	MFC_01351	N9QZB9_MYCFL	2.31357	0.16478	4.19266	0.783096	2.06787
SuPE	30S ribosomal protein S7	MHJ_0072	RS7_MYCHJ	3.54877	MFC_01180	N9S8H8_MYCFL	1.028	0.0136386	3.45211	1.86523	1.78748
CyPE	30S ribosomal protein S7	MHJ_0072	RS7_MYCHJ	3.36	MFC_01180	N9S8H8_MYCFL	6.91197	0.0913681	0.486113	1.03921	-1.04064
CyPE	30S ribosomal protein S8	MHJ_0176	RS8_MYCHJ	9.95	MFC_01471	N9SII1_MYCFL	27.9042	0.437028	0.356577	0.359491	-1.48771
SuPE	30S ribosomal protein S8	MHJ_0176	RS8_MYCHJ	1.24539	MFC_01471	N9SII1_MYCFL	0.631983	0.126318	1.97061	0.898533	0.978643
CyPE	30S ribosomal protein S9	MHJ_0650	RS9_MYCHJ	1.95	MFC_01328	N9SHF3_MYCFL	4.1842	0.26846	0.466039	0.57112	-1.10148
CyPE	3-hexulose-6-phosphate synthase	MHJ_0436	Q4A9P9_MYCHJ	1.07	MFC_00718	N9S9H3_MYCFL	9.14263	0.269728	0.117034	0.569074	-3.095
CyPE	46 kDa surface antigen	MHJ_0511	P46_MYCHJ	74.09	MFC_00037	N9SJ21_MYCFL	34.5396	0.169991	2.14508	0.769574	1.10103
SuPE	46 kDa surface antigen (p46)	MHJ_0511	P46_MYCHJ	17.6443	MFC_00037	N9SJ21_MYCFL	5.17017	0.0151598	3.41272	1.81931	1.77092
SuPE	50S ribosomal protein L1	MHJ_0456	RL1_MYCHJ	1.9305	MFC_00835	N9SJ43_MYCFL	0.779283	0.0336019	2.47728	1.47364	1.30875
CyPE	50S ribosomal protein L1	MHJ_0456	RL1_MYCHJ	2.69	MFC_00835	N9SJ43_MYCFL	1.33935	0.225409	2.00844	0.647029	1.00607
SuPE	50S ribosomal protein L10	MHJ_0620	RL10_MYCHJ	1.3801	MFC_01339	N9SIV3_MYCFL	0.713603	0.0405809	1.93399	1.39168	0.951579
CyPE	50S ribosomal protein L10	MHJ_0620	RL10_MYCHJ	0.54	MFC_01339	N9SIV3_MYCFL	3.03593	0.156183	0.17787	0.806366	-2.49111
CyPE	50S ribosomal protein L11	MHJ_0457	Q4A9M8_MYCHJ	1.17	MFC_00837	N9S9D7_MYCFL	8.13407	0.00851958	0.143839	2.06958	-2.79747
SuPE	50S ribosomal protein L11	MHJ_0457	Q4A9M8_MYCHJ	1.0519	MFC_00837	N9S9D7_MYCFL	0.72769	0.344284	1.44553	0.463083	0.531602
CyPE	50S ribosomal protein L13	MHJ_0651	RL13_MYCHJ	0.54	MFC_00888	N9S8A0_MYCFL	2.16669	0.406682	0.249228	0.390745	-2.00446
CyPE	50S ribosomal protein L14	MHJ_0180	RL14_MYCHJ	4.11	MFC_01342	N9QYQ9_MYCFL	9.2681	0.283723	0.443457	0.547105	-1.17314
CyPE	50S ribosomal protein L15	MHJ_0172	RL15_MYCHJ	7.54	MFC_01469	N9S8S1_MYCFL	3.33563	0.144667	2.26044	0.839631	1.1766
SuPE	50S ribosomal protein L15	MHJ_0172	RL15_MYCHJ	1.73599	MFC_01469	N9S8S1_MYCFL	0.787	0.0985669	2.20583	1.00627	1.14132
SuPE	50S ribosomal protein L16	MHJ_0183	RL16_MYCHJ	1.65894	MFC_00223	N9SI05_MYCFL	0.384147	0.0919997	4.31851	1.03621	2.11053
CyPE	50S ribosomal protein L18	MHJ_0174	RL18_MYCHJ	0.73	MFC_00219	N9QYT6_MYCFL	0.412593	0.559706	1.7693	0.25204	0.823176
SuPE	50S ribosomal protein L19	MHJ_0276	RL19_MYCHJ	2.98033	MFC_01442	N9QYL6_MYCFL	0.6698	0.001875	4.44959	2.727	2.15367
CyPE	50S ribosomal protein L19	MHJ_0276	RL19_MYCHJ	1.45	MFC_01442	N9QYL6_MYCFL	2.0516	0.445979	0.706765	0.350686	-0.500697
SuPE	50S ribosomal protein L2	MHJ_0187	RL2_MYCHJ	1.5975	MFC_00235	N9S8T7_MYCFL	0.210717	0.000947291	7.58127	3.02352	2.92244
CyPE	50S ribosomal protein L2	MHJ_0187	RL2_MYCHJ	1.52	MFC_00235	N9S8T7_MYCFL	3.97843	0.159237	0.38206	0.797956	-1.38813
CyPE	50S ribosomal protein L21	MHJ_0127	RL21_MYCHJ	1.85	MFC_00129	N9QYP1_MYCFL	1.36281	0.539556	1.35749	0.267963	0.440944
CyPE	50S ribosomal protein L22	MHJ_0185	RL22_MYCHJ	9.47	MFC_00233	N9QYR6_MYCFL	9.95847	0.946379	0.95095	0.0239349	-0.0725592
CyPE	50S ribosomal protein L23	MHJ_0188	RL23_MYCHJ	4.06	MFC_01340	N9SI13_MYCFL	5.1353	0.723612	0.790606	0.140494	-0.338969
CyPE	50S ribosomal protein L3	MHJ_0190	RL3_MYCHJ	18.34	MFC_00245	N9QYS3_MYCFL	3.98517	0.139408	4.60207	0.855712	2.20228
CyPE	50S ribosomal protein L4	MHJ_0189	RL4_MYCHJ	1.81	MFC_00237	N9QYV0_MYCFL	2.94848	0.671542	0.613876	0.172927	-0.703982
SuPE	50S ribosomal protein L4	MHJ_0189	RL4_MYCHJ	1.19071	MFC_00237	N9QYV0_MYCFL	0.630807	0.350685	1.8876	0.455082	0.916556
CyPE	50S ribosomal protein L5	MHJ_0178	RL5_MYCHJ	0.85	MFC_00221	N9SHZ8_MYCFL	3.98207	0.00788624	0.213457	2.10313	-2.22798
SuPE	50S ribosomal protein L5	MHJ_0178	RL5_MYCHJ	1.24415	MFC_00221	N9SHZ8_MYCFL	1.26744	0.93864	0.98163	0.027501	-0.0267494
CyPE	50S ribosomal protein L6	MHJ_0175	Q4AAF5_MYCHJ	3.03	MFC_00220	N9QYQ4_MYCFL	2.75923	0.802685	1.09813	0.0954549	0.13505
SuPE	50S ribosomal protein L6	MHJ_0175	Q4AAF5_MYCHJ	0.907963	MFC_00220	N9QYQ4_MYCFL	0.687533	0.49539	1.32061	0.305053	0.401204
CyPE	50S ribosomal protein L7/L12	MHJ_0619	RL7_MYCHJ	2.32	MFC_00354	N9S932_MYCFL	4.35823	0.535601	0.532327	0.271159	-0.909616
CyPE	50S ribosomal protein L9	MHJ_0645	RL9_MYCHJ	1.03	MFC_01347	N9QYC6_MYCFL	5.19323	0.155408	0.198335	0.808527	-2.33399
SuPE	5'-nucleotidase	MHJ_0631	Q4A957_MYCHJ	3.12367	MFC_00947	N9SHH1_MYCFL	2.479	0.435295	1.26005	0.361216	0.333482
SuPE	ABC transporter ATP-binding protein	MHJ_0449	Q4A9N6_MYCHJ	0.5932	MFC_00322	N9QZG5_MYCFL	0.234293	0.00935908	2.53187	2.02877	1.3402
SuPE	ABC transporter ATP-binding protein	MHJ_0306	Q4AA25_MYCHJ	0.516943	MFC_01070	N9S9P0_MYCFL	0.503943	0.930095	1.0258	0.0314726	0.0367446
SuPE	ABC transporter ATP-binding protein	MHJ_0307	Q4AA24_MYCHJ	0.548707	MFC_01072	N9SIX0_MYCFL	0.58124	0.812264	0.944028	0.0903025	-0.0830989
SuPE	ABC transporter permease protein	MHJ_0450	Q4A9N5_MYCHJ	0.292703	MFC_00324	N9SIK9_MYCFL	0.132651	0.0360253	2.20657	1.44339	1.14181
SuPE	ABC transporter permease protein	MHJ_0365	Q4A9W8_MYCHJ	0.580587	MFC_00727	N9SIX7_MYCFL	0.433137	0.0885109	1.34042	1.053	0.422689
SuPE	ABC transporter protein	MHJ_0608	Q4A979_MYCHJ	0.22245	MFC_00385	N9QZ35_MYCFL	0.1831	0.511692	1.21491	0.290991	0.280852
CyPE	ABC transporter xylose-binding lipoprotein	MHJ_0606	Q4A981_MYCHJ	19.2	MFC_00388	N9S919_MYCFL	54.274	0.309427	0.353761	0.509442	-1.49915
SuPE	ABC transporter xylose-binding lipoprotein	MHJ_0606	Q4A981_MYCHJ	4.78437	MFC_00388	N9S919_MYCFL	5.59337	0.520435	0.855364	0.283634	-0.225389
SuPE	Acetate kinase	MHJ_0505	Q4A9I0_MYCHJ	0.791787	MFC_00041	N9SII8_MYCFL	0.176996	0.0253296	4.47348	1.59637	2.1614
CyPE	Acetate kinase	MHJ_0505	Q4A9I0_MYCHJ	13.38	MFC_00041	N9SII8_MYCFL	18.4582	0.603402	0.72488	0.219393	-0.464186
CyPE	Acyl carrier protein phosphodiesterase	MHJ_0451	Q4A9N4_MYCHJ	15.85	MFC_00328	N9S9D9_MYCFL	153.673	0.178445	0.103141	0.748496	-3.27731
CyPE	Adenine phosphoribosyltransferase	MHJ_0110	APT_MYCHJ	716.57	MFC_00591	N9SIZ0_MYCFL	730.167	0.974053	0.981379	0.0114174	-0.0271182
SuPE	Adenine phosphoribosyltransferase	MHJ_0110	APT_MYCHJ	1.43474	MFC_00591	N9SIZ0_MYCFL	0.919683	0.27458	1.56004	0.56133	0.64158
CyPE	Adenylate kinase	MHJ_0170	KAD_MYCHJ	2.26	MFC_00213	N9QYP9_MYCFL	11.6583	0.0854636	0.193854	1.06822	-2.36696
SuPE	Adhesin like-protein P146	MHJ_0663	Q4A925_MYCHJ	7.81797	MFC_01050	N9QZM5_MYCFL	4.21783	0.00446555	1.85355	2.35012	0.890291
CyPE	Alanine-tRNA ligase	MHJ_0197	SYA_MYCHJ	0.7	MFC_00251	N9QYV6_MYCFL	0.87092	0.578894	0.803748	0.237401	-0.315185
CyPE	Aminopeptidase	MHJ_0125	Q4AAK4_MYCHJ	38.05	MFC_00123	N9S8M3_MYCFL	2.59097	0.113797	14.6856	0.943869	3.87633
SuPE	Aminopeptidase	MHJ_0125	Q4AAK4_MYCHJ	0.897607	MFC_00123	N9S8M3_MYCFL	10.9437	0.00213489	0.0820204	2.67063	-3.60787
SuPE	Arginine-tRNA ligase	MHJ_0012	SYR_MYCHJ	0.34052	MFC_00961	N9QZP5_MYCFL	0.148728	0.0350304	2.28955	1.45556	1.19507
CyPE	Arginine-tRNA ligase	MHJ_0012	SYR_MYCHJ	0.11	MFC_00961	N9QZP5_MYCFL	1.25999	0.0191693	0.0873025	1.71739	-3.51783
CyPE	Asparagine-tRNA ligase	MHJ_0414	SYN_MYCHJ	1.88	MFC_00110	N9SHR1_MYCFL	4.77723	0.0259349	0.393533	1.58612	-1.34544
SuPE	Asparagine-tRNA ligase	MHJ_0414	SYN_MYCHJ	0.378273	MFC_00110	N9SHR1_MYCFL	0.207236	0.119672	1.82532	0.922007	0.868152
CyPE	Aspartate-tRNA ligase	MHJ_0235	Q4AA95_MYCHJ	0.18	MFC_00685	N9QZG4_MYCFL	0.177853	0.969252	1.01207	0.0135633	0.0173089
SuPE	Aspartate-tRNA ligase	MHJ_0235	Q4AA95_MYCHJ	0.136243	MFC_00685	N9QZG4_MYCFL	0.142033	0.943084	0.959235	0.0254497	-0.0600439
CyPE	Aspartyl/glutamyl-tRNA(Asn/Gln) amidotransferase subunit B	MHJ_0025	Q4AAS4_MYCHJ	0.4	MFC_00809	N9QYB1_MYCFL	0.31127	0.708126	1.28506	0.149889	0.361833
CyPE	ATP synthase alpha chain	MHJ_0476	Q4A9K9_MYCHJ	2.24	MFC_00451	N9S866_MYCFL	10.9211	0.0842939	0.205107	1.0742	-2.28555
SuPE	ATP synthase alpha chain	MHJ_0476	Q4A9K9_MYCHJ	1.9573	MFC_00451	N9S866_MYCFL	1.42902	0.402016	1.36968	0.395757	0.453835
CyPE	ATP synthase beta chain	MHJ_0475	Q4A9L0_MYCHJ	3.01	MFC_00449	N9SHB8_MYCFL	26.9586	0.0890405	0.111653	1.05041	-3.16291
SuPE	ATP synthase beta chain	MHJ_0475	Q4A9L0_MYCHJ	0.712593	MFC_00449	N9SHB8_MYCFL	0.28292	0.0694862	2.51871	1.1581	1.33268
SuPE	ATP synthase gamma chain	MHJ_0048	Q4AAV8_MYCHJ	0.24714	MFC_01131	N9SI74_MYCFL	0.204437	0.296824	1.20888	0.5275	0.273675
SuPE	ATP synthase subunit alpha	MHJ_0047	ATPA_MYCHJ	1.12543	MFC_01130	N9QYD1_MYCFL	0.67816	0.00848527	1.65954	2.07133	0.730783
CyPE	ATP synthase subunit alpha	MHJ_0047	ATPA_MYCHJ	0.5	MFC_01130	N9QYD1_MYCFL	3.61237	0.07972	0.138413	1.09843	-2.85294
SuPE	ATP synthase subunit beta	MHJ_0049	ATPB_MYCHJ	1.79767	MFC_01135	N9S8F6_MYCFL	0.841767	0.0156869	2.13559	1.80446	1.09463
CyPE	ATP synthase subunit beta	MHJ_0049	ATPB_MYCHJ	2.46	MFC_01135	N9S8F6_MYCFL	10.7855	0.108202	0.228083	0.965765	-2.13237
CyPE	ATP-dependent 6-phosphofructokinase	MHJ_0107	PFKA_MYCHJ	22.19	MFC_00466	N9SIF7_MYCFL	18.3435	0.686532	1.20969	0.163339	0.274638
SuPE	ATP-dependent helicase PcrA	MHJ_0416	Q4A9R9_MYCHJ	0.43168	MFC_00093	N9SIC1_MYCFL	0.151345	0.0045228	2.85228	2.34459	1.51212
SuPE	ATP-dependent protease binding protein	MHJ_0098	Q4AAM9_MYCHJ	0.859933	MFC_00479	N9QZ46_MYCFL	0.0883747	9.22295e-06	9.73054	5.03513	3.28252
CyPE	ATP-dependent protease binding protein	MHJ_0098	Q4AAM9_MYCHJ	1.13	MFC_00479	N9QZ46_MYCFL	0.554037	0.334494	2.03958	0.475612	1.02827
CyPE	ATP-dependent zinc metalloprotease FtsH	MHJ_0202	Q4AAC8_MYCHJ	0.52	MFC_00257	N9SI27_MYCFL	5.12657	0.00399198	0.101432	2.39881	-3.30141
SuPE	ATP-dependent zinc metalloprotease FtsH	MHJ_0202	Q4AAC8_MYCHJ	2.12787	MFC_00257	N9SI27_MYCFL	1.81187	0.294091	1.17441	0.531518	0.231931
CyPE	Bacterial nucleoid DNA-binding protein	MHJ_0067	Q4AAR0_MYCHJ	145.93	MFC_01381	N9S8H4_MYCFL	115.205	0.371673	1.2667	0.429839	0.341077
SuPE	Bacterial nucleoid DNA-binding protein	MHJ_0067	Q4AAR0_MYCHJ	3.01003	MFC_01381	N9S8H4_MYCFL	3.19033	0.818796	0.943486	0.0868245	-0.0839277
SuPE	Cation-transporting P-type ATPase	MHJ_0260	Q4AA70_MYCHJ	0.15888	MFC_00636	N9SIS7_MYCFL	0.0636937	0.0138027	2.49444	1.86004	1.31872
SuPE	Chaperone protein DnaJ	MHJ_0064	Q4AAR3_MYCHJ	1.64823	MFC_01169	N9QYI8_MYCFL	0.3371	0.000853523	4.88945	3.06878	2.28967
CyPE	Chaperone protein DnaJ	MHJ_0064	Q4AAR3_MYCHJ	8.85	MFC_01169	N9QYI8_MYCFL	14.4964	0.556474	0.610498	0.254555	-0.711942
CyPE	Chaperone protein DnaK	MHJ_0063	DNAK_MYCHJ	701.97	MFC_01167	N9SHM2_MYCFL	767.693	0.870404	0.914389	0.0602791	-0.129121
SuPE	Chaperone protein DnaK (Heat shock 70 kDa protein)	MHJ_0063	DNAK_MYCHJ	11.1076	MFC_01167	N9SHM2_MYCFL	6.38297	0.0422335	1.74019	1.37434	0.799248
SuPE	Chromosomal replication initiator protein DnaA	MHJ_0001	Q4AAU8_MYCHJ	0.116594	MFC_00989	N9SJF3_MYCFL	0.192213	0.0591778	0.606586	1.22784	-0.721215
CyPE	Chromosome partition protein Smc	MHJ_0657	Q4A931_MYCHJ	0.73	MFC_00465	N9SI17_MYCFL	4.71103	0.220343	0.154955	0.656901	-2.69008
CyPE	CTP synthase	MHJ_0272	Q4AA58_MYCHJ	1.39	MFC_00072	N9QYH1_MYCFL	1.16364	0.676175	1.19453	0.169941	0.25644
CyPE	Cytidine deaminase	MHJ_0153	Q4AAH7_MYCHJ	0.73	MFC_01374	N9SHW2_MYCFL	1.14564	0.41757	0.637197	0.379271	-0.65019
CyPE	Deoxyribose-phosphate aldolase	MHJ_0528	DEOC_MYCHJ	3.12	MFC_00529	N9QZ76_MYCFL	19.422	0.057074	0.160643	1.24356	-2.63807
SuPE	Diadenylate cyclase	MHJ_0485	Q4A9K0_MYCHJ	1.3234	MFC_00857	N9QY75_MYCFL	1.04073	0.456259	1.27161	0.340789	0.346652
SuPE	Dihydrolipoamide acetyltransferase	MHJ_0503	Q4A9I2_MYCHJ	5.71943	MFC_00043	N9QZ91_MYCFL	1.95313	0.00135405	2.92834	2.86837	1.55008
CyPE	Dihydrolipoamide acetyltransferase	MHJ_0503	Q4A9I2_MYCHJ	6.59	MFC_00043	N9QZ91_MYCFL	3.25317	0.233841	2.02572	0.631079	1.01843
SuPE	Dihydrolipoyl dehydrogenase	MHJ_0504	Q4A9I1_MYCHJ	1.53237	MFC_00042	N9QZE1_MYCFL	0.557767	0.010527	2.74733	1.9777	1.45803
CyPE	Dihydrolipoyl dehydrogenase	MHJ_0504	Q4A9I1_MYCHJ	14.41	MFC_00042	N9QZE1_MYCFL	16.4455	0.812472	0.876228	0.0901916	-0.190623
CyPE	DNA helicase	MHJ_0416	Q4A9R9_MYCHJ	0.45	MFC_00093	N9SIC1_MYCFL	3.04943	0.161923	0.147568	0.790691	-2.76054
CyPE	DNA ligase	MHJ_0258	DNLJ_MYCHJ	0.15	MFC_00639	N9SJC6_MYCFL	0.87699	0.130549	0.17104	0.884226	-2.5476
CyPE	DNA polymerase III gamma and tau subunit	MHJ_0248	Q4AA82_MYCHJ	0.09	MFC_00663	N9S9J5_MYCFL	0.106571	0.804348	0.844505	0.094556	-0.243823
CyPE	DNA polymerase III PolC-type	MHJ_0533	Q4A9F2_MYCHJ	0.05	MFC_00533	N9QZ72_MYCFL	0.113597	0.211672	0.440151	0.674337	-1.18393
SuPE	DNA polymerase III subunit beta	MHJ_0002	Q4AAU7_MYCHJ	0.738507	MFC_00986	N9QZL1_MYCFL	0.284247	0.00198194	2.59812	2.70291	1.37747
CyPE	DNA polymerase III subunit beta	MHJ_0002	Q4AAU7_MYCHJ	5.88	MFC_00986	N9QZL1_MYCFL	16.8435	0.170669	0.349096	0.767845	-1.5183
CyPE	DNA topoisomerase (ATP-hydrolyzing)	MHJ_0029	Q4AAS0_MYCHJ	0.53	MFC_00823	N9S8D6_MYCFL	0.482577	0.907495	1.09827	0.0421558	0.135234
CyPE	DNA topoisomerase (ATP-hydrolyzing)	MHJ_0030	Q4AAR9_MYCHJ	0.15	MFC_00826	N9SHI2_MYCFL	0.366123	0.149569	0.409698	0.825158	-1.28737
CyPE	DNA topoisomerase (ATP-hydrolyzing)	MHJ_0106	Q4AAM3_MYCHJ	1.15	MFC_00468	N9S971_MYCFL	2.14237	0.275278	0.53679	0.560228	-0.897572
CyPE	DNA topoisomerase (ATP-hydrolyzing)	MHJ_0529	Q4A9F6_MYCHJ	1.49	MFC_00530	N9QZC4_MYCFL	5.21913	0.304975	0.285488	0.515736	-1.8085
CyPE	DNA-directed RNA polymerase subunit alpha	MHJ_0164	RPOA_MYCHJ	9.53	MFC_00207	N9QYS7_MYCFL	89.8337	0.124141	0.106085	0.906085	-3.23671
SuPE	DNA-directed RNA polymerase subunit alpha	MHJ_0164	RPOA_MYCHJ	1.44383	MFC_00207	N9QYS7_MYCFL	1.14938	0.425689	1.25619	0.370908	0.329053
SuPE	DNA-directed RNA polymerase subunit beta	MHJ_0617	RPOC_MYCHJ	0.473507	MFC_00351	N9QZ49_MYCFL	0.201931	0.00808959	2.34489	2.09207	1.22952
SuPE	DNA-directed RNA polymerase subunit beta	MHJ_0618	RPOB_MYCHJ	0.565393	MFC_00353	N9SIC3_MYCFL	0.249167	0.00653433	2.26914	2.1848	1.18214
CyPE	DNA-directed RNA polymerase subunit beta	MHJ_0618	RPOB_MYCHJ	5.76	MFC_00353	N9SIC3_MYCFL	26.2811	0.104932	0.219169	0.979092	-2.18988
CyPE	DNA-directed RNA polymerase subunit beta'	MHJ_0617	RPOC_MYCHJ	3.11	MFC_00351	N9QZ49_MYCFL	15.523	0.0618684	0.200347	1.20853	-2.31942
SuPE	Elongation factor G	MHJ_0071	EFG_MYCHJ	0.48151	MFC_01178	N9SI99_MYCFL	0.173229	0.0430913	2.77962	1.36561	1.47489
CyPE	Elongation factor G	MHJ_0071	EFG_MYCHJ	54.14	MFC_01178	N9SI99_MYCFL	363.415	0.0900696	0.148976	1.04542	-2.74685
CyPE	Elongation factor P	MHJ_0425	EFP_MYCHJ	1.33	MFC_00691	N9S9I2_MYCFL	6.5678	0.117709	0.202503	0.92919	-2.30398
SuPE	Elongation factor Ts	MHJ_0052	EFTS_MYCHJ	2.10813	MFC_01140	N9QYD6_MYCFL	0.18702	0.00451342	11.2722	2.34549	3.4947
CyPE	Elongation factor Ts	MHJ_0052	EFTS_MYCHJ	6.51	MFC_01140	N9QYD6_MYCFL	8.87923	0.553237	0.733171	0.257089	-0.447778
SuPE	Elongation factor Tu	MHJ_0524	EFTU_MYCHJ	5.14547	MFC_00524	N9QZC9_MYCFL	1.15362	0.0302758	4.46028	1.5189	2.15713
CyPE	Elongation factor Tu	MHJ_0524	EFTU_MYCHJ	925.91	MFC_00524	N9QZC9_MYCFL	999.67	0.373887	0.926216	0.42726	-0.11058
CyPE	Energy-coupling factor transporter ATP-binding protein EcfA1	MHJ_0255	ECFA1_MYCHJ	0.58	MFC_00645	N9SIS2_MYCFL	0.31681	0.392684	1.83075	0.405957	0.872435
SuPE	Energy-coupling factor transporter ATP-binding protein EcfA2	MHJ_0256	ECFA2_MYCHJ	0.883957	MFC_00644	N9QZM7_MYCFL	0.32279	0.148081	2.73849	0.8295	1.45338
CyPE	Enolase	MHJ_0242	ENO_MYCHJ	12.04	MFC_00673	N9SJB4_MYCFL	665.963	0.110201	0.0180791	0.957814	-5.78954
SuPE	Enolase	MHJ_0242	ENO_MYCHJ	1.1511	MFC_00673	N9SJB4_MYCFL	0.488	0.0578843	2.35882	1.23744	1.23806
CyPE	FMN-dependent NADH-azoreductase	MHJ_0452	AZOR_MYCHJ	19.42	MFC_00330	N9SJ48_MYCFL	15.1286	0.626475	1.28366	0.203096	0.360268
CyPE	Formamidopyrimidine-DNA glycosylase	MHJ_0579	Q4A9A8_MYCHJ	0.41	MFC_00424	N9SIR3_MYCFL	0.98703	0.244268	0.415388	0.612133	-1.26747
CyPE	Fructose-bisphosphate aldolase	MHJ_0014	Q4AAT5_MYCHJ	5.95	MFC_00958	N9S9L3_MYCFL	9.5717	0.143777	0.621624	0.842311	-0.685886
CyPE	Glucokinase	MHJ_0515	Q4A9H0_MYCHJ	1.12	MFC_00028	N9S9B0_MYCFL	0.455393	0.438772	2.45941	0.357761	1.29831
CyPE	Glucose-6-phosphate isomerase	MHJ_0532	G6PI_MYCHJ	0.87	MFC_00531	N9SJ05_MYCFL	3.1919	0.0536069	0.272565	1.27078	-1.87533
CyPE	Glutamate-tRNA ligase	MHJ_0137	SYE_MYCHJ	0.48	MFC_00152	N9S8N4_MYCFL	1.76707	0.0261399	0.271637	1.5827	-1.88025
CyPE	Glutaminyl-tRNA synthase (glutamine-hydrolyzing)	MHJ_0024	Q4AAS5_MYCHJ	3.18	MFC_00797	N9QYE2_MYCFL	1.55609	0.141601	2.04359	0.848934	1.0311
CyPE	Glyceraldehyde-3-phosphate dehydrogenase	MHJ_0031	Q4AAR8_MYCHJ	77.6	MFC_00829	N9QYF2_MYCFL	689.025	0.120961	0.112623	0.917355	-3.15043
SuPE	Glyceraldehyde-3-phosphate dehydrogenase	MHJ_0031	Q4AAR8_MYCHJ	0.859273	MFC_00829	N9QYF2_MYCFL	0.59041	0.258887	1.45538	0.58689	0.5414
CyPE	Glycerol kinase	MHJ_0355	Q4A9X8_MYCHJ	0.68	MFC_01221	N9SIM4_MYCFL	0.72151	0.932239	0.942468	0.0304727	-0.0854846
CyPE	Glycyl-tRNA synthetase	MHJ_0054	Q4AAW5_MYCHJ	0.23	MFC_01142	N9S8G0_MYCFL	1.39103	0.0252184	0.165345	1.59828	-2.59645
CyPE	Heat-inducible transcription repressor HrcA	MHJ_0010	HRCA_MYCHJ	0.43	MFC_00969	N9SJE6_MYCFL	0.737393	0.412126	0.583135	0.38497	-0.778098
SuPE	Hemolysin C	MHJ_0643	Q4A945_MYCHJ	0.452228	MFC_00917	N9SI32_MYCFL	0.194883	0.230276	2.32051	0.637751	1.21444
CyPE	HIT-like protein	MHJ_0349	Q4A9Y4_MYCHJ	1.45	MFC_01424	N9S9F1_MYCFL	0.927577	0.244795	1.56321	0.611197	0.644514
CyPE	Hypoxanthine phosphoribosyltransferase	MHJ_0254	Q4AA76_MYCHJ	1.16	MFC_00653	N9S9J9_MYCFL	17.2866	0.10778	0.067104	0.967462	-3.89746
SuPE	Hypoxanthine phosphoribosyltransferase	MHJ_0254	Q4AA76_MYCHJ	1.01369	MFC_00653	N9S9J9_MYCFL	1.6202	0.0760961	0.625659	1.11864	-0.676551
CyPE	Inorganic pyrophosphatase	MHJ_0605	Q4A982_MYCHJ	1.59	MFC_01346	N9SIT8_MYCFL	0.415533	0.243059	3.82641	0.614288	1.93599
CyPE	Isoleucine-tRNA ligase	MHJ_0028	SYI_MYCHJ	1.9	MFC_00820	N9SI55_MYCFL	1.99148	0.935838	0.954063	0.0287993	-0.067844
CyPE	Leucine--tRNA ligase	MHJ_0647	Q4A941_MYCHJ	0.44	MFC_00903	N9SI26_MYCFL	1.02445	0.244596	0.429497	0.611551	-1.21928
CyPE	Leucyl aminopeptidase	MHJ_0461	Q4A9M4_MYCHJ	5	MFC_01294	N9QY67_MYCFL	22.6811	0.177296	0.220448	0.751301	-2.18149
SuPE	Leucyl aminopeptidase	MHJ_0461	Q4A9M4_MYCHJ	1.1475	MFC_01294	N9QY67_MYCFL	0.60902	0.114528	1.88417	0.941088	0.913933
CyPE	Lipase-esterase	MHJ_0129	Q4AAK0_MYCHJ	1.98	MFC_00131	N9SID6_MYCFL	0.257123	0.209869	7.70058	0.678052	2.94497
CyPE	Lipoate-protein ligase	MHJ_0246	Q4AA84_MYCHJ	0.86	MFC_00666	N9QZH3_MYCFL	3.1393	0.123185	0.273946	0.909442	-1.86803
SuPE	Lipoprotein	MHJ_0213	Q4AAB7_MYCHJ	3.20597	MFC_00291	N9SI47_MYCFL	0.522557	0.0140613	6.13516	1.85197	2.6171
SuPE	Lipoprotein	MHJ_0374	Q4A9V9_MYCHJ	5.06337	MFC_00751	N9S9Q7_MYCFL	0.267918	0.00103183	18.8989	2.98639	4.24023
SuPE	Lipoprotein	MHJ_0502	Q4A9I3_MYCHJ	1.02332	MFC_00046	N9QZE4_MYCFL	0.157686	0.00428645	6.48962	2.3679	2.69813
SuPE	Lipoprotein	MHJ_0363	Q4A9X0_MYCHJ	1.31377	MFC_00724	N9SJI2_MYCFL	1.72424	0.305313	0.761938	0.515255	-0.392254
SuPE	Lipoprotein	MHJ_0364	Q4A9W9_MYCHJ	0.265523	MFC_00726	N9S9P7_MYCFL	0.78644	0.00752882	0.337627	2.12327	-1.5665
CyPE	L-lactate dehydrogenase	MHJ_0133	LDH_MYCHJ	499.53	MFC_00136	N9QYP6_MYCFL	15.8871	0.125643	31.4426	0.900862	4.97465
CyPE	Lon protease	MHJ_0525	Q4A9G0_MYCHJ	5.15	MFC_00525	N9SIH9_MYCFL	6.94107	0.513674	0.741961	0.289312	-0.430585
SuPE	Lon protease (ATP-dependent protease La)	MHJ_0525	Q4A9G0_MYCHJ	1.2395	MFC_00525	N9SIH9_MYCFL	0.35622	2.73789e-05	3.47959	4.56258	1.79892
SuPE	Lppt protein	MHJ_0368	Q4A9W5_MYCHJ	3.31753	MFC_00739	N9SJI7_MYCFL	2.32313	0.259234	1.42804	0.586309	0.514039
CyPE	Lysine-tRNA ligase	MHJ_0203	SYK_MYCHJ	0.54	MFC_00685	N9QYW2_MYCFL	1.34407	0.0311748	0.401766	1.5062	-1.31557
SuPE	Magnesium transporter MgtE	MHJ_0484	Q4A9K1_MYCHJ	0.275747	MFC_00861	N9QY39_MYCFL	0.329543	0.363542	0.836754	0.439446	-0.257125
CyPE	Methionine aminopeptidase	MHJ_0169	Q4AAG1_MYCHJ	4.3	MFC_00210	N9QYT1_MYCFL	1.20408	0.270853	3.57119	0.567266	1.83641
CyPE	NADH oxidase	MHJ_0078	Q4AAP9_MYCHJ	281.39	MFC_01194	N9S8I4_MYCFL	186.678	0.5524	1.50735	0.257746	0.592017
SuPE	NADH oxidase	MHJ_0078	Q4AAP9_MYCHJ	0.756667	MFC_01194	N9S8I4_MYCFL	0.340233	0.0597877	2.22396	1.22339	1.15313
SuPE	Oligoendopeptidase F	MHJ_0522	Q4A9G3_MYCHJ	0.93516	MFC_00021	N9S9A7_MYCFL	0.399483	0.000668007	2.34092	3.17522	1.22708
CyPE	Oligoendopeptidase F	MHJ_0522	Q4A9G3_MYCHJ	2.96	MFC_00021	N9S9A7_MYCFL	5.5962	0.274377	0.52893	0.561652	-0.91885
SuPE	Oligopeptide ABC transporter ATP binding protein	MHJ_0499	Q4A9I6_MYCHJ	0.627187	MFC_00061	N9S9C5_MYCFL	0.251373	0.0466032	2.49504	1.33158	1.31906
CyPE	Oligopeptide ABC transporter ATP-binding protein	MHJ_0211	Q4AAB9_MYCHJ	0.57	MFC_00285	N9SIN0_MYCFL	0.153111	0.0189107	3.7228	1.72329	1.89639
SuPE	Oligopeptide ABC transporter ATP-binding protein	MHJ_0211	Q4AAB9_MYCHJ	1.23422	MFC_00285	N9SIN0_MYCFL	0.183141	0.0244781	6.73919	1.61122	2.75258
SuPE	Oligopeptide ABC transporter ATP-binding protein	MHJ_0498	Q4A9I7_MYCHJ	0.77608	MFC_00063	N9SIJ5_MYCFL	0.156593	0.0100148	4.95603	1.99936	2.30919
CyPE	Oligopeptide ABC transporter ATP-binding protein	MHJ_0210	Q4AAC0_MYCHJ	0.37	MFC_00281	N9QYU3_MYCFL	0.24892	0.386405	1.48642	0.412957	0.571843
SuPE	Outer membrane protein-P95	MHJ_0096	Q4AAN1_MYCHJ	1.3738	MFC_00492	N9SIF1_MYCFL	0.577263	0.0172213	2.37986	1.76393	1.25087
SuPE	p102-like protein	MHJ_0263	Q4AA67_MYCHJ	0.97843	MFC_00623	N9SJC9_MYCFL	0.73497	0.314379	1.33125	0.502546	0.412783
SuPE	p60-like lipoprotein	MHJ_0348	Q4A9Y5_MYCHJ	2.4538	MFC_01236	N9SJ62_MYCFL	2.18443	0.379328	1.12331	0.420985	0.167759
SuPE	p97-like protein	MHJ_0264	Q4AA66_MYCHJ	0.853527	MFC_00620	N9S9K7_MYCFL	0.603857	0.326954	1.41346	0.485514	0.49923
CyPE	Peptide chain release factor 1	MHJ_0135	RF1_MYCHJ	1.19	MFC_00143	N9QYK9_MYCFL	4.64957	0.256004	0.255938	0.591753	-1.96613
CyPE	Peptide methionine sulfoxide reductase	MHJ_0530	Q4A9F5_MYCHJ	6.04	MFC_00566	N9SIH6_MYCFL	7.33666	0.8353	0.823263	0.0781575	-0.280574
CyPE	Phenylalanine--tRNA ligase alpha subunit	MHJ_0265	Q4AA65_MYCHJ	0.78	MFC_00619	N9SIT1_MYCFL	2.06217	0.160113	0.378243	0.795573	-1.40261
SuPE	Phenylalanine-tRNA ligase beta subunit	MHJ_0266	SYFB_MYCHJ	0.29788	MFC_00616	N9QZN6_MYCFL	0.076592	0.00651568	3.88918	2.18604	1.95947
CyPE	Phenylalanine-tRNA ligase beta subunit	MHJ_0266	SYFB_MYCHJ	1.44	MFC_00616	N9QZN6_MYCFL	1.59903	0.873194	0.900544	0.0588893	-0.151131
SuPE	Phosphate acetyltransferase	MHJ_0506	Q4A9H9_MYCHJ	1.59147	MFC_00039	N9S9B6_MYCFL	0.41584	0.00250713	3.82711	2.60082	1.93626
CyPE	Phosphate acetyltransferase	MHJ_0506	Q4A9H9_MYCHJ	25.66	MFC_00039	N9S9B6_MYCFL	114.547	0.155275	0.224012	0.808898	-2.15835
CyPE	Phosphocarrier protein HPr	MHJ_0611	Q4A976_MYCHJ	2.77	MFC_00378	N9S927_MYCFL	9.55647	0.173656	0.289856	0.76031	-1.78659
CyPE	Phosphoenolpyruvate-protein phosphotransferase	MHJ_0469	Q4A9L6_MYCHJ	5.86	MFC_01092	N9SHE4_MYCFL	10.1636	0.30308	0.576567	0.518443	-0.794439
CyPE	Phosphoglycerate kinase	MHJ_0487	Q4A9J8_MYCHJ	18.66	MFC_00853	N9S856_MYCFL	199.488	0.111339	0.0935395	0.953353	-3.41828
SuPE	Phosphoglycerate kinase	MHJ_0487	Q4A9J8_MYCHJ	0.717263	MFC_00853	N9S856_MYCFL	2.27597	0.0743277	0.315147	1.12885	-1.6659
CyPE	Phosphopentomutase	MHJ_0157	Q4AAH3_MYCHJ	1.27	MFC_00193	N9S8Q7_MYCFL	3.80757	0.0815788	0.333546	1.08842	-1.58404
CyPE	Probable transcriptional regulatory protein MHJ_0471	MHJ_0471	Y471_MYCHJ	0.45	MFC_00435	N9SHC2_MYCFL	2.31432	0.175012	0.194442	0.756932	-2.36259
CyPE	Proline-tRNA ligase	MHJ_0381	SYP_MYCHJ	0.31	MFC_00785	N9QZQ7_MYCFL	1.37321	0.0571927	0.225748	1.24266	-2.14722
SuPE	Proline-tRNA ligase	MHJ_0381	SYP_MYCHJ	0.16719	MFC_00785	N9QZQ7_MYCFL	0.239479	0.477479	0.698143	0.321045	-0.518406
SuPE	Prolipoprotein diacylglyceryl transferase	MHJ_0094	Q4AAN3_MYCHJ	0.647643	MFC_00497	N9SIY1_MYCFL	0.46368	0.288389	1.39675	0.540021	0.48207
SuPE	Prolipoprotein p65	MHJ_0656	Q4A932_MYCHJ	11.2736	MFC_00871	N9S895_MYCFL	3.59993	0.00582522	3.13162	2.23469	1.64691
CyPE	Protein GrpE	MHJ_0011	Q4AAT8_MYCHJ	15.43	MFC_00967	N9QZK0_MYCFL	29.6753	0.390115	0.519962	0.408807	-0.943523
SuPE	Protein GrpE (HSP-70 cofactor)	MHJ_0011	Q4AAT8_MYCHJ	4.47947	MFC_00967	N9QZK0_MYCFL	2.286	0.0390883	1.95952	1.40795	0.970502
CyPE	Protein NrdI	MHJ_0216	Q4AAB4_MYCHJ	2.5	MFC_01367	N9S8L1_MYCFL	10.2196	0.329475	0.244628	0.482178	-2.03134
SuPE	Protein P102-copy 1	MHJ_0195	Q4AAD5_MYCHJ	10.6174	MFC_00475	N9QZ51_MYCFL	5.0039	0.0179424	2.12182	1.74612	1.08531
SuPE	Protein P97-copy 2	MHJ_0105	Q4AAM4_MYCHJ	1.62757	MFC_00472	N9SIY7_MYCFL	10.6129	0.00872084	0.153358	2.05944	-2.70503
SuPE	Protein translocase subunit SecA	MHJ_0082	SECA_MYCHJ	0.498983	MFC_01201	N9QYG6_MYCFL	0.422007	0.571483	1.18241	0.242997	0.241726
CyPE	Protein-export membrane protein	MHJ_0233	Q4AA97_MYCHJ	0.13	MFC_00687	N9SIQ4_MYCFL	0.332673	0.0793245	0.390774	1.10059	-1.35559
SuPE	Protein-export membrane protein	MHJ_0233	Q4AA97_MYCHJ	0.361497	MFC_00687	N9SIQ4_MYCFL	0.320933	0.669333	1.12639	0.174358	0.171709
SuPE	PTS system ascorbate-specific transporter subunit IIC	MHJ_0372	Q4A9W1_MYCHJ	0.465067	MFC_00747	N9QZP8_MYCFL	0.55384	0.425285	0.839713	0.37132	-0.252032
CyPE	PTS system, IIA component	MHJ_0370	Q4A9W3_MYCHJ	1.38	MFC_01349	N9SIX9_MYCFL	20.4177	0.0708888	0.0675884	1.14942	-3.88708
SuPE	PTS system, IIA component	MHJ_0370	Q4A9W3_MYCHJ	0.802297	MFC_01349	N9SIX9_MYCFL	0.640197	0.733354	1.2532	0.134686	0.325621
CyPE	Pullulanase	MHJ_0587	Q4A9A0_MYCHJ	0.57	MFC_00409	N9QZ16_MYCFL	2.81607	0.0753628	0.20241	1.12284	-2.30465
CyPE	Purine-nucleoside phosphorylase	MHJ_0080	Q4AAP7_MYCHJ	308.71	MFC_01198	N9QYK6_MYCFL	17.5369	0.36472	17.6035	0.43804	4.13779
SuPE	Purine-nucleoside phosphorylase	MHJ_0080	Q4AAP7_MYCHJ	1.83173	MFC_01198	N9QYK6_MYCFL	1.09245	0.23773	1.67672	0.623916	0.745644
CyPE	Putative 5'-nucleotidase	MHJ_0631	Q4A957_MYCHJ	32.24	MFC_00947	N9SHH1_MYCFL	99.5837	0.395309	0.323748	0.403063	-1.62706
CyPE	Putative ABC transporter ATP-binding protein	MHJ_0206	Q4AAC4_MYCHJ	1.59	MFC_00264	N9S8V7_MYCFL	1.48963	0.880109	1.06738	0.0554635	0.0940727
CyPE	Putative adhesin like-protein P146	MHJ_0663	Q4A925_MYCHJ	33.26	MFC_01050	N9QZM5_MYCFL	41.2537	0.767308	0.80623	0.11503	-0.310737
CyPE	Putative hydrolase of the HAD family	MHJ_0204	Q4AAC6_MYCHJ	1.46	MFC_00259	N9QYT5_MYCFL	1.41794	0.959699	1.02967	0.017865	0.0421753
SuPE	Putative lipoprotein	MHJ_0622	Q4A965_MYCHJ	1.21742	MFC_00345	N9S946_MYCFL	1.52185	0.44522	0.799959	0.351425	-0.322002
CyPE	Putative lipoprotein MHJ_0213	MHJ_0213	Q4AAB7_MYCHJ	1.53	MFC_00291	N9SI47_MYCFL	1.2463	0.542691	1.22764	0.265447	0.295884
CyPE	Putative lipoprotein MHJ_0363	MHJ_0363	Q4A9X0_MYCHJ	4.07	MFC_00724	N9SJI2_MYCFL	9.572	0.205906	0.425198	0.686331	-1.23379
CyPE	Putative lipoprotein MHJ_0374	MHJ_0374	Q4A9V9_MYCHJ	3.08	MFC_00751	N9S9Q7_MYCFL	0.34657	0.000249644	8.88709	3.60268	3.15171
CyPE	Putative lipoprotein MHJ_0502	MHJ_0502	Q4A9I3_MYCHJ	0.13	MFC_00046	N9QZE4_MYCFL	0.169797	0.71057	0.765622	0.148393	-0.385297
CyPE	Putative lipoprotein MHJ_0622	MHJ_0622	Q4A965_MYCHJ	1.29	MFC_00345	N9S946_MYCFL	31.3801	0.166813	0.0411088	0.77777	-4.60441
CyPE	Putative Lppt protein MHJ_0368	MHJ_0368	Q4A9W5_MYCHJ	3.3	MFC_00739	N9SJI7_MYCFL	15.0387	0.146425	0.219434	0.834385	-2.18814
CyPE	Putative MgpA like-protein	MHJ_0005	Q4AAU4_MYCHJ	0.21	MFC_00978	N9S9M2_MYCFL	1.07603	0.0112334	0.195162	1.94949	-2.35725
CyPE	Putative P102-like protein MHJ_0263	MHJ_0263	Q4AA67_MYCHJ	0.27	MFC_00623	N9SJC9_MYCFL	1.47674	0.0387211	0.182836	1.41205	-2.45138
SuPE	Putative p216 surface protein	MHJ_0493	Q4A9J2_MYCHJ	11.7827	MFC_00848	N9QY71_MYCFL	6.2806	0.0122238	1.87604	1.91279	0.907692
CyPE	Putative P216 surface protein	MHJ_0493	Q4A9J2_MYCHJ	28.74	MFC_00848	N9QY71_MYCFL	62.161	0.382522	0.462348	0.417344	-1.11295
CyPE	Putative P60-like lipoprotein	MHJ_0348	Q4A9Y5_MYCHJ	1.48	MFC_01236	N9SJ62_MYCFL	5.6337	0.0257906	0.262705	1.58854	-1.92849
CyPE	Putative P97-like protein MHJ_0264	MHJ_0264	Q4AA66_MYCHJ	0.2	MFC_00620	N9S9K7_MYCFL	0.972397	0.029243	0.205677	1.53398	-2.28154
CyPE	Putative prolipoprotein p65	MHJ_0656	Q4A932_MYCHJ	39.26	MFC_00871	N9S895_MYCFL	10.5507	0.0343468	3.72108	1.46411	1.89572
CyPE	Putative PTS system enzyme IIB component	MHJ_0371	Q4A9W2_MYCHJ	8.54	MFC_01384	N9QZT5_MYCFL	34.805	0.0408292	0.245367	1.38903	-2.02699
CyPE	Putative thioredoxin	MHJ_0380	Q4A9V3_MYCHJ	21.78	MFC_01348	N9QZU3_MYCFL	36.9707	0.235662	0.589116	0.62771	-0.763377
CyPE	Pyruvate dehydrogenase	MHJ_0112	Q4AAL7_MYCHJ	572.52	MFC_00582	N9SIG0_MYCFL	56.902	0.0245836	10.0615	1.60935	3.33077
SuPE	Pyruvate dehydrogenase	MHJ_0112	Q4AAL7_MYCHJ	3.70077	MFC_00582	N9SIG0_MYCFL	0.905593	0.0168246	4.08657	1.77406	2.03089
SuPE	Pyruvate dehydrogenase E1-alpha subunit	MHJ_0111	Q4AAL8_MYCHJ	1.67463	MFC_00585	N9S975_MYCFL	0.157197	0.0146263	10.6531	1.83486	3.4132
CyPE	Pyruvate dehydrogenase E1-alpha subunit	MHJ_0111	Q4AAL8_MYCHJ	580.96	MFC_00585	N9S975_MYCFL	383.431	0.562969	1.51516	0.249516	0.599473
CyPE	Pyruvate kinase	MHJ_0122	Q4AAK7_MYCHJ	6.01	MFC_00119	N9QYN6_MYCFL	30.7381	0.167929	0.195523	0.774874	-2.35459
SuPE	Pyruvate kinase	MHJ_0122	Q4AAK7_MYCHJ	1.8272	MFC_00119	N9QYN6_MYCFL	1.411	0.0856387	1.29497	1.06733	0.372917
CyPE	Ribonuclease R	MHJ_0033	Q4AAR6_MYCHJ	0.25	MFC_00833	N9SI59_MYCFL	0.29747	0.705861	0.840421	0.151281	-0.250816
SuPE	Ribonucleoside-diphosphate reductase	MHJ_0215	Q4AAB5_MYCHJ	1.27613	MFC_00116	N9SHR7_MYCFL	0.297788	0.00101837	4.28538	2.99209	2.09942
CyPE	Ribonucleoside-diphosphate reductase	MHJ_0215	Q4AAB5_MYCHJ	6.88	MFC_00116	N9SHR7_MYCFL	18.5164	0.102357	0.371563	0.989882	-1.42832
CyPE	Ribonucleoside-diphosphate reductase beta chain	MHJ_0217	Q4AAB3_MYCHJ	1.71	MFC_00115	N9SIC6_MYCFL	5.8228	0.114188	0.293673	0.94238	-1.76772
CyPE	Ribose 5-phosphate isomerase B	MHJ_0578	Q4A9A9_MYCHJ	2.72	MFC_01341	N9QYX2_MYCFL	5.10073	0.453198	0.533257	0.343712	-0.907098
SuPE	Ribose-phosphate pyrophosphokinase	MHJ_0654	Q4A934_MYCHJ	0.485917	MFC_00882	N9QYB6_MYCFL	0.171423	0.0365081	2.8346	1.43761	1.50315
CyPE	Ribose-phosphate pyrophosphokinase	MHJ_0654	Q4A934_MYCHJ	3.95	MFC_00882	N9QYB6_MYCFL	7.71283	0.449849	0.512133	0.346933	-0.965408
CyPE	Ribosome recycling factor	MHJ_0535	Q4A9F0_MYCHJ	4.41	MFC_00541	N9S994_MYCFL	23.6984	0.222787	0.186088	0.65211	-2.42594
SuPE	Ribosome recycling factor	MHJ_0535	Q4A9F0_MYCHJ	1.30753	MFC_00541	N9S994_MYCFL	0.930727	0.296814	1.40485	0.527515	0.490415
CyPE	S-adenosylmethionine synthetase	MHJ_0448	Q4A9N7_MYCHJ	0.84	MFC_00320	N9QZB6_MYCFL	0.25243	0.0602753	3.32766	1.21986	1.73451
CyPE	Serine hydroxymethyltransferase	MHJ_0218	GLYA_MYCHJ	0.21	MFC_00113	N9QYM5_MYCFL	2.87812	0.0593888	0.0729643	1.2263	-3.77667
CyPE	Seryl-tRNA synthetase	MHJ_0243	Q4AA87_MYCHJ	0.27	MFC_00669	N9S9J0_MYCFL	1.01183	0.0708447	0.266844	1.14969	-1.90593
SuPE	Seryl-tRNA synthetase	MHJ_0243	Q4AA87_MYCHJ	0.907297	MFC_00669	N9S9J0_MYCFL	0.471783	0.124254	1.92312	0.90569	0.94345
CyPE	Signal recognition particle receptor FtsY	MHJ_0008	Q4AAU1_MYCHJ	0.57	MFC_00971	N9SIU6_MYCFL	0.837567	0.562971	0.680543	0.249514	-0.555242
SuPE	Spermidine/putrescine import ATP-binding protein PotA	MHJ_0544	POTA_MYCHJ	0.290983	MFC_00559	N9QZB2_MYCFL	0.27776	0.914687	1.04761	0.0387274	0.0670977
CyPE	Sugar isomerase SgaE	MHJ_0434	Q4A9Q1_MYCHJ	1.85	MFC_00715	N9QZK1_MYCFL	6.0549	0.0705151	0.305538	1.15172	-1.71058
SuPE	Thiol peroxidase	MHJ_0093	Q4AAN4_MYCHJ	3.6065	MFC_01362	N9QZ41_MYCFL	1.1151	0.0036911	3.23424	2.43284	1.69343
CyPE	Thiol peroxidase	MHJ_0093	Q4AAN4_MYCHJ	135.86	MFC_01362	N9QZ41_MYCFL	479.14	0.278156	0.28355	0.555712	-1.81833
SuPE	Thioredoxin reductase	MHJ_0095	Q4AAN2_MYCHJ	0.757177	MFC_00495	N9S963_MYCFL	0.188303	0.000727045	4.02105	3.13844	2.00757
CyPE	Thioredoxin reductase	MHJ_0095	Q4AAN2_MYCHJ	15.11	MFC_00495	N9S963_MYCFL	21.4425	0.507262	0.704675	0.294768	-0.504969
CyPE	Thymidine kinase	MHJ_0610	KITH_MYCHJ	3.46	MFC_00381	N9SIU7_MYCFL	5.46407	0.513178	0.633228	0.289732	-0.659203
SuPE	Thymidine kinase	MHJ_0610	KITH_MYCHJ	0.39962	MFC_00381	N9SIU7_MYCFL	0.48808	0.276384	0.818759	0.558487	-0.288489
CyPE	Thymidine phosphorylase	MHJ_0079	Q4AAP8_MYCHJ	8.41	MFC_01196	N9SHP1_MYCFL	12.8781	0.619547	0.653048	0.207926	-0.614738
SuPE	Thymidine phosphorylase	MHJ_0079	Q4AAP8_MYCHJ	0.638647	MFC_01196	N9SHP1_MYCFL	0.433843	0.256586	1.47207	0.590767	0.557844
CyPE	Transcription elongation factor GreA	MHJ_0667	GREA_MYCHJ	3.27	MFC_01011	N9QZM0_MYCFL	6.07223	0.395482	0.538517	0.402873	-0.892935
SuPE	Transcription elongation factor GreA	MHJ_0667	GREA_MYCHJ	0.811653	MFC_01011	N9QZM0_MYCFL	0.398357	0.0835775	2.0375	1.07791	1.0268
SuPE	Transcription termination/antitermination protein NusA	MHJ_0586	Q4A9A1_MYCHJ	0.702123	MFC_00410	N9S902_MYCFL	0.110373	0.00389157	6.36135	2.40988	2.66933
CyPE	Transcription termination/antitermination protein NusA	MHJ_0586	Q4A9A1_MYCHJ	1.29	MFC_00410	N9S902_MYCFL	2.1576	0.343478	0.597887	0.464101	-0.742056
SuPE	Transcriptional regulator	MHJ_0271	Q4AA59_MYCHJ	1.34627	MFC_00598	N9QZP0_MYCFL	0.330857	0.0798152	4.06903	1.09791	2.02469
SuPE	Transketolase	MHJ_0426	Q4A9Q9_MYCHJ	0.916943	MFC_00692	N9SJA2_MYCFL	0.47272	0.0264706	1.93972	1.57724	0.955847
CyPE	Transketolase	MHJ_0426	Q4A9Q9_MYCHJ	6.51	MFC_00692	N9SJA2_MYCFL	553.297	0.116405	0.0117658	0.934028	-6.40925
SuPE	Translation initiation factor IF-2	MHJ_0585	IF2_MYCHJ	0.30919	MFC_00413	N9SIS0_MYCFL	0.0757267	0.00164752	4.08297	2.78317	2.02962
CyPE	Translation initiation factor IF-2	MHJ_0585	IF2_MYCHJ	0.17	MFC_00413	N9SIS0_MYCFL	1.14584	0.0885272	0.148363	1.05292	-2.75279
CyPE	Transport protein	MHJ_0372	Q4A9W1_MYCHJ	0.19	MFC_00747	N9QZP8_MYCFL	0.65861	0.0825413	0.288486	1.08333	-1.79342
SuPE	Trigger factor	MHJ_0145	TIG_MYCHJ	4.561	MFC_00172	N9QYM1_MYCFL	1.17807	0.00300798	3.8716	2.52172	1.95293
CyPE	Trigger factor	MHJ_0145	TIG_MYCHJ	11.48	MFC_00172	N9QYM1_MYCFL	49.8637	0.144903	0.230228	0.838923	-2.11887
CyPE	Triosephosphate isomerase	MHJ_0099	TPIS_MYCHJ	1.1	MFC_00476	N9S966_MYCFL	4.57403	0.150927	0.240488	0.821233	-2.05596
SuPE	Uncharacterized protein	MHJ_0009	Q4AAU0_MYCHJ	0.81638	MFC_00970	N9S9L7_MYCFL	0.453	0.0457165	1.80216	1.33993	0.84973
SuPE	Uncharacterized protein	MHJ_0097	Q4AAN0_MYCHJ	2.09377	MFC_00488	N9QZ85_MYCFL	1.03432	0.0202828	2.0243	1.69287	1.01742
SuPE	Uncharacterized protein	MHJ_0144	Q4AAI6_MYCHJ	0.80342	MFC_00170	N9QYQ5_MYCFL	0.141407	0.000780852	5.68163	3.10743	2.5063
SuPE	Uncharacterized protein	MHJ_0212	Q4AAB8_MYCHJ	2.42343	MFC_00289	N9S8W8_MYCFL	0.467727	0.00127851	5.1813	2.8933	2.37331
SuPE	Uncharacterized protein	MHJ_0369	Q4A9W4_MYCHJ	4.06073	MFC_00741	N9S9Q2_MYCFL	2.41103	0.0496304	1.68423	1.30425	0.752089
SuPE	Uncharacterized protein	MHJ_0464	Q4A9M1_MYCHJ	0.798843	MFC_01315	N9SHD9_MYCFL	0.34893	0.0260188	2.28941	1.58471	1.19497
SuPE	Uncharacterized protein	MHJ_0467	Q4A9L8_MYCHJ	0.986957	MFC_01324	N9SI12_MYCFL	0.372587	0.0110611	2.64893	1.9562	1.40541
SuPE	Uncharacterized protein	MHJ_0540	Q4A9E5_MYCHJ	1.456	MFC_00551	N9SIG9_MYCFL	0.573757	0.000447522	2.53766	3.34919	1.3435
SuPE	Uncharacterized protein	MHJ_0672	Q4A916_MYCHJ	0.576563	MFC_00996	N9QZL4_MYCFL	0.15481	0.000760831	3.72433	3.11871	1.89698
SuPE	Uncharacterized protein	MHJ_0673	Q4A915_MYCHJ	1.81357	MFC_00995	N9QZQ9_MYCFL	0.42262	0.00300406	4.29125	2.52229	2.1014
CyPE	Uncharacterized protein	MHJ_0009	Q4AAU0_MYCHJ	1.93	MFC_00970	N9S9L7_MYCFL	3.59027	0.230503	0.537565	0.637323	-0.89549
CyPE	Uncharacterized protein	MHJ_0089	Q4AAN8_MYCHJ	0.31	MFC_00502	N9SIX2_MYCFL	0.26359	0.820281	1.17607	0.0860373	0.233973
CyPE	Uncharacterized protein	MHJ_0091	Q4AAN6_MYCHJ	0.31	MFC_00500	N9SIE6_MYCFL	1.55792	0.133336	0.198984	0.875053	-2.32928
CyPE	Uncharacterized protein	MHJ_0097	Q4AAN0_MYCHJ	0.11	MFC_00488	N9QZ85_MYCFL	1.54007	0.0545586	0.0714253	1.26314	-3.80742
CyPE	Uncharacterized protein	MHJ_0105	Q4AAM4_MYCHJ	0.71	MFC_00472	N9SIY7_MYCFL	100.628	0.107949	0.00705571	0.966781	-7.14699
CyPE	Uncharacterized protein	MHJ_0144	Q4AAI6_MYCHJ	0.88	MFC_00170	N9QYQ5_MYCFL	0.382859	0.381733	2.2985	0.41824	1.20069
CyPE	Uncharacterized protein	MHJ_0195	Q4AAD5_MYCHJ	18.54	MFC_00475	N9QZ51_MYCFL	72.3946	0.189638	0.256096	0.722075	-1.96524
CyPE	Uncharacterized protein	MHJ_0212	Q4AAB8_MYCHJ	1.31	MFC_00289	N9S8W8_MYCFL	0.808877	0.288352	1.61953	0.540077	0.695575
CyPE	Uncharacterized protein	MHJ_0244	Q4AA86_MYCHJ	4.19	MFC_01361	N9SIR5_MYCFL	10.7417	0.186984	0.39007	0.728196	-1.3582
CyPE	Uncharacterized protein	MHJ_0347	Q4A9Y6_MYCHJ	0.31	MFC_01239	N9QZC3_MYCFL	3.19503	0.0524661	0.0970256	1.28012	-3.36549
CyPE	Uncharacterized protein	MHJ_0350	Q4A9Y3_MYCHJ	0.14	MFC_01232	N9SIM0_MYCFL	0.189093	0.520773	0.740375	0.283352	-0.433672
CyPE	Uncharacterized protein	MHJ_0369	Q4A9W4_MYCHJ	2.89	MFC_00741	N9S9Q2_MYCFL	8.59267	0.15327	0.336333	0.814543	-1.57204
CyPE	Uncharacterized protein	MHJ_0373	Q4A9W0_MYCHJ	79.71	MFC_00750	N9SJJ2_MYCFL	468.063	0.229977	0.170297	0.638316	-2.55387
CyPE	Uncharacterized protein	MHJ_0433	Q4A9Q2_MYCHJ	0.43	MFC_00714	N9QZF5_MYCFL	1.0895	0.0671844	0.394678	1.17273	-1.34125
CyPE	Uncharacterized protein	MHJ_0450	Q4A9N5_MYCHJ	0.05	MFC_00324	N9SIK9_MYCFL	0.34359	0.0200122	0.145522	1.69871	-2.78069
CyPE	Uncharacterized protein	MHJ_0467	Q4A9L8_MYCHJ	0.14	MFC_01324	N9SI12_MYCFL	0.447723	0.0674047	0.312693	1.17131	-1.67718
CyPE	Uncharacterized protein	MHJ_0474	Q4A9L1_MYCHJ	0.19	MFC_00440	N9QY49_MYCFL	1.20763	0.000275865	0.157333	3.5593	-2.66811
CyPE	Uncharacterized protein	MHJ_0486	Q4A9J9_MYCHJ	0.43	MFC_00856	N9SHB0_MYCFL	1.54828	0.111292	0.277727	0.953536	-1.84826
CyPE	Uncharacterized protein	MHJ_0613	Q4A974_MYCHJ	0.9	MFC_00358	N9QZ42_MYCFL	5.78903	0.135361	0.155466	0.868506	-2.68533
CyPE	Uncharacterized protein	MHJ_0630	Q4A958_MYCHJ	0.51	MFC_00949	N9QYD8_MYCFL	3.60474	0.187245	0.141481	0.72759	-2.82132
CyPE	Uncharacterized protein	MHJ_0661	Q4A927_MYCHJ	0.65	MFC_01064	N9S9N6_MYCFL	1.06685	0.528706	0.609272	0.276786	-0.714841
CyPE	Uncharacterized protein	MHJ_0673	Q4A915_MYCHJ	1.54	MFC_00995	N9QZQ9_MYCFL	6.5251	0.133952	0.236012	0.873051	-2.08307
SuPE	Uncharacterized protein	MHJ_0007	Q4AAU2_MYCHJ	0.369167	MFC_00972	N9QZQ0_MYCFL	1.2698	0.00286624	0.290728	2.54269	-1.78226
SuPE	Uncharacterized protein	MHJ_0060	Q4AAX2_MYCHJ	0.125835	MFC_01154	N9SHL5_MYCFL	0.060358	0.0553574	2.08482	1.25682	1.05992
SuPE	Uncharacterized protein	MHJ_0070	Q4AAQ7_MYCHJ	0.328543	MFC_01177	N9QYF5_MYCFL	0.201355	0.177374	1.63166	0.751109	0.706345
SuPE	Uncharacterized protein	MHJ_0274	Q4AA56_MYCHJ	0.60353	MFC_00075	N9S8J4_MYCFL	0.3372	0.224271	1.78983	0.649226	0.839821
SuPE	Uncharacterized protein	MHJ_0347	Q4A9Y6_MYCHJ	2.68777	MFC_01239	N9QZC3_MYCFL	1.89197	0.10735	1.42062	0.969198	0.506521
SuPE	Uncharacterized protein	MHJ_0350	Q4A9Y3_MYCHJ	0.11958	MFC_01232	N9SIM0_MYCFL	0.0810467	0.308902	1.47545	0.510179	0.561151
SuPE	Uncharacterized protein	MHJ_0373	Q4A9W0_MYCHJ	1.8361	MFC_00750	N9SJJ2_MYCFL	0.79842	0.0946905	2.29967	1.02369	1.20142
SuPE	Uncharacterized protein	MHJ_0431	Q4A9Q4_MYCHJ	0.36058	MFC_00708	N9S9H8_MYCFL	0.537753	0.23076	0.67053	0.63684	-0.576625
SuPE	Uncharacterized protein	MHJ_0465	Q4A9M0_MYCHJ	0.579043	MFC_01320	N9QYA7_MYCFL	0.525277	0.711192	1.10236	0.148013	0.140594
SuPE	Uncharacterized protein	MHJ_0474	Q4A9L1_MYCHJ	0.2299	MFC_00440	N9QY49_MYCFL	0.197247	0.724857	1.16555	0.139748	0.221006
SuPE	Uncharacterized protein	MHJ_0477	Q4A9K8_MYCHJ	0.583807	MFC_00452	N9SHX9_MYCFL	0.52592	0.59081	1.11007	0.228552	0.150647
SuPE	Uncharacterized protein	MHJ_0479	Q4A9K6_MYCHJ	0.36884	MFC_00454	N9QY44_MYCFL	0.57443	0.411167	0.642097	0.385982	-0.639136
SuPE	Uncharacterized protein	MHJ_0486	Q4A9J9_MYCHJ	1.00585	MFC_00856	N9SHB0_MYCFL	1.51	0.0602736	0.666124	1.21987	-0.586138
SuPE	Uncharacterized protein	MHJ_0523	Q4A9G2_MYCHJ	0.179069	MFC_00018	N9QZ80_MYCFL	0.110374	0.12159	1.62238	0.915101	0.698113
SuPE	Uncharacterized protein	MHJ_0551	Q4A9D4_MYCHJ	0.184549	MFC_00019	N9SJ12_MYCFL	0.5361	0.0153299	0.344244	1.81446	-1.5385
SuPE	Uncharacterized protein	MHJ_0568	Q4A9B9_MYCHJ	0.61895	MFC_01086	N9QYV8_MYCFL	0.39579	0.163307	1.56383	0.786996	0.645088
SuPE	Uncharacterized protein	MHJ_0613	Q4A974_MYCHJ	0.645663	MFC_00358	N9QZ42_MYCFL	0.862633	0.206948	0.748479	0.684139	-0.417965
SuPE	Uncharacterized protein	MHJ_0630	Q4A958_MYCHJ	0.32361	MFC_00949	N9QYD8_MYCFL	0.242603	0.244529	1.33391	0.61167	0.415657
SuPE	Uncharacterized protein	MHJ_0646	Q4A942_MYCHJ	0.28669	MFC_00905	N9S8A4_MYCFL	0.250893	0.674812	1.14268	0.170817	0.192417
SuPE	Uncharacterized protein	MHJ_0661	Q4A927_MYCHJ	0.867977	MFC_01064	N9S9N6_MYCFL	0.64153	0.0271258	1.35298	1.56662	0.43614
SuPE	Uncharacterized protein	MHJ_0674	Q4A914_MYCHJ	0.60392	MFC_00993	N9SIV4_MYCFL	0.31979	0.061876	1.88849	1.20848	0.917233
SuPE	Uncharacterized protein	MHJ_0682	Q4AAI4_MYCHJ	2.0059	MFC_01372	N9SIF0_MYCFL	1.38177	0.128946	1.45169	0.889591	0.537736
CyPE	Uracil phosphoribosyltransferase	MHJ_0527	Q4A9F8_MYCHJ	2.45	MFC_00527	N9SJ08_MYCFL	6.93077	0.0978063	0.353496	1.00963	-1.50023
CyPE	Uridylate kinase	MHJ_0536	PYRH_MYCHJ	0.34	MFC_00542	N9SJ02_MYCFL	0.470057	0.707686	0.723317	0.150159	-0.4673
CyPE	UvrABC system protein A	MHJ_0088	Q4AAN9_MYCHJ	0.13	MFC_00504	N9QZ33_MYCFL	1.1724	0.0214447	0.110883	1.66868	-3.17289
SuPE	UvrABC system protein A	MHJ_0088	Q4AAN9_MYCHJ	0.133693	MFC_00504	N9QZ33_MYCFL	0.10765	0.287864	1.24193	0.540812	0.312579
CyPE	UvrABC system protein B	MHJ_0648	Q4A940_MYCHJ	0.08	MFC_00899	N9QY86_MYCFL	0.118058	0.58863	0.677631	0.230158	-0.561428
CyPE	XAA-PRO aminopeptidase	MHJ_0659	Q4A929_MYCHJ	7.58	MFC_01067	N9SIW6_MYCFL	10.0674	0.607524	0.752923	0.216437	-0.409426
CyPE	Xylose ABC transporter ATP-binding protein	MHJ_0512	Q4A9H3_MYCHJ	0.36	MFC_00035	N9QZ87_MYCFL	0.253757	0.470164	1.41868	0.327751	0.504551
1Available at https://www.ncbi.nlm.nih.gov.
2Available at http://www.uniprot.org.
3Data acquired from Scaffold software version 4.8.4.
*emPAI values are represented by the mean of three biological replicates
