# Supplementary material for: Comparative proteomics of two Mycoplasma hyopneumoniae strains and Mycoplasma flocculare identified potential porcine enzootic pneumonia determinants
Source: Virulence. 2018 Aug 12;9(1):1230–46. doi: 10.1080/21505594.2018.1499379 (PMC6104684; doi:10.1080/21505594.2018.1499379)
Supplement: Supplemental Material [file kvir-09-01-1499379-s001.zip › Table_S6.xlsx]

## Sheet: Suppl. Table 6A
Supplementary Table 6A: Functional classification and gene ontology (GO) enrichment analysis of proteins detected in whole cell proteome of M. hyopneumoniae 7448 samples. Functional categories highlighted in gray are common to M. hyopneumoniae J and M. flocculare
GO-ID (1)	p-value	corr p-value	x (2)	n (3)	X (4)	N (5)	Subcategories	Categories	Proteins in test set (Uniprot accesion numbers)
30554	2.9793e-07	8.4319e-06	81	107	292	539	adenyl nucleotide binding	Molecular Function	Q4A8C2_MYCH7|Q4A8S1_MYCH7|Q4A8A9_MYCH7|DNAK_MYCH7|RECA_MYCH7|SYI_MYCH7|IOLC_MYCH7|PFKA_MYCH7|Q4A8Y4_MYCH7|Q4A7Z9_MYCH7|Q4A8V4_MYCH7|Q4A8X8_MYCH7|Q4A8Y8_MYCH7|Q4A8Q5_MYCH7|KGUA_MYCH7|KAD_MYCH7|Q4A8F5_MYCH7|Q4A827_MYCH7|Q4A852_MYCH7|Q4A7D7_MYCH7|Q4A892_MYCH7|SYP_MYCH7|POTA_MYCH7|SYV_MYCH7|PYRH_MYCH7|Q4A770_MYCH7|Q4A8Z3_MYCH7|Q4A779_MYCH7|Q4A799_MYCH7|Q4A7P4_MYCH7|Q4A809_MYCH7|Q4A860_MYCH7|Q4A7K9_MY…
32559	4.6384e-07	1.0471e-05	80	106	292	539	adenyl ribonucleotide binding	Molecular Function	Q4A8C2_MYCH7|Q4A8S1_MYCH7|Q4A8A9_MYCH7|DNAK_MYCH7|RECA_MYCH7|SYI_MYCH7|IOLC_MYCH7|PFKA_MYCH7|Q4A8Y4_MYCH7|Q4A7Z9_MYCH7|Q4A8V4_MYCH7|Q4A8X8_MYCH7|Q4A8Y8_MYCH7|Q4A8Q5_MYCH7|KGUA_MYCH7|KAD_MYCH7|Q4A8F5_MYCH7|Q4A827_MYCH7|Q4A852_MYCH7|Q4A7D7_MYCH7|Q4A892_MYCH7|SYP_MYCH7|POTA_MYCH7|SYV_MYCH7|PYRH_MYCH7|Q4A770_MYCH7|Q4A8Z3_MYCH7|Q4A779_MYCH7|Q4A799_MYCH7|Q4A7P4_MYCH7|Q4A809_MYCH7|Q4A860_MYCH7|Q4A7K9_MY…
43604	3.4549e-07	8.4319e-06	61	76	292	539	amide biosynthetic process	Biological Process	Q4A8C2_MYCH7|SYI_MYCH7|RL4_MYCH7|Q4A8Y4_MYCH7|Q4A8V4_MYCH7|RL22_MYCH7|RS16_MYCH7|RS3_MYCH7|Q4A8N2_MYCH7|RS13_MYCH7|RS6_MYCH7|Q4A7D7_MYCH7|Q4A892_MYCH7|SYP_MYCH7|RL19_MYCH7|RS12_MYCH7|SYV_MYCH7|RS19_MYCH7|RS4_MYCH7|SYE_MYCH7|RL23_MYCH7|RL5_MYCH7|Q4A8H9_MYCH7|RL15_MYCH7|RL18_MYCH7|RS7_MYCH7|SYY_MYCH7|RS18_MYCH7|RL20_MYCH7|RL2_MYCH7|RS5_MYCH7|SYK_MYCH7|SYR_MYCH7|RS11_MYCH7|RL9_MYCH7|RL17_MYCH7|Q4A7X…
43038	0.0021257	0.021812	18	21	292	539	amino acid activation	Biological Process	Q4A8C2_MYCH7|SYK_MYCH7|SYFB_MYCH7|SYV_MYCH7|SYI_MYCH7|SYR_MYCH7|Q4A780_MYCH7|Q4A8V4_MYCH7|Q4A7X4_MYCH7|SYN_MYCH7|Q4A8B4_MYCH7|SYE_MYCH7|SYA_MYCH7|Q4A7D6_MYCH7|SYY_MYCH7|Q4A7D7_MYCH7|Q4A892_MYCH7|SYP_MYCH7
4812	0.0021257	0.021812	18	21	292	539	aminoacyl-tRNA ligase activity	Molecular Function	Q4A8C2_MYCH7|SYK_MYCH7|SYFB_MYCH7|SYV_MYCH7|SYI_MYCH7|SYR_MYCH7|Q4A780_MYCH7|Q4A8V4_MYCH7|Q4A7X4_MYCH7|SYN_MYCH7|Q4A8B4_MYCH7|SYE_MYCH7|SYA_MYCH7|Q4A7D6_MYCH7|SYY_MYCH7|Q4A7D7_MYCH7|Q4A892_MYCH7|SYP_MYCH7
43168	7.3539e-08	3.1622e-06	94	126	292	539	anion binding	Molecular Function	Q4A8C2_MYCH7|Q4A8S1_MYCH7|Q4A8A9_MYCH7|DNAK_MYCH7|RECA_MYCH7|SYI_MYCH7|IOLC_MYCH7|PFKA_MYCH7|MNMG_MYCH7|Q4A8Y4_MYCH7|Q4A7Z9_MYCH7|Q4A8V4_MYCH7|Q4A8X8_MYCH7|Q4A8Y8_MYCH7|Q4A8Q5_MYCH7|KGUA_MYCH7|KAD_MYCH7|Q4A8F5_MYCH7|Q4A8V5_MYCH7|Q4A827_MYCH7|Q4A852_MYCH7|Q4A7J7_MYCH7|Q4A7D7_MYCH7|Q4A892_MYCH7|SYP_MYCH7|POTA_MYCH7|SYV_MYCH7|Q4A8T0_MYCH7|PYRH_MYCH7|Q4A770_MYCH7|Q4A8Z3_MYCH7|Q4A779_MYCH7|Q4A799_MYCH…
5524	4.6384e-07	1.0471e-05	80	106	292	539	ATP binding	Molecular Function	Q4A8C2_MYCH7|Q4A8S1_MYCH7|Q4A8A9_MYCH7|DNAK_MYCH7|RECA_MYCH7|SYI_MYCH7|IOLC_MYCH7|PFKA_MYCH7|Q4A8Y4_MYCH7|Q4A7Z9_MYCH7|Q4A8V4_MYCH7|Q4A8X8_MYCH7|Q4A8Y8_MYCH7|Q4A8Q5_MYCH7|KGUA_MYCH7|KAD_MYCH7|Q4A8F5_MYCH7|Q4A827_MYCH7|Q4A852_MYCH7|Q4A7D7_MYCH7|Q4A892_MYCH7|SYP_MYCH7|POTA_MYCH7|SYV_MYCH7|PYRH_MYCH7|Q4A770_MYCH7|Q4A8Z3_MYCH7|Q4A779_MYCH7|Q4A799_MYCH7|Q4A7P4_MYCH7|Q4A809_MYCH7|Q4A860_MYCH7|Q4A7K9_MY…
16887	0.0030584	0.029697	36	49	292	539	ATPase activity	Molecular Function	Q4A8S1_MYCH7|RECA_MYCH7|Q4A851_MYCH7|Q4A861_MYCH7|Q4A8F0_MYCH7|Q4A7Z9_MYCH7|Q4A7J5_MYCH7|Q4A8D4_MYCH7|Q4A8X8_MYCH7|Q4A8Y8_MYCH7|Q4A8Q5_MYCH7|Q4A8F5_MYCH7|Q4A827_MYCH7|ATPA_MYCH7|Q4A7M2_MYCH7|Q4A852_MYCH7|POTA_MYCH7|Q4A8W0_MYCH7|Q4A8F1_MYCH7|Q4A7W7_MYCH7|Q4A7Y5_MYCH7|Q4A8Z3_MYCH7|Q4A7C1_MYCH7|Q4A799_MYCH7|ECFA1_MYCH7|Q4A860_MYCH7|Q4A7K9_MYCH7|Q4A7J9_MYCH7|Q4A7S0_MYCH7|Q4A873_MYCH7|Q4A8F9_MYCH7|Q4A…
5488	4.538e-11	2.0489e-08	178	259	292	539	binding	Molecular Function	Q4A8C2_MYCH7|DNAK_MYCH7|Q4A8N8_MYCH7|SYI_MYCH7|IOLC_MYCH7|RL4_MYCH7|MNMG_MYCH7|Q4A8X8_MYCH7|Q4A8Y8_MYCH7|Q4A8J2_MYCH7|ENO_MYCH7|Q4A8Q5_MYCH7|KGUA_MYCH7|RF1_MYCH7|Q4A8F5_MYCH7|Q4A8N5_MYCH7|Q4A882_MYCH7|Q4A8V5_MYCH7|RS13_MYCH7|Q4A827_MYCH7|Q4A852_MYCH7|Q4A7J7_MYCH7|Q4A7X2_MYCH7|Q4A7D7_MYCH7|Q4A892_MYCH7|POTA_MYCH7|Q4A797_MYCH7|RS19_MYCH7|Q4A8T0_MYCH7|PYRH_MYCH7|Q4A8Z3_MYCH7|Q4A8A8_MYCH7|Q4A779_MYCH…
8150	4.466e-08	2.3722e-06	191	295	292	539	biological_process	Biological Process	Q4A8C2_MYCH7|DNAK_MYCH7|SYI_MYCH7|Q4A751_MYCH7|RL4_MYCH7|MNMG_MYCH7|RS16_MYCH7|Q4A8S8_MYCH7|Q4A8X8_MYCH7|Q4A8Y8_MYCH7|Q4A8J2_MYCH7|ENO_MYCH7|Q4A8R5_MYCH7|Q4A8Q5_MYCH7|Q4A794_MYCH7|Q4A8N2_MYCH7|Q4A882_MYCH7|Q4A8V5_MYCH7|RS13_MYCH7|G6PI_MYCH7|Q4A827_MYCH7|Q4A7L7_MYCH7|Q4A8E2_MYCH7|Q4A852_MYCH7|Q4A7J7_MYCH7|Q4A7X2_MYCH7|Q4A7D7_MYCH7|ATPF_MYCH7|Q4A7Z2_MYCH7|Q4A892_MYCH7|RL19_MYCH7|Q4A797_MYCH7|Q4A7F1…
9058	2.7029e-08	1.5254e-06	101	136	292	539	biosynthetic process	Biological Process	Q4A8C2_MYCH7|SYI_MYCH7|RL4_MYCH7|RS16_MYCH7|Q4A8R5_MYCH7|Q4A8N2_MYCH7|RS13_MYCH7|G6PI_MYCH7|Q4A8E2_MYCH7|Q4A7J7_MYCH7|Q4A7D7_MYCH7|ATPF_MYCH7|Q4A892_MYCH7|RL19_MYCH7|RS19_MYCH7|PYRH_MYCH7|Q4A7P4_MYCH7|RS4_MYCH7|RL23_MYCH7|KITH_MYCH7|RS7_MYCH7|GREA_MYCH7|RL20_MYCH7|RL2_MYCH7|Q4A7L5_MYCH7|APT_MYCH7|RS5_MYCH7|SYK_MYCH7|SYR_MYCH7|Y474_MYCH7|Q4A7I9_MYCH7|RS15_MYCH7|RL14_MYCH7|HRCA_MYCH7|RL24_MYCH7|RPO…
16052	0.0020265	0.021812	10	10	292	539	carbohydrate catabolic process	Biological Process	ENO_MYCH7|Q4A8D8_MYCH7|TPIS_MYCH7|GPMI_MYCH7|Q4A8D6_MYCH7|G6PI_MYCH7|Q4A7N3_MYCH7|Q4A809_MYCH7|Q4A8Z8_MYCH7|IOLE_MYCH7
97367	5.452e-07	1.2008e-05	91	124	292	539	carbohydrate derivative binding	Molecular Function	Q4A8C2_MYCH7|Q4A8S1_MYCH7|Q4A8A9_MYCH7|Q4A886_MYCH7|DNAK_MYCH7|RECA_MYCH7|SYI_MYCH7|IOLC_MYCH7|PFKA_MYCH7|Q4A8Y4_MYCH7|Q4A7Z9_MYCH7|Q4A8V4_MYCH7|Q4A8X8_MYCH7|Q4A8Y8_MYCH7|Q4A8Q5_MYCH7|KGUA_MYCH7|KAD_MYCH7|Q4A8F5_MYCH7|Q4A8V5_MYCH7|Q4A827_MYCH7|Q4A852_MYCH7|Q4A7J7_MYCH7|Q4A7D7_MYCH7|Q4A892_MYCH7|SYP_MYCH7|POTA_MYCH7|SYV_MYCH7|PYRH_MYCH7|Q4A770_MYCH7|Q4A8Z3_MYCH7|Q4A779_MYCH7|Q4A799_MYCH7|Q4A7P4_MY…
1901135	0.0022427	0.022755	28	36	292	539	carbohydrate derivative metabolic process	Biological Process	APT_MYCH7|Q4A886_MYCH7|Q4A7S1_MYCH7|PFKA_MYCH7|Q4A8S8_MYCH7|ENO_MYCH7|KAD_MYCH7|G6PI_MYCH7|ATPA_MYCH7|Q4A8E2_MYCH7|Q4A7J7_MYCH7|ATPF_MYCH7|Q4A8W0_MYCH7|Q4A7F1_MYCH7|PYRH_MYCH7|Q4A8A3_MYCH7|Q4A8S9_MYCH7|Q4A885_MYCH7|GPMI_MYCH7|DEOC_MYCH7|Q4A7P4_MYCH7|Q4A8K4_MYCH7|Q4A809_MYCH7|Q4A8Z8_MYCH7|TPIS_MYCH7|Q4A773_MYCH7|ATPB_MYCH7|Q4A7N3_MYCH7
5975	0.0058892	0.051631	18	22	292	539	carbohydrate metabolic process	Biological Process	Q4A7F1_MYCH7|Q4A8D8_MYCH7|Q4A8X7_MYCH7|GPMI_MYCH7|Q4A7T4_MYCH7|Q4A809_MYCH7|Q4A7D9_MYCH7|Q4A7E9_MYCH7|Q4A8Z8_MYCH7|Q4A7M9_MYCH7|ENO_MYCH7|LDH_MYCH7|TPIS_MYCH7|Q4A7Q1_MYCH7|Q4A8D6_MYCH7|G6PI_MYCH7|Q4A7N3_MYCH7|IOLE_MYCH7
19752	7.1947e-05	0.0010312	27	31	292	539	carboxylic acid metabolic process	Biological Process	Q4A8C2_MYCH7|SYK_MYCH7|SYI_MYCH7|SYR_MYCH7|Q4A8V4_MYCH7|Q4A7X4_MYCH7|SYN_MYCH7|Q4A8B4_MYCH7|ENO_MYCH7|SYA_MYCH7|G6PI_MYCH7|Q4A7D7_MYCH7|Q4A892_MYCH7|SYP_MYCH7|SYFB_MYCH7|SYV_MYCH7|Q4A885_MYCH7|GPMI_MYCH7|Q4A780_MYCH7|Q4A854_MYCH7|Q4A8Z8_MYCH7|SYE_MYCH7|LDH_MYCH7|Q4A7D6_MYCH7|TPIS_MYCH7|Q4A7N3_MYCH7|SYY_MYCH7
9056	1.2609e-05	0.00022325	18	18	292	539	catabolic process	Biological Process	Q4A797_MYCH7|Q4A8D8_MYCH7|GPMI_MYCH7|DEOC_MYCH7|Q4A854_MYCH7|Q4A8K4_MYCH7|Q4A809_MYCH7|Q4A8Z8_MYCH7|Q4A7J9_MYCH7|ENO_MYCH7|Q4A8F9_MYCH7|TPIS_MYCH7|Q4A7Z1_MYCH7|Q4A8D6_MYCH7|G6PI_MYCH7|Q4A7N3_MYCH7|Q4A7X2_MYCH7|IOLE_MYCH7
3824	1.1326e-05	0.00020454	175	277	292	539	catalytic activity	Molecular Function	Q4A8C2_MYCH7|Q4A771_MYCH7|Q4A8N8_MYCH7|SYI_MYCH7|IOLC_MYCH7|MNMG_MYCH7|Q4A8P8_MYCH7|Q4A8S8_MYCH7|Q4A8X8_MYCH7|Q4A8Y8_MYCH7|Q4A8J2_MYCH7|ENO_MYCH7|Q4A8R5_MYCH7|Q4A8Q5_MYCH7|KGUA_MYCH7|Q4A774_MYCH7|Q4A8F5_MYCH7|Q4A784_MYCH7|Q4A8N5_MYCH7|Q4A882_MYCH7|Q4A8V5_MYCH7|G6PI_MYCH7|Q4A827_MYCH7|Q4A7L7_MYCH7|Q4A8E2_MYCH7|Q4A852_MYCH7|Q4A7J7_MYCH7|Q4A7X2_MYCH7|Q4A7D7_MYCH7|Q4A892_MYCH7|POTA_MYCH7|Q4A797_MYCH7…
43169	0.00055557	0.0067795	44	59	292	539	cation binding	Molecular Function	Q4A7L5_MYCH7|SYK_MYCH7|Q4A8S1_MYCH7|Q4A7Q8_MYCH7|Q4A7S1_MYCH7|Q4A8N8_MYCH7|SYI_MYCH7|TSAD_MYCH7|PFKA_MYCH7|DNLJ_MYCH7|Q4A8J2_MYCH7|ENO_MYCH7|SYA_MYCH7|Q4A7K2_MYCH7|Q4A7R5_MYCH7|KAD_MYCH7|Q4A8N5_MYCH7|Q4A882_MYCH7|Q4A8A7_MYCH7|END4_MYCH7|Q4A7X2_MYCH7|Q4A7D7_MYCH7|Q4A892_MYCH7|IOLE_MYCH7|Q4A797_MYCH7|SYFB_MYCH7|Q4A885_MYCH7|GPMI_MYCH7|Q4A8S0_MYCH7|Q4A8K4_MYCH7|Q4A8Z8_MYCH7|Q4A7M9_MYCH7|Q4A7Q0_MYCH7…
5623	1.2266e-10	3.6922e-08	149	209	292	539	cell	Cellular Component	Q4A8C2_MYCH7|SYI_MYCH7|RL4_MYCH7|MNMG_MYCH7|RS16_MYCH7|Q4A8X8_MYCH7|Q4A8Y8_MYCH7|ENO_MYCH7|Q4A8R5_MYCH7|KGUA_MYCH7|Q4A794_MYCH7|RF1_MYCH7|Q4A8N2_MYCH7|Q4A882_MYCH7|Q4A8V5_MYCH7|RS13_MYCH7|G6PI_MYCH7|Q4A827_MYCH7|Q4A8E2_MYCH7|Q4A8D2_MYCH7|Q4A852_MYCH7|Q4A7X2_MYCH7|Q4A7D7_MYCH7|ATPF_MYCH7|Q4A892_MYCH7|RL19_MYCH7|POTA_MYCH7|RS19_MYCH7|Q4A8T0_MYCH7|PYRH_MYCH7|Q4A8Z3_MYCH7|Q4A8A8_MYCH7|Q4A779_MYCH7|Q4…
44464	2.2575e-09	3.3976e-07	143	203	292	539	cell part	Cellular Component	Q4A8C2_MYCH7|SYI_MYCH7|RL4_MYCH7|MNMG_MYCH7|RS16_MYCH7|Q4A8X8_MYCH7|Q4A8Y8_MYCH7|ENO_MYCH7|Q4A8R5_MYCH7|KGUA_MYCH7|Q4A794_MYCH7|RF1_MYCH7|Q4A8N2_MYCH7|Q4A882_MYCH7|Q4A8V5_MYCH7|RS13_MYCH7|G6PI_MYCH7|Q4A827_MYCH7|Q4A8E2_MYCH7|Q4A8D2_MYCH7|Q4A852_MYCH7|Q4A7X2_MYCH7|Q4A7D7_MYCH7|ATPF_MYCH7|Q4A892_MYCH7|RL19_MYCH7|POTA_MYCH7|RS19_MYCH7|PYRH_MYCH7|Q4A8Z3_MYCH7|Q4A8A8_MYCH7|Q4A779_MYCH7|Q4A854_MYCH7|RS…
43603	8.5133e-07	1.7083e-05	61	77	292	539	cellular amide metabolic process	Biological Process	Q4A8C2_MYCH7|SYI_MYCH7|RL4_MYCH7|Q4A8Y4_MYCH7|Q4A8V4_MYCH7|RL22_MYCH7|RS16_MYCH7|RS3_MYCH7|Q4A8N2_MYCH7|RS13_MYCH7|RS6_MYCH7|Q4A7D7_MYCH7|Q4A892_MYCH7|SYP_MYCH7|RL19_MYCH7|RS12_MYCH7|SYV_MYCH7|RS19_MYCH7|RS4_MYCH7|SYE_MYCH7|RL23_MYCH7|RL5_MYCH7|Q4A8H9_MYCH7|RL15_MYCH7|RL18_MYCH7|RS7_MYCH7|SYY_MYCH7|RS18_MYCH7|RL20_MYCH7|RL2_MYCH7|RS5_MYCH7|SYK_MYCH7|SYR_MYCH7|RS11_MYCH7|RL9_MYCH7|RL17_MYCH7|Q4A7X…
6520	0.0023374	0.023452	20	24	292	539	cellular amino acid metabolic process	Biological Process	Q4A8C2_MYCH7|SYK_MYCH7|SYFB_MYCH7|SYV_MYCH7|Q4A885_MYCH7|SYI_MYCH7|SYR_MYCH7|Q4A780_MYCH7|Q4A854_MYCH7|Q4A8V4_MYCH7|Q4A7X4_MYCH7|SYN_MYCH7|Q4A8B4_MYCH7|SYE_MYCH7|SYA_MYCH7|Q4A7D6_MYCH7|SYY_MYCH7|Q4A7D7_MYCH7|Q4A892_MYCH7|SYP_MYCH7
44249	6.6507e-08	3.0028e-06	99	134	292	539	cellular biosynthetic process	Biological Process	Q4A8C2_MYCH7|SYI_MYCH7|RL4_MYCH7|RS16_MYCH7|Q4A8R5_MYCH7|Q4A8N2_MYCH7|RS13_MYCH7|Q4A8E2_MYCH7|Q4A7J7_MYCH7|Q4A7D7_MYCH7|ATPF_MYCH7|Q4A892_MYCH7|RL19_MYCH7|RS19_MYCH7|PYRH_MYCH7|Q4A7P4_MYCH7|RS4_MYCH7|RL23_MYCH7|KITH_MYCH7|RS7_MYCH7|GREA_MYCH7|RL20_MYCH7|RL2_MYCH7|Q4A7L5_MYCH7|APT_MYCH7|RS5_MYCH7|SYK_MYCH7|SYR_MYCH7|Y474_MYCH7|Q4A7I9_MYCH7|RS15_MYCH7|RL14_MYCH7|HRCA_MYCH7|RL24_MYCH7|RPOB_MYCH7|Q4A…
44248	0.0020265	0.021812	10	10	292	539	cellular catabolic process	Biological Process	Q4A797_MYCH7|Q4A8D8_MYCH7|Q4A8D6_MYCH7|DEOC_MYCH7|Q4A854_MYCH7|Q4A8K4_MYCH7|Q4A809_MYCH7|Q4A7X2_MYCH7|IOLE_MYCH7|Q4A7J9_MYCH7
34645	2.185e-07	7.3077e-06	80	105	292	539	cellular macromolecule biosynthetic process	Biological Process	Q4A8C2_MYCH7|Q4A8A9_MYCH7|Q4A886_MYCH7|SYI_MYCH7|Q4A7E0_MYCH7|RL4_MYCH7|RPOA_MYCH7|DNLJ_MYCH7|Q4A8Y4_MYCH7|Q4A8V4_MYCH7|RL22_MYCH7|RS16_MYCH7|Q4A8R5_MYCH7|RS3_MYCH7|Q4A8N2_MYCH7|RS13_MYCH7|RS6_MYCH7|Q4A7D7_MYCH7|Q4A892_MYCH7|SYP_MYCH7|RL19_MYCH7|RS12_MYCH7|Q4A790_MYCH7|SYV_MYCH7|RS19_MYCH7|Q4A770_MYCH7|RS4_MYCH7|SYE_MYCH7|RL23_MYCH7|RL5_MYCH7|Q4A8H9_MYCH7|Q4A8U4_MYCH7|KITH_MYCH7|RL15_MYCH7|RL18_M…
44260	0.0024203	0.023785	102	160	292	539	cellular macromolecule metabolic process	Biological Process	Q4A8C2_MYCH7|SYI_MYCH7|RL4_MYCH7|MNMG_MYCH7|RS16_MYCH7|Q4A8X8_MYCH7|Q4A8J2_MYCH7|Q4A8R5_MYCH7|Q4A8Q5_MYCH7|Q4A8N2_MYCH7|Q4A882_MYCH7|RS13_MYCH7|Q4A7X2_MYCH7|Q4A7D7_MYCH7|Q4A892_MYCH7|RL19_MYCH7|RS19_MYCH7|Q4A779_MYCH7|Q4A7J4_MYCH7|RS4_MYCH7|RL23_MYCH7|KITH_MYCH7|RS7_MYCH7|GREA_MYCH7|RL20_MYCH7|RL2_MYCH7|RS5_MYCH7|SYK_MYCH7|SYR_MYCH7|Y474_MYCH7|Q4A7I9_MYCH7|Q4A874_MYCH7|RS15_MYCH7|RL14_MYCH7|HRCA_…
44237	4.625e-06	8.5232e-05	138	208	292	539	cellular metabolic process	Biological Process	Q4A8C2_MYCH7|SYI_MYCH7|RL4_MYCH7|MNMG_MYCH7|RS16_MYCH7|Q4A8S8_MYCH7|Q4A8X8_MYCH7|Q4A8J2_MYCH7|ENO_MYCH7|Q4A8R5_MYCH7|Q4A8Q5_MYCH7|Q4A8N2_MYCH7|Q4A882_MYCH7|RS13_MYCH7|G6PI_MYCH7|Q4A8E2_MYCH7|Q4A7J7_MYCH7|Q4A7X2_MYCH7|Q4A7D7_MYCH7|ATPF_MYCH7|Q4A892_MYCH7|RL19_MYCH7|Q4A797_MYCH7|RS19_MYCH7|PYRH_MYCH7|Q4A779_MYCH7|Q4A7J4_MYCH7|Q4A854_MYCH7|Q4A7P4_MYCH7|RS4_MYCH7|RL23_MYCH7|KITH_MYCH7|RS7_MYCH7|GREA_…
44271	7.7281e-08	3.172e-06	89	118	292	539	cellular nitrogen compound biosynthetic process	Biological Process	Q4A8C2_MYCH7|Q4A7X6_MYCH7|Q4A886_MYCH7|SYI_MYCH7|Q4A7E0_MYCH7|RL4_MYCH7|RPOA_MYCH7|Q4A8Y4_MYCH7|Q4A8V4_MYCH7|RL22_MYCH7|RS16_MYCH7|RS3_MYCH7|KAD_MYCH7|Q4A8N2_MYCH7|RS13_MYCH7|RS6_MYCH7|Q4A8E2_MYCH7|Q4A7J7_MYCH7|Q4A7D7_MYCH7|ATPF_MYCH7|Q4A892_MYCH7|SYP_MYCH7|RL19_MYCH7|RS12_MYCH7|Q4A790_MYCH7|SYV_MYCH7|RS19_MYCH7|PYRH_MYCH7|Q4A7P4_MYCH7|RS4_MYCH7|SYE_MYCH7|RL23_MYCH7|RL5_MYCH7|Q4A8H9_MYCH7|KITH_MY…
34641	0.00013719	0.0019059	124	191	292	539	cellular nitrogen compound metabolic process	Biological Process	Q4A8C2_MYCH7|SYI_MYCH7|RL4_MYCH7|MNMG_MYCH7|RS16_MYCH7|Q4A8S8_MYCH7|Q4A8X8_MYCH7|ENO_MYCH7|Q4A8Q5_MYCH7|Q4A8N2_MYCH7|Q4A882_MYCH7|RS13_MYCH7|G6PI_MYCH7|Q4A8E2_MYCH7|Q4A7J7_MYCH7|Q4A7X2_MYCH7|Q4A7D7_MYCH7|ATPF_MYCH7|Q4A892_MYCH7|RL19_MYCH7|Q4A797_MYCH7|RS19_MYCH7|PYRH_MYCH7|Q4A779_MYCH7|Q4A7P4_MYCH7|RS4_MYCH7|RL23_MYCH7|KITH_MYCH7|RS7_MYCH7|GREA_MYCH7|RL20_MYCH7|RL2_MYCH7|APT_MYCH7|RS5_MYCH7|SYK_M…
9987	7.7283e-07	1.5861e-05	153	231	292	539	cellular process	Biological Process	Q4A8C2_MYCH7|DNAK_MYCH7|SYI_MYCH7|Q4A751_MYCH7|RL4_MYCH7|MNMG_MYCH7|RS16_MYCH7|Q4A8S8_MYCH7|Q4A8X8_MYCH7|Q4A8J2_MYCH7|ENO_MYCH7|Q4A8R5_MYCH7|Q4A8Q5_MYCH7|Q4A794_MYCH7|Q4A8N2_MYCH7|Q4A882_MYCH7|Q4A8V5_MYCH7|RS13_MYCH7|G6PI_MYCH7|Q4A8E2_MYCH7|Q4A7J7_MYCH7|Q4A7X2_MYCH7|Q4A7D7_MYCH7|ATPF_MYCH7|Q4A892_MYCH7|RL19_MYCH7|Q4A797_MYCH7|RS19_MYCH7|Q4A8T0_MYCH7|PYRH_MYCH7|Q4A779_MYCH7|Q4A7J4_MYCH7|Q4A854_MYC…
44267	1.7512e-08	1.1295e-06	67	82	292	539	cellular protein metabolic process	Biological Process	Q4A8C2_MYCH7|SYI_MYCH7|RL4_MYCH7|Q4A8Y4_MYCH7|Q4A8V4_MYCH7|RL22_MYCH7|RS16_MYCH7|Q4A8J2_MYCH7|Q4A8R5_MYCH7|RS3_MYCH7|Q4A8N2_MYCH7|RS13_MYCH7|RS6_MYCH7|Q4A7D7_MYCH7|Q4A892_MYCH7|SYP_MYCH7|RL19_MYCH7|RS12_MYCH7|SYV_MYCH7|RS19_MYCH7|Q4A7J4_MYCH7|RS4_MYCH7|SYE_MYCH7|RL23_MYCH7|RL5_MYCH7|Q4A8H9_MYCH7|RL15_MYCH7|RL18_MYCH7|RS7_MYCH7|SYY_MYCH7|RS18_MYCH7|RL20_MYCH7|RL2_MYCH7|RS5_MYCH7|SYK_MYCH7|SYR_MYCH…
5737	4.7737e-09	5.3884e-07	111	150	292	539	cytoplasm	Cellular Component	Q4A8C2_MYCH7|SYI_MYCH7|RL4_MYCH7|MNMG_MYCH7|RS16_MYCH7|ENO_MYCH7|KGUA_MYCH7|Q4A794_MYCH7|RF1_MYCH7|Q4A8N2_MYCH7|Q4A8V5_MYCH7|RS13_MYCH7|G6PI_MYCH7|Q4A8E2_MYCH7|Q4A7X2_MYCH7|Q4A7D7_MYCH7|Q4A892_MYCH7|RL19_MYCH7|RS19_MYCH7|PYRH_MYCH7|Q4A8A8_MYCH7|Q4A779_MYCH7|Q4A854_MYCH7|RS4_MYCH7|RL23_MYCH7|KITH_MYCH7|RS7_MYCH7|TIG_MYCH7|RL20_MYCH7|RL2_MYCH7|Q4A7L5_MYCH7|APT_MYCH7|RS5_MYCH7|SYK_MYCH7|Q4A7Q8_MYCH7…
44444	2.62e-05	0.00044639	44	55	292	539	cytoplasmic part	Cellular Component	RS18_MYCH7|RL20_MYCH7|RL2_MYCH7|RS5_MYCH7|RL4_MYCH7|RS11_MYCH7|RL9_MYCH7|RL22_MYCH7|RL17_MYCH7|RS16_MYCH7|ENO_MYCH7|RS15_MYCH7|RS8_MYCH7|RL14_MYCH7|RS3_MYCH7|Q4A8N2_MYCH7|Q4A8V5_MYCH7|RS13_MYCH7|RL24_MYCH7|RS6_MYCH7|Q4A8E2_MYCH7|Q4A7R2_MYCH7|RL19_MYCH7|RL16_MYCH7|RS12_MYCH7|RS19_MYCH7|RL3_MYCH7|RL21_MYCH7|RS17_MYCH7|RL1_MYCH7|Q4A854_MYCH7|RS9_MYCH7|RS4_MYCH7|RL23_MYCH7|RL5_MYCH7|Q4A8H9_MYCH7|RL13…
10467	0.00071354	0.008591	76	112	292	539	gene expression	Biological Process	Q4A8C2_MYCH7|Q4A886_MYCH7|SYI_MYCH7|Q4A7E0_MYCH7|TSAD_MYCH7|RL4_MYCH7|RPOA_MYCH7|MNMG_MYCH7|Q4A8Y4_MYCH7|Q4A8V4_MYCH7|RL22_MYCH7|RS16_MYCH7|RS3_MYCH7|Q4A8N2_MYCH7|RS13_MYCH7|RS6_MYCH7|Q4A7X2_MYCH7|Q4A7D7_MYCH7|Q4A892_MYCH7|SYP_MYCH7|RL19_MYCH7|RS12_MYCH7|Q4A790_MYCH7|SYV_MYCH7|RS19_MYCH7|RS4_MYCH7|SYE_MYCH7|RL23_MYCH7|RL5_MYCH7|Q4A8H9_MYCH7|RL15_MYCH7|RL18_MYCH7|RS7_MYCH7|MNME_MYCH7|SYY_MYCH7|GRE…
1901657	0.0037925	0.034391	21	26	292	539	glycosyl compound metabolic process	Biological Process	APT_MYCH7|Q4A8W0_MYCH7|PYRH_MYCH7|Q4A7S1_MYCH7|Q4A8A3_MYCH7|Q4A8S9_MYCH7|Q4A885_MYCH7|GPMI_MYCH7|Q4A7P4_MYCH7|Q4A8Z8_MYCH7|Q4A8S8_MYCH7|ENO_MYCH7|TPIS_MYCH7|KAD_MYCH7|Q4A773_MYCH7|G6PI_MYCH7|ATPB_MYCH7|Q4A7N3_MYCH7|ATPA_MYCH7|Q4A7J7_MYCH7|ATPF_MYCH7
1901363	1.7288e-08	1.1295e-06	157	231	292	539	heterocyclic compound binding	Molecular Function	Q4A8C2_MYCH7|DNAK_MYCH7|SYI_MYCH7|IOLC_MYCH7|RL4_MYCH7|MNMG_MYCH7|Q4A8X8_MYCH7|Q4A8Y8_MYCH7|Q4A8Q5_MYCH7|KGUA_MYCH7|RF1_MYCH7|Q4A8F5_MYCH7|Q4A882_MYCH7|Q4A8V5_MYCH7|RS13_MYCH7|Q4A827_MYCH7|Q4A852_MYCH7|Q4A7J7_MYCH7|Q4A7X2_MYCH7|Q4A7D7_MYCH7|Q4A892_MYCH7|POTA_MYCH7|Q4A797_MYCH7|RS19_MYCH7|Q4A8T0_MYCH7|PYRH_MYCH7|Q4A8Z3_MYCH7|Q4A8A8_MYCH7|Q4A779_MYCH7|Q4A799_MYCH7|Q4A7P4_MYCH7|RS4_MYCH7|RL23_MYCH7|…
5622	3.8873e-09	5.0147e-07	122	168	292	539	intracellular	Cellular Component	Q4A8C2_MYCH7|SYI_MYCH7|RL4_MYCH7|MNMG_MYCH7|RS16_MYCH7|Q4A8X8_MYCH7|ENO_MYCH7|KGUA_MYCH7|Q4A794_MYCH7|RF1_MYCH7|Q4A8N2_MYCH7|Q4A882_MYCH7|Q4A8V5_MYCH7|RS13_MYCH7|G6PI_MYCH7|Q4A8E2_MYCH7|Q4A7X2_MYCH7|Q4A7D7_MYCH7|ATPF_MYCH7|Q4A892_MYCH7|RL19_MYCH7|RS19_MYCH7|PYRH_MYCH7|Q4A8A8_MYCH7|Q4A779_MYCH7|Q4A854_MYCH7|RS4_MYCH7|RL23_MYCH7|KITH_MYCH7|RS7_MYCH7|TIG_MYCH7|RL20_MYCH7|RL2_MYCH7|Q4A7L5_MYCH7|APT_M…
43232	5.8031e-05	0.00088816	46	59	292	539	intracellular non-membrane-bounded organelle	Cellular Component	RS18_MYCH7|RL20_MYCH7|RL2_MYCH7|RS5_MYCH7|RL4_MYCH7|RS11_MYCH7|Q4A7J5_MYCH7|RL9_MYCH7|RL22_MYCH7|RL17_MYCH7|RS16_MYCH7|Q4A8X8_MYCH7|RS15_MYCH7|RS8_MYCH7|RL14_MYCH7|RS3_MYCH7|Q4A8N2_MYCH7|Q4A882_MYCH7|RS13_MYCH7|RL24_MYCH7|RS6_MYCH7|Q4A7R2_MYCH7|RL19_MYCH7|RL16_MYCH7|RS12_MYCH7|RS19_MYCH7|RL3_MYCH7|RL21_MYCH7|RS17_MYCH7|RL1_MYCH7|Q4A770_MYCH7|Q4A8A8_MYCH7|RS9_MYCH7|RS4_MYCH7|RL23_MYCH7|RL5_MYCH7|Q…
43229	5.8031e-05	0.00088816	46	59	292	539	intracellular organelle	Cellular Component	RS18_MYCH7|RL20_MYCH7|RL2_MYCH7|RS5_MYCH7|RL4_MYCH7|RS11_MYCH7|Q4A7J5_MYCH7|RL9_MYCH7|RL22_MYCH7|RL17_MYCH7|RS16_MYCH7|Q4A8X8_MYCH7|RS15_MYCH7|RS8_MYCH7|RL14_MYCH7|RS3_MYCH7|Q4A8N2_MYCH7|Q4A882_MYCH7|RS13_MYCH7|RL24_MYCH7|RS6_MYCH7|Q4A7R2_MYCH7|RL19_MYCH7|RL16_MYCH7|RS12_MYCH7|RS19_MYCH7|RL3_MYCH7|RL21_MYCH7|RS17_MYCH7|RL1_MYCH7|Q4A770_MYCH7|Q4A8A8_MYCH7|RS9_MYCH7|RS4_MYCH7|RL23_MYCH7|RL5_MYCH7|Q…
44424	1.9375e-09	3.3976e-07	122	167	292	539	intracellular part	Cellular Component	Q4A8C2_MYCH7|SYI_MYCH7|RL4_MYCH7|MNMG_MYCH7|RS16_MYCH7|Q4A8X8_MYCH7|ENO_MYCH7|KGUA_MYCH7|Q4A794_MYCH7|RF1_MYCH7|Q4A8N2_MYCH7|Q4A882_MYCH7|Q4A8V5_MYCH7|RS13_MYCH7|G6PI_MYCH7|Q4A8E2_MYCH7|Q4A7X2_MYCH7|Q4A7D7_MYCH7|ATPF_MYCH7|Q4A892_MYCH7|RL19_MYCH7|RS19_MYCH7|PYRH_MYCH7|Q4A8A8_MYCH7|Q4A779_MYCH7|Q4A854_MYCH7|RS4_MYCH7|RL23_MYCH7|KITH_MYCH7|RS7_MYCH7|TIG_MYCH7|RL20_MYCH7|RL2_MYCH7|Q4A7L5_MYCH7|APT_M…
30529	6.4294e-05	0.00095176	42	53	292	539	intracellular ribonucleoprotein complex	Cellular Component	RS18_MYCH7|RL20_MYCH7|RL2_MYCH7|RS5_MYCH7|RL4_MYCH7|RS11_MYCH7|RL9_MYCH7|RL22_MYCH7|RL17_MYCH7|RS16_MYCH7|RS15_MYCH7|RS8_MYCH7|RL14_MYCH7|RS3_MYCH7|Q4A8N2_MYCH7|Q4A8V5_MYCH7|RS13_MYCH7|RL24_MYCH7|RS6_MYCH7|Q4A7R2_MYCH7|RL19_MYCH7|RL16_MYCH7|RS12_MYCH7|RS19_MYCH7|RL3_MYCH7|RL21_MYCH7|RS17_MYCH7|RL1_MYCH7|RS9_MYCH7|RS4_MYCH7|RL23_MYCH7|RL5_MYCH7|Q4A8H9_MYCH7|RL13_MYCH7|Q4A8E3_MYCH7|RL15_MYCH7|RL18_…
43167	5.7813e-10	1.3051e-07	120	162	292	539	ion binding	Molecular Function	Q4A8C2_MYCH7|DNAK_MYCH7|Q4A8N8_MYCH7|SYI_MYCH7|IOLC_MYCH7|MNMG_MYCH7|Q4A8X8_MYCH7|Q4A8Y8_MYCH7|Q4A8J2_MYCH7|ENO_MYCH7|Q4A8Q5_MYCH7|KGUA_MYCH7|Q4A8F5_MYCH7|Q4A8N5_MYCH7|Q4A882_MYCH7|Q4A8V5_MYCH7|Q4A827_MYCH7|Q4A852_MYCH7|Q4A7J7_MYCH7|Q4A7X2_MYCH7|Q4A7D7_MYCH7|Q4A892_MYCH7|POTA_MYCH7|Q4A797_MYCH7|Q4A8T0_MYCH7|PYRH_MYCH7|Q4A8Z3_MYCH7|Q4A779_MYCH7|Q4A799_MYCH7|Q4A7P4_MYCH7|Q4A8K8_MYCH7|KITH_MYCH7|ECF…
16874	0.0024233	0.023785	24	30	292	539	ligase activity	Molecular Function	Q4A8C2_MYCH7|SYK_MYCH7|SYFB_MYCH7|SYV_MYCH7|Q4A885_MYCH7|SYI_MYCH7|SYR_MYCH7|DNLJ_MYCH7|Q4A780_MYCH7|Q4A8Y4_MYCH7|Q4A8Y3_MYCH7|Q4A8V4_MYCH7|Q4A7X4_MYCH7|SYN_MYCH7|Q4A8B4_MYCH7|SYE_MYCH7|SYA_MYCH7|Q4A7D6_MYCH7|Q4A8B1_MYCH7|Q4A856_MYCH7|SYY_MYCH7|Q4A7D7_MYCH7|Q4A892_MYCH7|SYP_MYCH7
16876	0.0021257	0.021812	18	21	292	539	ligase activity, forming aminoacyl-tRNA and related compounds	Molecular Function	Q4A8C2_MYCH7|SYK_MYCH7|SYFB_MYCH7|SYV_MYCH7|SYI_MYCH7|SYR_MYCH7|Q4A780_MYCH7|Q4A8V4_MYCH7|Q4A7X4_MYCH7|SYN_MYCH7|Q4A8B4_MYCH7|SYE_MYCH7|SYA_MYCH7|Q4A7D6_MYCH7|SYY_MYCH7|Q4A7D7_MYCH7|Q4A892_MYCH7|SYP_MYCH7
16875	0.0021257	0.021812	18	21	292	539	ligase activity, forming carbon-oxygen bonds	Molecular Function	Q4A8C2_MYCH7|SYK_MYCH7|SYFB_MYCH7|SYV_MYCH7|SYI_MYCH7|SYR_MYCH7|Q4A780_MYCH7|Q4A8V4_MYCH7|Q4A7X4_MYCH7|SYN_MYCH7|Q4A8B4_MYCH7|SYE_MYCH7|SYA_MYCH7|Q4A7D6_MYCH7|SYY_MYCH7|Q4A7D7_MYCH7|Q4A892_MYCH7|SYP_MYCH7
32991	4.1487e-05	0.00069376	54	71	292	539	macromolecular complex	Cellular Component	Q4A8S1_MYCH7|Q4A8A9_MYCH7|RL4_MYCH7|Q4A8Y4_MYCH7|RL22_MYCH7|RS16_MYCH7|ENO_MYCH7|RS3_MYCH7|Q4A8N2_MYCH7|Q4A8V5_MYCH7|RS13_MYCH7|RS6_MYCH7|Q4A8E2_MYCH7|ATPF_MYCH7|RL19_MYCH7|POTA_MYCH7|RS12_MYCH7|RS19_MYCH7|Q4A854_MYCH7|RS4_MYCH7|RL23_MYCH7|RL5_MYCH7|Q4A8H9_MYCH7|RL15_MYCH7|RL18_MYCH7|ATPB_MYCH7|RS7_MYCH7|RS18_MYCH7|RL20_MYCH7|RL2_MYCH7|RS5_MYCH7|RS11_MYCH7|RL9_MYCH7|RL17_MYCH7|RS15_MYCH7|Q4A910_M…
9059	2.185e-07	7.3077e-06	80	105	292	539	macromolecule biosynthetic process	Biological Process	Q4A8C2_MYCH7|Q4A8A9_MYCH7|Q4A886_MYCH7|SYI_MYCH7|Q4A7E0_MYCH7|RL4_MYCH7|RPOA_MYCH7|DNLJ_MYCH7|Q4A8Y4_MYCH7|Q4A8V4_MYCH7|RL22_MYCH7|RS16_MYCH7|Q4A8R5_MYCH7|RS3_MYCH7|Q4A8N2_MYCH7|RS13_MYCH7|RS6_MYCH7|Q4A7D7_MYCH7|Q4A892_MYCH7|SYP_MYCH7|RL19_MYCH7|RS12_MYCH7|Q4A790_MYCH7|SYV_MYCH7|RS19_MYCH7|Q4A770_MYCH7|RS4_MYCH7|SYE_MYCH7|RL23_MYCH7|RL5_MYCH7|Q4A8H9_MYCH7|Q4A8U4_MYCH7|KITH_MYCH7|RL15_MYCH7|RL18_M…
43170	0.0018664	0.021607	103	161	292	539	macromolecule metabolic process	Biological Process	Q4A8C2_MYCH7|SYI_MYCH7|RL4_MYCH7|MNMG_MYCH7|RS16_MYCH7|Q4A8X8_MYCH7|Q4A8J2_MYCH7|Q4A8R5_MYCH7|Q4A8Q5_MYCH7|Q4A8N2_MYCH7|Q4A882_MYCH7|RS13_MYCH7|Q4A7X2_MYCH7|Q4A7D7_MYCH7|Q4A892_MYCH7|RL19_MYCH7|RS19_MYCH7|Q4A779_MYCH7|Q4A7J4_MYCH7|RS4_MYCH7|RL23_MYCH7|KITH_MYCH7|RS7_MYCH7|GREA_MYCH7|RL20_MYCH7|RL2_MYCH7|RS5_MYCH7|SYK_MYCH7|SYR_MYCH7|Y474_MYCH7|Q4A7I9_MYCH7|Q4A874_MYCH7|RS15_MYCH7|RL14_MYCH7|HRCA_…
8152	4.2063e-07	9.9955e-06	152	228	292	539	metabolic process	Biological Process	Q4A8C2_MYCH7|SYI_MYCH7|RL4_MYCH7|MNMG_MYCH7|RS16_MYCH7|Q4A8S8_MYCH7|Q4A8X8_MYCH7|Q4A8J2_MYCH7|ENO_MYCH7|Q4A8R5_MYCH7|Q4A8Q5_MYCH7|Q4A8N2_MYCH7|Q4A882_MYCH7|RS13_MYCH7|G6PI_MYCH7|Q4A7L7_MYCH7|Q4A8E2_MYCH7|Q4A7J7_MYCH7|Q4A7X2_MYCH7|Q4A7D7_MYCH7|ATPF_MYCH7|Q4A892_MYCH7|RL19_MYCH7|Q4A797_MYCH7|Q4A7F1_MYCH7|RS19_MYCH7|PYRH_MYCH7|Q4A779_MYCH7|Q4A7L4_MYCH7|Q4A7J4_MYCH7|Q4A854_MYCH7|Q4A7T4_MYCH7|Q4A7P4_M…
46872	0.00055557	0.0067795	44	59	292	539	metal ion binding	Molecular Function	Q4A7L5_MYCH7|SYK_MYCH7|Q4A8S1_MYCH7|Q4A7Q8_MYCH7|Q4A7S1_MYCH7|Q4A8N8_MYCH7|SYI_MYCH7|TSAD_MYCH7|PFKA_MYCH7|DNLJ_MYCH7|Q4A8J2_MYCH7|ENO_MYCH7|SYA_MYCH7|Q4A7K2_MYCH7|Q4A7R5_MYCH7|KAD_MYCH7|Q4A8N5_MYCH7|Q4A882_MYCH7|Q4A8A7_MYCH7|END4_MYCH7|Q4A7X2_MYCH7|Q4A7D7_MYCH7|Q4A892_MYCH7|IOLE_MYCH7|Q4A797_MYCH7|SYFB_MYCH7|Q4A885_MYCH7|GPMI_MYCH7|Q4A8S0_MYCH7|Q4A8K4_MYCH7|Q4A8Z8_MYCH7|Q4A7M9_MYCH7|Q4A7Q0_MYCH7…
3674	1.2959e-14	1.1702e-11	249	386	292	539	molecular_function	Molecular Function	Q4A8C2_MYCH7|IOLC_MYCH7|RL4_MYCH7|Q4A8S8_MYCH7|Q4A8Y8_MYCH7|ENO_MYCH7|Q4A8R5_MYCH7|KGUA_MYCH7|Q4A774_MYCH7|Q4A8F5_MYCH7|Q4A8N5_MYCH7|Q4A8V5_MYCH7|RS13_MYCH7|G6PI_MYCH7|Q4A7L7_MYCH7|Q4A8E2_MYCH7|Q4A852_MYCH7|Q4A7J7_MYCH7|Q4A7X2_MYCH7|Q4A7D7_MYCH7|ATPF_MYCH7|Q4A892_MYCH7|Q4A7F1_MYCH7|RS19_MYCH7|Q4A8T0_MYCH7|Q4A8A8_MYCH7|Q4A779_MYCH7|Q4A799_MYCH7|Q4A7N1_MYCH7|RL23_MYCH7|Q4A8K8_MYCH7|Q4A811_MYCH7|ECF…
6807	0.0001005	0.0014179	125	192	292	539	nitrogen compound metabolic process	Biological Process	Q4A8C2_MYCH7|SYI_MYCH7|RL4_MYCH7|MNMG_MYCH7|RS16_MYCH7|Q4A8S8_MYCH7|Q4A8X8_MYCH7|ENO_MYCH7|Q4A8Q5_MYCH7|Q4A8N2_MYCH7|Q4A882_MYCH7|RS13_MYCH7|G6PI_MYCH7|Q4A8E2_MYCH7|Q4A7J7_MYCH7|Q4A7X2_MYCH7|Q4A7D7_MYCH7|ATPF_MYCH7|Q4A892_MYCH7|RL19_MYCH7|Q4A797_MYCH7|RS19_MYCH7|PYRH_MYCH7|Q4A779_MYCH7|Q4A854_MYCH7|Q4A7P4_MYCH7|RS4_MYCH7|RL23_MYCH7|KITH_MYCH7|RS7_MYCH7|GREA_MYCH7|RL20_MYCH7|RL2_MYCH7|APT_MYCH7|RS…
43228	5.8031e-05	0.00088816	46	59	292	539	non-membrane-bounded organelle	Cellular Component	RS18_MYCH7|RL20_MYCH7|RL2_MYCH7|RS5_MYCH7|RL4_MYCH7|RS11_MYCH7|Q4A7J5_MYCH7|RL9_MYCH7|RL22_MYCH7|RL17_MYCH7|RS16_MYCH7|Q4A8X8_MYCH7|RS15_MYCH7|RS8_MYCH7|RL14_MYCH7|RS3_MYCH7|Q4A8N2_MYCH7|Q4A882_MYCH7|RS13_MYCH7|RL24_MYCH7|RS6_MYCH7|Q4A7R2_MYCH7|RL19_MYCH7|RL16_MYCH7|RS12_MYCH7|RS19_MYCH7|RL3_MYCH7|RL21_MYCH7|RS17_MYCH7|RL1_MYCH7|Q4A770_MYCH7|Q4A8A8_MYCH7|RS9_MYCH7|RS4_MYCH7|RL23_MYCH7|RL5_MYCH7|Q…
3676	0.010571	0.089214	84	133	292	539	nucleic acid binding	Molecular Function	Q4A8C2_MYCH7|Q4A8U1_MYCH7|Q4A8S1_MYCH7|Q4A8A9_MYCH7|Q4A886_MYCH7|RECA_MYCH7|SYI_MYCH7|Q4A7E0_MYCH7|RL4_MYCH7|RPOA_MYCH7|RL22_MYCH7|Q4A8X8_MYCH7|Q4A8Q5_MYCH7|RS3_MYCH7|RF1_MYCH7|Q4A882_MYCH7|Q4A8V5_MYCH7|RS13_MYCH7|RS6_MYCH7|Q4A7X2_MYCH7|Q4A892_MYCH7|RS12_MYCH7|RS19_MYCH7|Q4A8N9_MYCH7|Q4A770_MYCH7|Q4A8A8_MYCH7|Q4A779_MYCH7|EFTS_MYCH7|IF2_MYCH7|RS4_MYCH7|EFP_MYCH7|SYE_MYCH7|RL23_MYCH7|RL5_MYCH7|Q4A…
55086	0.00099678	0.011843	28	35	292	539	nucleobase-containing small molecule metabolic process	Biological Process	APT_MYCH7|Q4A7X6_MYCH7|Q4A7S1_MYCH7|Q4A8S8_MYCH7|ENO_MYCH7|KAD_MYCH7|G6PI_MYCH7|ATPA_MYCH7|Q4A8E2_MYCH7|Q4A7J7_MYCH7|ATPF_MYCH7|Q4A797_MYCH7|Q4A8W0_MYCH7|PYRH_MYCH7|Q4A8A3_MYCH7|Q4A8S9_MYCH7|Q4A885_MYCH7|GPMI_MYCH7|DEOC_MYCH7|Q4A7P4_MYCH7|Q4A8K4_MYCH7|Q4A8Z8_MYCH7|Q4A7P6_MYCH7|TPIS_MYCH7|Q4A773_MYCH7|Q4A7T3_MYCH7|ATPB_MYCH7|Q4A7N3_MYCH7
1882	2.1211e-07	7.3077e-06	90	121	292	539	nucleoside binding	Molecular Function	Q4A8C2_MYCH7|Q4A8S1_MYCH7|Q4A8A9_MYCH7|DNAK_MYCH7|RECA_MYCH7|SYI_MYCH7|IOLC_MYCH7|PFKA_MYCH7|Q4A8Y4_MYCH7|Q4A7Z9_MYCH7|Q4A8V4_MYCH7|Q4A8X8_MYCH7|Q4A8Y8_MYCH7|Q4A8Q5_MYCH7|KGUA_MYCH7|KAD_MYCH7|Q4A8F5_MYCH7|Q4A8V5_MYCH7|Q4A827_MYCH7|Q4A852_MYCH7|Q4A7J7_MYCH7|Q4A7D7_MYCH7|Q4A892_MYCH7|SYP_MYCH7|POTA_MYCH7|SYV_MYCH7|PYRH_MYCH7|Q4A770_MYCH7|Q4A8Z3_MYCH7|Q4A779_MYCH7|Q4A799_MYCH7|Q4A7P4_MYCH7|IF2_MYCH7…
9116	0.0037925	0.034391	21	26	292	539	nucleoside metabolic process	Biological Process	APT_MYCH7|Q4A8W0_MYCH7|PYRH_MYCH7|Q4A7S1_MYCH7|Q4A8A3_MYCH7|Q4A8S9_MYCH7|Q4A885_MYCH7|GPMI_MYCH7|Q4A7P4_MYCH7|Q4A8Z8_MYCH7|Q4A8S8_MYCH7|ENO_MYCH7|TPIS_MYCH7|KAD_MYCH7|Q4A773_MYCH7|G6PI_MYCH7|ATPB_MYCH7|Q4A7N3_MYCH7|ATPA_MYCH7|Q4A7J7_MYCH7|ATPF_MYCH7
1901265	6.1572e-08	2.9263e-06	96	192	292	539	nucleoside phosphate binding	Molecular Function	Q4A8C2_MYCH7|Q4A8S1_MYCH7|Q4A8A9_MYCH7|DNAK_MYCH7|RECA_MYCH7|SYI_MYCH7|IOLC_MYCH7|PFKA_MYCH7|MNMG_MYCH7|Q4A8Y4_MYCH7|Q4A7Z9_MYCH7|Q4A8V4_MYCH7|Q4A8X8_MYCH7|Q4A8Y8_MYCH7|Q4A8Q5_MYCH7|KGUA_MYCH7|KAD_MYCH7|Q4A8F5_MYCH7|Q4A8V5_MYCH7|Q4A827_MYCH7|Q4A852_MYCH7|Q4A7J7_MYCH7|Q4A7D7_MYCH7|Q4A892_MYCH7|SYP_MYCH7|POTA_MYCH7|Q4A797_MYCH7|SYV_MYCH7|Q4A8T0_MYCH7|PYRH_MYCH7|Q4A770_MYCH7|Q4A8Z3_MYCH7|Q4A779_MYCH…
6753	0.0037271	0.034391	23	92	292	539	nucleoside phosphate metabolic process	Biological Process	APT_MYCH7|Q4A7X6_MYCH7|Q4A797_MYCH7|Q4A8W0_MYCH7|PYRH_MYCH7|Q4A885_MYCH7|GPMI_MYCH7|DEOC_MYCH7|Q4A7P4_MYCH7|Q4A8K4_MYCH7|Q4A8Z8_MYCH7|ENO_MYCH7|Q4A7P6_MYCH7|TPIS_MYCH7|KAD_MYCH7|Q4A773_MYCH7|G6PI_MYCH7|ATPB_MYCH7|Q4A7N3_MYCH7|ATPA_MYCH7|Q4A8E2_MYCH7|Q4A7J7_MYCH7|ATPF_MYCH7
166	6.1572e-08	2.9263e-06	96	192	292	539	nucleotide binding	Molecular Function	Q4A8C2_MYCH7|Q4A8S1_MYCH7|Q4A8A9_MYCH7|DNAK_MYCH7|RECA_MYCH7|SYI_MYCH7|IOLC_MYCH7|PFKA_MYCH7|MNMG_MYCH7|Q4A8Y4_MYCH7|Q4A7Z9_MYCH7|Q4A8V4_MYCH7|Q4A8X8_MYCH7|Q4A8Y8_MYCH7|Q4A8Q5_MYCH7|KGUA_MYCH7|KAD_MYCH7|Q4A8F5_MYCH7|Q4A8V5_MYCH7|Q4A827_MYCH7|Q4A852_MYCH7|Q4A7J7_MYCH7|Q4A7D7_MYCH7|Q4A892_MYCH7|SYP_MYCH7|POTA_MYCH7|Q4A797_MYCH7|SYV_MYCH7|Q4A8T0_MYCH7|PYRH_MYCH7|Q4A770_MYCH7|Q4A8Z3_MYCH7|Q4A779_MYCH…
9117	0.0037271	0.034391	23	92	292	539	nucleotide metabolic process	Biological Process	APT_MYCH7|Q4A7X6_MYCH7|Q4A797_MYCH7|Q4A8W0_MYCH7|PYRH_MYCH7|Q4A885_MYCH7|GPMI_MYCH7|DEOC_MYCH7|Q4A7P4_MYCH7|Q4A8K4_MYCH7|Q4A8Z8_MYCH7|ENO_MYCH7|Q4A7P6_MYCH7|TPIS_MYCH7|KAD_MYCH7|Q4A773_MYCH7|G6PI_MYCH7|ATPB_MYCH7|Q4A7N3_MYCH7|ATPA_MYCH7|Q4A8E2_MYCH7|Q4A7J7_MYCH7|ATPF_MYCH7
43226	5.8031e-05	0.00088816	46	59	292	539	organelle	Cellular Component	RS18_MYCH7|RL20_MYCH7|RL2_MYCH7|RS5_MYCH7|RL4_MYCH7|RS11_MYCH7|Q4A7J5_MYCH7|RL9_MYCH7|RL22_MYCH7|RL17_MYCH7|RS16_MYCH7|Q4A8X8_MYCH7|RS15_MYCH7|RS8_MYCH7|RL14_MYCH7|RS3_MYCH7|Q4A8N2_MYCH7|Q4A882_MYCH7|RS13_MYCH7|RL24_MYCH7|RS6_MYCH7|Q4A7R2_MYCH7|RL19_MYCH7|RL16_MYCH7|RS12_MYCH7|RS19_MYCH7|RL3_MYCH7|RL21_MYCH7|RS17_MYCH7|RL1_MYCH7|Q4A770_MYCH7|Q4A8A8_MYCH7|RS9_MYCH7|RS4_MYCH7|RL23_MYCH7|RL5_MYCH7|Q…
6082	4.2625e-05	0.00069983	28	32	292	539	organic acid metabolic process	Biological Process	Q4A8C2_MYCH7|Q4A7L5_MYCH7|SYK_MYCH7|SYI_MYCH7|SYR_MYCH7|Q4A8V4_MYCH7|Q4A7X4_MYCH7|SYN_MYCH7|Q4A8B4_MYCH7|ENO_MYCH7|SYA_MYCH7|G6PI_MYCH7|Q4A7D7_MYCH7|Q4A892_MYCH7|SYP_MYCH7|SYFB_MYCH7|SYV_MYCH7|Q4A885_MYCH7|GPMI_MYCH7|Q4A780_MYCH7|Q4A854_MYCH7|Q4A8Z8_MYCH7|SYE_MYCH7|LDH_MYCH7|Q4A7D6_MYCH7|TPIS_MYCH7|Q4A7N3_MYCH7|SYY_MYCH7
97159	1.7288e-08	1.1295e-06	157	231	292	539	organic cyclic compound binding	Molecular Function	Q4A8C2_MYCH7|DNAK_MYCH7|SYI_MYCH7|IOLC_MYCH7|RL4_MYCH7|MNMG_MYCH7|Q4A8X8_MYCH7|Q4A8Y8_MYCH7|Q4A8Q5_MYCH7|KGUA_MYCH7|RF1_MYCH7|Q4A8F5_MYCH7|Q4A882_MYCH7|Q4A8V5_MYCH7|RS13_MYCH7|Q4A827_MYCH7|Q4A852_MYCH7|Q4A7J7_MYCH7|Q4A7X2_MYCH7|Q4A7D7_MYCH7|Q4A892_MYCH7|POTA_MYCH7|Q4A797_MYCH7|RS19_MYCH7|Q4A8T0_MYCH7|PYRH_MYCH7|Q4A8Z3_MYCH7|Q4A8A8_MYCH7|Q4A779_MYCH7|Q4A799_MYCH7|Q4A7P4_MYCH7|RS4_MYCH7|RL23_MYCH7|…
1901576	1.301e-08	1.068e-06	101	135	292	539	organic substance biosynthetic process	Biological Process	Q4A8C2_MYCH7|SYI_MYCH7|RL4_MYCH7|RS16_MYCH7|Q4A8R5_MYCH7|Q4A8N2_MYCH7|RS13_MYCH7|G6PI_MYCH7|Q4A8E2_MYCH7|Q4A7J7_MYCH7|Q4A7D7_MYCH7|ATPF_MYCH7|Q4A892_MYCH7|RL19_MYCH7|RS19_MYCH7|PYRH_MYCH7|Q4A7P4_MYCH7|RS4_MYCH7|RL23_MYCH7|KITH_MYCH7|RS7_MYCH7|GREA_MYCH7|RL20_MYCH7|RL2_MYCH7|Q4A7L5_MYCH7|APT_MYCH7|RS5_MYCH7|SYK_MYCH7|SYR_MYCH7|Y474_MYCH7|Q4A7I9_MYCH7|RS15_MYCH7|RL14_MYCH7|HRCA_MYCH7|RL24_MYCH7|RPO…
1901575	2.3934e-05	0.00041563	17	17	292	539	organic substance catabolic process	Biological Process	Q4A797_MYCH7|Q4A8D8_MYCH7|GPMI_MYCH7|DEOC_MYCH7|Q4A854_MYCH7|Q4A8K4_MYCH7|Q4A809_MYCH7|Q4A8Z8_MYCH7|Q4A7J9_MYCH7|ENO_MYCH7|Q4A8F9_MYCH7|TPIS_MYCH7|Q4A8D6_MYCH7|G6PI_MYCH7|Q4A7N3_MYCH7|Q4A7X2_MYCH7|IOLE_MYCH7
71704	9.8516e-07	1.9339e-05	146	219	292	539	organic substance metabolic process	Biological Process	Q4A8C2_MYCH7|SYI_MYCH7|RL4_MYCH7|MNMG_MYCH7|RS16_MYCH7|Q4A8S8_MYCH7|Q4A8X8_MYCH7|Q4A8J2_MYCH7|ENO_MYCH7|Q4A8R5_MYCH7|Q4A8Q5_MYCH7|Q4A8N2_MYCH7|Q4A882_MYCH7|RS13_MYCH7|G6PI_MYCH7|Q4A8E2_MYCH7|Q4A7J7_MYCH7|Q4A7X2_MYCH7|Q4A7D7_MYCH7|ATPF_MYCH7|Q4A892_MYCH7|RL19_MYCH7|Q4A797_MYCH7|Q4A7F1_MYCH7|RS19_MYCH7|PYRH_MYCH7|Q4A779_MYCH7|Q4A7J4_MYCH7|Q4A854_MYCH7|Q4A7T4_MYCH7|Q4A7P4_MYCH7|RS4_MYCH7|RL23_MYCH7|…
1901566	2.8215e-07	8.4319e-06	76	99	292	539	organonitrogen compound biosynthetic process	Biological Process	Q4A8C2_MYCH7|Q4A7X6_MYCH7|SYI_MYCH7|RL4_MYCH7|Q4A8Y4_MYCH7|Q4A8V4_MYCH7|RL22_MYCH7|RS16_MYCH7|RS3_MYCH7|KAD_MYCH7|Q4A8N2_MYCH7|RS13_MYCH7|RS6_MYCH7|Q4A7J7_MYCH7|Q4A7D7_MYCH7|ATPF_MYCH7|Q4A892_MYCH7|SYP_MYCH7|RL19_MYCH7|RS12_MYCH7|SYV_MYCH7|RS19_MYCH7|PYRH_MYCH7|Q4A7P4_MYCH7|RS4_MYCH7|SYE_MYCH7|RL23_MYCH7|RL5_MYCH7|Q4A8H9_MYCH7|RL15_MYCH7|RL18_MYCH7|ATPB_MYCH7|RS7_MYCH7|SYY_MYCH7|RS18_MYCH7|RL20_M…
1901564	5.6701e-09	5.689e-07	86	110	292	539	organonitrogen compound metabolic process	Biological Process	Q4A8C2_MYCH7|Q4A7X6_MYCH7|SYI_MYCH7|RL4_MYCH7|Q4A8Y4_MYCH7|Q4A8V4_MYCH7|RL22_MYCH7|RS16_MYCH7|Q4A8S8_MYCH7|ENO_MYCH7|RS3_MYCH7|KAD_MYCH7|Q4A8N2_MYCH7|RS13_MYCH7|G6PI_MYCH7|RS6_MYCH7|Q4A7J7_MYCH7|Q4A7D7_MYCH7|ATPF_MYCH7|Q4A892_MYCH7|SYP_MYCH7|RL19_MYCH7|RS12_MYCH7|SYV_MYCH7|RS19_MYCH7|PYRH_MYCH7|Q4A854_MYCH7|Q4A7P4_MYCH7|RS4_MYCH7|SYE_MYCH7|RL23_MYCH7|RL5_MYCH7|Q4A8H9_MYCH7|TPIS_MYCH7|Q4A773_MYCH7…
19637	0.0035743	0.033974	25	32	292	539	organophosphate metabolic process	Biological Process	APT_MYCH7|Q4A7X6_MYCH7|PFKA_MYCH7|ENO_MYCH7|KAD_MYCH7|G6PI_MYCH7|ATPA_MYCH7|Q4A8E2_MYCH7|Q4A7J7_MYCH7|ATPF_MYCH7|Q4A797_MYCH7|Q4A8W0_MYCH7|PYRH_MYCH7|Q4A885_MYCH7|GPMI_MYCH7|DEOC_MYCH7|Q4A7P4_MYCH7|Q4A8K4_MYCH7|Q4A809_MYCH7|Q4A8Z8_MYCH7|Q4A7P6_MYCH7|TPIS_MYCH7|Q4A773_MYCH7|ATPB_MYCH7|Q4A7N3_MYCH7
16491	0.00020186	0.0026805	20	22	292	539	oxidoreductase activity	Molecular Function	Q4A8P9_MYCH7|Q4A7N4_MYCH7|Q4A8T0_MYCH7|Q4A7L6_MYCH7|Q4A8D7_MYCH7|Q4A7D8_MYCH7|Q4A8D0_MYCH7|Q4A8X7_MYCH7|MNMG_MYCH7|Q4A8E0_MYCH7|Q4A7J4_MYCH7|Q4A8P8_MYCH7|Q4A7F5_MYCH7|Q4A8R4_MYCH7|Q4A8E4_MYCH7|AZOR_MYCH7|LDH_MYCH7|Q4A7Q1_MYCH7|Q4A8E2_MYCH7|Q4A8R6_MYCH7
43436	7.1947e-05	0.0010312	27	31	292	539	oxoacid metabolic process	Biological Process	Q4A8C2_MYCH7|SYK_MYCH7|SYI_MYCH7|SYR_MYCH7|Q4A8V4_MYCH7|Q4A7X4_MYCH7|SYN_MYCH7|Q4A8B4_MYCH7|ENO_MYCH7|SYA_MYCH7|G6PI_MYCH7|Q4A7D7_MYCH7|Q4A892_MYCH7|SYP_MYCH7|SYFB_MYCH7|SYV_MYCH7|Q4A885_MYCH7|GPMI_MYCH7|Q4A780_MYCH7|Q4A854_MYCH7|Q4A8Z8_MYCH7|SYE_MYCH7|LDH_MYCH7|Q4A7D6_MYCH7|TPIS_MYCH7|Q4A7N3_MYCH7|SYY_MYCH7
43043	3.4549e-07	8.4319e-06	61	76	292	539	peptide biosynthetic process	Biological Process	Q4A8C2_MYCH7|SYI_MYCH7|RL4_MYCH7|Q4A8Y4_MYCH7|Q4A8V4_MYCH7|RL22_MYCH7|RS16_MYCH7|RS3_MYCH7|Q4A8N2_MYCH7|RS13_MYCH7|RS6_MYCH7|Q4A7D7_MYCH7|Q4A892_MYCH7|SYP_MYCH7|RL19_MYCH7|RS12_MYCH7|SYV_MYCH7|RS19_MYCH7|RS4_MYCH7|SYE_MYCH7|RL23_MYCH7|RL5_MYCH7|Q4A8H9_MYCH7|RL15_MYCH7|RL18_MYCH7|RS7_MYCH7|SYY_MYCH7|RS18_MYCH7|RL20_MYCH7|RL2_MYCH7|RS5_MYCH7|SYK_MYCH7|SYR_MYCH7|RS11_MYCH7|RL9_MYCH7|RL17_MYCH7|Q4A7X…
6518	3.4549e-07	8.4319e-06	61	76	292	539	peptide metabolic process	Biological Process	Q4A8C2_MYCH7|SYI_MYCH7|RL4_MYCH7|Q4A8Y4_MYCH7|Q4A8V4_MYCH7|RL22_MYCH7|RS16_MYCH7|RS3_MYCH7|Q4A8N2_MYCH7|RS13_MYCH7|RS6_MYCH7|Q4A7D7_MYCH7|Q4A892_MYCH7|SYP_MYCH7|RL19_MYCH7|RS12_MYCH7|SYV_MYCH7|RS19_MYCH7|RS4_MYCH7|SYE_MYCH7|RL23_MYCH7|RL5_MYCH7|Q4A8H9_MYCH7|RL15_MYCH7|RL18_MYCH7|RS7_MYCH7|SYY_MYCH7|RS18_MYCH7|RL20_MYCH7|RL2_MYCH7|RS5_MYCH7|SYK_MYCH7|SYR_MYCH7|RS11_MYCH7|RL9_MYCH7|RL17_MYCH7|Q4A7X…
6796	0.0073845	0.063507	25	33	292	539	phosphate-containing compound metabolic process	Biological Process	APT_MYCH7|Q4A7X6_MYCH7|PFKA_MYCH7|ENO_MYCH7|KAD_MYCH7|G6PI_MYCH7|ATPA_MYCH7|Q4A8E2_MYCH7|Q4A7J7_MYCH7|ATPF_MYCH7|Q4A797_MYCH7|Q4A8W0_MYCH7|PYRH_MYCH7|Q4A885_MYCH7|GPMI_MYCH7|DEOC_MYCH7|Q4A7P4_MYCH7|Q4A8K4_MYCH7|Q4A809_MYCH7|Q4A8Z8_MYCH7|Q4A7P6_MYCH7|TPIS_MYCH7|Q4A773_MYCH7|ATPB_MYCH7|Q4A7N3_MYCH7
6793	0.0050089	0.044783	26	34	292	539	phosphorus metabolic process	Biological Process	Q4A7L5_MYCH7|APT_MYCH7|Q4A7X6_MYCH7|PFKA_MYCH7|ENO_MYCH7|KAD_MYCH7|G6PI_MYCH7|ATPA_MYCH7|Q4A8E2_MYCH7|Q4A7J7_MYCH7|ATPF_MYCH7|Q4A797_MYCH7|Q4A8W0_MYCH7|PYRH_MYCH7|Q4A885_MYCH7|GPMI_MYCH7|DEOC_MYCH7|Q4A7P4_MYCH7|Q4A8K4_MYCH7|Q4A809_MYCH7|Q4A8Z8_MYCH7|Q4A7P6_MYCH7|TPIS_MYCH7|Q4A773_MYCH7|ATPB_MYCH7|Q4A7N3_MYCH7
44238	1.2953e-06	2.4886e-05	144	216	292	539	primary metabolic process	Biological Process	Q4A8C2_MYCH7|SYI_MYCH7|RL4_MYCH7|MNMG_MYCH7|RS16_MYCH7|Q4A8S8_MYCH7|Q4A8X8_MYCH7|Q4A8J2_MYCH7|ENO_MYCH7|Q4A8R5_MYCH7|Q4A8Q5_MYCH7|Q4A8N2_MYCH7|Q4A882_MYCH7|RS13_MYCH7|G6PI_MYCH7|Q4A8E2_MYCH7|Q4A7J7_MYCH7|Q4A7X2_MYCH7|Q4A7D7_MYCH7|ATPF_MYCH7|Q4A892_MYCH7|RL19_MYCH7|Q4A797_MYCH7|Q4A7F1_MYCH7|RS19_MYCH7|PYRH_MYCH7|Q4A779_MYCH7|Q4A7J4_MYCH7|Q4A854_MYCH7|Q4A7T4_MYCH7|Q4A7P4_MYCH7|RS4_MYCH7|RL23_MYCH7|…
19538	1.0473e-08	9.4575e-07	68	83	292	539	protein metabolic process	Biological Process	Q4A8C2_MYCH7|SYI_MYCH7|RL4_MYCH7|Q4A8Y4_MYCH7|Q4A8V4_MYCH7|RL22_MYCH7|RS16_MYCH7|Q4A8J2_MYCH7|Q4A8R5_MYCH7|RS3_MYCH7|Q4A8N2_MYCH7|RS13_MYCH7|RS6_MYCH7|Q4A7D7_MYCH7|Q4A892_MYCH7|SYP_MYCH7|RL19_MYCH7|RS12_MYCH7|SYV_MYCH7|RS19_MYCH7|Q4A7J4_MYCH7|RS4_MYCH7|SYE_MYCH7|RL23_MYCH7|RL5_MYCH7|Q4A8H9_MYCH7|Q4A8F9_MYCH7|RL15_MYCH7|RL18_MYCH7|RS7_MYCH7|SYY_MYCH7|RS18_MYCH7|RL20_MYCH7|RL2_MYCH7|RS5_MYCH7|SYK_M…
1883	3.2794e-07	8.4319e-06	89	120	292	539	purine nucleoside binding	Molecular Function	Q4A8C2_MYCH7|Q4A8S1_MYCH7|Q4A8A9_MYCH7|DNAK_MYCH7|RECA_MYCH7|SYI_MYCH7|IOLC_MYCH7|PFKA_MYCH7|Q4A8Y4_MYCH7|Q4A7Z9_MYCH7|Q4A8V4_MYCH7|Q4A8X8_MYCH7|Q4A8Y8_MYCH7|Q4A8Q5_MYCH7|KGUA_MYCH7|KAD_MYCH7|Q4A8F5_MYCH7|Q4A8V5_MYCH7|Q4A827_MYCH7|Q4A852_MYCH7|Q4A7J7_MYCH7|Q4A7D7_MYCH7|Q4A892_MYCH7|SYP_MYCH7|POTA_MYCH7|SYV_MYCH7|PYRH_MYCH7|Q4A770_MYCH7|Q4A8Z3_MYCH7|Q4A779_MYCH7|Q4A799_MYCH7|Q4A7P4_MYCH7|IF2_MYCH7…
17076	2.1211e-07	7.3077e-06	90	121	292	539	purine nucleotide binding	Molecular Function	Q4A8C2_MYCH7|Q4A8S1_MYCH7|Q4A8A9_MYCH7|DNAK_MYCH7|RECA_MYCH7|SYI_MYCH7|IOLC_MYCH7|PFKA_MYCH7|Q4A8Y4_MYCH7|Q4A7Z9_MYCH7|Q4A8V4_MYCH7|Q4A8X8_MYCH7|Q4A8Y8_MYCH7|Q4A8Q5_MYCH7|KGUA_MYCH7|KAD_MYCH7|Q4A8F5_MYCH7|Q4A8V5_MYCH7|Q4A827_MYCH7|Q4A852_MYCH7|Q4A7J7_MYCH7|Q4A7D7_MYCH7|Q4A892_MYCH7|SYP_MYCH7|POTA_MYCH7|SYV_MYCH7|PYRH_MYCH7|Q4A770_MYCH7|Q4A8Z3_MYCH7|Q4A779_MYCH7|Q4A799_MYCH7|Q4A7P4_MYCH7|IF2_MYCH7…
32550	3.2794e-07	8.4319e-06	89	120	292	539	purine ribonucleoside binding	Molecular Function	Q4A8C2_MYCH7|Q4A8S1_MYCH7|Q4A8A9_MYCH7|DNAK_MYCH7|RECA_MYCH7|SYI_MYCH7|IOLC_MYCH7|PFKA_MYCH7|Q4A8Y4_MYCH7|Q4A7Z9_MYCH7|Q4A8V4_MYCH7|Q4A8X8_MYCH7|Q4A8Y8_MYCH7|Q4A8Q5_MYCH7|KGUA_MYCH7|KAD_MYCH7|Q4A8F5_MYCH7|Q4A8V5_MYCH7|Q4A827_MYCH7|Q4A852_MYCH7|Q4A7J7_MYCH7|Q4A7D7_MYCH7|Q4A892_MYCH7|SYP_MYCH7|POTA_MYCH7|SYV_MYCH7|PYRH_MYCH7|Q4A770_MYCH7|Q4A8Z3_MYCH7|Q4A779_MYCH7|Q4A799_MYCH7|Q4A7P4_MYCH7|IF2_MYCH7…
35639	3.2794e-07	8.4319e-06	89	120	292	539	purine ribonucleoside triphosphate binding	Molecular Function	Q4A8C2_MYCH7|Q4A8S1_MYCH7|Q4A8A9_MYCH7|DNAK_MYCH7|RECA_MYCH7|SYI_MYCH7|IOLC_MYCH7|PFKA_MYCH7|Q4A8Y4_MYCH7|Q4A7Z9_MYCH7|Q4A8V4_MYCH7|Q4A8X8_MYCH7|Q4A8Y8_MYCH7|Q4A8Q5_MYCH7|KGUA_MYCH7|KAD_MYCH7|Q4A8F5_MYCH7|Q4A8V5_MYCH7|Q4A827_MYCH7|Q4A852_MYCH7|Q4A7J7_MYCH7|Q4A7D7_MYCH7|Q4A892_MYCH7|SYP_MYCH7|POTA_MYCH7|SYV_MYCH7|PYRH_MYCH7|Q4A770_MYCH7|Q4A8Z3_MYCH7|Q4A779_MYCH7|Q4A799_MYCH7|Q4A7P4_MYCH7|IF2_MYCH7…
32555	3.2794e-07	8.4319e-06	89	120	292	539	purine ribonucleotide binding	Molecular Function	Q4A8C2_MYCH7|Q4A8S1_MYCH7|Q4A8A9_MYCH7|DNAK_MYCH7|RECA_MYCH7|SYI_MYCH7|IOLC_MYCH7|PFKA_MYCH7|Q4A8Y4_MYCH7|Q4A7Z9_MYCH7|Q4A8V4_MYCH7|Q4A8X8_MYCH7|Q4A8Y8_MYCH7|Q4A8Q5_MYCH7|KGUA_MYCH7|KAD_MYCH7|Q4A8F5_MYCH7|Q4A8V5_MYCH7|Q4A827_MYCH7|Q4A852_MYCH7|Q4A7J7_MYCH7|Q4A7D7_MYCH7|Q4A892_MYCH7|SYP_MYCH7|POTA_MYCH7|SYV_MYCH7|PYRH_MYCH7|Q4A770_MYCH7|Q4A8Z3_MYCH7|Q4A779_MYCH7|Q4A799_MYCH7|Q4A7P4_MYCH7|IF2_MYCH7…
1990904	6.4294e-05	0.00095176	42	53	292	539	ribonucleoprotein complex	Cellular Component	RS18_MYCH7|RL20_MYCH7|RL2_MYCH7|RS5_MYCH7|RL4_MYCH7|RS11_MYCH7|RL9_MYCH7|RL22_MYCH7|RL17_MYCH7|RS16_MYCH7|RS15_MYCH7|RS8_MYCH7|RL14_MYCH7|RS3_MYCH7|Q4A8N2_MYCH7|Q4A8V5_MYCH7|RS13_MYCH7|RL24_MYCH7|RS6_MYCH7|Q4A7R2_MYCH7|RL19_MYCH7|RL16_MYCH7|RS12_MYCH7|RS19_MYCH7|RL3_MYCH7|RL21_MYCH7|RS17_MYCH7|RL1_MYCH7|RS9_MYCH7|RS4_MYCH7|RL23_MYCH7|RL5_MYCH7|Q4A8H9_MYCH7|RL13_MYCH7|Q4A8E3_MYCH7|RL15_MYCH7|RL18_…
32549	2.1211e-07	7.3077e-06	90	121	292	539	ribonucleoside binding	Molecular Function	Q4A8C2_MYCH7|Q4A8S1_MYCH7|Q4A8A9_MYCH7|DNAK_MYCH7|RECA_MYCH7|SYI_MYCH7|IOLC_MYCH7|PFKA_MYCH7|Q4A8Y4_MYCH7|Q4A7Z9_MYCH7|Q4A8V4_MYCH7|Q4A8X8_MYCH7|Q4A8Y8_MYCH7|Q4A8Q5_MYCH7|KGUA_MYCH7|KAD_MYCH7|Q4A8F5_MYCH7|Q4A8V5_MYCH7|Q4A827_MYCH7|Q4A852_MYCH7|Q4A7J7_MYCH7|Q4A7D7_MYCH7|Q4A892_MYCH7|SYP_MYCH7|POTA_MYCH7|SYV_MYCH7|PYRH_MYCH7|Q4A770_MYCH7|Q4A8Z3_MYCH7|Q4A779_MYCH7|Q4A799_MYCH7|Q4A7P4_MYCH7|IF2_MYCH7…
9119	0.0058892	0.051631	18	22	292	539	ribonucleoside metabolic process	Biological Process	APT_MYCH7|Q4A8W0_MYCH7|PYRH_MYCH7|Q4A7S1_MYCH7|Q4A8A3_MYCH7|Q4A885_MYCH7|GPMI_MYCH7|Q4A7P4_MYCH7|Q4A8Z8_MYCH7|ENO_MYCH7|TPIS_MYCH7|KAD_MYCH7|G6PI_MYCH7|ATPB_MYCH7|Q4A7N3_MYCH7|ATPA_MYCH7|Q4A7J7_MYCH7|ATPF_MYCH7
32553	6.5008e-07	1.3652e-05	89	121	292	539	ribonucleotide binding	Molecular Function	Q4A8C2_MYCH7|Q4A8S1_MYCH7|Q4A8A9_MYCH7|DNAK_MYCH7|RECA_MYCH7|SYI_MYCH7|IOLC_MYCH7|PFKA_MYCH7|Q4A8Y4_MYCH7|Q4A7Z9_MYCH7|Q4A8V4_MYCH7|Q4A8X8_MYCH7|Q4A8Y8_MYCH7|Q4A8Q5_MYCH7|KGUA_MYCH7|KAD_MYCH7|Q4A8F5_MYCH7|Q4A8V5_MYCH7|Q4A827_MYCH7|Q4A852_MYCH7|Q4A7J7_MYCH7|Q4A7D7_MYCH7|Q4A892_MYCH7|SYP_MYCH7|POTA_MYCH7|SYV_MYCH7|PYRH_MYCH7|Q4A770_MYCH7|Q4A8Z3_MYCH7|Q4A779_MYCH7|Q4A799_MYCH7|Q4A7P4_MYCH7|IF2_MYCH7…
19693	0.0092148	0.0785	17	21	292	539	ribose phosphate metabolic process	Biological Process	APT_MYCH7|Q4A8W0_MYCH7|PYRH_MYCH7|Q4A885_MYCH7|GPMI_MYCH7|Q4A7P4_MYCH7|Q4A8K4_MYCH7|Q4A8Z8_MYCH7|ENO_MYCH7|TPIS_MYCH7|KAD_MYCH7|G6PI_MYCH7|ATPB_MYCH7|Q4A7N3_MYCH7|ATPA_MYCH7|Q4A7J7_MYCH7|ATPF_MYCH7
44391	0.0038085	0.034391	12	13	292	539	ribosomal subunit	Cellular Component	RL2_MYCH7|RS5_MYCH7|RL14_MYCH7|RS12_MYCH7|RS3_MYCH7|RS19_MYCH7|RL1_MYCH7|RL15_MYCH7|RS7_MYCH7|RL22_MYCH7|RS4_MYCH7|RS2_MYCH7
5840	0.00015384	0.0021048	40	51	292	539	ribosome	Cellular Component	RS18_MYCH7|RL20_MYCH7|RL2_MYCH7|RS5_MYCH7|RL4_MYCH7|RS11_MYCH7|RL9_MYCH7|RL22_MYCH7|RL17_MYCH7|RS16_MYCH7|RS15_MYCH7|RS8_MYCH7|RL14_MYCH7|RS3_MYCH7|Q4A8N2_MYCH7|RS13_MYCH7|RL24_MYCH7|RS6_MYCH7|Q4A7R2_MYCH7|RL19_MYCH7|RL16_MYCH7|RS12_MYCH7|RS19_MYCH7|RL3_MYCH7|RL21_MYCH7|RS17_MYCH7|RL1_MYCH7|RS9_MYCH7|RS4_MYCH7|RL23_MYCH7|RL5_MYCH7|Q4A8H9_MYCH7|RL13_MYCH7|RL15_MYCH7|RL18_MYCH7|RL7_MYCH7|RS7_MYCH7|…
3723	0.0021256	0.021812	50	71	292	539	RNA binding	Molecular Function	SYI_MYCH7|Q4A7E0_MYCH7|RL4_MYCH7|RL22_MYCH7|RS3_MYCH7|RF1_MYCH7|Q4A8V5_MYCH7|RS13_MYCH7|RS6_MYCH7|Q4A7X2_MYCH7|Q4A892_MYCH7|RS12_MYCH7|RS19_MYCH7|Q4A8N9_MYCH7|EFTS_MYCH7|IF2_MYCH7|RS4_MYCH7|EFP_MYCH7|SYE_MYCH7|RL23_MYCH7|RL5_MYCH7|RL15_MYCH7|RL18_MYCH7|RS7_MYCH7|SYY_MYCH7|RS18_MYCH7|RL20_MYCH7|RL2_MYCH7|RS5_MYCH7|RS11_MYCH7|RL9_MYCH7|IF1_MYCH7|RS15_MYCH7|SYA_MYCH7|RS8_MYCH7|RL14_MYCH7|RL24_MYCH7|…
19843	2.8679e-06	5.3952e-05	33	37	292	539	rRNA binding	Molecular Function	RS18_MYCH7|RL20_MYCH7|RL2_MYCH7|RS5_MYCH7|RL4_MYCH7|RS11_MYCH7|RL9_MYCH7|RL22_MYCH7|IF1_MYCH7|RS15_MYCH7|RS8_MYCH7|RL14_MYCH7|RS3_MYCH7|RS13_MYCH7|RL24_MYCH7|RS6_MYCH7|Q4A7R2_MYCH7|Q4A7X2_MYCH7|RL16_MYCH7|RS12_MYCH7|RS19_MYCH7|RL3_MYCH7|RL21_MYCH7|RS17_MYCH7|RL1_MYCH7|RS4_MYCH7|RL23_MYCH7|RL5_MYCH7|RL15_MYCH7|RL18_MYCH7|RS7_MYCH7|RL10_MYCH7|Q4A8I6_MYCH7
44724	0.0020265	0.021812	10	10	292	539	single-organism carbohydrate catabolic process	Biological Process	ENO_MYCH7|Q4A8D8_MYCH7|TPIS_MYCH7|GPMI_MYCH7|Q4A8D6_MYCH7|G6PI_MYCH7|Q4A7N3_MYCH7|Q4A809_MYCH7|Q4A8Z8_MYCH7|IOLE_MYCH7
44723	0.0010803	0.012669	11	11	292	539	single-organism carbohydrate metabolic process	Biological Process	ENO_MYCH7|Q4A8D8_MYCH7|TPIS_MYCH7|Q4A8X7_MYCH7|GPMI_MYCH7|Q4A8D6_MYCH7|G6PI_MYCH7|Q4A7N3_MYCH7|Q4A809_MYCH7|Q4A8Z8_MYCH7|IOLE_MYCH7
44712	0.00016202	0.0021837	14	14	292	539	single-organism catabolic process	Biological Process	Q4A797_MYCH7|Q4A8D8_MYCH7|GPMI_MYCH7|DEOC_MYCH7|Q4A854_MYCH7|Q4A8K4_MYCH7|Q4A809_MYCH7|Q4A8Z8_MYCH7|ENO_MYCH7|TPIS_MYCH7|Q4A8D6_MYCH7|G6PI_MYCH7|Q4A7N3_MYCH7|IOLE_MYCH7
44763	0.00039079	0.0049012	72	104	292	539	single-organism cellular process	Biological Process	Q4A8C2_MYCH7|Q4A7X6_MYCH7|Q4A8S1_MYCH7|RECA_MYCH7|SYI_MYCH7|Q4A751_MYCH7|DNLJ_MYCH7|Q4A8V4_MYCH7|Q4A8S8_MYCH7|ENO_MYCH7|Q4A794_MYCH7|KAD_MYCH7|Q4A8V5_MYCH7|G6PI_MYCH7|Q4A8E2_MYCH7|Q4A7J7_MYCH7|Q4A7D7_MYCH7|ATPF_MYCH7|Q4A892_MYCH7|SYP_MYCH7|Q4A797_MYCH7|SYV_MYCH7|Q4A8T0_MYCH7|PYRH_MYCH7|Q4A770_MYCH7|DEOC_MYCH7|Q4A779_MYCH7|Q4A854_MYCH7|Q4A7P4_MYCH7|Q4A8K4_MYCH7|Q4A809_MYCH7|Q4A904_MYCH7|SYE_MYCH7|…
44710	0.001921	0.021812	61	89	292	539	single-organism metabolic process	Biological Process	Q4A8C2_MYCH7|Q4A7X6_MYCH7|Q4A8S1_MYCH7|RECA_MYCH7|SYI_MYCH7|DNLJ_MYCH7|Q4A8V4_MYCH7|Q4A8S8_MYCH7|ENO_MYCH7|KAD_MYCH7|G6PI_MYCH7|Q4A8E2_MYCH7|Q4A7J7_MYCH7|Q4A7D7_MYCH7|ATPF_MYCH7|Q4A892_MYCH7|SYP_MYCH7|Q4A797_MYCH7|SYV_MYCH7|PYRH_MYCH7|DEOC_MYCH7|Q4A779_MYCH7|Q4A854_MYCH7|Q4A7P4_MYCH7|Q4A8K4_MYCH7|Q4A809_MYCH7|SYE_MYCH7|TPIS_MYCH7|Q4A773_MYCH7|Q4A8D6_MYCH7|ATPB_MYCH7|SYY_MYCH7|Q4A7L5_MYCH7|APT_MYC…
44699	0.0002249	0.0029433	84	123	292	539	single-organism process	Biological Process	Q4A8C2_MYCH7|Q4A7X6_MYCH7|Q4A8S1_MYCH7|RECA_MYCH7|SYI_MYCH7|Q4A751_MYCH7|DNLJ_MYCH7|Q4A8V4_MYCH7|Q4A8S8_MYCH7|ENO_MYCH7|Q4A794_MYCH7|KAD_MYCH7|Q4A8V5_MYCH7|G6PI_MYCH7|Q4A8E2_MYCH7|Q4A7J7_MYCH7|Q4A7D7_MYCH7|ATPF_MYCH7|Q4A7Z2_MYCH7|Q4A892_MYCH7|SYP_MYCH7|Q4A797_MYCH7|SYV_MYCH7|Q4A8T0_MYCH7|Q4A7H8_MYCH7|PYRH_MYCH7|Q4A770_MYCH7|DEOC_MYCH7|Q4A779_MYCH7|Q4A854_MYCH7|Q4A7P4_MYCH7|Q4A8K4_MYCH7|Q4A809_MYC…
36094	2.4824e-08	1.4944e-06	98	131	292	539	small molecule binding	Molecular Function	Q4A8C2_MYCH7|DNAK_MYCH7|SYI_MYCH7|IOLC_MYCH7|MNMG_MYCH7|Q4A8X8_MYCH7|Q4A8Y8_MYCH7|Q4A8Q5_MYCH7|KGUA_MYCH7|Q4A8F5_MYCH7|Q4A8V5_MYCH7|Q4A827_MYCH7|Q4A852_MYCH7|Q4A7J7_MYCH7|Q4A7D7_MYCH7|Q4A892_MYCH7|POTA_MYCH7|Q4A797_MYCH7|Q4A8T0_MYCH7|PYRH_MYCH7|Q4A8Z3_MYCH7|Q4A779_MYCH7|Q4A799_MYCH7|Q4A7P4_MYCH7|KITH_MYCH7|ECFA2_MYCH7|Q4A7L5_MYCH7|SYK_MYCH7|Q4A851_MYCH7|Q4A861_MYCH7|SYR_MYCH7|Q4A8F0_MYCH7|Q4A8D4_…
44281	5.8643e-07	1.2608e-05	54	66	292	539	small molecule metabolic process	Biological Process	Q4A8C2_MYCH7|Q4A7X6_MYCH7|SYI_MYCH7|Q4A8V4_MYCH7|Q4A8S8_MYCH7|ENO_MYCH7|KAD_MYCH7|G6PI_MYCH7|Q4A8E2_MYCH7|Q4A7J7_MYCH7|Q4A7D7_MYCH7|ATPF_MYCH7|Q4A892_MYCH7|SYP_MYCH7|Q4A797_MYCH7|SYV_MYCH7|PYRH_MYCH7|DEOC_MYCH7|Q4A854_MYCH7|Q4A7P4_MYCH7|Q4A8K4_MYCH7|Q4A809_MYCH7|SYE_MYCH7|TPIS_MYCH7|Q4A773_MYCH7|Q4A8D6_MYCH7|ATPB_MYCH7|SYY_MYCH7|Q4A7L5_MYCH7|APT_MYCH7|SYK_MYCH7|Q4A7S1_MYCH7|SYR_MYCH7|Q4A7X4_MYCH7…
3735	0.00023563	0.0029968	39	50	292	539	structural constituent of ribosome	Molecular Function	RS18_MYCH7|RL20_MYCH7|RL2_MYCH7|RS5_MYCH7|RL4_MYCH7|RS11_MYCH7|RL9_MYCH7|RL22_MYCH7|RL17_MYCH7|RS16_MYCH7|RS15_MYCH7|RS8_MYCH7|RL14_MYCH7|RS3_MYCH7|Q4A8N2_MYCH7|RS13_MYCH7|RL24_MYCH7|RS6_MYCH7|Q4A7R2_MYCH7|RL19_MYCH7|RL16_MYCH7|RS12_MYCH7|RS19_MYCH7|RL3_MYCH7|RL21_MYCH7|RS17_MYCH7|RL1_MYCH7|RS9_MYCH7|RS4_MYCH7|RL23_MYCH7|RL5_MYCH7|Q4A8H9_MYCH7|RL13_MYCH7|RL15_MYCH7|RL18_MYCH7|RL7_MYCH7|RS7_MYCH7|…
5198	0.00023563	0.0029968	39	50	292	539	structural molecule activity	Molecular Function	RS18_MYCH7|RL20_MYCH7|RL2_MYCH7|RS5_MYCH7|RL4_MYCH7|RS11_MYCH7|RL9_MYCH7|RL22_MYCH7|RL17_MYCH7|RS16_MYCH7|RS15_MYCH7|RS8_MYCH7|RL14_MYCH7|RS3_MYCH7|Q4A8N2_MYCH7|RS13_MYCH7|RL24_MYCH7|RS6_MYCH7|Q4A7R2_MYCH7|RL19_MYCH7|RL16_MYCH7|RS12_MYCH7|RS19_MYCH7|RL3_MYCH7|RL21_MYCH7|RS17_MYCH7|RL1_MYCH7|RS9_MYCH7|RS4_MYCH7|RL23_MYCH7|RL5_MYCH7|Q4A8H9_MYCH7|RL13_MYCH7|RL15_MYCH7|RL18_MYCH7|RL7_MYCH7|RS7_MYCH7|…
6412	3.4549e-07	8.4319e-06	61	76	292	539	translation	Biological Process	Q4A8C2_MYCH7|SYI_MYCH7|RL4_MYCH7|Q4A8Y4_MYCH7|Q4A8V4_MYCH7|RL22_MYCH7|RS16_MYCH7|RS3_MYCH7|Q4A8N2_MYCH7|RS13_MYCH7|RS6_MYCH7|Q4A7D7_MYCH7|Q4A892_MYCH7|SYP_MYCH7|RL19_MYCH7|RS12_MYCH7|SYV_MYCH7|RS19_MYCH7|RS4_MYCH7|SYE_MYCH7|RL23_MYCH7|RL5_MYCH7|Q4A8H9_MYCH7|RL15_MYCH7|RL18_MYCH7|RS7_MYCH7|SYY_MYCH7|RS18_MYCH7|RL20_MYCH7|RL2_MYCH7|RS5_MYCH7|SYK_MYCH7|SYR_MYCH7|RS11_MYCH7|RL9_MYCH7|RL17_MYCH7|Q4A7X…
8135	0.007096	0.061612	8	8	292	539	translation factor activity, RNA binding	Molecular Function	EFTU_MYCH7|IF1_MYCH7|Q4A8N9_MYCH7|RF1_MYCH7|EFTS_MYCH7|IF2_MYCH7|EFG_MYCH7|EFP_MYCH7
43039	0.0021257	0.021812	18	21	292	539	tRNA aminoacylation	Biological Process	Q4A8C2_MYCH7|SYK_MYCH7|SYFB_MYCH7|SYV_MYCH7|SYI_MYCH7|SYR_MYCH7|Q4A780_MYCH7|Q4A8V4_MYCH7|Q4A7X4_MYCH7|SYN_MYCH7|Q4A8B4_MYCH7|SYE_MYCH7|SYA_MYCH7|Q4A7D6_MYCH7|SYY_MYCH7|Q4A7D7_MYCH7|Q4A892_MYCH7|SYP_MYCH7
6418	0.003476	0.033392	17	20	292	539	tRNA aminoacylation for protein translation	Biological Process	Q4A8C2_MYCH7|SYK_MYCH7|SYFB_MYCH7|SYV_MYCH7|SYI_MYCH7|SYR_MYCH7|Q4A780_MYCH7|Q4A8V4_MYCH7|Q4A7X4_MYCH7|SYN_MYCH7|Q4A8B4_MYCH7|SYE_MYCH7|SYA_MYCH7|Q4A7D6_MYCH7|SYY_MYCH7|Q4A7D7_MYCH7|SYP_MYCH7
(1) ID number for the GO subcategory according to Gene Ontology Consortium.
(2) Number of proteins found within the subcategory.
(3) Total number of proteins within the subcategory.
(4) Number of proteins utilized in the analysis.
(5) Total protein in the predicted proteome.
No annotations were retrieved for the following entities:
Q4A8R8_MYCH7	Q4A813_MYCH7	Q4A7B4_MYCH7	Q4A843_MYCH7	Q4A7D4_MYCH7	Q4A8E9_MYCH7	Q4A7L0_MYCH7	Q4A8U8_MYCH7	Q4A800_MYCH7	Q4A7P0_MYCH7	Q4A764_MYCH7	Q4A7W2_MYCH7	Q4A7S7_MYCH7	Q4A7M7_MYCH7	Y267_MYCH7	Q4A8B2_MYCH7	Q4A7B7_MYCH7	Q4A8C1_MYCH7	Q4A7F8_MYCH7	Q4A8Q7_MYCH7	Q4A8B3_MYCH7	Q4A834_MYCH7	Q4A875_MYCH7	Q4A8E8_MYCH7	Q4A7U0_MYCH7	Q4A7B5_MYCH7	Q4A7L8_MYCH7	Q4A8S4_MYCH7	Q4A7P1_MYCH7	Q4A7A6_MYCH7	Q4A7M6_MYCH7	Q4A858_MYCH7	Q4A7T8_MYCH7	Q4A7F9_MYCH7	Q4A7I5_MYCH7	Q4A7Q5_MYCH7	Q4A815_MYCH7	Q4A7C9_MYCH7	Q4A802_MYCH7	Q4A812_MYCH7	Q4A7M4_MYCH7	Q4A752_MYCH7	Q4A7A5_MYCH7	Q4A7Q4_MYCH7	Q4A7Z0_MYCH7	Q4A8F4_MYCH7	Q4A893_MYCH7	Q4A801_MYCH7	Q4A766_MYCH7	Q4A798_MYCH7
[truncated: 2 more columns]

## Sheet: Suppl. Table 6B
Supplementary Table 6B: Functional classification and gene ontology (GO) enrichment analysis of proteins detected in whole cell proteome of M. hyopneumoniae J samples. Functional categories highlighted in gray are common to M. hyopneumoniae 7448 and M. flocculare
GO-ID (1)	p-value	corr p-value	x (2)	n (3)	X (4)	N (5)	Subcategories	Categories	Proteins in test set (Uniprot accesion numbers)
30554	5.9223e-09	4.4471e-07	86	108	292	525	adenyl nucleotide binding	Molecular Function	Q4AA84_MYCHJ|ECFA1_MYCHJ|KITH_MYCHJ|Q4AAC0_MYCHJ|Q4A9K0_MYCHJ|Q4AAM3_MYCHJ|Q4A9L0_MYCHJ|Q4AA34_MYCHJ|Q4A995_MYCHJ|Q4AA58_MYCHJ|Q4AA24_MYCHJ|Q4A9V0_MYCHJ|Q4A9I0_MYCHJ|Q4A9G0_MYCHJ|KCY_MYCHJ|Q4AA87_MYCHJ|Q4AA25_MYCHJ|Q4AAW5_MYCHJ|IOLC_MYCHJ|Q4A998_MYCHJ|SYI_MYCHJ|Q4A9H3_MYCHJ|Q4AAS5_MYCHJ|SECA_MYCHJ|SYN_MYCHJ|Q4A9I8_MYCHJ|Q4A944_MYCHJ|Q4AA95_MYCHJ|ECFA2_MYCHJ|ATPB_MYCHJ|Q4A959_MYCHJ|Q4AAC4_MYCHJ|Q4…
32559	9.5717e-09	4.8607e-07	85	107	292	525	adenyl ribonucleotide binding	Molecular Function	Q4AA84_MYCHJ|ECFA1_MYCHJ|KITH_MYCHJ|Q4AAC0_MYCHJ|Q4A9K0_MYCHJ|Q4AAM3_MYCHJ|Q4A9L0_MYCHJ|Q4AA34_MYCHJ|Q4A995_MYCHJ|Q4AA58_MYCHJ|Q4AA24_MYCHJ|Q4A9V0_MYCHJ|Q4A9I0_MYCHJ|Q4A9G0_MYCHJ|KCY_MYCHJ|Q4AA87_MYCHJ|Q4AA25_MYCHJ|Q4AAW5_MYCHJ|IOLC_MYCHJ|Q4A998_MYCHJ|SYI_MYCHJ|Q4A9H3_MYCHJ|Q4AAS5_MYCHJ|SECA_MYCHJ|SYN_MYCHJ|Q4A9I8_MYCHJ|Q4A944_MYCHJ|Q4AA95_MYCHJ|ECFA2_MYCHJ|ATPB_MYCHJ|Q4A959_MYCHJ|Q4AAC4_MYCHJ|Q4…
43604	1.9341e-06	4.503e-05	60	75	292	525	amide biosynthetic process	Biological Process	RS20_MYCHJ|RL1_MYCHJ|RL19_MYCHJ|RS13_MYCHJ|LEPA_MYCHJ|Q4A9F0_MYCHJ|RS7_MYCHJ|Q4AA87_MYCHJ|RL22_MYCHJ|RS4_MYCHJ|Q4AAW5_MYCHJ|Q4A998_MYCHJ|RL4_MYCHJ|SYI_MYCHJ|RS3_MYCHJ|Q4AAS5_MYCHJ|SYN_MYCHJ|Q4A9I8_MYCHJ|RL15_MYCHJ|Q4AA95_MYCHJ|Q4A9M8_MYCHJ|RL23_MYCHJ|RL5_MYCHJ|RL18_MYCHJ|RS18_MYCHJ|RL2_MYCHJ|Q4A941_MYCHJ|RS6_MYCHJ|SYE_MYCHJ|RS12_MYCHJ|Q4AAK1_MYCHJ|SYR_MYCHJ|RL14_MYCHJ|SYH_MYCHJ|RS9_MYCHJ|RS15_MYC…
43038	0.0031668	0.035066	18	21	292	525	amino acid activation	Biological Process	Q4AA65_MYCHJ|SYH_MYCHJ|SYN_MYCHJ|SYA_MYCHJ|Q4A9I8_MYCHJ|Q4AA95_MYCHJ|SYP_MYCHJ|Q4A941_MYCHJ|SYE_MYCHJ|SYK_MYCHJ|SYFB_MYCHJ|Q4AA87_MYCHJ|SYV_MYCHJ|Q4AAW5_MYCHJ|Q4A998_MYCHJ|Q4A997_MYCHJ|SYR_MYCHJ|SYI_MYCHJ
4812	0.0031668	0.035066	18	21	292	525	aminoacyl-tRNA ligase activity	Molecular Function	Q4AA65_MYCHJ|SYH_MYCHJ|SYN_MYCHJ|SYA_MYCHJ|Q4A9I8_MYCHJ|Q4AA95_MYCHJ|SYP_MYCHJ|Q4A941_MYCHJ|SYE_MYCHJ|SYK_MYCHJ|SYFB_MYCHJ|Q4AA87_MYCHJ|SYV_MYCHJ|Q4AAW5_MYCHJ|Q4A998_MYCHJ|Q4A997_MYCHJ|SYR_MYCHJ|SYI_MYCHJ
43168	5.1033e-09	4.4471e-07	99	128	292	525	anion binding	Molecular Function	KITH_MYCHJ|Q4AAC0_MYCHJ|Q4A9K0_MYCHJ|Q4AAM3_MYCHJ|Q4A9L0_MYCHJ|Q4A995_MYCHJ|Q4AA58_MYCHJ|Q4A9V0_MYCHJ|Q4A9I0_MYCHJ|Q4A9G0_MYCHJ|KCY_MYCHJ|Q4AA25_MYCHJ|Q4A9F8_MYCHJ|IOLC_MYCHJ|Q4A998_MYCHJ|SYI_MYCHJ|Q4A9H3_MYCHJ|SYN_MYCHJ|Q4A9I8_MYCHJ|Q4AA95_MYCHJ|ECFA2_MYCHJ|Q4AAC8_MYCHJ|Q4AAR3_MYCHJ|Q4AAR9_MYCHJ|Q4AAP9_MYCHJ|Q4AA23_MYCHJ|Q4AAB9_MYCHJ|PYRH_MYCHJ|Q4AAN9_MYCHJ|Q4AAU1_MYCHJ|Q4AA46_MYCHJ|Q4A9W8_MYCHJ…
5524	9.5717e-09	4.8607e-07	85	107	292	525	ATP binding	Molecular Function	Q4AA84_MYCHJ|ECFA1_MYCHJ|KITH_MYCHJ|Q4AAC0_MYCHJ|Q4A9K0_MYCHJ|Q4AAM3_MYCHJ|Q4A9L0_MYCHJ|Q4AA34_MYCHJ|Q4A995_MYCHJ|Q4AA58_MYCHJ|Q4AA24_MYCHJ|Q4A9V0_MYCHJ|Q4A9I0_MYCHJ|Q4A9G0_MYCHJ|KCY_MYCHJ|Q4AA87_MYCHJ|Q4AA25_MYCHJ|Q4AAW5_MYCHJ|IOLC_MYCHJ|Q4A998_MYCHJ|SYI_MYCHJ|Q4A9H3_MYCHJ|Q4AAS5_MYCHJ|SECA_MYCHJ|SYN_MYCHJ|Q4A9I8_MYCHJ|Q4A944_MYCHJ|Q4AA95_MYCHJ|ECFA2_MYCHJ|ATPB_MYCHJ|Q4A959_MYCHJ|Q4AAC4_MYCHJ|Q4…
16887	0.0015777	0.021066	36	47	292	525	ATPase activity	Molecular Function	ECFA1_MYCHJ|Q4A9W8_MYCHJ|Q4AAC0_MYCHJ|Q4A9V8_MYCHJ|Q4AAM3_MYCHJ|Q4AA34_MYCHJ|ATPA_MYCHJ|Q4AA24_MYCHJ|Q4A9G0_MYCHJ|Q4A9F6_MYCHJ|Q4A980_MYCHJ|Q4AA25_MYCHJ|Q4A9I6_MYCHJ|Q4AAA5_MYCHJ|Q4A9H3_MYCHJ|Q4AAS0_MYCHJ|Q4A9N6_MYCHJ|ECFA2_MYCHJ|ATPB_MYCHJ|Q4A959_MYCHJ|POTA_MYCHJ|Q4AAC4_MYCHJ|Q4A9V4_MYCHJ|Q4AAV8_MYCHJ|Q4AAC8_MYCHJ|Q4A9R9_MYCHJ|Q4A9Z9_MYCHJ|Q4AA33_MYCHJ|Q4AAR9_MYCHJ|Q4AAS9_MYCHJ|RECA_MYCHJ|Q4AAB9…
5488	6.321e-09	4.4471e-07	179	263	292	525	binding	Molecular Function	KITH_MYCHJ|Q4AAR6_MYCHJ|RF1_MYCHJ|Q4AAC0_MYCHJ|RS20_MYCHJ|Q4A9K0_MYCHJ|RL1_MYCHJ|Q4AAM3_MYCHJ|Q4A9L0_MYCHJ|Q4AAH3_MYCHJ|RS13_MYCHJ|Q4A995_MYCHJ|Q4AA58_MYCHJ|Q4A9V0_MYCHJ|Q4A9I0_MYCHJ|Q4A9G0_MYCHJ|GREA_MYCHJ|KCY_MYCHJ|Q4A9A8_MYCHJ|RS7_MYCHJ|Q4AA25_MYCHJ|Q4A9F8_MYCHJ|RS4_MYCHJ|IOLC_MYCHJ|Q4A998_MYCHJ|RL4_MYCHJ|SYI_MYCHJ|Q4A9H3_MYCHJ|SYN_MYCHJ|Q4A9I8_MYCHJ|Q4AA95_MYCHJ|Q4AA55_MYCHJ|Q4A9M8_MYCHJ|Q4AA…
8150	0.00095707	0.01337	181	293	292	525	biological_process	Biological Process	KITH_MYCHJ|Q4A9V3_MYCHJ|Q4AAC0_MYCHJ|RS20_MYCHJ|RL1_MYCHJ|Q4AAN3_MYCHJ|Q4AAM3_MYCHJ|RL19_MYCHJ|Q4AAH3_MYCHJ|RS13_MYCHJ|Q4AA58_MYCHJ|Q4A9I0_MYCHJ|Q4A9G0_MYCHJ|Q4A9F0_MYCHJ|GREA_MYCHJ|Q4A9A8_MYCHJ|RS7_MYCHJ|Q4AA25_MYCHJ|Q4A9F8_MYCHJ|RS4_MYCHJ|Q4A998_MYCHJ|RL4_MYCHJ|SYI_MYCHJ|SYN_MYCHJ|Q4A9I8_MYCHJ|Q4AA95_MYCHJ|Q4AA55_MYCHJ|Q4A9M8_MYCHJ|RL23_MYCHJ|ECFA2_MYCHJ|Q4AAC8_MYCHJ|Q4A9Q9_MYCHJ|RS18_MYCHJ|Q4A…
9058	9.4944e-08	3.3158e-06	101	135	292	525	biosynthetic process	Biological Process	KITH_MYCHJ|RS20_MYCHJ|RL1_MYCHJ|Q4AAN3_MYCHJ|RL19_MYCHJ|Q4AAH3_MYCHJ|RS13_MYCHJ|Q4AA58_MYCHJ|Q4A9I0_MYCHJ|Q4A9F0_MYCHJ|GREA_MYCHJ|RS7_MYCHJ|Q4A9F8_MYCHJ|RS4_MYCHJ|Q4A998_MYCHJ|RL4_MYCHJ|SYI_MYCHJ|SYN_MYCHJ|Q4A9I8_MYCHJ|Q4AA95_MYCHJ|Q4A9M8_MYCHJ|RL23_MYCHJ|RS18_MYCHJ|Q4AAR3_MYCHJ|Q4AAX6_MYCHJ|Q4AAB3_MYCHJ|G6PI_MYCHJ|HRCA_MYCHJ|PYRH_MYCHJ|RL14_MYCHJ|RS15_MYCHJ|Q4AAF5_MYCHJ|RPOC_MYCHJ|RL24_MYCHJ|Q4A…
16052	0.0026425	0.031804	10	10	292	525	carbohydrate catabolic process	Biological Process	IOLE_MYCHJ|Q4A9J8_MYCHJ|Q4AAT5_MYCHJ|Q4A9X8_MYCHJ|Q4AAA7_MYCHJ|G6PI_MYCHJ|Q4AAA9_MYCHJ|TPIS_MYCHJ|GPMI_MYCHJ|ENO_MYCHJ
97367	2.0429e-08	8.6546e-07	96	125	292	525	carbohydrate derivative binding	Molecular Function	Q4AA84_MYCHJ|ECFA1_MYCHJ|KITH_MYCHJ|Q4AAC0_MYCHJ|Q4A9K0_MYCHJ|Q4AAM3_MYCHJ|Q4A9L0_MYCHJ|Q4AA34_MYCHJ|Q4A995_MYCHJ|Q4AA58_MYCHJ|Q4AA24_MYCHJ|Q4A9V0_MYCHJ|LEPA_MYCHJ|Q4A9I0_MYCHJ|Q4A9G0_MYCHJ|KCY_MYCHJ|Q4AA87_MYCHJ|Q4AA25_MYCHJ|Q4A9F8_MYCHJ|Q4AAW5_MYCHJ|IOLC_MYCHJ|Q4A998_MYCHJ|SYI_MYCHJ|Q4A9H3_MYCHJ|Q4AAS5_MYCHJ|SECA_MYCHJ|SYN_MYCHJ|Q4A9I8_MYCHJ|Q4A944_MYCHJ|Q4AA95_MYCHJ|OBG_MYCHJ|ECFA2_MYCHJ|ATPB_…
19752	2.083e-05	0.00041116	28	31	292	525	carboxylic acid metabolic process	Biological Process	SYH_MYCHJ|SYA_MYCHJ|Q4AA58_MYCHJ|LDH_MYCHJ|SYK_MYCHJ|Q4AA87_MYCHJ|SYV_MYCHJ|TPIS_MYCHJ|Q4AAW5_MYCHJ|Q4A998_MYCHJ|SYI_MYCHJ|Q4AA65_MYCHJ|Q4A9J8_MYCHJ|Q4AA27_MYCHJ|Q4AAT5_MYCHJ|SYN_MYCHJ|Q4A9I8_MYCHJ|Q4AA95_MYCHJ|GLYA_MYCHJ|SYP_MYCHJ|Q4A941_MYCHJ|SYE_MYCHJ|SYFB_MYCHJ|G6PI_MYCHJ|GPMI_MYCHJ|Q4A997_MYCHJ|ENO_MYCHJ|SYR_MYCHJ
9056	2.0407e-05	0.00041116	18	18	292	525	catabolic process	Biological Process	IOLE_MYCHJ|Q4A9J8_MYCHJ|Q4AA27_MYCHJ|Q4AAT5_MYCHJ|Q4A9S4_MYCHJ|Q4A9X8_MYCHJ|Q4AAA7_MYCHJ|Q4AAH3_MYCHJ|Q4AAC8_MYCHJ|Q4A9W0_MYCHJ|Q4A9G0_MYCHJ|Q4A957_MYCHJ|G6PI_MYCHJ|Q4AAA9_MYCHJ|TPIS_MYCHJ|GPMI_MYCHJ|DEOC_MYCHJ|ENO_MYCHJ
3824	0.00092697	0.013151	175	282	292	525	catalytic activity	Molecular Function	Q4A945_MYCHJ|Q4A9W3_MYCHJ|KITH_MYCHJ|Q4AAR6_MYCHJ|Q4AAC0_MYCHJ|Q4A9K0_MYCHJ|Q4AAN3_MYCHJ|Q4AAM3_MYCHJ|Q4A9L0_MYCHJ|Q4AAH3_MYCHJ|Q4AA58_MYCHJ|Q4A9V0_MYCHJ|Q4A9I0_MYCHJ|Q4A9G0_MYCHJ|Q4A9H0_MYCHJ|KCY_MYCHJ|Q4A9A8_MYCHJ|Q4AAK0_MYCHJ|Q4AA25_MYCHJ|Q4A9F8_MYCHJ|Q4A9K3_MYCHJ|IOLC_MYCHJ|Q4A998_MYCHJ|SYI_MYCHJ|Q4A9H3_MYCHJ|SYN_MYCHJ|Q4A9I8_MYCHJ|Q4AA95_MYCHJ|Q4AA55_MYCHJ|ECFA2_MYCHJ|Q4AAC8_MYCHJ|Q4A9Q9_MYC…
43169	0.00043244	0.0066551	45	59	292	525	cation binding	Molecular Function	IOLE_MYCHJ|KITH_MYCHJ|SYA_MYCHJ|Q4AAA7_MYCHJ|Q4AAH3_MYCHJ|Q4AAN8_MYCHJ|Q4AA58_MYCHJ|SYK_MYCHJ|Q4AAH7_MYCHJ|Q4A9I0_MYCHJ|Q4A9A8_MYCHJ|Q4A998_MYCHJ|TSAD_MYCHJ|SYI_MYCHJ|Q4AA65_MYCHJ|Q4A9G3_MYCHJ|Q4AAT5_MYCHJ|Q4A9S4_MYCHJ|Q4A9K1_MYCHJ|Q4AA55_MYCHJ|Q4A994_MYCHJ|Q4A982_MYCHJ|DNLJ_MYCHJ|OBG_MYCHJ|Q4A9L6_MYCHJ|Q4AA70_MYCHJ|Q4AAK4_MYCHJ|Q4AAK7_MYCHJ|KAD_MYCHJ|Q4AAC8_MYCHJ|Q4A9Q9_MYCHJ|Q4AAR3_MYCHJ|Q4A9W0…
5623	6.0015e-10	2.7247e-07	152	212	292	525	cell	Cellular Component	KITH_MYCHJ|Q4AAR6_MYCHJ|Q4A9V3_MYCHJ|RF1_MYCHJ|RS20_MYCHJ|RL1_MYCHJ|Q4AAN3_MYCHJ|RL19_MYCHJ|Q4AAH3_MYCHJ|RS13_MYCHJ|Q4A9I0_MYCHJ|Q4A9G0_MYCHJ|KCY_MYCHJ|RS7_MYCHJ|Q4AA25_MYCHJ|RS4_MYCHJ|Q4A998_MYCHJ|RL4_MYCHJ|SYI_MYCHJ|SYN_MYCHJ|Q4AA95_MYCHJ|Q4AA55_MYCHJ|Q4A9M8_MYCHJ|RL23_MYCHJ|ECFA2_MYCHJ|Q4AAC8_MYCHJ|RS18_MYCHJ|Q4AAR3_MYCHJ|Q4A9I5_MYCHJ|Q4AAR9_MYCHJ|Q4AAB3_MYCHJ|Q4AAP9_MYCHJ|G6PI_MYCHJ|PYRH_MYCH…
44464	1.6533e-09	3.975e-07	147	205	292	525	cell part	Cellular Component	KITH_MYCHJ|Q4AAR6_MYCHJ|RF1_MYCHJ|RS20_MYCHJ|RL1_MYCHJ|Q4AAN3_MYCHJ|RL19_MYCHJ|Q4AAH3_MYCHJ|RS13_MYCHJ|Q4A9I0_MYCHJ|Q4A9G0_MYCHJ|KCY_MYCHJ|RS7_MYCHJ|Q4AA25_MYCHJ|RS4_MYCHJ|Q4A998_MYCHJ|RL4_MYCHJ|SYI_MYCHJ|SYN_MYCHJ|Q4AA95_MYCHJ|Q4AA55_MYCHJ|Q4A9M8_MYCHJ|RL23_MYCHJ|ECFA2_MYCHJ|Q4AAC8_MYCHJ|RS18_MYCHJ|Q4AAR3_MYCHJ|Q4A9I5_MYCHJ|Q4AAR9_MYCHJ|Q4AAB3_MYCHJ|G6PI_MYCHJ|PYRH_MYCHJ|Q4AAN9_MYCHJ|ENO_MYCHJ|Q…
43603	1.2341e-06	3.2017e-05	61	76	292	525	cellular amide metabolic process	Biological Process	RS20_MYCHJ|RL1_MYCHJ|RL19_MYCHJ|RS13_MYCHJ|LEPA_MYCHJ|Q4A9F0_MYCHJ|RS7_MYCHJ|Q4AA87_MYCHJ|RL22_MYCHJ|RS4_MYCHJ|Q4AAW5_MYCHJ|Q4A998_MYCHJ|RL4_MYCHJ|SYI_MYCHJ|RS3_MYCHJ|Q4AAS5_MYCHJ|SYN_MYCHJ|Q4A9I8_MYCHJ|RL15_MYCHJ|Q4AA95_MYCHJ|Q4A9M8_MYCHJ|RL23_MYCHJ|RL5_MYCHJ|GLYA_MYCHJ|RL18_MYCHJ|RS18_MYCHJ|RL2_MYCHJ|Q4A941_MYCHJ|RS6_MYCHJ|SYE_MYCHJ|RS12_MYCHJ|Q4AAK1_MYCHJ|SYR_MYCHJ|RL14_MYCHJ|SYH_MYCHJ|RS9_MYC…
6520	0.00074908	0.010796	21	24	292	525	cellular amino acid metabolic process	Biological Process	Q4AA65_MYCHJ|SYH_MYCHJ|Q4AA27_MYCHJ|SYN_MYCHJ|SYA_MYCHJ|Q4A9I8_MYCHJ|Q4AA95_MYCHJ|GLYA_MYCHJ|SYP_MYCHJ|Q4AA58_MYCHJ|Q4A941_MYCHJ|SYE_MYCHJ|SYK_MYCHJ|SYFB_MYCHJ|Q4AA87_MYCHJ|SYV_MYCHJ|Q4AAW5_MYCHJ|Q4A998_MYCHJ|Q4A997_MYCHJ|SYR_MYCHJ|SYI_MYCHJ
44249	2.2225e-07	6.5097e-06	99	133	292	525	cellular biosynthetic process	Biological Process	KITH_MYCHJ|RS20_MYCHJ|RL1_MYCHJ|Q4AAN3_MYCHJ|RL19_MYCHJ|Q4AAH3_MYCHJ|RS13_MYCHJ|Q4AA58_MYCHJ|Q4A9I0_MYCHJ|Q4A9F0_MYCHJ|GREA_MYCHJ|RS7_MYCHJ|Q4A9F8_MYCHJ|RS4_MYCHJ|Q4A998_MYCHJ|RL4_MYCHJ|SYI_MYCHJ|SYN_MYCHJ|Q4A9I8_MYCHJ|Q4AA95_MYCHJ|Q4A9M8_MYCHJ|RL23_MYCHJ|RS18_MYCHJ|Q4AAR3_MYCHJ|Q4AAX6_MYCHJ|Q4AAB3_MYCHJ|HRCA_MYCHJ|PYRH_MYCHJ|RL14_MYCHJ|RS15_MYCHJ|Q4AAF5_MYCHJ|RPOC_MYCHJ|RL24_MYCHJ|Q4AAE8_MYCHJ|S…
44248	0.0026425	0.031804	10	10	292	525	cellular catabolic process	Biological Process	IOLE_MYCHJ|Q4AA27_MYCHJ|Q4A9S4_MYCHJ|Q4A9G0_MYCHJ|Q4A957_MYCHJ|Q4A9X8_MYCHJ|Q4AAA7_MYCHJ|Q4AAA9_MYCHJ|DEOC_MYCHJ|Q4AAH3_MYCHJ
34645	1.4338e-07	4.4893e-06	81	104	292	525	cellular macromolecule biosynthetic process	Biological Process	KITH_MYCHJ|RS20_MYCHJ|RL1_MYCHJ|Q4AAN3_MYCHJ|Q4A9A1_MYCHJ|RL19_MYCHJ|RS13_MYCHJ|LEPA_MYCHJ|Q4A9F0_MYCHJ|GREA_MYCHJ|RS7_MYCHJ|Q4AA87_MYCHJ|RL22_MYCHJ|RS4_MYCHJ|Q4AAW5_MYCHJ|Q4A998_MYCHJ|RL4_MYCHJ|SYI_MYCHJ|RS3_MYCHJ|Q4AAS5_MYCHJ|SYN_MYCHJ|Q4A9I8_MYCHJ|RL15_MYCHJ|Q4A944_MYCHJ|Q4AA95_MYCHJ|Q4A9M8_MYCHJ|RL23_MYCHJ|RL5_MYCHJ|DNLJ_MYCHJ|RL18_MYCHJ|RS18_MYCHJ|RL2_MYCHJ|Q4AAR3_MYCHJ|Q4A941_MYCHJ|RS6_MYCH…
44237	0.0017123	0.022533	133	209	292	525	cellular metabolic process	Biological Process	KITH_MYCHJ|RS20_MYCHJ|RL1_MYCHJ|Q4AAN3_MYCHJ|Q4AAM3_MYCHJ|RL19_MYCHJ|Q4AAH3_MYCHJ|RS13_MYCHJ|Q4AA58_MYCHJ|Q4A9I0_MYCHJ|Q4A9G0_MYCHJ|Q4A9F0_MYCHJ|GREA_MYCHJ|Q4A9A8_MYCHJ|RS7_MYCHJ|Q4A9F8_MYCHJ|RS4_MYCHJ|Q4A998_MYCHJ|RL4_MYCHJ|SYI_MYCHJ|SYN_MYCHJ|Q4A9I8_MYCHJ|Q4AA95_MYCHJ|Q4AA55_MYCHJ|Q4A9M8_MYCHJ|RL23_MYCHJ|RS18_MYCHJ|Q4AAR3_MYCHJ|Q4AAX6_MYCHJ|Q4AAR9_MYCHJ|Q4AAB3_MYCHJ|G6PI_MYCHJ|HRCA_MYCHJ|PYRH_M…
44271	1.9947e-06	4.5279e-05	87	117	292	525	cellular nitrogen compound biosynthetic process	Biological Process	KITH_MYCHJ|RS20_MYCHJ|RL1_MYCHJ|Q4A9A1_MYCHJ|RL19_MYCHJ|RS13_MYCHJ|Q4AA58_MYCHJ|LEPA_MYCHJ|Q4A9F0_MYCHJ|GREA_MYCHJ|RS7_MYCHJ|Q4AA87_MYCHJ|RL22_MYCHJ|Q4A9F8_MYCHJ|RS4_MYCHJ|Q4AAW5_MYCHJ|Q4A998_MYCHJ|RL4_MYCHJ|SYI_MYCHJ|RS3_MYCHJ|Q4AAS5_MYCHJ|SYN_MYCHJ|Q4A9I8_MYCHJ|RL15_MYCHJ|Q4A944_MYCHJ|Q4AA95_MYCHJ|Q4A9M8_MYCHJ|RL23_MYCHJ|RL5_MYCHJ|ATPB_MYCHJ|RL18_MYCHJ|RS18_MYCHJ|RL2_MYCHJ|Q4A941_MYCHJ|RS6_MYCH…
9987	0.0013651	0.01878	147	233	292	525	cellular process	Biological Process	KITH_MYCHJ|Q4A9V3_MYCHJ|RS20_MYCHJ|RL1_MYCHJ|Q4AAN3_MYCHJ|Q4AAM3_MYCHJ|RL19_MYCHJ|Q4AAH3_MYCHJ|RS13_MYCHJ|Q4AA58_MYCHJ|Q4A9I0_MYCHJ|Q4A9G0_MYCHJ|Q4A9F0_MYCHJ|GREA_MYCHJ|Q4A9A8_MYCHJ|RS7_MYCHJ|Q4A9F8_MYCHJ|RS4_MYCHJ|Q4A998_MYCHJ|RL4_MYCHJ|SYI_MYCHJ|SYN_MYCHJ|Q4A9I8_MYCHJ|Q4AA95_MYCHJ|Q4AA55_MYCHJ|Q4A9M8_MYCHJ|RL23_MYCHJ|Q4AAC8_MYCHJ|RS18_MYCHJ|Q4AAR3_MYCHJ|Q4AAX6_MYCHJ|Q4AAR9_MYCHJ|Q4AAB3_MYCHJ|Q4…
44267	1.212e-07	4.0758e-06	66	81	292	525	cellular protein metabolic process	Biological Process	Q4AA84_MYCHJ|RS20_MYCHJ|RL1_MYCHJ|Q4AAN3_MYCHJ|RL19_MYCHJ|RS13_MYCHJ|LEPA_MYCHJ|Q4A9G0_MYCHJ|Q4A9F0_MYCHJ|RS7_MYCHJ|Q4AA87_MYCHJ|RL22_MYCHJ|RS4_MYCHJ|Q4AAW5_MYCHJ|Q4A998_MYCHJ|RL4_MYCHJ|SYI_MYCHJ|RS3_MYCHJ|Q4AAS5_MYCHJ|SYN_MYCHJ|Q4A9I8_MYCHJ|RL15_MYCHJ|Q4AA95_MYCHJ|Q4A9M8_MYCHJ|RL23_MYCHJ|RL5_MYCHJ|RL18_MYCHJ|RS18_MYCHJ|RL2_MYCHJ|Q4A941_MYCHJ|RS6_MYCHJ|Q4AAG1_MYCHJ|SYE_MYCHJ|Q4AA29_MYCHJ|RS12_MYC…
5737	2.0969e-08	8.6546e-07	111	149	292	525	cytoplasm	Cellular Component	KITH_MYCHJ|Q4AAR6_MYCHJ|RF1_MYCHJ|RS20_MYCHJ|RL1_MYCHJ|RL19_MYCHJ|Q4AAH3_MYCHJ|RS13_MYCHJ|Q4A9I0_MYCHJ|Q4A9G0_MYCHJ|KCY_MYCHJ|RS7_MYCHJ|RS4_MYCHJ|Q4A998_MYCHJ|RL4_MYCHJ|SYI_MYCHJ|SYN_MYCHJ|Q4AA95_MYCHJ|Q4A9M8_MYCHJ|RL23_MYCHJ|RS18_MYCHJ|Q4AAR3_MYCHJ|Q4AAB3_MYCHJ|G6PI_MYCHJ|PYRH_MYCHJ|Q4AAN9_MYCHJ|ENO_MYCHJ|Q4AAU1_MYCHJ|RL14_MYCHJ|RS15_MYCHJ|Q4AAF5_MYCHJ|Q4AAH8_MYCHJ|TIG_MYCHJ|RL24_MYCHJ|LDH_MYCHJ…
44444	9.7464e-05	0.0016698	43	54	292	525	cytoplasmic part	Cellular Component	RL14_MYCHJ|RS9_MYCHJ|RS15_MYCHJ|Q4AAF5_MYCHJ|RS20_MYCHJ|RL1_MYCHJ|RL19_MYCHJ|RS2_MYCHJ|RS13_MYCHJ|RL24_MYCHJ|Q4AAE8_MYCHJ|RL17_MYCHJ|RL9_MYCHJ|RS7_MYCHJ|RL22_MYCHJ|RS4_MYCHJ|RL4_MYCHJ|RS11_MYCHJ|RS3_MYCHJ|Q4AA27_MYCHJ|RS16_MYCHJ|RL15_MYCHJ|Q4A9M8_MYCHJ|RL23_MYCHJ|RL13_MYCHJ|RL5_MYCHJ|RL7_MYCHJ|RL18_MYCHJ|RS18_MYCHJ|RL10_MYCHJ|RL2_MYCHJ|RS6_MYCHJ|Q4AAB3_MYCHJ|RS5_MYCHJ|Q4AAW6_MYCHJ|RL21_MYCHJ|RS12…
1901657	0.0057959	0.060806	21	26	292	525	glycosyl compound metabolic process	Biological Process	Q4A9J8_MYCHJ|Q4AAT5_MYCHJ|Q4AAP7_MYCHJ|Q4AAP8_MYCHJ|ATPB_MYCHJ|Q4A9K9_MYCHJ|KAD_MYCHJ|Q4AAV8_MYCHJ|ATPF_MYCHJ|Q4AA58_MYCHJ|ATPA_MYCHJ|APT_MYCHJ|G6PI_MYCHJ|Q4A934_MYCHJ|PYRH_MYCHJ|Q4A9F8_MYCHJ|TPIS_MYCHJ|GPMI_MYCHJ|ENO_MYCHJ|Q4AA76_MYCHJ|Q4A9N7_MYCHJ
1901363	9.7074e-07	2.5925e-05	158	235	292	525	heterocyclic compound binding	Molecular Function	KITH_MYCHJ|Q4AAR6_MYCHJ|RF1_MYCHJ|Q4AAC0_MYCHJ|RS20_MYCHJ|Q4A9K0_MYCHJ|RL1_MYCHJ|Q4AAM3_MYCHJ|Q4A9L0_MYCHJ|RS13_MYCHJ|Q4A995_MYCHJ|Q4AA58_MYCHJ|Q4A9V0_MYCHJ|Q4A9I0_MYCHJ|Q4A9G0_MYCHJ|GREA_MYCHJ|KCY_MYCHJ|Q4A9A8_MYCHJ|RS7_MYCHJ|Q4AA25_MYCHJ|Q4A9F8_MYCHJ|RS4_MYCHJ|IOLC_MYCHJ|Q4A998_MYCHJ|RL4_MYCHJ|SYI_MYCHJ|Q4A9H3_MYCHJ|SYN_MYCHJ|Q4A9I8_MYCHJ|Q4AA95_MYCHJ|Q4AA55_MYCHJ|Q4A9M8_MYCHJ|Q4AAR0_MYCHJ|RL23…
16787	0.0064605	0.066661	82	125	292	525	hydrolase activity	Molecular Function	ECFA1_MYCHJ|Q4AAR6_MYCHJ|Q4AAC0_MYCHJ|Q4AAA7_MYCHJ|Q4AAM3_MYCHJ|Q4A9L0_MYCHJ|Q4AA34_MYCHJ|Q4AA24_MYCHJ|Q4A9V0_MYCHJ|Q4AAH7_MYCHJ|LEPA_MYCHJ|Q4A9G0_MYCHJ|Q4A9A8_MYCHJ|Q4AAK0_MYCHJ|Q4AA25_MYCHJ|Q4A9K3_MYCHJ|TSAD_MYCHJ|SYI_MYCHJ|Q4A9H3_MYCHJ|Q4AAS5_MYCHJ|Q4A9L1_MYCHJ|Q4A944_MYCHJ|OBG_MYCHJ|Q4AAK4_MYCHJ|ECFA2_MYCHJ|ATPB_MYCHJ|Q4A959_MYCHJ|Q4AAC4_MYCHJ|Q4A9V4_MYCHJ|Q4AAC8_MYCHJ|Q4A941_MYCHJ|Q4AAG1_MYC…
16817	0.0019975	0.025191	46	63	292	525	hydrolase activity, acting on acid anhydrides	Molecular Function	ECFA1_MYCHJ|EFG_MYCHJ|Q4A9W8_MYCHJ|Q4AAC0_MYCHJ|Q4A9V8_MYCHJ|Q4AAH8_MYCHJ|Q4AAM3_MYCHJ|Q4AA34_MYCHJ|ATPA_MYCHJ|Q4AA24_MYCHJ|LEPA_MYCHJ|Q4A9G0_MYCHJ|Q4A9F6_MYCHJ|Q4A980_MYCHJ|Q4AA25_MYCHJ|Q4A9I6_MYCHJ|Q4AAA5_MYCHJ|IF2_MYCHJ|Q4A9H3_MYCHJ|Q4AAS0_MYCHJ|EFTU_MYCHJ|Q4A944_MYCHJ|Q4A9N6_MYCHJ|Q4A982_MYCHJ|OBG_MYCHJ|ECFA2_MYCHJ|ATPB_MYCHJ|Q4A959_MYCHJ|POTA_MYCHJ|Q4AAC4_MYCHJ|Q4A9V4_MYCHJ|Q4AAV8_MYCHJ|Q4AA…
16818	0.0019975	0.025191	46	63	292	525	hydrolase activity, acting on acid anhydrides, in phosphorus-containing anhydrides	Molecular Function	ECFA1_MYCHJ|EFG_MYCHJ|Q4A9W8_MYCHJ|Q4AAC0_MYCHJ|Q4A9V8_MYCHJ|Q4AAH8_MYCHJ|Q4AAM3_MYCHJ|Q4AA34_MYCHJ|ATPA_MYCHJ|Q4AA24_MYCHJ|LEPA_MYCHJ|Q4A9G0_MYCHJ|Q4A9F6_MYCHJ|Q4A980_MYCHJ|Q4AA25_MYCHJ|Q4A9I6_MYCHJ|Q4AAA5_MYCHJ|IF2_MYCHJ|Q4A9H3_MYCHJ|Q4AAS0_MYCHJ|EFTU_MYCHJ|Q4A944_MYCHJ|Q4A9N6_MYCHJ|Q4A982_MYCHJ|OBG_MYCHJ|ECFA2_MYCHJ|ATPB_MYCHJ|Q4A959_MYCHJ|POTA_MYCHJ|Q4AAC4_MYCHJ|Q4A9V4_MYCHJ|Q4AAV8_MYCHJ|Q4AA…
5622	1.3752e-08	6.2434e-07	123	168	292	525	intracellular	Cellular Component	KITH_MYCHJ|Q4AAR6_MYCHJ|RF1_MYCHJ|RS20_MYCHJ|RL1_MYCHJ|RL19_MYCHJ|Q4AAH3_MYCHJ|RS13_MYCHJ|Q4A9I0_MYCHJ|Q4A9G0_MYCHJ|KCY_MYCHJ|RS7_MYCHJ|RS4_MYCHJ|Q4A998_MYCHJ|RL4_MYCHJ|SYI_MYCHJ|SYN_MYCHJ|Q4AA95_MYCHJ|Q4AA55_MYCHJ|Q4A9M8_MYCHJ|RL23_MYCHJ|RS18_MYCHJ|Q4AAR3_MYCHJ|Q4AAR9_MYCHJ|Q4AAB3_MYCHJ|G6PI_MYCHJ|PYRH_MYCHJ|Q4AAN9_MYCHJ|ENO_MYCHJ|Q4AAU1_MYCHJ|RL14_MYCHJ|RS15_MYCHJ|Q4AAF5_MYCHJ|Q4AAH8_MYCHJ|TIG_…
43232	6.3643e-05	0.0011113	46	58	292	525	intracellular non-membrane-bounded organelle	Cellular Component	RL14_MYCHJ|RS9_MYCHJ|RS15_MYCHJ|Q4AAF5_MYCHJ|RS20_MYCHJ|RL1_MYCHJ|RL19_MYCHJ|RS2_MYCHJ|RS13_MYCHJ|RL24_MYCHJ|Q4AAE8_MYCHJ|RL17_MYCHJ|RL9_MYCHJ|Q4A9F6_MYCHJ|RS7_MYCHJ|RL22_MYCHJ|RS4_MYCHJ|RL4_MYCHJ|RS11_MYCHJ|RS3_MYCHJ|RS16_MYCHJ|Q4AAS0_MYCHJ|RL15_MYCHJ|Q4A944_MYCHJ|Q4AA55_MYCHJ|Q4A9M8_MYCHJ|RL23_MYCHJ|RL13_MYCHJ|RL5_MYCHJ|RL7_MYCHJ|RL18_MYCHJ|RS18_MYCHJ|RL10_MYCHJ|RL2_MYCHJ|Q4A931_MYCHJ|RS6_MYCHJ…
43229	6.3643e-05	0.0011113	46	58	292	525	intracellular organelle	Cellular Component	RL14_MYCHJ|RS9_MYCHJ|RS15_MYCHJ|Q4AAF5_MYCHJ|RS20_MYCHJ|RL1_MYCHJ|RL19_MYCHJ|RS2_MYCHJ|RS13_MYCHJ|RL24_MYCHJ|Q4AAE8_MYCHJ|RL17_MYCHJ|RL9_MYCHJ|Q4A9F6_MYCHJ|RS7_MYCHJ|RL22_MYCHJ|RS4_MYCHJ|RL4_MYCHJ|RS11_MYCHJ|RS3_MYCHJ|RS16_MYCHJ|Q4AAS0_MYCHJ|RL15_MYCHJ|Q4A944_MYCHJ|Q4AA55_MYCHJ|Q4A9M8_MYCHJ|RL23_MYCHJ|RL13_MYCHJ|RL5_MYCHJ|RL7_MYCHJ|RL18_MYCHJ|RS18_MYCHJ|RL10_MYCHJ|RL2_MYCHJ|Q4A931_MYCHJ|RS6_MYCHJ…
44424	3.3887e-09	4.4471e-07	123	166	292	525	intracellular part	Cellular Component	KITH_MYCHJ|Q4AAR6_MYCHJ|RF1_MYCHJ|RS20_MYCHJ|RL1_MYCHJ|RL19_MYCHJ|Q4AAH3_MYCHJ|RS13_MYCHJ|Q4A9I0_MYCHJ|Q4A9G0_MYCHJ|KCY_MYCHJ|RS7_MYCHJ|RS4_MYCHJ|Q4A998_MYCHJ|RL4_MYCHJ|SYI_MYCHJ|SYN_MYCHJ|Q4AA95_MYCHJ|Q4AA55_MYCHJ|Q4A9M8_MYCHJ|RL23_MYCHJ|RS18_MYCHJ|Q4AAR3_MYCHJ|Q4AAR9_MYCHJ|Q4AAB3_MYCHJ|G6PI_MYCHJ|PYRH_MYCHJ|Q4AAN9_MYCHJ|ENO_MYCHJ|Q4AAU1_MYCHJ|RL14_MYCHJ|RS15_MYCHJ|Q4AAF5_MYCHJ|Q4AAH8_MYCHJ|TIG_…
30529	0.00022312	0.0036177	41	52	292	525	intracellular ribonucleoprotein complex	Cellular Component	RL14_MYCHJ|RS9_MYCHJ|RS15_MYCHJ|Q4AAF5_MYCHJ|RS20_MYCHJ|RL1_MYCHJ|RL19_MYCHJ|RS2_MYCHJ|RS13_MYCHJ|RL24_MYCHJ|Q4AAE8_MYCHJ|RL17_MYCHJ|RL9_MYCHJ|RS7_MYCHJ|RL22_MYCHJ|RS4_MYCHJ|RL4_MYCHJ|RS11_MYCHJ|RS3_MYCHJ|RS16_MYCHJ|RL15_MYCHJ|Q4A9M8_MYCHJ|RL23_MYCHJ|RL13_MYCHJ|RL5_MYCHJ|RL7_MYCHJ|Q4AAB4_MYCHJ|RL18_MYCHJ|RS18_MYCHJ|RL10_MYCHJ|RL2_MYCHJ|RS6_MYCHJ|RS5_MYCHJ|Q4AAW6_MYCHJ|RL21_MYCHJ|RS12_MYCHJ|RL3_MY…
43167	1.568e-11	1.4237e-08	126	164	292	525	ion binding	Molecular Function	KITH_MYCHJ|Q4AAC0_MYCHJ|Q4A9K0_MYCHJ|Q4AAM3_MYCHJ|Q4A9L0_MYCHJ|Q4AAH3_MYCHJ|Q4A995_MYCHJ|Q4AA58_MYCHJ|Q4A9V0_MYCHJ|Q4A9I0_MYCHJ|Q4A9G0_MYCHJ|KCY_MYCHJ|Q4A9A8_MYCHJ|Q4AA25_MYCHJ|Q4A9F8_MYCHJ|IOLC_MYCHJ|Q4A998_MYCHJ|SYI_MYCHJ|Q4A9H3_MYCHJ|SYN_MYCHJ|Q4A9I8_MYCHJ|Q4AA95_MYCHJ|Q4AA55_MYCHJ|ECFA2_MYCHJ|Q4AAC8_MYCHJ|Q4A9Q9_MYCHJ|Q4AAR3_MYCHJ|Q4AAR9_MYCHJ|Q4AAP9_MYCHJ|Q4AA23_MYCHJ|Q4AAB9_MYCHJ|PYRH_MYCHJ…
16874	0.0039046	0.042715	24	30	292	525	ligase activity	Molecular Function	Q4AA65_MYCHJ|SYH_MYCHJ|Q4AA84_MYCHJ|Q4AAS5_MYCHJ|SYN_MYCHJ|SYA_MYCHJ|Q4A9I8_MYCHJ|Q4AA95_MYCHJ|Q4AAS4_MYCHJ|DNLJ_MYCHJ|SYP_MYCHJ|Q4AA58_MYCHJ|Q4A941_MYCHJ|SYE_MYCHJ|SYK_MYCHJ|Q4AA29_MYCHJ|SYFB_MYCHJ|Q4AA87_MYCHJ|SYV_MYCHJ|Q4AAW5_MYCHJ|Q4A998_MYCHJ|Q4A997_MYCHJ|SYR_MYCHJ|SYI_MYCHJ
16876	0.0031668	0.035066	18	21	292	525	ligase activity, forming aminoacyl-tRNA and related compounds	Molecular Function	Q4AA65_MYCHJ|SYH_MYCHJ|SYN_MYCHJ|SYA_MYCHJ|Q4A9I8_MYCHJ|Q4AA95_MYCHJ|SYP_MYCHJ|Q4A941_MYCHJ|SYE_MYCHJ|SYK_MYCHJ|SYFB_MYCHJ|Q4AA87_MYCHJ|SYV_MYCHJ|Q4AAW5_MYCHJ|Q4A998_MYCHJ|Q4A997_MYCHJ|SYR_MYCHJ|SYI_MYCHJ
16875	0.0031668	0.035066	18	21	292	525	ligase activity, forming carbon-oxygen bonds	Molecular Function	Q4AA65_MYCHJ|SYH_MYCHJ|SYN_MYCHJ|SYA_MYCHJ|Q4A9I8_MYCHJ|Q4AA95_MYCHJ|SYP_MYCHJ|Q4A941_MYCHJ|SYE_MYCHJ|SYK_MYCHJ|SYFB_MYCHJ|Q4AA87_MYCHJ|SYV_MYCHJ|Q4AAW5_MYCHJ|Q4A998_MYCHJ|Q4A997_MYCHJ|SYR_MYCHJ|SYI_MYCHJ
32991	5.5226e-05	0.0010447	54	70	292	525	macromolecular complex	Cellular Component	RS20_MYCHJ|RL1_MYCHJ|RL19_MYCHJ|RS13_MYCHJ|RS7_MYCHJ|RL22_MYCHJ|RS4_MYCHJ|RL4_MYCHJ|RS3_MYCHJ|Q4AAS5_MYCHJ|RL15_MYCHJ|Q4A944_MYCHJ|Q4A9M8_MYCHJ|RL23_MYCHJ|RL5_MYCHJ|ATPB_MYCHJ|RL18_MYCHJ|RS18_MYCHJ|RL2_MYCHJ|RS6_MYCHJ|Q4AAB3_MYCHJ|RS12_MYCHJ|Q4AAK1_MYCHJ|Q4AAN9_MYCHJ|ENO_MYCHJ|RL14_MYCHJ|RS9_MYCHJ|RS15_MYCHJ|Q4AAF5_MYCHJ|RS2_MYCHJ|RL24_MYCHJ|ATPA_MYCHJ|Q4AAE8_MYCHJ|RL17_MYCHJ|Q4AAU7_MYCHJ|RL9_MYC…
9059	1.4338e-07	4.4893e-06	81	104	292	525	macromolecule biosynthetic process	Biological Process	KITH_MYCHJ|RS20_MYCHJ|RL1_MYCHJ|Q4AAN3_MYCHJ|Q4A9A1_MYCHJ|RL19_MYCHJ|RS13_MYCHJ|LEPA_MYCHJ|Q4A9F0_MYCHJ|GREA_MYCHJ|RS7_MYCHJ|Q4AA87_MYCHJ|RL22_MYCHJ|RS4_MYCHJ|Q4AAW5_MYCHJ|Q4A998_MYCHJ|RL4_MYCHJ|SYI_MYCHJ|RS3_MYCHJ|Q4AAS5_MYCHJ|SYN_MYCHJ|Q4A9I8_MYCHJ|RL15_MYCHJ|Q4A944_MYCHJ|Q4AA95_MYCHJ|Q4A9M8_MYCHJ|RL23_MYCHJ|RL5_MYCHJ|DNLJ_MYCHJ|RL18_MYCHJ|RS18_MYCHJ|RL2_MYCHJ|Q4AAR3_MYCHJ|Q4A941_MYCHJ|RS6_MYCH…
8152	0.002662	0.031804	143	228	292	525	metabolic process	Biological Process	KITH_MYCHJ|RS20_MYCHJ|RL1_MYCHJ|Q4AAN3_MYCHJ|Q4AAM3_MYCHJ|RL19_MYCHJ|Q4AAH3_MYCHJ|RS13_MYCHJ|Q4AA58_MYCHJ|Q4A9I0_MYCHJ|Q4A9G0_MYCHJ|Q4A9F0_MYCHJ|GREA_MYCHJ|Q4A9A8_MYCHJ|RS7_MYCHJ|Q4A9F8_MYCHJ|RS4_MYCHJ|Q4A998_MYCHJ|RL4_MYCHJ|SYI_MYCHJ|SYN_MYCHJ|Q4A9I8_MYCHJ|Q4AA95_MYCHJ|Q4AA55_MYCHJ|Q4A9M8_MYCHJ|RL23_MYCHJ|Q4AAC8_MYCHJ|Q4A9Q9_MYCHJ|RS18_MYCHJ|Q4AAR3_MYCHJ|Q4AAX6_MYCHJ|Q4AAR9_MYCHJ|Q4AAB3_MYCHJ|G6…
46872	0.00043244	0.0066551	45	59	292	525	metal ion binding	Molecular Function	IOLE_MYCHJ|KITH_MYCHJ|SYA_MYCHJ|Q4AAA7_MYCHJ|Q4AAH3_MYCHJ|Q4AAN8_MYCHJ|Q4AA58_MYCHJ|SYK_MYCHJ|Q4AAH7_MYCHJ|Q4A9I0_MYCHJ|Q4A9A8_MYCHJ|Q4A998_MYCHJ|TSAD_MYCHJ|SYI_MYCHJ|Q4AA65_MYCHJ|Q4A9G3_MYCHJ|Q4AAT5_MYCHJ|Q4A9S4_MYCHJ|Q4A9K1_MYCHJ|Q4AA55_MYCHJ|Q4A994_MYCHJ|Q4A982_MYCHJ|DNLJ_MYCHJ|OBG_MYCHJ|Q4A9L6_MYCHJ|Q4AA70_MYCHJ|Q4AAK4_MYCHJ|Q4AAK7_MYCHJ|KAD_MYCHJ|Q4AAC8_MYCHJ|Q4A9Q9_MYCHJ|Q4AAR3_MYCHJ|Q4A9W0…
3674	3.9058e-07	1.1083e-05	242	390	292	525	molecular_function	Molecular Function	Q4AAC0_MYCHJ|RS20_MYCHJ|Q4A9K0_MYCHJ|Q4AAN3_MYCHJ|Q4AAH3_MYCHJ|RS13_MYCHJ|Q4A995_MYCHJ|Q4A9I0_MYCHJ|Q4A9G0_MYCHJ|RS7_MYCHJ|Q4AAK0_MYCHJ|Q4A9F8_MYCHJ|IOLC_MYCHJ|RL4_MYCHJ|Q4A9H3_MYCHJ|Q4AA95_MYCHJ|Q4AA55_MYCHJ|RL23_MYCHJ|ECFA2_MYCHJ|RS18_MYCHJ|Q4AAR3_MYCHJ|Q4AAR9_MYCHJ|Q4AAB3_MYCHJ|Q4AAP9_MYCHJ|Q4AA23_MYCHJ|Q4AAB9_MYCHJ|G6PI_MYCHJ|HRCA_MYCHJ|Q4AAN9_MYCHJ|ENO_MYCHJ|Q4AAU1_MYCHJ|Q4A9H9_MYCHJ|Q4AAL8_…
43228	6.3643e-05	0.0011113	46	58	292	525	non-membrane-bounded organelle	Cellular Component	RL14_MYCHJ|RS9_MYCHJ|RS15_MYCHJ|Q4AAF5_MYCHJ|RS20_MYCHJ|RL1_MYCHJ|RL19_MYCHJ|RS2_MYCHJ|RS13_MYCHJ|RL24_MYCHJ|Q4AAE8_MYCHJ|RL17_MYCHJ|RL9_MYCHJ|Q4A9F6_MYCHJ|RS7_MYCHJ|RL22_MYCHJ|RS4_MYCHJ|RL4_MYCHJ|RS11_MYCHJ|RS3_MYCHJ|RS16_MYCHJ|Q4AAS0_MYCHJ|RL15_MYCHJ|Q4A944_MYCHJ|Q4AA55_MYCHJ|Q4A9M8_MYCHJ|RL23_MYCHJ|RL13_MYCHJ|RL5_MYCHJ|RL7_MYCHJ|RL18_MYCHJ|RS18_MYCHJ|RL10_MYCHJ|RL2_MYCHJ|Q4A931_MYCHJ|RS6_MYCHJ…
1882	6.3669e-09	4.4471e-07	95	122	292	525	nucleoside binding	Molecular Function	Q4AA84_MYCHJ|ECFA1_MYCHJ|KITH_MYCHJ|Q4AAC0_MYCHJ|Q4A9K0_MYCHJ|Q4AAM3_MYCHJ|Q4A9L0_MYCHJ|Q4AA34_MYCHJ|Q4A995_MYCHJ|Q4AA58_MYCHJ|Q4AA24_MYCHJ|Q4A9V0_MYCHJ|LEPA_MYCHJ|Q4A9I0_MYCHJ|Q4A9G0_MYCHJ|KCY_MYCHJ|Q4AA87_MYCHJ|Q4AA25_MYCHJ|Q4A9F8_MYCHJ|Q4AAW5_MYCHJ|IOLC_MYCHJ|Q4A998_MYCHJ|SYI_MYCHJ|Q4A9H3_MYCHJ|Q4AAS5_MYCHJ|SECA_MYCHJ|SYN_MYCHJ|Q4A9I8_MYCHJ|Q4A944_MYCHJ|Q4AA95_MYCHJ|OBG_MYCHJ|ECFA2_MYCHJ|ATPB_…
9116	0.0057959	0.060806	21	26	292	525	nucleoside metabolic process	Biological Process	Q4A9J8_MYCHJ|Q4AAT5_MYCHJ|Q4AAP7_MYCHJ|Q4AAP8_MYCHJ|ATPB_MYCHJ|Q4A9K9_MYCHJ|KAD_MYCHJ|Q4AAV8_MYCHJ|ATPF_MYCHJ|Q4AA58_MYCHJ|ATPA_MYCHJ|APT_MYCHJ|G6PI_MYCHJ|Q4A934_MYCHJ|PYRH_MYCHJ|Q4A9F8_MYCHJ|TPIS_MYCHJ|GPMI_MYCHJ|ENO_MYCHJ|Q4AA76_MYCHJ|Q4A9N7_MYCHJ
1901265	4.5188e-09	4.4471e-07	101	131	292	525	nucleoside phosphate binding	Molecular Function	KITH_MYCHJ|Q4AAC0_MYCHJ|Q4A9K0_MYCHJ|Q4AAM3_MYCHJ|Q4A9L0_MYCHJ|Q4A995_MYCHJ|Q4AA58_MYCHJ|Q4A9V0_MYCHJ|Q4A9I0_MYCHJ|Q4A9G0_MYCHJ|KCY_MYCHJ|Q4AA25_MYCHJ|Q4A9F8_MYCHJ|IOLC_MYCHJ|Q4A998_MYCHJ|SYI_MYCHJ|Q4A9H3_MYCHJ|SYN_MYCHJ|Q4A9I8_MYCHJ|Q4AA95_MYCHJ|ECFA2_MYCHJ|Q4AAC8_MYCHJ|Q4AAR3_MYCHJ|Q4AAR9_MYCHJ|Q4AAP9_MYCHJ|Q4AA23_MYCHJ|Q4AAB9_MYCHJ|PYRH_MYCHJ|Q4AAN9_MYCHJ|Q4AAU1_MYCHJ|Q4AA46_MYCHJ|Q4A9W8_MYCHJ…
17111	0.0027761	0.032736	45	62	292	525	nucleoside-triphosphatase activity	Molecular Function	ECFA1_MYCHJ|EFG_MYCHJ|Q4A9W8_MYCHJ|Q4AAC0_MYCHJ|Q4A9V8_MYCHJ|Q4AAH8_MYCHJ|Q4AAM3_MYCHJ|Q4AA34_MYCHJ|ATPA_MYCHJ|Q4AA24_MYCHJ|LEPA_MYCHJ|Q4A9G0_MYCHJ|Q4A9F6_MYCHJ|Q4A980_MYCHJ|Q4AA25_MYCHJ|Q4A9I6_MYCHJ|Q4AAA5_MYCHJ|IF2_MYCHJ|Q4A9H3_MYCHJ|Q4AAS0_MYCHJ|EFTU_MYCHJ|Q4A944_MYCHJ|Q4A9N6_MYCHJ|OBG_MYCHJ|ECFA2_MYCHJ|ATPB_MYCHJ|Q4A959_MYCHJ|POTA_MYCHJ|Q4AAC4_MYCHJ|Q4A9V4_MYCHJ|Q4AAV8_MYCHJ|Q4AAC8_MYCHJ|Q4A9…
166	4.5188e-09	4.4471e-07	101	131	292	525	nucleotide binding	Molecular Function	KITH_MYCHJ|Q4AAC0_MYCHJ|Q4A9K0_MYCHJ|Q4AAM3_MYCHJ|Q4A9L0_MYCHJ|Q4A995_MYCHJ|Q4AA58_MYCHJ|Q4A9V0_MYCHJ|Q4A9I0_MYCHJ|Q4A9G0_MYCHJ|KCY_MYCHJ|Q4AA25_MYCHJ|Q4A9F8_MYCHJ|IOLC_MYCHJ|Q4A998_MYCHJ|SYI_MYCHJ|Q4A9H3_MYCHJ|SYN_MYCHJ|Q4A9I8_MYCHJ|Q4AA95_MYCHJ|ECFA2_MYCHJ|Q4AAC8_MYCHJ|Q4AAR3_MYCHJ|Q4AAR9_MYCHJ|Q4AAP9_MYCHJ|Q4AA23_MYCHJ|Q4AAB9_MYCHJ|PYRH_MYCHJ|Q4AAN9_MYCHJ|Q4AAU1_MYCHJ|Q4AA46_MYCHJ|Q4A9W8_MYCHJ…
43226	6.3643e-05	0.0011113	46	58	292	525	organelle	Cellular Component	RL14_MYCHJ|RS9_MYCHJ|RS15_MYCHJ|Q4AAF5_MYCHJ|RS20_MYCHJ|RL1_MYCHJ|RL19_MYCHJ|RS2_MYCHJ|RS13_MYCHJ|RL24_MYCHJ|Q4AAE8_MYCHJ|RL17_MYCHJ|RL9_MYCHJ|Q4A9F6_MYCHJ|RS7_MYCHJ|RL22_MYCHJ|RS4_MYCHJ|RL4_MYCHJ|RS11_MYCHJ|RS3_MYCHJ|RS16_MYCHJ|Q4AAS0_MYCHJ|RL15_MYCHJ|Q4A944_MYCHJ|Q4AA55_MYCHJ|Q4A9M8_MYCHJ|RL23_MYCHJ|RL13_MYCHJ|RL5_MYCHJ|RL7_MYCHJ|RL18_MYCHJ|RS18_MYCHJ|RL10_MYCHJ|RL2_MYCHJ|Q4A931_MYCHJ|RS6_MYCHJ…
6082	1.2228e-05	0.00025821	29	32	292	525	organic acid metabolic process	Biological Process	SYH_MYCHJ|SYA_MYCHJ|Q4AA58_MYCHJ|LDH_MYCHJ|SYK_MYCHJ|Q4A9I0_MYCHJ|Q4AA87_MYCHJ|SYV_MYCHJ|TPIS_MYCHJ|Q4AAW5_MYCHJ|Q4A998_MYCHJ|SYI_MYCHJ|Q4AA65_MYCHJ|Q4A9J8_MYCHJ|Q4AA27_MYCHJ|Q4AAT5_MYCHJ|SYN_MYCHJ|Q4A9I8_MYCHJ|Q4AA95_MYCHJ|GLYA_MYCHJ|SYP_MYCHJ|Q4A941_MYCHJ|SYE_MYCHJ|SYFB_MYCHJ|G6PI_MYCHJ|GPMI_MYCHJ|Q4A997_MYCHJ|ENO_MYCHJ|SYR_MYCHJ
97159	9.7074e-07	2.5925e-05	158	235	292	525	organic cyclic compound binding	Molecular Function	KITH_MYCHJ|Q4AAR6_MYCHJ|RF1_MYCHJ|Q4AAC0_MYCHJ|RS20_MYCHJ|Q4A9K0_MYCHJ|RL1_MYCHJ|Q4AAM3_MYCHJ|Q4A9L0_MYCHJ|RS13_MYCHJ|Q4A995_MYCHJ|Q4AA58_MYCHJ|Q4A9V0_MYCHJ|Q4A9I0_MYCHJ|Q4A9G0_MYCHJ|GREA_MYCHJ|KCY_MYCHJ|Q4A9A8_MYCHJ|RS7_MYCHJ|Q4AA25_MYCHJ|Q4A9F8_MYCHJ|RS4_MYCHJ|IOLC_MYCHJ|Q4A998_MYCHJ|RL4_MYCHJ|SYI_MYCHJ|Q4A9H3_MYCHJ|SYN_MYCHJ|Q4A9I8_MYCHJ|Q4AA95_MYCHJ|Q4AA55_MYCHJ|Q4A9M8_MYCHJ|Q4AAR0_MYCHJ|RL23…
1901576	4.6047e-08	1.7421e-06	101	134	292	525	organic substance biosynthetic process	Biological Process	KITH_MYCHJ|RS20_MYCHJ|RL1_MYCHJ|Q4AAN3_MYCHJ|RL19_MYCHJ|Q4AAH3_MYCHJ|RS13_MYCHJ|Q4AA58_MYCHJ|Q4A9I0_MYCHJ|Q4A9F0_MYCHJ|GREA_MYCHJ|RS7_MYCHJ|Q4A9F8_MYCHJ|RS4_MYCHJ|Q4A998_MYCHJ|RL4_MYCHJ|SYI_MYCHJ|SYN_MYCHJ|Q4A9I8_MYCHJ|Q4AA95_MYCHJ|Q4A9M8_MYCHJ|RL23_MYCHJ|RS18_MYCHJ|Q4AAR3_MYCHJ|Q4AAX6_MYCHJ|Q4AAB3_MYCHJ|G6PI_MYCHJ|HRCA_MYCHJ|PYRH_MYCHJ|RL14_MYCHJ|RS15_MYCHJ|Q4AAF5_MYCHJ|RPOC_MYCHJ|RL24_MYCHJ|Q4A…
1901575	3.7697e-05	0.00072827	17	17	292	525	organic substance catabolic process	Biological Process	IOLE_MYCHJ|Q4A9J8_MYCHJ|Q4AA27_MYCHJ|Q4AAT5_MYCHJ|Q4A9S4_MYCHJ|Q4A9X8_MYCHJ|Q4AAA7_MYCHJ|Q4AAH3_MYCHJ|Q4AAC8_MYCHJ|Q4A9G0_MYCHJ|Q4A957_MYCHJ|G6PI_MYCHJ|Q4AAA9_MYCHJ|TPIS_MYCHJ|GPMI_MYCHJ|DEOC_MYCHJ|ENO_MYCHJ
71704	0.0058261	0.060806	137	220	292	525	organic substance metabolic process	Biological Process	KITH_MYCHJ|RS20_MYCHJ|RL1_MYCHJ|Q4AAN3_MYCHJ|Q4AAM3_MYCHJ|RL19_MYCHJ|Q4AAH3_MYCHJ|RS13_MYCHJ|Q4AA58_MYCHJ|Q4A9I0_MYCHJ|Q4A9G0_MYCHJ|Q4A9F0_MYCHJ|GREA_MYCHJ|Q4A9A8_MYCHJ|RS7_MYCHJ|Q4A9F8_MYCHJ|RS4_MYCHJ|Q4A998_MYCHJ|RL4_MYCHJ|SYI_MYCHJ|SYN_MYCHJ|Q4A9I8_MYCHJ|Q4AA95_MYCHJ|Q4AA55_MYCHJ|Q4A9M8_MYCHJ|RL23_MYCHJ|Q4AAC8_MYCHJ|RS18_MYCHJ|Q4AAR3_MYCHJ|Q4AAX6_MYCHJ|Q4AAR9_MYCHJ|Q4AAB3_MYCHJ|G6PI_MYCHJ|HRCA…
1901566	5.9459e-06	0.00013168	74	98	292	525	organonitrogen compound biosynthetic process	Biological Process	RS20_MYCHJ|RL1_MYCHJ|RL19_MYCHJ|RS13_MYCHJ|Q4AA58_MYCHJ|LEPA_MYCHJ|Q4A9F0_MYCHJ|RS7_MYCHJ|Q4AA87_MYCHJ|RL22_MYCHJ|Q4A9F8_MYCHJ|RS4_MYCHJ|Q4AAW5_MYCHJ|Q4A998_MYCHJ|RL4_MYCHJ|SYI_MYCHJ|RS3_MYCHJ|Q4AAS5_MYCHJ|SYN_MYCHJ|Q4A9I8_MYCHJ|RL15_MYCHJ|Q4AA95_MYCHJ|Q4A9M8_MYCHJ|RL23_MYCHJ|RL5_MYCHJ|GLYA_MYCHJ|ATPB_MYCHJ|RL18_MYCHJ|RS18_MYCHJ|RL2_MYCHJ|Q4A941_MYCHJ|RS6_MYCHJ|SYE_MYCHJ|RS12_MYCHJ|Q4AAK1_MYCHJ|P…
1901564	1.8752e-07	5.6757e-06	84	109	292	525	organonitrogen compound metabolic process	Biological Process	RS20_MYCHJ|RL1_MYCHJ|RL19_MYCHJ|RS13_MYCHJ|Q4AA58_MYCHJ|LEPA_MYCHJ|Q4A9F0_MYCHJ|RS7_MYCHJ|Q4AA87_MYCHJ|RL22_MYCHJ|Q4A9F8_MYCHJ|RS4_MYCHJ|Q4AAW5_MYCHJ|Q4A998_MYCHJ|RL4_MYCHJ|SYI_MYCHJ|RS3_MYCHJ|Q4AAS5_MYCHJ|SYN_MYCHJ|Q4A9I8_MYCHJ|RL15_MYCHJ|Q4AA95_MYCHJ|Q4A9M8_MYCHJ|RL23_MYCHJ|RL5_MYCHJ|GLYA_MYCHJ|ATPB_MYCHJ|RL18_MYCHJ|RS18_MYCHJ|RL2_MYCHJ|Q4A941_MYCHJ|RS6_MYCHJ|SYE_MYCHJ|RS12_MYCHJ|G6PI_MYCHJ|Q4A…
43436	2.083e-05	0.00041116	28	31	292	525	oxoacid metabolic process	Biological Process	SYH_MYCHJ|SYA_MYCHJ|Q4AA58_MYCHJ|LDH_MYCHJ|SYK_MYCHJ|Q4AA87_MYCHJ|SYV_MYCHJ|TPIS_MYCHJ|Q4AAW5_MYCHJ|Q4A998_MYCHJ|SYI_MYCHJ|Q4AA65_MYCHJ|Q4A9J8_MYCHJ|Q4AA27_MYCHJ|Q4AAT5_MYCHJ|SYN_MYCHJ|Q4A9I8_MYCHJ|Q4AA95_MYCHJ|GLYA_MYCHJ|SYP_MYCHJ|Q4A941_MYCHJ|SYE_MYCHJ|SYFB_MYCHJ|G6PI_MYCHJ|GPMI_MYCHJ|Q4A997_MYCHJ|ENO_MYCHJ|SYR_MYCHJ
43043	1.9341e-06	4.503e-05	60	75	292	525	peptide biosynthetic process	Biological Process	RS20_MYCHJ|RL1_MYCHJ|RL19_MYCHJ|RS13_MYCHJ|LEPA_MYCHJ|Q4A9F0_MYCHJ|RS7_MYCHJ|Q4AA87_MYCHJ|RL22_MYCHJ|RS4_MYCHJ|Q4AAW5_MYCHJ|Q4A998_MYCHJ|RL4_MYCHJ|SYI_MYCHJ|RS3_MYCHJ|Q4AAS5_MYCHJ|SYN_MYCHJ|Q4A9I8_MYCHJ|RL15_MYCHJ|Q4AA95_MYCHJ|Q4A9M8_MYCHJ|RL23_MYCHJ|RL5_MYCHJ|RL18_MYCHJ|RS18_MYCHJ|RL2_MYCHJ|Q4A941_MYCHJ|RS6_MYCHJ|SYE_MYCHJ|RS12_MYCHJ|Q4AAK1_MYCHJ|SYR_MYCHJ|RL14_MYCHJ|SYH_MYCHJ|RS9_MYCHJ|RS15_MYC…
6518	1.9341e-06	4.503e-05	60	75	292	525	peptide metabolic process	Biological Process	RS20_MYCHJ|RL1_MYCHJ|RL19_MYCHJ|RS13_MYCHJ|LEPA_MYCHJ|Q4A9F0_MYCHJ|RS7_MYCHJ|Q4AA87_MYCHJ|RL22_MYCHJ|RS4_MYCHJ|Q4AAW5_MYCHJ|Q4A998_MYCHJ|RL4_MYCHJ|SYI_MYCHJ|RS3_MYCHJ|Q4AAS5_MYCHJ|SYN_MYCHJ|Q4A9I8_MYCHJ|RL15_MYCHJ|Q4AA95_MYCHJ|Q4A9M8_MYCHJ|RL23_MYCHJ|RL5_MYCHJ|RL18_MYCHJ|RS18_MYCHJ|RL2_MYCHJ|Q4A941_MYCHJ|RS6_MYCHJ|SYE_MYCHJ|RS12_MYCHJ|Q4AAK1_MYCHJ|SYR_MYCHJ|RL14_MYCHJ|SYH_MYCHJ|RS9_MYCHJ|RS15_MYC…
44238	0.0067886	0.069259	135	217	292	525	primary metabolic process	Biological Process	KITH_MYCHJ|RS20_MYCHJ|RL1_MYCHJ|Q4AAN3_MYCHJ|Q4AAM3_MYCHJ|RL19_MYCHJ|Q4AAH3_MYCHJ|RS13_MYCHJ|Q4AA58_MYCHJ|Q4A9G0_MYCHJ|Q4A9F0_MYCHJ|GREA_MYCHJ|Q4A9A8_MYCHJ|RS7_MYCHJ|Q4A9F8_MYCHJ|RS4_MYCHJ|Q4A998_MYCHJ|RL4_MYCHJ|SYI_MYCHJ|SYN_MYCHJ|Q4A9I8_MYCHJ|Q4AA95_MYCHJ|Q4AA55_MYCHJ|Q4A9M8_MYCHJ|RL23_MYCHJ|Q4AAC8_MYCHJ|RS18_MYCHJ|Q4AAR3_MYCHJ|Q4AAX6_MYCHJ|Q4AAR9_MYCHJ|Q4AAB3_MYCHJ|G6PI_MYCHJ|HRCA_MYCHJ|PYRH_M…
19538	7.5097e-08	2.7275e-06	67	82	292	525	protein metabolic process	Biological Process	Q4AA84_MYCHJ|RS20_MYCHJ|RL1_MYCHJ|Q4AAN3_MYCHJ|RL19_MYCHJ|RS13_MYCHJ|LEPA_MYCHJ|Q4A9G0_MYCHJ|Q4A9F0_MYCHJ|RS7_MYCHJ|Q4AA87_MYCHJ|RL22_MYCHJ|RS4_MYCHJ|Q4AAW5_MYCHJ|Q4A998_MYCHJ|RL4_MYCHJ|SYI_MYCHJ|RS3_MYCHJ|Q4AAS5_MYCHJ|SYN_MYCHJ|Q4A9I8_MYCHJ|RL15_MYCHJ|Q4AA95_MYCHJ|Q4A9M8_MYCHJ|RL23_MYCHJ|RL5_MYCHJ|RL18_MYCHJ|Q4AAC8_MYCHJ|RS18_MYCHJ|RL2_MYCHJ|Q4A941_MYCHJ|RS6_MYCHJ|Q4AAG1_MYCHJ|SYE_MYCHJ|Q4AA29_M…
1883	1.0171e-08	4.8607e-07	94	121	292	525	purine nucleoside binding	Molecular Function	Q4AA84_MYCHJ|ECFA1_MYCHJ|KITH_MYCHJ|Q4AAC0_MYCHJ|Q4A9K0_MYCHJ|Q4AAM3_MYCHJ|Q4A9L0_MYCHJ|Q4AA34_MYCHJ|Q4A995_MYCHJ|Q4AA58_MYCHJ|Q4AA24_MYCHJ|Q4A9V0_MYCHJ|LEPA_MYCHJ|Q4A9I0_MYCHJ|Q4A9G0_MYCHJ|KCY_MYCHJ|Q4AA87_MYCHJ|Q4AA25_MYCHJ|Q4A9F8_MYCHJ|Q4AAW5_MYCHJ|IOLC_MYCHJ|Q4A998_MYCHJ|SYI_MYCHJ|Q4A9H3_MYCHJ|Q4AAS5_MYCHJ|SECA_MYCHJ|SYN_MYCHJ|Q4A9I8_MYCHJ|Q4A944_MYCHJ|Q4AA95_MYCHJ|OBG_MYCHJ|ECFA2_MYCHJ|ATPB_…
17076	6.3669e-09	4.4471e-07	95	122	292	525	purine nucleotide binding	Molecular Function	Q4AA84_MYCHJ|ECFA1_MYCHJ|KITH_MYCHJ|Q4AAC0_MYCHJ|Q4A9K0_MYCHJ|Q4AAM3_MYCHJ|Q4A9L0_MYCHJ|Q4AA34_MYCHJ|Q4A995_MYCHJ|Q4AA58_MYCHJ|Q4AA24_MYCHJ|Q4A9V0_MYCHJ|LEPA_MYCHJ|Q4A9I0_MYCHJ|Q4A9G0_MYCHJ|KCY_MYCHJ|Q4AA87_MYCHJ|Q4AA25_MYCHJ|Q4A9F8_MYCHJ|Q4AAW5_MYCHJ|IOLC_MYCHJ|Q4A998_MYCHJ|SYI_MYCHJ|Q4A9H3_MYCHJ|Q4AAS5_MYCHJ|SECA_MYCHJ|SYN_MYCHJ|Q4A9I8_MYCHJ|Q4A944_MYCHJ|Q4AA95_MYCHJ|OBG_MYCHJ|ECFA2_MYCHJ|ATPB_…
32550	1.0171e-08	4.8607e-07	94	121	292	525	purine ribonucleoside binding	Molecular Function	Q4AA84_MYCHJ|ECFA1_MYCHJ|KITH_MYCHJ|Q4AAC0_MYCHJ|Q4A9K0_MYCHJ|Q4AAM3_MYCHJ|Q4A9L0_MYCHJ|Q4AA34_MYCHJ|Q4A995_MYCHJ|Q4AA58_MYCHJ|Q4AA24_MYCHJ|Q4A9V0_MYCHJ|LEPA_MYCHJ|Q4A9I0_MYCHJ|Q4A9G0_MYCHJ|KCY_MYCHJ|Q4AA87_MYCHJ|Q4AA25_MYCHJ|Q4A9F8_MYCHJ|Q4AAW5_MYCHJ|IOLC_MYCHJ|Q4A998_MYCHJ|SYI_MYCHJ|Q4A9H3_MYCHJ|Q4AAS5_MYCHJ|SECA_MYCHJ|SYN_MYCHJ|Q4A9I8_MYCHJ|Q4A944_MYCHJ|Q4AA95_MYCHJ|OBG_MYCHJ|ECFA2_MYCHJ|ATPB_…
35639	1.0171e-08	4.8607e-07	94	121	292	525	purine ribonucleoside triphosphate binding	Molecular Function	Q4AA84_MYCHJ|ECFA1_MYCHJ|KITH_MYCHJ|Q4AAC0_MYCHJ|Q4A9K0_MYCHJ|Q4AAM3_MYCHJ|Q4A9L0_MYCHJ|Q4AA34_MYCHJ|Q4A995_MYCHJ|Q4AA58_MYCHJ|Q4AA24_MYCHJ|Q4A9V0_MYCHJ|LEPA_MYCHJ|Q4A9I0_MYCHJ|Q4A9G0_MYCHJ|KCY_MYCHJ|Q4AA87_MYCHJ|Q4AA25_MYCHJ|Q4A9F8_MYCHJ|Q4AAW5_MYCHJ|IOLC_MYCHJ|Q4A998_MYCHJ|SYI_MYCHJ|Q4A9H3_MYCHJ|Q4AAS5_MYCHJ|SECA_MYCHJ|SYN_MYCHJ|Q4A9I8_MYCHJ|Q4A944_MYCHJ|Q4AA95_MYCHJ|OBG_MYCHJ|ECFA2_MYCHJ|ATPB_…
32555	1.0171e-08	4.8607e-07	94	121	292	525	purine ribonucleotide binding	Molecular Function	Q4AA84_MYCHJ|ECFA1_MYCHJ|KITH_MYCHJ|Q4AAC0_MYCHJ|Q4A9K0_MYCHJ|Q4AAM3_MYCHJ|Q4A9L0_MYCHJ|Q4AA34_MYCHJ|Q4A995_MYCHJ|Q4AA58_MYCHJ|Q4AA24_MYCHJ|Q4A9V0_MYCHJ|LEPA_MYCHJ|Q4A9I0_MYCHJ|Q4A9G0_MYCHJ|KCY_MYCHJ|Q4AA87_MYCHJ|Q4AA25_MYCHJ|Q4A9F8_MYCHJ|Q4AAW5_MYCHJ|IOLC_MYCHJ|Q4A998_MYCHJ|SYI_MYCHJ|Q4A9H3_MYCHJ|Q4AAS5_MYCHJ|SECA_MYCHJ|SYN_MYCHJ|Q4A9I8_MYCHJ|Q4A944_MYCHJ|Q4AA95_MYCHJ|OBG_MYCHJ|ECFA2_MYCHJ|ATPB_…
16462	0.0019975	0.025191	46	63	292	525	pyrophosphatase activity	Molecular Function	ECFA1_MYCHJ|EFG_MYCHJ|Q4A9W8_MYCHJ|Q4AAC0_MYCHJ|Q4A9V8_MYCHJ|Q4AAH8_MYCHJ|Q4AAM3_MYCHJ|Q4AA34_MYCHJ|ATPA_MYCHJ|Q4AA24_MYCHJ|LEPA_MYCHJ|Q4A9G0_MYCHJ|Q4A9F6_MYCHJ|Q4A980_MYCHJ|Q4AA25_MYCHJ|Q4A9I6_MYCHJ|Q4AAA5_MYCHJ|IF2_MYCHJ|Q4A9H3_MYCHJ|Q4AAS0_MYCHJ|EFTU_MYCHJ|Q4A944_MYCHJ|Q4A9N6_MYCHJ|Q4A982_MYCHJ|OBG_MYCHJ|ECFA2_MYCHJ|ATPB_MYCHJ|Q4A959_MYCHJ|POTA_MYCHJ|Q4AAC4_MYCHJ|Q4A9V4_MYCHJ|Q4AAV8_MYCHJ|Q4AA…
1990904	0.00022312	0.0036177	41	52	292	525	ribonucleoprotein complex	Cellular Component	RL14_MYCHJ|RS9_MYCHJ|RS15_MYCHJ|Q4AAF5_MYCHJ|RS20_MYCHJ|RL1_MYCHJ|RL19_MYCHJ|RS2_MYCHJ|RS13_MYCHJ|RL24_MYCHJ|Q4AAE8_MYCHJ|RL17_MYCHJ|RL9_MYCHJ|RS7_MYCHJ|RL22_MYCHJ|RS4_MYCHJ|RL4_MYCHJ|RS11_MYCHJ|RS3_MYCHJ|RS16_MYCHJ|RL15_MYCHJ|Q4A9M8_MYCHJ|RL23_MYCHJ|RL13_MYCHJ|RL5_MYCHJ|RL7_MYCHJ|Q4AAB4_MYCHJ|RL18_MYCHJ|RS18_MYCHJ|RL10_MYCHJ|RL2_MYCHJ|RS6_MYCHJ|RS5_MYCHJ|Q4AAW6_MYCHJ|RL21_MYCHJ|RS12_MYCHJ|RL3_MY…
32549	6.3669e-09	4.4471e-07	95	122	292	525	ribonucleoside binding	Molecular Function	Q4AA84_MYCHJ|ECFA1_MYCHJ|KITH_MYCHJ|Q4AAC0_MYCHJ|Q4A9K0_MYCHJ|Q4AAM3_MYCHJ|Q4A9L0_MYCHJ|Q4AA34_MYCHJ|Q4A995_MYCHJ|Q4AA58_MYCHJ|Q4AA24_MYCHJ|Q4A9V0_MYCHJ|LEPA_MYCHJ|Q4A9I0_MYCHJ|Q4A9G0_MYCHJ|KCY_MYCHJ|Q4AA87_MYCHJ|Q4AA25_MYCHJ|Q4A9F8_MYCHJ|Q4AAW5_MYCHJ|IOLC_MYCHJ|Q4A998_MYCHJ|SYI_MYCHJ|Q4A9H3_MYCHJ|Q4AAS5_MYCHJ|SECA_MYCHJ|SYN_MYCHJ|Q4A9I8_MYCHJ|Q4A944_MYCHJ|Q4AA95_MYCHJ|OBG_MYCHJ|ECFA2_MYCHJ|ATPB_…
9119	0.0085388	0.086147	18	22	292	525	ribonucleoside metabolic process	Biological Process	Q4A9J8_MYCHJ|Q4AAT5_MYCHJ|ATPB_MYCHJ|Q4A9K9_MYCHJ|KAD_MYCHJ|Q4AAV8_MYCHJ|ATPF_MYCHJ|Q4AA58_MYCHJ|ATPA_MYCHJ|APT_MYCHJ|G6PI_MYCHJ|PYRH_MYCHJ|Q4A9F8_MYCHJ|TPIS_MYCHJ|GPMI_MYCHJ|ENO_MYCHJ|Q4AA76_MYCHJ|Q4A9N7_MYCHJ
32553	2.2942e-08	9.0573e-07	94	122	292	525	ribonucleotide binding	Molecular Function	Q4AA84_MYCHJ|ECFA1_MYCHJ|KITH_MYCHJ|Q4AAC0_MYCHJ|Q4A9K0_MYCHJ|Q4AAM3_MYCHJ|Q4A9L0_MYCHJ|Q4AA34_MYCHJ|Q4A995_MYCHJ|Q4AA58_MYCHJ|Q4AA24_MYCHJ|Q4A9V0_MYCHJ|LEPA_MYCHJ|Q4A9I0_MYCHJ|Q4A9G0_MYCHJ|KCY_MYCHJ|Q4AA87_MYCHJ|Q4AA25_MYCHJ|Q4A9F8_MYCHJ|Q4AAW5_MYCHJ|IOLC_MYCHJ|Q4A998_MYCHJ|SYI_MYCHJ|Q4A9H3_MYCHJ|Q4AAS5_MYCHJ|SECA_MYCHJ|SYN_MYCHJ|Q4A9I8_MYCHJ|Q4A944_MYCHJ|Q4AA95_MYCHJ|OBG_MYCHJ|ECFA2_MYCHJ|ATPB_…
5840	0.00049792	0.0075352	39	50	292	525	ribosome	Cellular Component	RL14_MYCHJ|RS9_MYCHJ|RS15_MYCHJ|Q4AAF5_MYCHJ|RS20_MYCHJ|RL1_MYCHJ|RL19_MYCHJ|RS2_MYCHJ|RS13_MYCHJ|RL24_MYCHJ|Q4AAE8_MYCHJ|RL17_MYCHJ|RL9_MYCHJ|RS7_MYCHJ|RL22_MYCHJ|RS4_MYCHJ|RL4_MYCHJ|RS11_MYCHJ|RS3_MYCHJ|RS16_MYCHJ|RL15_MYCHJ|Q4A9M8_MYCHJ|RL23_MYCHJ|RL13_MYCHJ|RL5_MYCHJ|RL7_MYCHJ|RL18_MYCHJ|RS18_MYCHJ|RL10_MYCHJ|RL2_MYCHJ|RS6_MYCHJ|RS5_MYCHJ|RL21_MYCHJ|RS12_MYCHJ|RL3_MYCHJ|Q4AAK1_MYCHJ|Q4A9N2_MY…
19843	0.00018611	0.0031294	31	37	292	525	rRNA binding	Molecular Function	RL14_MYCHJ|RS15_MYCHJ|Q4AAF5_MYCHJ|RS20_MYCHJ|RL1_MYCHJ|Q4AAH8_MYCHJ|RS13_MYCHJ|RL24_MYCHJ|RL9_MYCHJ|RS7_MYCHJ|RL22_MYCHJ|RS4_MYCHJ|RL4_MYCHJ|RS11_MYCHJ|RS3_MYCHJ|Q4A9S4_MYCHJ|RL15_MYCHJ|Q4A9M8_MYCHJ|RL23_MYCHJ|RL5_MYCHJ|RL18_MYCHJ|RS18_MYCHJ|RL10_MYCHJ|RL2_MYCHJ|RS6_MYCHJ|RS5_MYCHJ|RL21_MYCHJ|RS12_MYCHJ|RL3_MYCHJ|RS8_MYCHJ|RL16_MYCHJ
44724	0.0026425	0.031804	10	10	292	525	single-organism carbohydrate catabolic process	Biological Process	IOLE_MYCHJ|Q4A9J8_MYCHJ|Q4AAT5_MYCHJ|Q4A9X8_MYCHJ|Q4AAA7_MYCHJ|G6PI_MYCHJ|Q4AAA9_MYCHJ|TPIS_MYCHJ|GPMI_MYCHJ|ENO_MYCHJ
44723	0.001447	0.01961	11	11	292	525	single-organism carbohydrate metabolic process	Biological Process	IOLE_MYCHJ|Q4A9J8_MYCHJ|Q4AAT5_MYCHJ|Q4A9X8_MYCHJ|Q4AAA7_MYCHJ|G6PI_MYCHJ|Q4AAA9_MYCHJ|TPIS_MYCHJ|GPMI_MYCHJ|ENO_MYCHJ|Q4AAR8_MYCHJ
44712	0.00023528	0.0037479	14	14	292	525	single-organism catabolic process	Biological Process	IOLE_MYCHJ|Q4A9J8_MYCHJ|Q4AA27_MYCHJ|Q4AAT5_MYCHJ|Q4A9X8_MYCHJ|Q4AAA7_MYCHJ|Q4AAH3_MYCHJ|Q4A957_MYCHJ|G6PI_MYCHJ|Q4AAA9_MYCHJ|TPIS_MYCHJ|GPMI_MYCHJ|DEOC_MYCHJ|ENO_MYCHJ
36094	1.7511e-09	3.975e-07	103	133	292	525	small molecule binding	Molecular Function	KITH_MYCHJ|Q4AAC0_MYCHJ|Q4A9K0_MYCHJ|Q4AAM3_MYCHJ|Q4A9L0_MYCHJ|Q4A995_MYCHJ|Q4AA58_MYCHJ|Q4A9V0_MYCHJ|Q4A9I0_MYCHJ|Q4A9G0_MYCHJ|KCY_MYCHJ|Q4AA25_MYCHJ|Q4A9F8_MYCHJ|IOLC_MYCHJ|Q4A998_MYCHJ|SYI_MYCHJ|Q4A9H3_MYCHJ|SYN_MYCHJ|Q4A9I8_MYCHJ|Q4AA95_MYCHJ|ECFA2_MYCHJ|Q4AAC8_MYCHJ|Q4AAR3_MYCHJ|Q4AAR9_MYCHJ|Q4AAP9_MYCHJ|Q4AA23_MYCHJ|Q4AAB9_MYCHJ|PYRH_MYCHJ|Q4AAN9_MYCHJ|Q4AAU1_MYCHJ|Q4AA46_MYCHJ|Q4A9W8_MYCHJ…
44281	7.3706e-06	0.00015934	53	66	292	525	small molecule metabolic process	Biological Process	Q4AAA7_MYCHJ|Q4AAH3_MYCHJ|Q4AA58_MYCHJ|Q4A9I0_MYCHJ|Q4AA87_MYCHJ|Q4A9F8_MYCHJ|Q4AAW5_MYCHJ|Q4A998_MYCHJ|DEOC_MYCHJ|SYI_MYCHJ|SYN_MYCHJ|Q4A9I8_MYCHJ|Q4AA95_MYCHJ|GLYA_MYCHJ|ATPB_MYCHJ|Q4A941_MYCHJ|SYE_MYCHJ|Q4AAB3_MYCHJ|G6PI_MYCHJ|PYRH_MYCHJ|ENO_MYCHJ|SYR_MYCHJ|Q4A9N7_MYCHJ|IOLE_MYCHJ|SYH_MYCHJ|SYA_MYCHJ|Q4A9X8_MYCHJ|Q4AAP8_MYCHJ|Q4A9K9_MYCHJ|Q4AAR8_MYCHJ|ATPA_MYCHJ|LDH_MYCHJ|SYK_MYCHJ|APT_MYCHJ|S…
3735	0.00073644	0.010785	38	49	292	525	structural constituent of ribosome	Molecular Function	RL14_MYCHJ|RS9_MYCHJ|RS15_MYCHJ|Q4AAF5_MYCHJ|RS20_MYCHJ|RL1_MYCHJ|RL19_MYCHJ|RS2_MYCHJ|RS13_MYCHJ|RL24_MYCHJ|Q4AAE8_MYCHJ|RL17_MYCHJ|RL9_MYCHJ|RS7_MYCHJ|RL22_MYCHJ|RS4_MYCHJ|RL4_MYCHJ|RS11_MYCHJ|RS3_MYCHJ|RS16_MYCHJ|RL15_MYCHJ|Q4A9M8_MYCHJ|RL23_MYCHJ|RL13_MYCHJ|RL5_MYCHJ|RL7_MYCHJ|RL18_MYCHJ|RS18_MYCHJ|RL2_MYCHJ|RS6_MYCHJ|RS5_MYCHJ|RL21_MYCHJ|RS12_MYCHJ|RL3_MYCHJ|Q4AAK1_MYCHJ|Q4A9N2_MYCHJ|RS8_MYC…
5198	0.00073644	0.010785	38	49	292	525	structural molecule activity	Molecular Function	RL14_MYCHJ|RS9_MYCHJ|RS15_MYCHJ|Q4AAF5_MYCHJ|RS20_MYCHJ|RL1_MYCHJ|RL19_MYCHJ|RS2_MYCHJ|RS13_MYCHJ|RL24_MYCHJ|Q4AAE8_MYCHJ|RL17_MYCHJ|RL9_MYCHJ|RS7_MYCHJ|RL22_MYCHJ|RS4_MYCHJ|RL4_MYCHJ|RS11_MYCHJ|RS3_MYCHJ|RS16_MYCHJ|RL15_MYCHJ|Q4A9M8_MYCHJ|RL23_MYCHJ|RL13_MYCHJ|RL5_MYCHJ|RL7_MYCHJ|RL18_MYCHJ|RS18_MYCHJ|RL2_MYCHJ|RS6_MYCHJ|RS5_MYCHJ|RL21_MYCHJ|RS12_MYCHJ|RL3_MYCHJ|Q4AAK1_MYCHJ|Q4A9N2_MYCHJ|RS8_MYC…
6412	1.9341e-06	4.503e-05	60	75	292	525	translation	Biological Process	RS20_MYCHJ|RL1_MYCHJ|RL19_MYCHJ|RS13_MYCHJ|LEPA_MYCHJ|Q4A9F0_MYCHJ|RS7_MYCHJ|Q4AA87_MYCHJ|RL22_MYCHJ|RS4_MYCHJ|Q4AAW5_MYCHJ|Q4A998_MYCHJ|RL4_MYCHJ|SYI_MYCHJ|RS3_MYCHJ|Q4AAS5_MYCHJ|SYN_MYCHJ|Q4A9I8_MYCHJ|RL15_MYCHJ|Q4AA95_MYCHJ|Q4A9M8_MYCHJ|RL23_MYCHJ|RL5_MYCHJ|RL18_MYCHJ|RS18_MYCHJ|RL2_MYCHJ|Q4A941_MYCHJ|RS6_MYCHJ|SYE_MYCHJ|RS12_MYCHJ|Q4AAK1_MYCHJ|SYR_MYCHJ|RL14_MYCHJ|SYH_MYCHJ|RS9_MYCHJ|RS15_MYC…
43039	0.0031668	0.035066	18	21	292	525	tRNA aminoacylation	Biological Process	Q4AA65_MYCHJ|SYH_MYCHJ|SYN_MYCHJ|SYA_MYCHJ|Q4A9I8_MYCHJ|Q4AA95_MYCHJ|SYP_MYCHJ|Q4A941_MYCHJ|SYE_MYCHJ|SYK_MYCHJ|SYFB_MYCHJ|Q4AA87_MYCHJ|SYV_MYCHJ|Q4AAW5_MYCHJ|Q4A998_MYCHJ|Q4A997_MYCHJ|SYR_MYCHJ|SYI_MYCHJ
6418	0.0050421	0.054503	17	20	292	525	tRNA aminoacylation for protein translation	Biological Process	SYH_MYCHJ|SYN_MYCHJ|SYA_MYCHJ|Q4A9I8_MYCHJ|Q4AA95_MYCHJ|SYP_MYCHJ|Q4A941_MYCHJ|SYE_MYCHJ|SYK_MYCHJ|SYFB_MYCHJ|Q4AA87_MYCHJ|SYV_MYCHJ|Q4AAW5_MYCHJ|Q4A998_MYCHJ|Q4A997_MYCHJ|SYR_MYCHJ|SYI_MYCHJ
(1) ID number for the GO subcategory according to Gene Ontology Consortium.
(2) Number of proteins found within the subcategory.
(3) Total number of proteins within the subcategory.
(4) Number of proteins utilized in the analysis.
(5) Total protein in the predicted proteome.
No annotations were retrieved for the following entities:
Q4AA94_MYCHJ	Q4AA08_MYCHJ	Q4AA01_MYCHJ	Q4AAB7_MYCHJ	Q4AA31_MYCHJ	Q4AAX2_MYCHJ	Q4A915_MYCHJ	Q4A9M0_MYCHJ	Q4A9C1_MYCHJ	Q4A925_MYCHJ	Q4A965_MYCHJ	Q4AAP3_MYCHJ	Q4A958_MYCHJ	Q4AAU2_MYCHJ	Q4A988_MYCHJ	Q4A9Y3_MYCHJ	Q4A9I3_MYCHJ	Q4A9Q6_MYCHJ	Q4A9R4_MYCHJ	Q4A9P4_MYCHJ	Q4A9J1_MYCHJ	Q4A9X0_MYCHJ	Q4AA78_MYCHJ	Q4A9E5_MYCHJ	Q4A9W9_MYCHJ	Q4AAJ6_MYCHJ	Q4A9Y5_MYCHJ	Q4A927_MYCHJ	Q4AAN6_MYCHJ	Y259_MYCHJ	Q4AA66_MYCHJ	Q4AA86_MYCHJ	Q4A9J2_MYCHJ	Q4A9I9_MYCHJ	Q4AAD5_MYCHJ	Q4A9X1_MYCHJ	Q4A9K5_MYCHJ	Q4AAM5_MYCHJ	Q4A976_MYCHJ	Q4A9K6_MYCHJ	Q4A9C3_MYCHJ	Q4A974_MYCHJ	Q4A9M1_MYCHJ	Q4AA85_MYCHJ	Q4A9Q4_MYCHJ	Q4A966_MYCHJ	Q4AAB8_MYCHJ	Q4A9V9_MYCHJ	Q4AAC3_MYCHJ	Q4AA39_MYCHJ
[truncated: 1 more columns]

## Sheet: Suppl. Table 6C
Supplementary Table 6C: Functional classification and gene ontology (GO) enrichment analysis of proteins detected in whole cell proteome of M. flocculare samples. Functional categories highlighted in gray are common to M. hyopneumoniae 7448 and M. hyopneumoniae J
GO-ID (1)	p-value	corr p-value	x (2)	n (3)	X (4)	N (5)	Subcategories	Categories	Proteins in test set (Uniprot accesion numbers)
30554	0.00011699	0.0035028	76	105	286	508	adenyl nucleotide binding	Molecular function	N9QZB2_MYCFL|N9S8Y5_MYCFL|N9SJF8_MYCFL|N9SIS2_MYCFL|N9S8G6_MYCFL|N9QZ33_MYCFL|N9S8F6_MYCFL|N9S9P0_MYCFL|N9S9C5_MYCFL|N9QYB1_MYCFL|N9QZK9_MYCFL|N9QYU3_MYCFL|N9SHB8_MYCFL|N9QZ46_MYCFL|N9QYV6_MYCFL|N9QZB6_MYCFL|N9QY72_MYCFL|N9S8G0_MYCFL|N9S971_MYCFL|N9SIA9_MYCFL|N9SHL5_MYCFL|N9QYH1_MYCFL|N9SIN0_MYCFL|N9QZQ7_MYCFL|N9S9J0_MYCFL|N9QYI8_MYCFL|N9QYD1_MYCFL|N9SIT1_MYCFL|N9S856_MYCFL|N9QZG4_MYCFL|N9QZM7_MY…
32559	0.00016395	0.0041533	75	104	286	508	adenyl ribonucleotide binding	Molecular function	N9QZB2_MYCFL|N9S8Y5_MYCFL|N9SJF8_MYCFL|N9SIS2_MYCFL|N9S8G6_MYCFL|N9QZ33_MYCFL|N9S8F6_MYCFL|N9S9P0_MYCFL|N9S9C5_MYCFL|N9QYB1_MYCFL|N9QZK9_MYCFL|N9QYU3_MYCFL|N9SHB8_MYCFL|N9QZ46_MYCFL|N9QYV6_MYCFL|N9QZB6_MYCFL|N9QY72_MYCFL|N9S8G0_MYCFL|N9S971_MYCFL|N9SIA9_MYCFL|N9SHL5_MYCFL|N9QYH1_MYCFL|N9SIN0_MYCFL|N9QZQ7_MYCFL|N9S9J0_MYCFL|N9QYI8_MYCFL|N9QYD1_MYCFL|N9SIT1_MYCFL|N9S856_MYCFL|N9QZG4_MYCFL|N9QZM7_MY…
46031	0.0029829	0.028893	10	10	286	508	ADP metabolic process	Biological Process	N9SIA4_MYCFL|N9SIU2_MYCFL|N9QYP6_MYCFL|N9S9L3_MYCFL|N9S966_MYCFL|N9S856_MYCFL|N9SJB4_MYCFL|N9QYN6_MYCFL|N9SIF7_MYCFL|N9SJ05_MYCFL
43604	8.5912e-07	5.6587e-05	69	87	286	508	amide biosynthetic process	Biological Process	N9S932_MYCFL|N9QZB9_MYCFL|N9QYS3_MYCFL|N9QZC9_MYCFL|N9SJF8_MYCFL|N9S8G6_MYCFL|N9SHZ0_MYCFL|N9QYN0_MYCFL|N9QYR6_MYCFL|N9QYH3_MYCFL|N9QYB1_MYCFL|N9QZK9_MYCFL|N9QYT6_MYCFL|N9S902_MYCFL|N9QYL6_MYCFL|N9SHY3_MYCFL|N9QYV6_MYCFL|N9SIJ3_MYCFL|N9S8T1_MYCFL|N9QYQ9_MYCFL|N9S8G0_MYCFL|N9SIH0_MYCFL|N9QZQ7_MYCFL|N9S9J0_MYCFL|N9S994_MYCFL|N9SIT1_MYCFL|N9QYV0_MYCFL|N9QYP4_MYCFL|N9QZG4_MYCFL|N9QYK9_MYCFL|N9SIB7_MY…
43038	0.0011201	0.014009	18	20	286	508	amino acid activation	Biological Process	N9SHG2_MYCFL|N9S8G0_MYCFL|N9S8N4_MYCFL|N9SJF8_MYCFL|N9S8G6_MYCFL|N9QZQ7_MYCFL|N9S9J0_MYCFL|N9SIT1_MYCFL|N9QZG4_MYCFL|N9SI26_MYCFL|N9SJ84_MYCFL|N9SHR1_MYCFL|N9SI55_MYCFL|N9QZP5_MYCFL|N9QZK9_MYCFL|N9QYW2_MYCFL|N9QYV6_MYCFL|N9QZN6_MYCFL
4812	0.0011201	0.014009	18	20	286	508	aminoacyl-tRNA ligase activity	Molecular function	N9SHG2_MYCFL|N9S8G0_MYCFL|N9S8N4_MYCFL|N9SJF8_MYCFL|N9S8G6_MYCFL|N9QZQ7_MYCFL|N9S9J0_MYCFL|N9SIT1_MYCFL|N9QZG4_MYCFL|N9SI26_MYCFL|N9SJ84_MYCFL|N9SHR1_MYCFL|N9SI55_MYCFL|N9QZP5_MYCFL|N9QZK9_MYCFL|N9QYW2_MYCFL|N9QYV6_MYCFL|N9QZN6_MYCFL
43168	0.0015358	0.018064	85	125	286	508	anion binding	Molecular function	N9QZB2_MYCFL|N9S8Y5_MYCFL|N9QZC9_MYCFL|N9SJF8_MYCFL|N9SIS2_MYCFL|N9S8G6_MYCFL|N9QZ33_MYCFL|N9S8F6_MYCFL|N9S9P0_MYCFL|N9S9C5_MYCFL|N9QYB1_MYCFL|N9QZK9_MYCFL|N9SIU6_MYCFL|N9QYU3_MYCFL|N9SHB8_MYCFL|N9QZ46_MYCFL|N9QYV6_MYCFL|N9QZB6_MYCFL|N9QY72_MYCFL|N9S8G0_MYCFL|N9QZE1_MYCFL|N9S971_MYCFL|N9SIA9_MYCFL|N9SHL5_MYCFL|N9QYH1_MYCFL|N9SIN0_MYCFL|N9QZQ7_MYCFL|N9S9J0_MYCFL|N9QYI8_MYCFL|N9QYD1_MYCFL|N9SIT1_MY…
19438	0.007884	0.071463	34	46	286	508	aromatic compound biosynthetic process	Biological Process	N9SIC3_MYCFL|N9SIU2_MYCFL|N9SIZ0_MYCFL|N9S8F6_MYCFL|N9QZD9_MYCFL|N9S9J9_MYCFL|N9QYX8_MYCFL|N9QYB6_MYCFL|N9QZL1_MYCFL|N9SIC6_MYCFL|N9QZJ3_MYCFL|N9SJ08_MYCFL|N9SJE6_MYCFL|N9S902_MYCFL|N9QZB6_MYCFL|N9S9J5_MYCFL|N9QYH1_MYCFL|N9S8B4_MYCFL|N9S866_MYCFL|N9QYD1_MYCFL|N9QY89_MYCFL|N9QYH8_MYCFL|N9SHC2_MYCFL|N9QZ49_MYCFL|N9QZ09_MYCFL|N9QYP9_MYCFL|N9SHY4_MYCFL|N9SJ02_MYCFL|N9QZM0_MYCFL|N9SJ57_MYCFL|N9SI74_MY…
5524	0.00016395	0.0041533	75	104	286	508	ATP binding	Molecular function	N9QZB2_MYCFL|N9S8Y5_MYCFL|N9SJF8_MYCFL|N9SIS2_MYCFL|N9S8G6_MYCFL|N9QZ33_MYCFL|N9S8F6_MYCFL|N9S9P0_MYCFL|N9S9C5_MYCFL|N9QYB1_MYCFL|N9QZK9_MYCFL|N9QYU3_MYCFL|N9SHB8_MYCFL|N9QZ46_MYCFL|N9QYV6_MYCFL|N9QZB6_MYCFL|N9QY72_MYCFL|N9S8G0_MYCFL|N9S971_MYCFL|N9SIA9_MYCFL|N9SHL5_MYCFL|N9QYH1_MYCFL|N9SIN0_MYCFL|N9QZQ7_MYCFL|N9S9J0_MYCFL|N9QYI8_MYCFL|N9QYD1_MYCFL|N9SIT1_MYCFL|N9S856_MYCFL|N9QZG4_MYCFL|N9QZM7_MY…
6757	0.0029829	0.028893	10	10	286	508	ATP generation from ADP	Biological Process	N9SIA4_MYCFL|N9SIU2_MYCFL|N9QYP6_MYCFL|N9S9L3_MYCFL|N9S966_MYCFL|N9S856_MYCFL|N9SJB4_MYCFL|N9QYN6_MYCFL|N9SIF7_MYCFL|N9SJ05_MYCFL
16887	0.008447	0.075869	32	43	286	508	ATPase activity	Molecular function	N9QZB2_MYCFL|N9SIX0_MYCFL|N9SIS2_MYCFL|N9QZ33_MYCFL|N9S8F6_MYCFL|N9S9P0_MYCFL|N9QZC4_MYCFL|N9SIC1_MYCFL|N9SI46_MYCFL|N9S9C5_MYCFL|N9QYU3_MYCFL|N9S8V7_MYCFL|N9S9N2_MYCFL|N9QY72_MYCFL|N9QZ87_MYCFL|N9S971_MYCFL|N9SIA9_MYCFL|N9QY44_MYCFL|N9QZQ9_MYCFL|N9SIN0_MYCFL|N9S866_MYCFL|N9QYD1_MYCFL|N9SIJ5_MYCFL|N9SIH9_MYCFL|N9SHI2_MYCFL|N9QZM7_MYCFL|N9SIY9_MYCFL|N9SI27_MYCFL|N9S8D6_MYCFL|N9QZG5_MYCFL|N9SI74_MY…
5488	3.8054e-06	0.0001709	169	255	286	508	binding	Molecular function	N9SIC3_MYCFL|N9QZB9_MYCFL|N9S8Y5_MYCFL|N9QYS3_MYCFL|N9QZC9_MYCFL|N9QZ33_MYCFL|N9SHZ0_MYCFL|N9QZD9_MYCFL|N9S9P0_MYCFL|N9QYR6_MYCFL|N9QZL1_MYCFL|N9QZS4_MYCFL|N9S9C5_MYCFL|N9QZK9_MYCFL|N9SIU6_MYCFL|N9QYU3_MYCFL|N9QYT6_MYCFL|N9S902_MYCFL|N9QYN6_MYCFL|N9SHB8_MYCFL|N9SHY3_MYCFL|N9QZ46_MYCFL|N9QYV6_MYCFL|N9SIJ3_MYCFL|N9QZB6_MYCFL|N9SIR3_MYCFL|N9QYQ9_MYCFL|N9QY72_MYCFL|N9QZE1_MYCFL|N9S9L3_MYCFL|N9SIH0_MY…
8150	0.0020355	0.022596	221	366	286	508	biological_process	Biological Process	N9SIC3_MYCFL|N9S932_MYCFL|N9QZB9_MYCFL|N9QYS3_MYCFL|N9QZD9_MYCFL|N9SIH6_MYCFL|N9S9P0_MYCFL|N9QYN0_MYCFL|N9QYR6_MYCFL|N9QYP6_MYCFL|N9QZ16_MYCFL|N9SIB6_MYCFL|N9QYU3_MYCFL|N9QYT6_MYCFL|N9QYL6_MYCFL|N9QYN6_MYCFL|N9SHB8_MYCFL|N9QYV6_MYCFL|N9QZ76_MYCFL|N9SI78_MYCFL|N9QYQ9_MYCFL|N9QZE1_MYCFL|N9SIH0_MYCFL|N9SIN0_MYCFL|N9QZQ7_MYCFL|N9S9J0_MYCFL|N9QYI8_MYCFL|N9S9B0_MYCFL|N9SIT1_MYCFL|N9QZ49_MYCFL|N9QZ09_MY…
9058	9.8072e-11	7.9781e-08	116	149	286	508	biosynthetic process	Biological Process	N9SIC3_MYCFL|N9S932_MYCFL|N9QZB9_MYCFL|N9QYS3_MYCFL|N9QZC9_MYCFL|N9SHZ0_MYCFL|N9QZD9_MYCFL|N9QYN0_MYCFL|N9QYR6_MYCFL|N9QZL1_MYCFL|N9SIC6_MYCFL|N9QYH3_MYCFL|N9QZK9_MYCFL|N9QYT6_MYCFL|N9S902_MYCFL|N9QYL6_MYCFL|N9SHY3_MYCFL|N9QYV6_MYCFL|N9SIJ3_MYCFL|N9QZB6_MYCFL|N9QYQ9_MYCFL|N9SIH0_MYCFL|N9QZQ7_MYCFL|N9S9J0_MYCFL|N9S8B4_MYCFL|N9QYI8_MYCFL|N9SIT1_MYCFL|N9QZ49_MYCFL|N9QZ09_MYCFL|N9QYV0_MYCFL|N9QZG4_MY…
16052	0.00091472	0.013296	12	12	286	508	carbohydrate catabolic process	Biological Process	N9SIA4_MYCFL|N9SIU2_MYCFL|N9QYP6_MYCFL|N9S9L3_MYCFL|N9S966_MYCFL|N9SIM4_MYCFL|N9S856_MYCFL|N9SJB4_MYCFL|N9QYN6_MYCFL|N9SIF7_MYCFL|N9SJ05_MYCFL|N9QZ76_MYCFL
97367	0.0005464	0.00964	84	121	286	508	carbohydrate derivative binding	Molecular function	N9SIC3_MYCFL|N9QZB2_MYCFL|N9S8Y5_MYCFL|N9QZC9_MYCFL|N9SJF8_MYCFL|N9SIS2_MYCFL|N9S8G6_MYCFL|N9QZ33_MYCFL|N9S8F6_MYCFL|N9S9P0_MYCFL|N9S9C5_MYCFL|N9QYB1_MYCFL|N9QZK9_MYCFL|N9SIU6_MYCFL|N9QYU3_MYCFL|N9SHB8_MYCFL|N9QZ46_MYCFL|N9QYV6_MYCFL|N9QZB6_MYCFL|N9QY72_MYCFL|N9S8G0_MYCFL|N9S971_MYCFL|N9SJ48_MYCFL|N9SIA9_MYCFL|N9SHL5_MYCFL|N9QYH1_MYCFL|N9SIN0_MYCFL|N9QZQ7_MYCFL|N9S9J0_MYCFL|N9QYI8_MYCFL|N9QYD1_MY…
1901135	0.00068241	0.011053	33	41	286	508	carbohydrate derivative metabolic process	Biological Process	N9SIU2_MYCFL|N9SHW2_MYCFL|N9SIZ0_MYCFL|N9SIM4_MYCFL|N9S8F6_MYCFL|N9S869_MYCFL|N9S9J9_MYCFL|N9QYB6_MYCFL|N9QYP6_MYCFL|N9SIC6_MYCFL|N9S8Q7_MYCFL|N9QYN6_MYCFL|N9SHB8_MYCFL|N9QZ76_MYCFL|N9QZB6_MYCFL|N9SI78_MYCFL|N9SIA4_MYCFL|N9QYK6_MYCFL|N9S9L3_MYCFL|N9S966_MYCFL|N9QYH1_MYCFL|N9S9B0_MYCFL|N9S866_MYCFL|N9QYD1_MYCFL|N9S856_MYCFL|N9SJB4_MYCFL|N9SJ05_MYCFL|N9QYP9_MYCFL|N9SHP1_MYCFL|N9SJ02_MYCFL|N9SI74_MY…
19752	1.8643e-06	9.2098e-05	30	32	286	508	carboxylic acid metabolic process	Biological Process	N9SIU2_MYCFL|N9QYM5_MYCFL|N9S8N4_MYCFL|N9SJF8_MYCFL|N9S8G6_MYCFL|N9SI26_MYCFL|N9QYP6_MYCFL|N9SI55_MYCFL|N9QZK9_MYCFL|N9QYN6_MYCFL|N9QYV6_MYCFL|N9QZN6_MYCFL|N9SHG2_MYCFL|N9SIA4_MYCFL|N9S8G0_MYCFL|N9S9L3_MYCFL|N9S966_MYCFL|N9QYH1_MYCFL|N9QZQ7_MYCFL|N9S9J0_MYCFL|N9SIT1_MYCFL|N9S856_MYCFL|N9SJB4_MYCFL|N9SJ05_MYCFL|N9QZG4_MYCFL|N9SJ84_MYCFL|N9SHR1_MYCFL|N9QZP5_MYCFL|N9QYW2_MYCFL|N9SIF7_MYCFL
9056	0.00023217	0.0054616	18	19	286	508	catabolic process	Biological Process	N9SIA4_MYCFL|N9SIU2_MYCFL|N9SHW2_MYCFL|N9S9L3_MYCFL|N9SHH1_MYCFL|N9S966_MYCFL|N9SIM4_MYCFL|N9S856_MYCFL|N9SJB4_MYCFL|N9SIH9_MYCFL|N9SJ05_MYCFL|N9QYP6_MYCFL|N9SI27_MYCFL|N9S8Q7_MYCFL|N9QYN6_MYCFL|N9SIF7_MYCFL|N9QZ76_MYCFL|N9SJJ2_MYCFL
3824	0.0015685	0.018232	174	279	286	508	catalytic activity	Molecular function	N9SIC3_MYCFL|N9QZC9_MYCFL|N9QZ33_MYCFL|N9SIH6_MYCFL|N9S9P0_MYCFL|N9S975_MYCFL|N9SIX9_MYCFL|N9QYP6_MYCFL|N9QZ16_MYCFL|N9QZL1_MYCFL|N9SIB6_MYCFL|N9SID6_MYCFL|N9QZS4_MYCFL|N9SIC6_MYCFL|N9S9C5_MYCFL|N9QZK9_MYCFL|N9SIU6_MYCFL|N9QYU3_MYCFL|N9QYN6_MYCFL|N9SHB8_MYCFL|N9QZK1_MYCFL|N9QZ46_MYCFL|N9QYV6_MYCFL|N9QZ76_MYCFL|N9QZB6_MYCFL|N9SI78_MYCFL|N9SIR3_MYCFL|N9QY72_MYCFL|N9QZE1_MYCFL|N9QYK6_MYCFL|N9S9L3_MY…
43169	0.002707	0.028759	39	52	286	508	cation binding	Molecular function	N9SIU2_MYCFL|N9SHW2_MYCFL|N9QYT1_MYCFL|N9SHH1_MYCFL|N9QZ33_MYCFL|N9QYB6_MYCFL|N9S9L7_MYCFL|N9SI55_MYCFL|N9SJC6_MYCFL|N9S8Q7_MYCFL|N9QYN6_MYCFL|N9SII8_MYCFL|N9QYV6_MYCFL|N9QZN6_MYCFL|N9QZB6_MYCFL|N9SHG2_MYCFL|N9SIR3_MYCFL|N9SIA4_MYCFL|N9SIT8_MYCFL|N9QY39_MYCFL|N9S9L3_MYCFL|N9S971_MYCFL|N9QYI8_MYCFL|N9SI86_MYCFL|N9SIT1_MYCFL|N9SJB4_MYCFL|N9QYP9_MYCFL|N9SHQ1_MYCFL|N9SI27_MYCFL|N9SIL7_MYCFL|N9SIX2_MY…
5623	9.2106e-06	0.00035	141	208	286	508	cell	Cellular Component	N9S932_MYCFL|N9QZB9_MYCFL|N9QYS3_MYCFL|N9QZC9_MYCFL|N9QZ33_MYCFL|N9SHZ0_MYCFL|N9QZD9_MYCFL|N9S9P0_MYCFL|N9QYN0_MYCFL|N9QYR6_MYCFL|N9QYP6_MYCFL|N9QZL1_MYCFL|N9SIB6_MYCFL|N9SIC6_MYCFL|N9QYH3_MYCFL|N9QZK9_MYCFL|N9SIU6_MYCFL|N9QYT6_MYCFL|N9S902_MYCFL|N9QYL6_MYCFL|N9SHY3_MYCFL|N9QYV6_MYCFL|N9QZ76_MYCFL|N9SIJ3_MYCFL|N9QZB6_MYCFL|N9QYQ9_MYCFL|N9QZE1_MYCFL|N9SIH0_MYCFL|N9SHL5_MYCFL|N9QZQ7_MYCFL|N9S9J0_MY…
44464	1.3934e-05	0.00050987	137	202	286	508	cell part	Cellular Component	N9S932_MYCFL|N9QZB9_MYCFL|N9QYS3_MYCFL|N9QZC9_MYCFL|N9QZ33_MYCFL|N9SHZ0_MYCFL|N9QZD9_MYCFL|N9S9P0_MYCFL|N9QYN0_MYCFL|N9QYR6_MYCFL|N9QYP6_MYCFL|N9QZL1_MYCFL|N9SIB6_MYCFL|N9SIC6_MYCFL|N9QYH3_MYCFL|N9QZK9_MYCFL|N9SIU6_MYCFL|N9QYT6_MYCFL|N9S902_MYCFL|N9QYL6_MYCFL|N9SHY3_MYCFL|N9QYV6_MYCFL|N9QZ76_MYCFL|N9SIJ3_MYCFL|N9QZB6_MYCFL|N9QYQ9_MYCFL|N9SIH0_MYCFL|N9SHL5_MYCFL|N9QZQ7_MYCFL|N9S9J0_MYCFL|N9QYI8_MY…
43603	5.5311e-07	5.4648e-05	70	88	286	508	cellular amide metabolic process	Biological Process	N9S932_MYCFL|N9QZB9_MYCFL|N9QYS3_MYCFL|N9QZC9_MYCFL|N9SJF8_MYCFL|N9S8G6_MYCFL|N9SHZ0_MYCFL|N9QYN0_MYCFL|N9QYR6_MYCFL|N9QYH3_MYCFL|N9QYB1_MYCFL|N9QZK9_MYCFL|N9QYT6_MYCFL|N9S902_MYCFL|N9QYL6_MYCFL|N9SHY3_MYCFL|N9QYV6_MYCFL|N9SIJ3_MYCFL|N9S8T1_MYCFL|N9QYQ9_MYCFL|N9S8G0_MYCFL|N9SIH0_MYCFL|N9QZQ7_MYCFL|N9S9J0_MYCFL|N9S994_MYCFL|N9SIT1_MYCFL|N9QYV0_MYCFL|N9QYP4_MYCFL|N9QZG4_MYCFL|N9QYK9_MYCFL|N9SIB7_MY…
6520	0.00040481	0.0076913	20	22	286	508	cellular amino acid metabolic process	Biological Process	N9SHG2_MYCFL|N9QYM5_MYCFL|N9S8G0_MYCFL|N9S8N4_MYCFL|N9SJF8_MYCFL|N9S8G6_MYCFL|N9QYH1_MYCFL|N9QZQ7_MYCFL|N9S9J0_MYCFL|N9SIT1_MYCFL|N9QZG4_MYCFL|N9SI26_MYCFL|N9SJ84_MYCFL|N9SHR1_MYCFL|N9SI55_MYCFL|N9QZP5_MYCFL|N9QZK9_MYCFL|N9QYW2_MYCFL|N9QYV6_MYCFL|N9QZN6_MYCFL
44249	4.3159e-10	1.2686e-07	113	146	286	508	cellular biosynthetic process	Biological Process	N9SIC3_MYCFL|N9S932_MYCFL|N9QZB9_MYCFL|N9QYS3_MYCFL|N9QZC9_MYCFL|N9SHZ0_MYCFL|N9QZD9_MYCFL|N9QYN0_MYCFL|N9QYR6_MYCFL|N9QZL1_MYCFL|N9SIC6_MYCFL|N9QYH3_MYCFL|N9QZK9_MYCFL|N9QYT6_MYCFL|N9S902_MYCFL|N9QYL6_MYCFL|N9SHY3_MYCFL|N9QYV6_MYCFL|N9SIJ3_MYCFL|N9QZB6_MYCFL|N9QYQ9_MYCFL|N9SIH0_MYCFL|N9QZQ7_MYCFL|N9S9J0_MYCFL|N9S8B4_MYCFL|N9QYI8_MYCFL|N9SIT1_MYCFL|N9QZ49_MYCFL|N9QZ09_MYCFL|N9QYV0_MYCFL|N9QZG4_MY…
34645	1.0626e-08	1.7497e-06	92	117	286	508	cellular macromolecule biosynthetic process	Biological Process	N9SIC3_MYCFL|N9S932_MYCFL|N9QZB9_MYCFL|N9QYS3_MYCFL|N9QZC9_MYCFL|N9SJF8_MYCFL|N9S8G6_MYCFL|N9SHZ0_MYCFL|N9QZD9_MYCFL|N9QYN0_MYCFL|N9QYR6_MYCFL|N9QZL1_MYCFL|N9QYH3_MYCFL|N9QYB1_MYCFL|N9QZK9_MYCFL|N9QYT6_MYCFL|N9S902_MYCFL|N9QYL6_MYCFL|N9SHY3_MYCFL|N9QYV6_MYCFL|N9SIJ3_MYCFL|N9S8T1_MYCFL|N9QYQ9_MYCFL|N9S8G0_MYCFL|N9S971_MYCFL|N9SIH0_MYCFL|N9QZQ7_MYCFL|N9S9J0_MYCFL|N9S8B4_MYCFL|N9S994_MYCFL|N9QYI8_MY…
44237	0.00010124	0.0033343	158	243	286	508	cellular metabolic process	Biological Process	N9SIC3_MYCFL|N9S932_MYCFL|N9QZB9_MYCFL|N9QYS3_MYCFL|N9QZC9_MYCFL|N9QZ33_MYCFL|N9SHZ0_MYCFL|N9QZD9_MYCFL|N9SIH6_MYCFL|N9QYN0_MYCFL|N9QYR6_MYCFL|N9QYP6_MYCFL|N9QZL1_MYCFL|N9SIB6_MYCFL|N9QZS4_MYCFL|N9SIC6_MYCFL|N9QYH3_MYCFL|N9QZK9_MYCFL|N9QYT6_MYCFL|N9S902_MYCFL|N9QYL6_MYCFL|N9QYN6_MYCFL|N9SHB8_MYCFL|N9SHY3_MYCFL|N9QYV6_MYCFL|N9QZ76_MYCFL|N9SIJ3_MYCFL|N9QZB6_MYCFL|N9SIR3_MYCFL|N9QYQ9_MYCFL|N9QYK6_MY…
44271	1.4838e-08	2.0943e-06	102	133	286	508	cellular nitrogen compound biosynthetic process	Biological Process	N9SIC3_MYCFL|N9S932_MYCFL|N9QZB9_MYCFL|N9QYS3_MYCFL|N9QZC9_MYCFL|N9SHZ0_MYCFL|N9QZD9_MYCFL|N9QYN0_MYCFL|N9QYR6_MYCFL|N9QZL1_MYCFL|N9SIC6_MYCFL|N9QYH3_MYCFL|N9QZK9_MYCFL|N9QYT6_MYCFL|N9S902_MYCFL|N9QYL6_MYCFL|N9SHY3_MYCFL|N9QYV6_MYCFL|N9SIJ3_MYCFL|N9QZB6_MYCFL|N9QYQ9_MYCFL|N9SIH0_MYCFL|N9QZQ7_MYCFL|N9S9J0_MYCFL|N9S8B4_MYCFL|N9SIT1_MYCFL|N9QZ49_MYCFL|N9QZ09_MYCFL|N9QYV0_MYCFL|N9QZG4_MYCFL|N9QYK9_MY…
34641	0.00058502	0.0099655	144	223	286	508	cellular nitrogen compound metabolic process	Biological Process	N9SIC3_MYCFL|N9S932_MYCFL|N9QZB9_MYCFL|N9QYS3_MYCFL|N9QZC9_MYCFL|N9QZ33_MYCFL|N9SHZ0_MYCFL|N9QZD9_MYCFL|N9QYN0_MYCFL|N9QYR6_MYCFL|N9QYP6_MYCFL|N9QZL1_MYCFL|N9QZS4_MYCFL|N9SIC6_MYCFL|N9QYH3_MYCFL|N9QZK9_MYCFL|N9QYT6_MYCFL|N9S902_MYCFL|N9QYL6_MYCFL|N9QYN6_MYCFL|N9SHB8_MYCFL|N9SHY3_MYCFL|N9QYV6_MYCFL|N9QZ76_MYCFL|N9SIJ3_MYCFL|N9QZB6_MYCFL|N9SIR3_MYCFL|N9QYQ9_MYCFL|N9QYK6_MYCFL|N9S9L3_MYCFL|N9SIH0_MY…
9987	0.00013669	0.0038587	185	292	286	508	cellular process	Biological Process	N9SIC3_MYCFL|N9S932_MYCFL|N9QZB9_MYCFL|N9QYS3_MYCFL|N9QZC9_MYCFL|N9QZ33_MYCFL|N9SHZ0_MYCFL|N9QZD9_MYCFL|N9SIH6_MYCFL|N9SIX9_MYCFL|N9QYN0_MYCFL|N9QYR6_MYCFL|N9QYP6_MYCFL|N9QZL1_MYCFL|N9SIB6_MYCFL|N9QZS4_MYCFL|N9SIC6_MYCFL|N9QYH3_MYCFL|N9QZK9_MYCFL|N9SIU6_MYCFL|N9QYT6_MYCFL|N9S902_MYCFL|N9QYL6_MYCFL|N9QYN6_MYCFL|N9SHB8_MYCFL|N9SHY3_MYCFL|N9QYV6_MYCFL|N9QZ76_MYCFL|N9SIJ3_MYCFL|N9QZB6_MYCFL|N9SIR3_MY…
44267	7.6352e-07	5.6587e-05	75	96	286	508	cellular protein metabolic process	Biological Process	N9S932_MYCFL|N9QZB9_MYCFL|N9QYS3_MYCFL|N9QZC9_MYCFL|N9SJF8_MYCFL|N9S8G6_MYCFL|N9SHZ0_MYCFL|N9SIH6_MYCFL|N9QYN0_MYCFL|N9QYR6_MYCFL|N9QYH3_MYCFL|N9QYB1_MYCFL|N9QZK9_MYCFL|N9QYT6_MYCFL|N9S902_MYCFL|N9QYL6_MYCFL|N9SHY3_MYCFL|N9QYV6_MYCFL|N9SIJ3_MYCFL|N9S8T1_MYCFL|N9QYQ9_MYCFL|N9S8G0_MYCFL|N9SIH0_MYCFL|N9QZQ7_MYCFL|N9S9J0_MYCFL|N9S994_MYCFL|N9SIT1_MYCFL|N9QYV0_MYCFL|N9QYP4_MYCFL|N9QZG4_MYCFL|N9QYK9_MY…
6732	0.00040208	0.0076913	17	18	286	508	coenzyme metabolic process	Biological Process	N9SIA4_MYCFL|N9SIU2_MYCFL|N9QYM5_MYCFL|N9S9L3_MYCFL|N9S966_MYCFL|N9QY89_MYCFL|N9S856_MYCFL|N9SJB4_MYCFL|N9SJ05_MYCFL|N9QYP6_MYCFL|N9SHY4_MYCFL|N9QZJ3_MYCFL|N9QYN6_MYCFL|N9SII8_MYCFL|N9SIF7_MYCFL|N9QYX2_MYCFL|N9QZB6_MYCFL
51186	0.00040208	0.0076913	17	18	286	508	cofactor metabolic process	Biological Process	N9SIA4_MYCFL|N9SIU2_MYCFL|N9QYM5_MYCFL|N9S9L3_MYCFL|N9S966_MYCFL|N9QY89_MYCFL|N9S856_MYCFL|N9SJB4_MYCFL|N9SJ05_MYCFL|N9QYP6_MYCFL|N9SHY4_MYCFL|N9QZJ3_MYCFL|N9QYN6_MYCFL|N9SII8_MYCFL|N9SIF7_MYCFL|N9QYX2_MYCFL|N9QZB6_MYCFL
5737	1.8333e-06	9.2098e-05	107	148	286	508	cytoplasm	Cellular Component	N9S932_MYCFL|N9QZB9_MYCFL|N9QYS3_MYCFL|N9QZC9_MYCFL|N9QZ33_MYCFL|N9SHZ0_MYCFL|N9QZD9_MYCFL|N9QYN0_MYCFL|N9QYR6_MYCFL|N9QYP6_MYCFL|N9QZL1_MYCFL|N9SIC6_MYCFL|N9QYH3_MYCFL|N9QZK9_MYCFL|N9SIU6_MYCFL|N9QYT6_MYCFL|N9S902_MYCFL|N9QYL6_MYCFL|N9SHY3_MYCFL|N9QYV6_MYCFL|N9QZ76_MYCFL|N9SIJ3_MYCFL|N9QZB6_MYCFL|N9QYQ9_MYCFL|N9SIH0_MYCFL|N9QZQ7_MYCFL|N9S9J0_MYCFL|N9QYI8_MYCFL|N9SIT1_MYCFL|N9QYV0_MYCFL|N9QZG4_MY…
44444	0.00067374	0.011053	41	53	286	508	cytoplasmic part	Cellular Component	N9S932_MYCFL|N9S8T7_MYCFL|N9QZB9_MYCFL|N9QYS3_MYCFL|N9SHF3_MYCFL|N9SHZ0_MYCFL|N9SI79_MYCFL|N9QYN0_MYCFL|N9SII1_MYCFL|N9QYC6_MYCFL|N9QYR6_MYCFL|N9SIC6_MYCFL|N9QYH3_MYCFL|N9QYP1_MYCFL|N9SHZ8_MYCFL|N9SI13_MYCFL|N9SIV3_MYCFL|N9QYT6_MYCFL|N9QYL6_MYCFL|N9SJ43_MYCFL|N9SIJ3_MYCFL|N9S9D7_MYCFL|N9S8T1_MYCFL|N9QYQ9_MYCFL|N9SI05_MYCFL|N9SIK0_MYCFL|N9SIH0_MYCFL|N9S8S1_MYCFL|N9SIF2_MYCFL|N9QYU0_MYCFL|N9SJB4_MY…
10467	0.0038785	0.036495	80	119	286	508	gene expression	Biological Process	N9SIC3_MYCFL|N9S932_MYCFL|N9QZB9_MYCFL|N9QYS3_MYCFL|N9QZC9_MYCFL|N9SJF8_MYCFL|N9S8G6_MYCFL|N9SHZ0_MYCFL|N9QZD9_MYCFL|N9QYN0_MYCFL|N9QYR6_MYCFL|N9QYH3_MYCFL|N9QYB1_MYCFL|N9QZK9_MYCFL|N9QYT6_MYCFL|N9S902_MYCFL|N9QYL6_MYCFL|N9SHY3_MYCFL|N9QYV6_MYCFL|N9SIJ3_MYCFL|N9S8T1_MYCFL|N9QYQ9_MYCFL|N9S8G0_MYCFL|N9SIH0_MYCFL|N9QZQ7_MYCFL|N9S9J0_MYCFL|N9S8B4_MYCFL|N9S994_MYCFL|N9SIT1_MYCFL|N9QZ49_MYCFL|N9QYV0_MY…
6091	0.0029829	0.028893	10	10	286	508	generation of precursor metabolites and energy	Biological Process	N9SIA4_MYCFL|N9SIU2_MYCFL|N9QYP6_MYCFL|N9S9L3_MYCFL|N9S966_MYCFL|N9S856_MYCFL|N9SJB4_MYCFL|N9QYN6_MYCFL|N9SIF7_MYCFL|N9SJ05_MYCFL
6096	0.0029829	0.028893	10	10	286	508	glycolytic process	Biological Process	N9SIA4_MYCFL|N9SIU2_MYCFL|N9QYP6_MYCFL|N9S9L3_MYCFL|N9S966_MYCFL|N9S856_MYCFL|N9SJB4_MYCFL|N9QYN6_MYCFL|N9SIF7_MYCFL|N9SJ05_MYCFL
1901657	0.0021512	0.023356	26	32	286	508	glycosyl compound metabolic process	Biological Process	N9SIU2_MYCFL|N9SHW2_MYCFL|N9SIZ0_MYCFL|N9S8F6_MYCFL|N9S869_MYCFL|N9S9J9_MYCFL|N9QYB6_MYCFL|N9QYP6_MYCFL|N9QYN6_MYCFL|N9SHB8_MYCFL|N9QZB6_MYCFL|N9SIA4_MYCFL|N9QYK6_MYCFL|N9S9L3_MYCFL|N9S966_MYCFL|N9QYH1_MYCFL|N9S866_MYCFL|N9QYD1_MYCFL|N9S856_MYCFL|N9SJB4_MYCFL|N9SJ05_MYCFL|N9QYP9_MYCFL|N9SHP1_MYCFL|N9SJ02_MYCFL|N9SI74_MYCFL|N9SIF7_MYCFL
18130	0.010042	0.086274	35	48	286	508	heterocycle biosynthetic process	Biological Process	N9SIC3_MYCFL|N9SIU2_MYCFL|N9SIZ0_MYCFL|N9S8F6_MYCFL|N9QZD9_MYCFL|N9S9J9_MYCFL|N9QYX8_MYCFL|N9QYB6_MYCFL|N9QZL1_MYCFL|N9SIC6_MYCFL|N9QZJ3_MYCFL|N9SJ08_MYCFL|N9SJE6_MYCFL|N9S902_MYCFL|N9QZB6_MYCFL|N9S9J5_MYCFL|N9QYH1_MYCFL|N9S8B4_MYCFL|N9S866_MYCFL|N9QYD1_MYCFL|N9QY89_MYCFL|N9QYH8_MYCFL|N9SHC2_MYCFL|N9QZ49_MYCFL|N9QZ09_MYCFL|N9QYP9_MYCFL|N9SHY4_MYCFL|N9SJ02_MYCFL|N9QZM0_MYCFL|N9S9H3_MYCFL|N9SJ57_MY…
1901363	0.00011386	0.0035028	151	231	286	508	heterocyclic compound binding	Molecular function	N9SIC3_MYCFL|N9QZB9_MYCFL|N9S8Y5_MYCFL|N9QYS3_MYCFL|N9QZC9_MYCFL|N9QZ33_MYCFL|N9SHZ0_MYCFL|N9QZD9_MYCFL|N9S9P0_MYCFL|N9QYR6_MYCFL|N9QZL1_MYCFL|N9QZS4_MYCFL|N9S9C5_MYCFL|N9QZK9_MYCFL|N9SIU6_MYCFL|N9QYU3_MYCFL|N9QYT6_MYCFL|N9S902_MYCFL|N9SHB8_MYCFL|N9SHY3_MYCFL|N9QZ46_MYCFL|N9QYV6_MYCFL|N9SIJ3_MYCFL|N9QZB6_MYCFL|N9SIR3_MYCFL|N9QYQ9_MYCFL|N9QY72_MYCFL|N9QZE1_MYCFL|N9SIH0_MYCFL|N9SIA9_MYCFL|N9SHL5_MY…
5622	4.42e-06	0.00018987	117	166	286	508	intracellular	Cellular Component	N9S932_MYCFL|N9QZB9_MYCFL|N9QYS3_MYCFL|N9QZC9_MYCFL|N9QZ33_MYCFL|N9SHZ0_MYCFL|N9QZD9_MYCFL|N9QYN0_MYCFL|N9QYR6_MYCFL|N9QYP6_MYCFL|N9QZL1_MYCFL|N9SIC6_MYCFL|N9QYH3_MYCFL|N9QZK9_MYCFL|N9SIU6_MYCFL|N9QYT6_MYCFL|N9S902_MYCFL|N9QYL6_MYCFL|N9SHY3_MYCFL|N9QYV6_MYCFL|N9QZ76_MYCFL|N9SIJ3_MYCFL|N9QZB6_MYCFL|N9QYQ9_MYCFL|N9SIH0_MYCFL|N9SHL5_MYCFL|N9QZQ7_MYCFL|N9S9J0_MYCFL|N9QYI8_MYCFL|N9SIT1_MYCFL|N9QYV0_MY…
43232	0.0012718	0.015139	43	57	286	508	intracellular non-membrane-bounded organelle	Cellular Component	N9S932_MYCFL|N9S8T7_MYCFL|N9QZB9_MYCFL|N9QYS3_MYCFL|N9SHF3_MYCFL|N9SHZ0_MYCFL|N9QYN0_MYCFL|N9SII1_MYCFL|N9QZC4_MYCFL|N9QYC6_MYCFL|N9QYR6_MYCFL|N9QYH3_MYCFL|N9QYP1_MYCFL|N9SHZ8_MYCFL|N9SI13_MYCFL|N9SIV3_MYCFL|N9QYT6_MYCFL|N9QYL6_MYCFL|N9SJ43_MYCFL|N9SIJ3_MYCFL|N9S9D7_MYCFL|N9S8T1_MYCFL|N9QYQ9_MYCFL|N9SI05_MYCFL|N9SIK0_MYCFL|N9S971_MYCFL|N9SIH0_MYCFL|N9S8S1_MYCFL|N9SIF2_MYCFL|N9QYU0_MYCFL|N9QYV0_MY…
43229	0.0012718	0.015139	43	57	286	508	intracellular organelle	Cellular Component	N9S932_MYCFL|N9S8T7_MYCFL|N9QZB9_MYCFL|N9QYS3_MYCFL|N9SHF3_MYCFL|N9SHZ0_MYCFL|N9QYN0_MYCFL|N9SII1_MYCFL|N9QZC4_MYCFL|N9QYC6_MYCFL|N9QYR6_MYCFL|N9QYH3_MYCFL|N9QYP1_MYCFL|N9SHZ8_MYCFL|N9SI13_MYCFL|N9SIV3_MYCFL|N9QYT6_MYCFL|N9QYL6_MYCFL|N9SJ43_MYCFL|N9SIJ3_MYCFL|N9S9D7_MYCFL|N9S8T1_MYCFL|N9QYQ9_MYCFL|N9SI05_MYCFL|N9SIK0_MYCFL|N9S971_MYCFL|N9SIH0_MYCFL|N9S8S1_MYCFL|N9SIF2_MYCFL|N9QYU0_MYCFL|N9QYV0_MY…
44424	3.6626e-06	0.0001709	116	164	286	508	intracellular part	Cellular Component	N9S932_MYCFL|N9QZB9_MYCFL|N9QYS3_MYCFL|N9QZC9_MYCFL|N9QZ33_MYCFL|N9SHZ0_MYCFL|N9QZD9_MYCFL|N9QYN0_MYCFL|N9QYR6_MYCFL|N9QYP6_MYCFL|N9QZL1_MYCFL|N9SIC6_MYCFL|N9QYH3_MYCFL|N9QZK9_MYCFL|N9SIU6_MYCFL|N9QYT6_MYCFL|N9S902_MYCFL|N9QYL6_MYCFL|N9SHY3_MYCFL|N9QYV6_MYCFL|N9QZ76_MYCFL|N9SIJ3_MYCFL|N9QZB6_MYCFL|N9QYQ9_MYCFL|N9SIH0_MYCFL|N9QZQ7_MYCFL|N9S9J0_MYCFL|N9QYI8_MYCFL|N9SIT1_MYCFL|N9QYV0_MYCFL|N9QZG4_MY…
30529	0.0009781	0.013296	40	52	286	508	intracellular ribonucleoprotein complex	Cellular Component	N9S932_MYCFL|N9S8T7_MYCFL|N9QZB9_MYCFL|N9QYS3_MYCFL|N9SHF3_MYCFL|N9SHZ0_MYCFL|N9SI79_MYCFL|N9QYN0_MYCFL|N9SII1_MYCFL|N9QYC6_MYCFL|N9QYR6_MYCFL|N9QYH3_MYCFL|N9QYP1_MYCFL|N9SHZ8_MYCFL|N9SI13_MYCFL|N9SIV3_MYCFL|N9QYT6_MYCFL|N9QYL6_MYCFL|N9SJ43_MYCFL|N9SIJ3_MYCFL|N9S9D7_MYCFL|N9S8T1_MYCFL|N9QYQ9_MYCFL|N9SI05_MYCFL|N9SIK0_MYCFL|N9SIH0_MYCFL|N9S8S1_MYCFL|N9SIF2_MYCFL|N9QYU0_MYCFL|N9QYV0_MYCFL|N9QYQ4_MY…
43167	0.00012908	0.0037509	107	156	286	508	ion binding	Molecular function	N9S8Y5_MYCFL|N9QZC9_MYCFL|N9QZ33_MYCFL|N9S9P0_MYCFL|N9S9C5_MYCFL|N9QZK9_MYCFL|N9SIU6_MYCFL|N9QYU3_MYCFL|N9QYN6_MYCFL|N9SHB8_MYCFL|N9QZ46_MYCFL|N9QYV6_MYCFL|N9QZB6_MYCFL|N9SIR3_MYCFL|N9QY72_MYCFL|N9QZE1_MYCFL|N9S9L3_MYCFL|N9SIA9_MYCFL|N9SHL5_MYCFL|N9SIN0_MYCFL|N9QZQ7_MYCFL|N9S9J0_MYCFL|N9QYI8_MYCFL|N9SIT1_MYCFL|N9QZG4_MYCFL|N9QZM7_MYCFL|N9SIY9_MYCFL|N9SI99_MYCFL|N9SIX7_MYCFL|N9QYM5_MYCFL|N9SIX0_MY…
16874	0.00045252	0.0084356	25	29	286	508	ligase activity	Molecular function	N9QYE2_MYCFL|N9S8N4_MYCFL|N9SJF8_MYCFL|N9S8G6_MYCFL|N9SI26_MYCFL|N9QZH3_MYCFL|N9QZJ3_MYCFL|N9SI55_MYCFL|N9SJC6_MYCFL|N9QYB1_MYCFL|N9QZK9_MYCFL|N9QYV6_MYCFL|N9QZN6_MYCFL|N9SHG2_MYCFL|N9S8G0_MYCFL|N9QYH1_MYCFL|N9QZQ7_MYCFL|N9S9J0_MYCFL|N9QY89_MYCFL|N9SIT1_MYCFL|N9QZG4_MYCFL|N9SJ84_MYCFL|N9SHR1_MYCFL|N9QZP5_MYCFL|N9QYW2_MYCFL
16876	0.0011201	0.014009	18	20	286	508	ligase activity, forming aminoacyl-tRNA and related compounds	Molecular function	N9SHG2_MYCFL|N9S8G0_MYCFL|N9S8N4_MYCFL|N9SJF8_MYCFL|N9S8G6_MYCFL|N9QZQ7_MYCFL|N9S9J0_MYCFL|N9SIT1_MYCFL|N9QZG4_MYCFL|N9SI26_MYCFL|N9SJ84_MYCFL|N9SHR1_MYCFL|N9SI55_MYCFL|N9QZP5_MYCFL|N9QZK9_MYCFL|N9QYW2_MYCFL|N9QYV6_MYCFL|N9QZN6_MYCFL
16875	0.0011201	0.014009	18	20	286	508	ligase activity, forming carbon-oxygen bonds	Molecular function	N9SHG2_MYCFL|N9S8G0_MYCFL|N9S8N4_MYCFL|N9SJF8_MYCFL|N9S8G6_MYCFL|N9QZQ7_MYCFL|N9S9J0_MYCFL|N9SIT1_MYCFL|N9QZG4_MYCFL|N9SI26_MYCFL|N9SJ84_MYCFL|N9SHR1_MYCFL|N9SI55_MYCFL|N9QZP5_MYCFL|N9QZK9_MYCFL|N9QYW2_MYCFL|N9QYV6_MYCFL|N9QZN6_MYCFL
32991	0.00062807	0.010518	54	73	286	508	macromolecular complex	Cellular Component	N9S932_MYCFL|N9QZB9_MYCFL|N9QZB2_MYCFL|N9QYS3_MYCFL|N9SIS2_MYCFL|N9QZ33_MYCFL|N9SHZ0_MYCFL|N9S8F6_MYCFL|N9QYN0_MYCFL|N9QYR6_MYCFL|N9QZL1_MYCFL|N9SIC6_MYCFL|N9QYH3_MYCFL|N9QYT6_MYCFL|N9QYL6_MYCFL|N9SHB8_MYCFL|N9SIJ3_MYCFL|N9S8T1_MYCFL|N9QYQ9_MYCFL|N9SIH0_MYCFL|N9QYD1_MYCFL|N9QYV0_MYCFL|N9QYP4_MYCFL|N9QZM7_MYCFL|N9SIB7_MYCFL|N9S8L1_MYCFL|N9S8A0_MYCFL|N9QYU5_MYCFL|N9S8H8_MYCFL|N9SIX7_MYCFL|N9QZ02_MY…
9059	6.6539e-09	1.3148e-06	93	118	286	508	macromolecule biosynthetic process	Biological Process	N9SIC3_MYCFL|N9S932_MYCFL|N9SIU2_MYCFL|N9QZB9_MYCFL|N9QYS3_MYCFL|N9QZC9_MYCFL|N9SJF8_MYCFL|N9S8G6_MYCFL|N9SHZ0_MYCFL|N9QZD9_MYCFL|N9QYN0_MYCFL|N9QYR6_MYCFL|N9QZL1_MYCFL|N9QYH3_MYCFL|N9QYB1_MYCFL|N9QZK9_MYCFL|N9QYT6_MYCFL|N9S902_MYCFL|N9QYL6_MYCFL|N9SHY3_MYCFL|N9QYV6_MYCFL|N9SIJ3_MYCFL|N9S8T1_MYCFL|N9QYQ9_MYCFL|N9S8G0_MYCFL|N9S971_MYCFL|N9SIH0_MYCFL|N9QZQ7_MYCFL|N9S9J0_MYCFL|N9S8B4_MYCFL|N9S994_MY…
8152	5.343e-06	0.00021116	187	288	286	508	metabolic process	Biological Process	N9SIC3_MYCFL|N9S932_MYCFL|N9QZB9_MYCFL|N9QYS3_MYCFL|N9QZC9_MYCFL|N9QZ33_MYCFL|N9SHZ0_MYCFL|N9QZD9_MYCFL|N9SIH6_MYCFL|N9S975_MYCFL|N9QYN0_MYCFL|N9QYR6_MYCFL|N9QYP6_MYCFL|N9QZ16_MYCFL|N9QZL1_MYCFL|N9SIB6_MYCFL|N9QZS4_MYCFL|N9SIC6_MYCFL|N9QYH3_MYCFL|N9QZK9_MYCFL|N9QYT6_MYCFL|N9S902_MYCFL|N9QYL6_MYCFL|N9QYN6_MYCFL|N9SHB8_MYCFL|N9SHY3_MYCFL|N9QZ46_MYCFL|N9QYV6_MYCFL|N9QZ76_MYCFL|N9SIJ3_MYCFL|N9QZB6_MY…
46872	0.002707	0.028759	39	52	286	508	metal ion binding	Molecular function	N9SIU2_MYCFL|N9SHW2_MYCFL|N9QYT1_MYCFL|N9SHH1_MYCFL|N9QZ33_MYCFL|N9QYB6_MYCFL|N9S9L7_MYCFL|N9SI55_MYCFL|N9SJC6_MYCFL|N9S8Q7_MYCFL|N9QYN6_MYCFL|N9SII8_MYCFL|N9QYV6_MYCFL|N9QZN6_MYCFL|N9QZB6_MYCFL|N9SHG2_MYCFL|N9SIR3_MYCFL|N9SIA4_MYCFL|N9SIT8_MYCFL|N9QY39_MYCFL|N9S9L3_MYCFL|N9S971_MYCFL|N9QYI8_MYCFL|N9SI86_MYCFL|N9SIT1_MYCFL|N9SJB4_MYCFL|N9QYP9_MYCFL|N9SHQ1_MYCFL|N9SI27_MYCFL|N9SIL7_MYCFL|N9SIX2_MY…
3674	4.7301e-06	0.00019472	238	384	286	508	molecular_function	Molecular function	N9SIC3_MYCFL|N9S932_MYCFL|N9QZB9_MYCFL|N9S8Y5_MYCFL|N9QYS3_MYCFL|N9QZD9_MYCFL|N9SIH6_MYCFL|N9S9P0_MYCFL|N9QYN0_MYCFL|N9QYR6_MYCFL|N9QYP6_MYCFL|N9QZ16_MYCFL|N9SIB6_MYCFL|N9SID6_MYCFL|N9QYU3_MYCFL|N9QYT6_MYCFL|N9QYL6_MYCFL|N9QYN6_MYCFL|N9SHB8_MYCFL|N9QZK1_MYCFL|N9QYV6_MYCFL|N9QZ76_MYCFL|N9SI78_MYCFL|N9QYQ9_MYCFL|N9QY72_MYCFL|N9QZE1_MYCFL|N9SIH0_MYCFL|N9SIA9_MYCFL|N9SIN0_MYCFL|N9QZQ7_MYCFL|N9S9J0_MY…
32787	0.0029829	0.028893	10	10	286	508	monocarboxylic acid metabolic process	Biological Process	N9SIA4_MYCFL|N9SIU2_MYCFL|N9QYP6_MYCFL|N9S9L3_MYCFL|N9S966_MYCFL|N9S856_MYCFL|N9SJB4_MYCFL|N9QYN6_MYCFL|N9SIF7_MYCFL|N9SJ05_MYCFL
46496	0.00027869	0.0059857	14	14	286	508	nicotinamide nucleotide metabolic process	Biological Process	N9SIA4_MYCFL|N9SIU2_MYCFL|N9S9L3_MYCFL|N9S966_MYCFL|N9QY89_MYCFL|N9S856_MYCFL|N9SJB4_MYCFL|N9SJ05_MYCFL|N9QYP6_MYCFL|N9SHY4_MYCFL|N9QZJ3_MYCFL|N9QYN6_MYCFL|N9SIF7_MYCFL|N9QYX2_MYCFL
6807	0.00058502	0.0099655	144	223	286	508	nitrogen compound metabolic process	Biological Process	N9SIC3_MYCFL|N9S932_MYCFL|N9QZB9_MYCFL|N9QYS3_MYCFL|N9QZC9_MYCFL|N9QZ33_MYCFL|N9SHZ0_MYCFL|N9QZD9_MYCFL|N9QYN0_MYCFL|N9QYR6_MYCFL|N9QYP6_MYCFL|N9QZL1_MYCFL|N9QZS4_MYCFL|N9SIC6_MYCFL|N9QYH3_MYCFL|N9QZK9_MYCFL|N9QYT6_MYCFL|N9S902_MYCFL|N9QYL6_MYCFL|N9QYN6_MYCFL|N9SHB8_MYCFL|N9SHY3_MYCFL|N9QYV6_MYCFL|N9QZ76_MYCFL|N9SIJ3_MYCFL|N9QZB6_MYCFL|N9SIR3_MYCFL|N9QYQ9_MYCFL|N9QYK6_MYCFL|N9S9L3_MYCFL|N9SIH0_MY…
43228	0.0012718	0.015139	43	57	286	508	non-membrane-bounded organelle	Cellular Component	N9S932_MYCFL|N9S8T7_MYCFL|N9QZB9_MYCFL|N9QYS3_MYCFL|N9SHF3_MYCFL|N9SHZ0_MYCFL|N9QYN0_MYCFL|N9SII1_MYCFL|N9QZC4_MYCFL|N9QYC6_MYCFL|N9QYR6_MYCFL|N9QYH3_MYCFL|N9QYP1_MYCFL|N9SHZ8_MYCFL|N9SI13_MYCFL|N9SIV3_MYCFL|N9QYT6_MYCFL|N9QYL6_MYCFL|N9SJ43_MYCFL|N9SIJ3_MYCFL|N9S9D7_MYCFL|N9S8T1_MYCFL|N9QYQ9_MYCFL|N9SI05_MYCFL|N9SIK0_MYCFL|N9S971_MYCFL|N9SIH0_MYCFL|N9S8S1_MYCFL|N9SIF2_MYCFL|N9QYU0_MYCFL|N9QYV0_MY…
97659	0.0097759	0.085474	11	12	286	508	nucleic acid-templated transcription	Biological Process	N9SIC3_MYCFL|N9QZM0_MYCFL|N9S8B4_MYCFL|N9QZD9_MYCFL|N9SJE6_MYCFL|N9SJ57_MYCFL|N9QYH8_MYCFL|N9SHC2_MYCFL|N9S902_MYCFL|N9QYS7_MYCFL|N9QZ49_MYCFL
34654	0.007884	0.071463	34	46	286	508	nucleobase-containing compound biosynthetic process	Biological Process	N9SIC3_MYCFL|N9SIU2_MYCFL|N9SIZ0_MYCFL|N9S8F6_MYCFL|N9QZD9_MYCFL|N9S9J9_MYCFL|N9QYX8_MYCFL|N9QYB6_MYCFL|N9QZL1_MYCFL|N9SIC6_MYCFL|N9QZJ3_MYCFL|N9SJ08_MYCFL|N9SJE6_MYCFL|N9S902_MYCFL|N9QZB6_MYCFL|N9S9J5_MYCFL|N9QYH1_MYCFL|N9S8B4_MYCFL|N9S866_MYCFL|N9QYD1_MYCFL|N9QY89_MYCFL|N9QYH8_MYCFL|N9SHC2_MYCFL|N9QZ49_MYCFL|N9QZ09_MYCFL|N9QYP9_MYCFL|N9SHY4_MYCFL|N9SJ02_MYCFL|N9QZM0_MYCFL|N9SJ57_MYCFL|N9SI74_MY…
55086	0.0001942	0.0047968	36	44	286	508	nucleobase-containing small molecule metabolic process	Biological Process	N9SIU2_MYCFL|N9SHW2_MYCFL|N9SIZ0_MYCFL|N9SHH1_MYCFL|N9S8F6_MYCFL|N9S869_MYCFL|N9S9J9_MYCFL|N9QYB6_MYCFL|N9QYP6_MYCFL|N9SIC6_MYCFL|N9QZJ3_MYCFL|N9S8Q7_MYCFL|N9QYN6_MYCFL|N9SHB8_MYCFL|N9QZ76_MYCFL|N9QZB6_MYCFL|N9SIA4_MYCFL|N9QYK6_MYCFL|N9S9L3_MYCFL|N9S966_MYCFL|N9QYH1_MYCFL|N9S866_MYCFL|N9QYD1_MYCFL|N9QY89_MYCFL|N9S856_MYCFL|N9SJB4_MYCFL|N9SJ05_MYCFL|N9QYP9_MYCFL|N9SHP1_MYCFL|N9SHY4_MYCFL|N9SJ02_MY…
1882	0.0007347	0.011168	83	120	286	508	nucleoside binding	Molecular function	N9SIC3_MYCFL|N9QZB2_MYCFL|N9S8Y5_MYCFL|N9QZC9_MYCFL|N9SJF8_MYCFL|N9SIS2_MYCFL|N9S8G6_MYCFL|N9QZ33_MYCFL|N9S8F6_MYCFL|N9S9P0_MYCFL|N9S9C5_MYCFL|N9QYB1_MYCFL|N9QZK9_MYCFL|N9SIU6_MYCFL|N9QYU3_MYCFL|N9SHB8_MYCFL|N9QZ46_MYCFL|N9QYV6_MYCFL|N9QZB6_MYCFL|N9QY72_MYCFL|N9S8G0_MYCFL|N9S971_MYCFL|N9SIA9_MYCFL|N9SHL5_MYCFL|N9QYH1_MYCFL|N9SIN0_MYCFL|N9QZQ7_MYCFL|N9S9J0_MYCFL|N9QYI8_MYCFL|N9QYD1_MYCFL|N9SIT1_MY…
6165	0.0029829	0.028893	10	10	286	508	nucleoside diphosphate phosphorylation	Biological Process	N9SIA4_MYCFL|N9SIU2_MYCFL|N9QYP6_MYCFL|N9S9L3_MYCFL|N9S966_MYCFL|N9S856_MYCFL|N9SJB4_MYCFL|N9QYN6_MYCFL|N9SIF7_MYCFL|N9SJ05_MYCFL
9116	0.0021512	0.023356	26	32	286	508	nucleoside metabolic process	Biological Process	N9SIU2_MYCFL|N9SHW2_MYCFL|N9SIZ0_MYCFL|N9S8F6_MYCFL|N9S869_MYCFL|N9S9J9_MYCFL|N9QYB6_MYCFL|N9QYP6_MYCFL|N9QYN6_MYCFL|N9SHB8_MYCFL|N9QZB6_MYCFL|N9SIA4_MYCFL|N9QYK6_MYCFL|N9S9L3_MYCFL|N9S966_MYCFL|N9QYH1_MYCFL|N9S866_MYCFL|N9QYD1_MYCFL|N9S856_MYCFL|N9SJB4_MYCFL|N9SJ05_MYCFL|N9QYP9_MYCFL|N9SHP1_MYCFL|N9SJ02_MYCFL|N9SI74_MYCFL|N9SIF7_MYCFL
1901265	0.0004899	0.0088004	89	129	286	508	nucleoside phosphate binding	Molecular function	N9QZB2_MYCFL|N9S8Y5_MYCFL|N9QZC9_MYCFL|N9SHH1_MYCFL|N9SJF8_MYCFL|N9SIS2_MYCFL|N9S8G6_MYCFL|N9QZ33_MYCFL|N9S8F6_MYCFL|N9S9P0_MYCFL|N9S9C5_MYCFL|N9QYB1_MYCFL|N9QZK9_MYCFL|N9SIU6_MYCFL|N9QYU3_MYCFL|N9SHB8_MYCFL|N9QZ46_MYCFL|N9QYV6_MYCFL|N9QZB6_MYCFL|N9QY72_MYCFL|N9S8G0_MYCFL|N9QZE1_MYCFL|N9S971_MYCFL|N9SJ48_MYCFL|N9SIA9_MYCFL|N9SHL5_MYCFL|N9QYH1_MYCFL|N9SIN0_MYCFL|N9QZQ7_MYCFL|N9S9J0_MYCFL|N9QYI8_MY…
6753	0.0033077	0.031423	29	37	286	508	nucleoside phosphate metabolic process	Biological Process	N9SIU2_MYCFL|N9SIZ0_MYCFL|N9SHH1_MYCFL|N9S8F6_MYCFL|N9QYB6_MYCFL|N9QYP6_MYCFL|N9SIC6_MYCFL|N9QZJ3_MYCFL|N9S8Q7_MYCFL|N9QYN6_MYCFL|N9SHB8_MYCFL|N9QZ76_MYCFL|N9SIA4_MYCFL|N9S9L3_MYCFL|N9S966_MYCFL|N9QYH1_MYCFL|N9S866_MYCFL|N9QYD1_MYCFL|N9QY89_MYCFL|N9S856_MYCFL|N9SJB4_MYCFL|N9SJ05_MYCFL|N9QYP9_MYCFL|N9SHY4_MYCFL|N9SJ02_MYCFL|N9SI74_MYCFL|N9SIF7_MYCFL|N9SIU7_MYCFL|N9QYX2_MYCFL
166	0.0004899	0.0088004	89	129	286	508	nucleotide binding	Molecular function	N9QZB2_MYCFL|N9S8Y5_MYCFL|N9QZC9_MYCFL|N9SHH1_MYCFL|N9SJF8_MYCFL|N9SIS2_MYCFL|N9S8G6_MYCFL|N9QZ33_MYCFL|N9S8F6_MYCFL|N9S9P0_MYCFL|N9S9C5_MYCFL|N9QYB1_MYCFL|N9QZK9_MYCFL|N9SIU6_MYCFL|N9QYU3_MYCFL|N9SHB8_MYCFL|N9QZ46_MYCFL|N9QYV6_MYCFL|N9QZB6_MYCFL|N9QY72_MYCFL|N9S8G0_MYCFL|N9QZE1_MYCFL|N9S971_MYCFL|N9SJ48_MYCFL|N9SIA9_MYCFL|N9SHL5_MYCFL|N9QYH1_MYCFL|N9SIN0_MYCFL|N9QZQ7_MYCFL|N9S9J0_MYCFL|N9QYI8_MY…
9117	0.0048149	0.044879	28	36	286	508	nucleotide metabolic process	Biological Process	N9SIU2_MYCFL|N9SIZ0_MYCFL|N9SHH1_MYCFL|N9S8F6_MYCFL|N9QYB6_MYCFL|N9QYP6_MYCFL|N9SIC6_MYCFL|N9QZJ3_MYCFL|N9S8Q7_MYCFL|N9QYN6_MYCFL|N9SHB8_MYCFL|N9QZ76_MYCFL|N9SIA4_MYCFL|N9S9L3_MYCFL|N9S966_MYCFL|N9QYH1_MYCFL|N9S866_MYCFL|N9QYD1_MYCFL|N9QY89_MYCFL|N9S856_MYCFL|N9SJB4_MYCFL|N9SJ05_MYCFL|N9QYP9_MYCFL|N9SHY4_MYCFL|N9SJ02_MYCFL|N9SI74_MYCFL|N9SIF7_MYCFL|N9QYX2_MYCFL
43226	0.0012718	0.015139	43	57	286	508	organelle	Cellular Component	N9S932_MYCFL|N9S8T7_MYCFL|N9QZB9_MYCFL|N9QYS3_MYCFL|N9SHF3_MYCFL|N9SHZ0_MYCFL|N9QYN0_MYCFL|N9SII1_MYCFL|N9QZC4_MYCFL|N9QYC6_MYCFL|N9QYR6_MYCFL|N9QYH3_MYCFL|N9QYP1_MYCFL|N9SHZ8_MYCFL|N9SI13_MYCFL|N9SIV3_MYCFL|N9QYT6_MYCFL|N9QYL6_MYCFL|N9SJ43_MYCFL|N9SIJ3_MYCFL|N9S9D7_MYCFL|N9S8T1_MYCFL|N9QYQ9_MYCFL|N9SI05_MYCFL|N9SIK0_MYCFL|N9S971_MYCFL|N9SIH0_MYCFL|N9S8S1_MYCFL|N9SIF2_MYCFL|N9QYU0_MYCFL|N9QYV0_MY…
6082	1.0646e-06	6.5738e-05	31	33	286	508	organic acid metabolic process	Biological Process	N9SIU2_MYCFL|N9QYM5_MYCFL|N9S8N4_MYCFL|N9SJF8_MYCFL|N9S8G6_MYCFL|N9SI26_MYCFL|N9QYP6_MYCFL|N9SI55_MYCFL|N9QZK9_MYCFL|N9QYN6_MYCFL|N9SII8_MYCFL|N9QYV6_MYCFL|N9QZN6_MYCFL|N9SHG2_MYCFL|N9SIA4_MYCFL|N9S8G0_MYCFL|N9S9L3_MYCFL|N9S966_MYCFL|N9QYH1_MYCFL|N9QZQ7_MYCFL|N9S9J0_MYCFL|N9SIT1_MYCFL|N9S856_MYCFL|N9SJB4_MYCFL|N9SJ05_MYCFL|N9QZG4_MYCFL|N9SJ84_MYCFL|N9SHR1_MYCFL|N9QZP5_MYCFL|N9QYW2_MYCFL|N9SIF7_MY…
97159	0.00011386	0.0035028	151	231	286	508	organic cyclic compound binding	Molecular function	N9SIC3_MYCFL|N9QZB9_MYCFL|N9S8Y5_MYCFL|N9QYS3_MYCFL|N9QZC9_MYCFL|N9QZ33_MYCFL|N9SHZ0_MYCFL|N9QZD9_MYCFL|N9S9P0_MYCFL|N9QYR6_MYCFL|N9QZL1_MYCFL|N9QZS4_MYCFL|N9S9C5_MYCFL|N9QZK9_MYCFL|N9SIU6_MYCFL|N9QYU3_MYCFL|N9QYT6_MYCFL|N9S902_MYCFL|N9SHB8_MYCFL|N9SHY3_MYCFL|N9QZ46_MYCFL|N9QYV6_MYCFL|N9SIJ3_MYCFL|N9QZB6_MYCFL|N9SIR3_MYCFL|N9QYQ9_MYCFL|N9QY72_MYCFL|N9QZE1_MYCFL|N9SIH0_MYCFL|N9SIA9_MYCFL|N9SHL5_MY…
1901362	0.010042	0.086274	35	48	286	508	organic cyclic compound biosynthetic process	Biological Process	N9SIC3_MYCFL|N9SIU2_MYCFL|N9SIZ0_MYCFL|N9S8F6_MYCFL|N9QZD9_MYCFL|N9S9J9_MYCFL|N9QYX8_MYCFL|N9QYB6_MYCFL|N9QZL1_MYCFL|N9SIC6_MYCFL|N9QZJ3_MYCFL|N9SJ08_MYCFL|N9SJE6_MYCFL|N9S902_MYCFL|N9QZB6_MYCFL|N9S9J5_MYCFL|N9QYH1_MYCFL|N9S8B4_MYCFL|N9S866_MYCFL|N9QYD1_MYCFL|N9QY89_MYCFL|N9QYH8_MYCFL|N9SHC2_MYCFL|N9QZ49_MYCFL|N9QZ09_MYCFL|N9QYP9_MYCFL|N9SHY4_MYCFL|N9SJ02_MYCFL|N9QZM0_MYCFL|N9S9H3_MYCFL|N9SJ57_MY…
1901576	1.615e-10	7.9781e-08	115	148	286	508	organic substance biosynthetic process	Biological Process	N9SIC3_MYCFL|N9S932_MYCFL|N9QZB9_MYCFL|N9QYS3_MYCFL|N9QZC9_MYCFL|N9SHZ0_MYCFL|N9QZD9_MYCFL|N9QYN0_MYCFL|N9QYR6_MYCFL|N9QZL1_MYCFL|N9SIC6_MYCFL|N9QYH3_MYCFL|N9QZK9_MYCFL|N9QYT6_MYCFL|N9S902_MYCFL|N9QYL6_MYCFL|N9SHY3_MYCFL|N9QYV6_MYCFL|N9SIJ3_MYCFL|N9QZB6_MYCFL|N9QYQ9_MYCFL|N9SIH0_MYCFL|N9QZQ7_MYCFL|N9S9J0_MYCFL|N9S8B4_MYCFL|N9QYI8_MYCFL|N9SIT1_MYCFL|N9QZ49_MYCFL|N9QZ09_MYCFL|N9QYV0_MYCFL|N9QZG4_MY…
1901575	0.00040208	0.0076913	17	18	286	508	organic substance catabolic process	Biological Process	N9SIA4_MYCFL|N9SIU2_MYCFL|N9SHW2_MYCFL|N9S9L3_MYCFL|N9SHH1_MYCFL|N9S966_MYCFL|N9SIM4_MYCFL|N9S856_MYCFL|N9SJB4_MYCFL|N9SIH9_MYCFL|N9SJ05_MYCFL|N9QYP6_MYCFL|N9SI27_MYCFL|N9S8Q7_MYCFL|N9QYN6_MYCFL|N9SIF7_MYCFL|N9QZ76_MYCFL
71704	8.3233e-05	0.0028357	169	262	286	508	organic substance metabolic process	Biological Process	N9SIC3_MYCFL|N9S932_MYCFL|N9QZB9_MYCFL|N9QYS3_MYCFL|N9QZC9_MYCFL|N9QZ33_MYCFL|N9SHZ0_MYCFL|N9QZD9_MYCFL|N9SIH6_MYCFL|N9QYN0_MYCFL|N9QYR6_MYCFL|N9QYP6_MYCFL|N9QZ16_MYCFL|N9QZL1_MYCFL|N9QZS4_MYCFL|N9SIC6_MYCFL|N9QYH3_MYCFL|N9QZK9_MYCFL|N9QYT6_MYCFL|N9S902_MYCFL|N9QYL6_MYCFL|N9QYN6_MYCFL|N9SHB8_MYCFL|N9SHY3_MYCFL|N9QZ46_MYCFL|N9QYV6_MYCFL|N9QZ76_MYCFL|N9SIJ3_MYCFL|N9QZB6_MYCFL|N9SI78_MYCFL|N9SIR3_MY…
1901566	2.4608e-07	2.7014e-05	85	110	286	508	organonitrogen compound biosynthetic process	Biological Process	N9S932_MYCFL|N9QZB9_MYCFL|N9QYS3_MYCFL|N9QZC9_MYCFL|N9SJF8_MYCFL|N9S8G6_MYCFL|N9SHZ0_MYCFL|N9S8F6_MYCFL|N9QYN0_MYCFL|N9QYR6_MYCFL|N9QYH3_MYCFL|N9QYB1_MYCFL|N9QZK9_MYCFL|N9QYT6_MYCFL|N9S902_MYCFL|N9QYL6_MYCFL|N9SHY3_MYCFL|N9QYV6_MYCFL|N9SIJ3_MYCFL|N9QZB6_MYCFL|N9S8T1_MYCFL|N9QYQ9_MYCFL|N9S8G0_MYCFL|N9SIH0_MYCFL|N9QYH1_MYCFL|N9QZQ7_MYCFL|N9S9J0_MYCFL|N9S994_MYCFL|N9QYD1_MYCFL|N9SIT1_MYCFL|N9QYV0_MY…
1901564	5.136e-10	1.2686e-07	102	129	286	508	organonitrogen compound metabolic process	Biological Process	N9S932_MYCFL|N9QZB9_MYCFL|N9QYS3_MYCFL|N9QZC9_MYCFL|N9SHZ0_MYCFL|N9QYN0_MYCFL|N9QYR6_MYCFL|N9QYP6_MYCFL|N9QYH3_MYCFL|N9QZK9_MYCFL|N9QYT6_MYCFL|N9S902_MYCFL|N9QYL6_MYCFL|N9QYN6_MYCFL|N9SHB8_MYCFL|N9SHY3_MYCFL|N9QYV6_MYCFL|N9SIJ3_MYCFL|N9QZB6_MYCFL|N9QYQ9_MYCFL|N9QYK6_MYCFL|N9S9L3_MYCFL|N9SIH0_MYCFL|N9QZQ7_MYCFL|N9S9J0_MYCFL|N9SIT1_MYCFL|N9QYV0_MYCFL|N9QZG4_MYCFL|N9QYK9_MYCFL|N9S8H8_MYCFL|N9SI99_MY…
19637	0.0032504	0.031179	31	40	286	508	organophosphate metabolic process	Biological Process	N9SIU2_MYCFL|N9SIZ0_MYCFL|N9SHH1_MYCFL|N9SIM4_MYCFL|N9S8F6_MYCFL|N9QYB6_MYCFL|N9QYP6_MYCFL|N9SIC6_MYCFL|N9QZJ3_MYCFL|N9S8Q7_MYCFL|N9QYN6_MYCFL|N9SHB8_MYCFL|N9QZ76_MYCFL|N9SIA4_MYCFL|N9S9L3_MYCFL|N9S966_MYCFL|N9QYH1_MYCFL|N9S9B0_MYCFL|N9S866_MYCFL|N9QYD1_MYCFL|N9QY89_MYCFL|N9S856_MYCFL|N9SJB4_MYCFL|N9SJ05_MYCFL|N9QYP9_MYCFL|N9SHY4_MYCFL|N9SJ02_MYCFL|N9SI74_MYCFL|N9SIF7_MYCFL|N9SIU7_MYCFL|N9QYX2_MY…
6733	0.00027869	0.0059857	14	14	286	508	oxidoreduction coenzyme metabolic process	Biological Process	N9SIA4_MYCFL|N9SIU2_MYCFL|N9S9L3_MYCFL|N9S966_MYCFL|N9QY89_MYCFL|N9S856_MYCFL|N9SJB4_MYCFL|N9SJ05_MYCFL|N9QYP6_MYCFL|N9SHY4_MYCFL|N9QZJ3_MYCFL|N9QYN6_MYCFL|N9SIF7_MYCFL|N9QYX2_MYCFL
43436	1.8643e-06	9.2098e-05	30	32	286	508	oxoacid metabolic process	Biological Process	N9SIU2_MYCFL|N9QYM5_MYCFL|N9S8N4_MYCFL|N9SJF8_MYCFL|N9S8G6_MYCFL|N9SI26_MYCFL|N9QYP6_MYCFL|N9SI55_MYCFL|N9QZK9_MYCFL|N9QYN6_MYCFL|N9QYV6_MYCFL|N9QZN6_MYCFL|N9SHG2_MYCFL|N9SIA4_MYCFL|N9S8G0_MYCFL|N9S9L3_MYCFL|N9S966_MYCFL|N9QYH1_MYCFL|N9QZQ7_MYCFL|N9S9J0_MYCFL|N9SIT1_MYCFL|N9S856_MYCFL|N9SJB4_MYCFL|N9SJ05_MYCFL|N9QZG4_MYCFL|N9SJ84_MYCFL|N9SHR1_MYCFL|N9QZP5_MYCFL|N9QYW2_MYCFL|N9SIF7_MYCFL
43043	8.5912e-07	5.6587e-05	69	87	286	508	peptide biosynthetic process	Biological Process	N9S932_MYCFL|N9QZB9_MYCFL|N9QYS3_MYCFL|N9QZC9_MYCFL|N9SJF8_MYCFL|N9S8G6_MYCFL|N9SHZ0_MYCFL|N9QYN0_MYCFL|N9QYR6_MYCFL|N9QYH3_MYCFL|N9QYB1_MYCFL|N9QZK9_MYCFL|N9QYT6_MYCFL|N9S902_MYCFL|N9QYL6_MYCFL|N9SHY3_MYCFL|N9QYV6_MYCFL|N9SIJ3_MYCFL|N9S8T1_MYCFL|N9QYQ9_MYCFL|N9S8G0_MYCFL|N9SIH0_MYCFL|N9QZQ7_MYCFL|N9S9J0_MYCFL|N9S994_MYCFL|N9SIT1_MYCFL|N9QYV0_MYCFL|N9QYP4_MYCFL|N9QZG4_MYCFL|N9QYK9_MYCFL|N9SIB7_MY…
6518	8.5912e-07	5.6587e-05	69	87	286	508	peptide metabolic process	Biological Process	N9S932_MYCFL|N9QZB9_MYCFL|N9QYS3_MYCFL|N9QZC9_MYCFL|N9SJF8_MYCFL|N9S8G6_MYCFL|N9SHZ0_MYCFL|N9QYN0_MYCFL|N9QYR6_MYCFL|N9QYH3_MYCFL|N9QYB1_MYCFL|N9QZK9_MYCFL|N9QYT6_MYCFL|N9S902_MYCFL|N9QYL6_MYCFL|N9SHY3_MYCFL|N9QYV6_MYCFL|N9SIJ3_MYCFL|N9S8T1_MYCFL|N9QYQ9_MYCFL|N9S8G0_MYCFL|N9SIH0_MYCFL|N9QZQ7_MYCFL|N9S9J0_MYCFL|N9S994_MYCFL|N9SIT1_MYCFL|N9QYV0_MYCFL|N9QYP4_MYCFL|N9QZG4_MYCFL|N9QYK9_MYCFL|N9SIB7_MY…
44238	0.00014184	0.0038927	166	258	286	508	primary metabolic process	Biological Process	N9SIC3_MYCFL|N9S932_MYCFL|N9QZB9_MYCFL|N9QYS3_MYCFL|N9QZC9_MYCFL|N9QZ33_MYCFL|N9SHZ0_MYCFL|N9QZD9_MYCFL|N9SIH6_MYCFL|N9QYN0_MYCFL|N9QYR6_MYCFL|N9QYP6_MYCFL|N9QZ16_MYCFL|N9QZL1_MYCFL|N9QZS4_MYCFL|N9SIC6_MYCFL|N9QYH3_MYCFL|N9QZK9_MYCFL|N9QYT6_MYCFL|N9S902_MYCFL|N9QYL6_MYCFL|N9QYN6_MYCFL|N9SHB8_MYCFL|N9SHY3_MYCFL|N9QZ46_MYCFL|N9QYV6_MYCFL|N9QZ76_MYCFL|N9SIJ3_MYCFL|N9QZB6_MYCFL|N9SI78_MYCFL|N9SIR3_MY…
19538	1.6602e-06	9.2098e-05	84	111	286	508	protein metabolic process	Biological Process	N9S932_MYCFL|N9QZB9_MYCFL|N9QYS3_MYCFL|N9QZC9_MYCFL|N9SJF8_MYCFL|N9S8G6_MYCFL|N9SHZ0_MYCFL|N9SIH6_MYCFL|N9QYN0_MYCFL|N9QYR6_MYCFL|N9QYH3_MYCFL|N9QYB1_MYCFL|N9QZK9_MYCFL|N9QYT6_MYCFL|N9S902_MYCFL|N9QYL6_MYCFL|N9SHY3_MYCFL|N9QZ46_MYCFL|N9QYV6_MYCFL|N9SIJ3_MYCFL|N9S8T1_MYCFL|N9QYQ9_MYCFL|N9S8G0_MYCFL|N9SIH0_MYCFL|N9SIW6_MYCFL|N9QZQ7_MYCFL|N9S9J0_MYCFL|N9S994_MYCFL|N9SIT1_MYCFL|N9QYV0_MYCFL|N9QYP4_MY…
1883	0.00098242	0.013296	82	119	286	508	purine nucleoside binding	Molecular function	N9QZB2_MYCFL|N9S8Y5_MYCFL|N9QZC9_MYCFL|N9SJF8_MYCFL|N9SIS2_MYCFL|N9S8G6_MYCFL|N9QZ33_MYCFL|N9S8F6_MYCFL|N9S9P0_MYCFL|N9S9C5_MYCFL|N9QYB1_MYCFL|N9QZK9_MYCFL|N9SIU6_MYCFL|N9QYU3_MYCFL|N9SHB8_MYCFL|N9QZ46_MYCFL|N9QYV6_MYCFL|N9QZB6_MYCFL|N9QY72_MYCFL|N9S8G0_MYCFL|N9S971_MYCFL|N9SIA9_MYCFL|N9SHL5_MYCFL|N9QYH1_MYCFL|N9SIN0_MYCFL|N9QZQ7_MYCFL|N9S9J0_MYCFL|N9QYI8_MYCFL|N9QYD1_MYCFL|N9SIT1_MYCFL|N9S856_MY…
17076	0.0007347	0.011168	83	120	286	508	purine nucleotide binding	Molecular function	N9QZB2_MYCFL|N9S8Y5_MYCFL|N9QZC9_MYCFL|N9SJF8_MYCFL|N9SIS2_MYCFL|N9S8G6_MYCFL|N9QZ33_MYCFL|N9S8F6_MYCFL|N9S9P0_MYCFL|N9S9C5_MYCFL|N9QYB1_MYCFL|N9QZK9_MYCFL|N9SIU6_MYCFL|N9QYU3_MYCFL|N9SHB8_MYCFL|N9QZ46_MYCFL|N9QYV6_MYCFL|N9QZB6_MYCFL|N9QY72_MYCFL|N9S8G0_MYCFL|N9S971_MYCFL|N9SIA9_MYCFL|N9SHL5_MYCFL|N9QYH1_MYCFL|N9SIN0_MYCFL|N9QZQ7_MYCFL|N9S9J0_MYCFL|N9QYI8_MYCFL|N9QYD1_MYCFL|N9SIT1_MYCFL|N9S856_MY…
32550	0.00098242	0.013296	82	119	286	508	purine ribonucleoside binding	Molecular function	N9QZB2_MYCFL|N9S8Y5_MYCFL|N9QZC9_MYCFL|N9SJF8_MYCFL|N9SIS2_MYCFL|N9S8G6_MYCFL|N9QZ33_MYCFL|N9S8F6_MYCFL|N9S9P0_MYCFL|N9S9C5_MYCFL|N9QYB1_MYCFL|N9QZK9_MYCFL|N9SIU6_MYCFL|N9QYU3_MYCFL|N9SHB8_MYCFL|N9QZ46_MYCFL|N9QYV6_MYCFL|N9QZB6_MYCFL|N9QY72_MYCFL|N9S8G0_MYCFL|N9S971_MYCFL|N9SIA9_MYCFL|N9SHL5_MYCFL|N9QYH1_MYCFL|N9SIN0_MYCFL|N9QZQ7_MYCFL|N9S9J0_MYCFL|N9QYI8_MYCFL|N9QYD1_MYCFL|N9SIT1_MYCFL|N9S856_MY…
35639	0.00098242	0.013296	82	119	286	508	purine ribonucleoside triphosphate binding	Molecular function	N9QZB2_MYCFL|N9S8Y5_MYCFL|N9QZC9_MYCFL|N9SJF8_MYCFL|N9SIS2_MYCFL|N9S8G6_MYCFL|N9QZ33_MYCFL|N9S8F6_MYCFL|N9S9P0_MYCFL|N9S9C5_MYCFL|N9QYB1_MYCFL|N9QZK9_MYCFL|N9SIU6_MYCFL|N9QYU3_MYCFL|N9SHB8_MYCFL|N9QZ46_MYCFL|N9QYV6_MYCFL|N9QZB6_MYCFL|N9QY72_MYCFL|N9S8G0_MYCFL|N9S971_MYCFL|N9SIA9_MYCFL|N9SHL5_MYCFL|N9QYH1_MYCFL|N9SIN0_MYCFL|N9QZQ7_MYCFL|N9S9J0_MYCFL|N9QYI8_MYCFL|N9QYD1_MYCFL|N9SIT1_MYCFL|N9S856_MY…
32555	0.00098242	0.013296	82	119	286	508	purine ribonucleotide binding	Molecular function	N9QZB2_MYCFL|N9S8Y5_MYCFL|N9QZC9_MYCFL|N9SJF8_MYCFL|N9SIS2_MYCFL|N9S8G6_MYCFL|N9QZ33_MYCFL|N9S8F6_MYCFL|N9S9P0_MYCFL|N9S9C5_MYCFL|N9QYB1_MYCFL|N9QZK9_MYCFL|N9SIU6_MYCFL|N9QYU3_MYCFL|N9SHB8_MYCFL|N9QZ46_MYCFL|N9QYV6_MYCFL|N9QZB6_MYCFL|N9QY72_MYCFL|N9S8G0_MYCFL|N9S971_MYCFL|N9SIA9_MYCFL|N9SHL5_MYCFL|N9QYH1_MYCFL|N9SIN0_MYCFL|N9QZQ7_MYCFL|N9S9J0_MYCFL|N9QYI8_MYCFL|N9QYD1_MYCFL|N9SIT1_MYCFL|N9S856_MY…
19362	0.00027869	0.0059857	14	14	286	508	pyridine nucleotide metabolic process	Biological Process	N9SIA4_MYCFL|N9SIU2_MYCFL|N9S9L3_MYCFL|N9S966_MYCFL|N9QY89_MYCFL|N9S856_MYCFL|N9SJB4_MYCFL|N9SJ05_MYCFL|N9QYP6_MYCFL|N9SHY4_MYCFL|N9QZJ3_MYCFL|N9QYN6_MYCFL|N9SIF7_MYCFL|N9QYX2_MYCFL
72524	0.00027869	0.0059857	14	14	286	508	pyridine-containing compound metabolic process	Biological Process	N9SIA4_MYCFL|N9SIU2_MYCFL|N9S9L3_MYCFL|N9S966_MYCFL|N9QY89_MYCFL|N9S856_MYCFL|N9SJB4_MYCFL|N9SJ05_MYCFL|N9QYP6_MYCFL|N9SHY4_MYCFL|N9QZJ3_MYCFL|N9QYN6_MYCFL|N9SIF7_MYCFL|N9QYX2_MYCFL
6090	0.0029829	0.028893	10	10	286	508	pyruvate metabolic process	Biological Process	N9SIA4_MYCFL|N9SIU2_MYCFL|N9QYP6_MYCFL|N9S9L3_MYCFL|N9S966_MYCFL|N9S856_MYCFL|N9SJB4_MYCFL|N9QYN6_MYCFL|N9SIF7_MYCFL|N9SJ05_MYCFL
1990904	0.0009781	0.013296	40	52	286	508	ribonucleoprotein complex	Cellular Component	N9S932_MYCFL|N9S8T7_MYCFL|N9QZB9_MYCFL|N9QYS3_MYCFL|N9SHF3_MYCFL|N9SHZ0_MYCFL|N9SI79_MYCFL|N9QYN0_MYCFL|N9SII1_MYCFL|N9QYC6_MYCFL|N9QYR6_MYCFL|N9QYH3_MYCFL|N9QYP1_MYCFL|N9SHZ8_MYCFL|N9SI13_MYCFL|N9SIV3_MYCFL|N9QYT6_MYCFL|N9QYL6_MYCFL|N9SJ43_MYCFL|N9SIJ3_MYCFL|N9S9D7_MYCFL|N9S8T1_MYCFL|N9QYQ9_MYCFL|N9SI05_MYCFL|N9SIK0_MYCFL|N9SIH0_MYCFL|N9S8S1_MYCFL|N9SIF2_MYCFL|N9QYU0_MYCFL|N9QYV0_MYCFL|N9QYQ4_MY…
32549	0.0007347	0.011168	83	120	286	508	ribonucleoside binding	Molecular function	N9SIC3_MYCFL|N9QZB2_MYCFL|N9S8Y5_MYCFL|N9QZC9_MYCFL|N9SJF8_MYCFL|N9SIS2_MYCFL|N9S8G6_MYCFL|N9QZ33_MYCFL|N9S8F6_MYCFL|N9S9P0_MYCFL|N9S9C5_MYCFL|N9QYB1_MYCFL|N9QZK9_MYCFL|N9SIU6_MYCFL|N9QYU3_MYCFL|N9SHB8_MYCFL|N9QZ46_MYCFL|N9QYV6_MYCFL|N9QZB6_MYCFL|N9QY72_MYCFL|N9S8G0_MYCFL|N9S971_MYCFL|N9SIA9_MYCFL|N9SHL5_MYCFL|N9QYH1_MYCFL|N9SIN0_MYCFL|N9QZQ7_MYCFL|N9S9J0_MYCFL|N9QYI8_MYCFL|N9QYD1_MYCFL|N9SIT1_MY…
9119	0.010479	0.089256	22	28	286	508	ribonucleoside metabolic process	Biological Process	N9SIA4_MYCFL|N9SIU2_MYCFL|N9SHW2_MYCFL|N9SIZ0_MYCFL|N9S9L3_MYCFL|N9S966_MYCFL|N9QYH1_MYCFL|N9S8F6_MYCFL|N9S866_MYCFL|N9QYD1_MYCFL|N9S856_MYCFL|N9SJB4_MYCFL|N9S9J9_MYCFL|N9SJ05_MYCFL|N9QYP9_MYCFL|N9QYP6_MYCFL|N9SJ02_MYCFL|N9QYN6_MYCFL|N9SI74_MYCFL|N9SIF7_MYCFL|N9SHB8_MYCFL|N9QZB6_MYCFL
32553	0.0007347	0.011168	83	120	286	508	ribonucleotide binding	Molecular function	N9QZB2_MYCFL|N9S8Y5_MYCFL|N9QZC9_MYCFL|N9SJF8_MYCFL|N9SIS2_MYCFL|N9S8G6_MYCFL|N9QZ33_MYCFL|N9S8F6_MYCFL|N9S9P0_MYCFL|N9S9C5_MYCFL|N9QYB1_MYCFL|N9QZK9_MYCFL|N9SIU6_MYCFL|N9QYU3_MYCFL|N9SHB8_MYCFL|N9QZ46_MYCFL|N9QYV6_MYCFL|N9QZB6_MYCFL|N9QY72_MYCFL|N9S8G0_MYCFL|N9S971_MYCFL|N9SJ48_MYCFL|N9SIA9_MYCFL|N9SHL5_MYCFL|N9QYH1_MYCFL|N9SIN0_MYCFL|N9QZQ7_MYCFL|N9S9J0_MYCFL|N9QYI8_MYCFL|N9QYD1_MYCFL|N9SIT1_MY…
44391	0.0058277	0.053811	12	13	286	508	ribosomal subunit	Cellular Component	N9QYQ9_MYCFL|N9S8T7_MYCFL|N9QYR6_MYCFL|N9QYH3_MYCFL|N9QYU5_MYCFL|N9S8S1_MYCFL|N9S8H8_MYCFL|N9SHZ0_MYCFL|N9SHN4_MYCFL|N9SJ43_MYCFL|N9QZ02_MYCFL|N9SIJ3_MYCFL
5840	0.0020194	0.022596	38	50	286	508	ribosome	Cellular Component	N9S932_MYCFL|N9S8T7_MYCFL|N9QZB9_MYCFL|N9QYS3_MYCFL|N9SHF3_MYCFL|N9SHZ0_MYCFL|N9QYN0_MYCFL|N9SII1_MYCFL|N9QYC6_MYCFL|N9QYR6_MYCFL|N9QYH3_MYCFL|N9QYP1_MYCFL|N9SHZ8_MYCFL|N9SI13_MYCFL|N9SIV3_MYCFL|N9QYT6_MYCFL|N9QYL6_MYCFL|N9SJ43_MYCFL|N9SIJ3_MYCFL|N9S9D7_MYCFL|N9S8T1_MYCFL|N9QYQ9_MYCFL|N9SI05_MYCFL|N9SIK0_MYCFL|N9SIH0_MYCFL|N9S8S1_MYCFL|N9SIF2_MYCFL|N9QYU0_MYCFL|N9QYV0_MYCFL|N9QYQ4_MYCFL|N9QYP4_MY…
19843	0.00039002	0.0076913	30	36	286	508	rRNA binding	Molecular function	N9S8T7_MYCFL|N9QZB9_MYCFL|N9QYS3_MYCFL|N9SHZ0_MYCFL|N9SII1_MYCFL|N9QYC6_MYCFL|N9QYR6_MYCFL|N9QYP1_MYCFL|N9SHZ8_MYCFL|N9SI13_MYCFL|N9SIV3_MYCFL|N9QYT6_MYCFL|N9SHY3_MYCFL|N9SJ43_MYCFL|N9SIJ3_MYCFL|N9S9D7_MYCFL|N9QYQ9_MYCFL|N9SI05_MYCFL|N9SIH0_MYCFL|N9S8S1_MYCFL|N9SIF2_MYCFL|N9QYU0_MYCFL|N9QYV0_MYCFL|N9QYQ4_MYCFL|N9QYP4_MYCFL|N9QYU5_MYCFL|N9S8H8_MYCFL|N9SIL2_MYCFL|N9SHN4_MYCFL|N9QZ02_MYCFL
44724	0.0016532	0.018992	11	11	286	508	single-organism carbohydrate catabolic process	Biological Process	N9SIA4_MYCFL|N9SIU2_MYCFL|N9QYP6_MYCFL|N9S9L3_MYCFL|N9S966_MYCFL|N9SIM4_MYCFL|N9S856_MYCFL|N9SJB4_MYCFL|N9QYN6_MYCFL|N9SIF7_MYCFL|N9SJ05_MYCFL
44723	0.00091472	0.013296	12	12	286	508	single-organism carbohydrate metabolic process	Biological Process	N9SIA4_MYCFL|N9SIU2_MYCFL|N9QYP6_MYCFL|N9S9L3_MYCFL|N9S966_MYCFL|N9SIM4_MYCFL|N9S856_MYCFL|N9SJB4_MYCFL|N9QYN6_MYCFL|N9SIF7_MYCFL|N9SJ05_MYCFL|N9QYF2_MYCFL
44712	0.00015345	0.0040974	15	15	286	508	single-organism catabolic process	Biological Process	N9SIA4_MYCFL|N9SIU2_MYCFL|N9SHW2_MYCFL|N9S9L3_MYCFL|N9SHH1_MYCFL|N9S966_MYCFL|N9SIM4_MYCFL|N9S856_MYCFL|N9SJB4_MYCFL|N9SJ05_MYCFL|N9QYP6_MYCFL|N9S8Q7_MYCFL|N9QYN6_MYCFL|N9SIF7_MYCFL|N9QZ76_MYCFL
44763	0.0020122	0.022596	90	134	286	508	single-organism cellular process	Biological Process	N9SIU2_MYCFL|N9QZB2_MYCFL|N9SI34_MYCFL|N9SHH1_MYCFL|N9SJF8_MYCFL|N9S8G6_MYCFL|N9QZ33_MYCFL|N9S8F6_MYCFL|N9QZD9_MYCFL|N9SIZ5_MYCFL|N9SIX9_MYCFL|N9S9L7_MYCFL|N9QYP6_MYCFL|N9SIB6_MYCFL|N9SIC6_MYCFL|N9QYA1_MYCFL|N9QZK9_MYCFL|N9SIU6_MYCFL|N9QYN6_MYCFL|N9SHB8_MYCFL|N9QYV6_MYCFL|N9QZ76_MYCFL|N9QZB6_MYCFL|N9SIR3_MYCFL|N9QY39_MYCFL|N9S8G0_MYCFL|N9QZE1_MYCFL|N9QYK6_MYCFL|N9S9L3_MYCFL|N9S966_MYCFL|N9SHL5_MY…
44710	1.9026e-05	0.00067133	76	102	286	508	single-organism metabolic process	Biological Process	N9SIU2_MYCFL|N9SHH1_MYCFL|N9SJF8_MYCFL|N9S8G6_MYCFL|N9QZ33_MYCFL|N9S8F6_MYCFL|N9SIH6_MYCFL|N9S975_MYCFL|N9QYP6_MYCFL|N9SIC6_MYCFL|N9QZK9_MYCFL|N9QYN6_MYCFL|N9SHB8_MYCFL|N9QYV6_MYCFL|N9QZ76_MYCFL|N9QZB6_MYCFL|N9SIR3_MYCFL|N9S8G0_MYCFL|N9QZE1_MYCFL|N9QYK6_MYCFL|N9S9L3_MYCFL|N9SJ48_MYCFL|N9S966_MYCFL|N9SHL5_MYCFL|N9QYH1_MYCFL|N9QZQ7_MYCFL|N9S9J0_MYCFL|N9QYD1_MYCFL|N9SIT1_MYCFL|N9S856_MYCFL|N9SJ05_MY…
44699	0.00020343	0.0049023	107	157	286	508	single-organism process	Biological Process	N9QZ33_MYCFL|N9QZD9_MYCFL|N9SIH6_MYCFL|N9S975_MYCFL|N9SIX9_MYCFL|N9QYP6_MYCFL|N9SIB6_MYCFL|N9SIC6_MYCFL|N9S9C5_MYCFL|N9QZK9_MYCFL|N9SIU6_MYCFL|N9QYU3_MYCFL|N9QYN6_MYCFL|N9SHB8_MYCFL|N9QYV6_MYCFL|N9QZ76_MYCFL|N9QZB6_MYCFL|N9SIR3_MYCFL|N9QZE1_MYCFL|N9QYK6_MYCFL|N9S9L3_MYCFL|N9SHL5_MYCFL|N9SIN0_MYCFL|N9QZQ7_MYCFL|N9S9J0_MYCFL|N9SIT1_MYCFL|N9QZG4_MYCFL|N9QYK9_MYCFL|N9SIV4_MYCFL|N9S9H3_MYCFL|N9SIX7_MY…
36094	0.00036315	0.0076338	90	130	286	508	small molecule binding	Molecular function	N9SIC3_MYCFL|N9QZB2_MYCFL|N9S8Y5_MYCFL|N9QZC9_MYCFL|N9SHH1_MYCFL|N9SJF8_MYCFL|N9SIS2_MYCFL|N9S8G6_MYCFL|N9QZ33_MYCFL|N9S8F6_MYCFL|N9S9P0_MYCFL|N9S9C5_MYCFL|N9QYB1_MYCFL|N9QZK9_MYCFL|N9SIU6_MYCFL|N9QYU3_MYCFL|N9SHB8_MYCFL|N9QZ46_MYCFL|N9QYV6_MYCFL|N9QZB6_MYCFL|N9QY72_MYCFL|N9S8G0_MYCFL|N9QZE1_MYCFL|N9S971_MYCFL|N9SJ48_MYCFL|N9SIA9_MYCFL|N9SHL5_MYCFL|N9QYH1_MYCFL|N9SIN0_MYCFL|N9QZQ7_MYCFL|N9S9J0_MY…
44281	1.03e-07	1.2721e-05	59	70	286	508	small molecule metabolic process	Biological Process	N9SIU2_MYCFL|N9SHH1_MYCFL|N9SJF8_MYCFL|N9S8G6_MYCFL|N9S8F6_MYCFL|N9QYP6_MYCFL|N9SIC6_MYCFL|N9QZK9_MYCFL|N9QYN6_MYCFL|N9SHB8_MYCFL|N9QYV6_MYCFL|N9QZ76_MYCFL|N9QZB6_MYCFL|N9S8G0_MYCFL|N9QYK6_MYCFL|N9S9L3_MYCFL|N9S966_MYCFL|N9QYH1_MYCFL|N9QZQ7_MYCFL|N9S9J0_MYCFL|N9QYD1_MYCFL|N9SIT1_MYCFL|N9S856_MYCFL|N9SJ05_MYCFL|N9QZG4_MYCFL|N9SHY4_MYCFL|N9QZP5_MYCFL|N9SJ02_MYCFL|N9S9H3_MYCFL|N9QYW2_MYCFL|N9SIF7_MY…
3735	0.0028709	0.028893	37	49	286	508	structural constituent of ribosome	Molecular function	N9S932_MYCFL|N9S8T7_MYCFL|N9QZB9_MYCFL|N9QYS3_MYCFL|N9SHF3_MYCFL|N9SHZ0_MYCFL|N9QYN0_MYCFL|N9SII1_MYCFL|N9QYC6_MYCFL|N9QYR6_MYCFL|N9QYH3_MYCFL|N9QYP1_MYCFL|N9SHZ8_MYCFL|N9SI13_MYCFL|N9QYT6_MYCFL|N9QYL6_MYCFL|N9SJ43_MYCFL|N9SIJ3_MYCFL|N9S9D7_MYCFL|N9S8T1_MYCFL|N9QYQ9_MYCFL|N9SI05_MYCFL|N9SIK0_MYCFL|N9SIH0_MYCFL|N9S8S1_MYCFL|N9SIF2_MYCFL|N9QYU0_MYCFL|N9QYV0_MYCFL|N9QYQ4_MYCFL|N9QYP4_MYCFL|N9SIB7_MY…
5198	0.0028709	0.028893	37	49	286	508	structural molecule activity	Molecular function	N9S932_MYCFL|N9S8T7_MYCFL|N9QZB9_MYCFL|N9QYS3_MYCFL|N9SHF3_MYCFL|N9SHZ0_MYCFL|N9QYN0_MYCFL|N9SII1_MYCFL|N9QYC6_MYCFL|N9QYR6_MYCFL|N9QYH3_MYCFL|N9QYP1_MYCFL|N9SHZ8_MYCFL|N9SI13_MYCFL|N9QYT6_MYCFL|N9QYL6_MYCFL|N9SJ43_MYCFL|N9SIJ3_MYCFL|N9S9D7_MYCFL|N9S8T1_MYCFL|N9QYQ9_MYCFL|N9SI05_MYCFL|N9SIK0_MYCFL|N9SIH0_MYCFL|N9S8S1_MYCFL|N9SIF2_MYCFL|N9QYU0_MYCFL|N9QYV0_MYCFL|N9QYQ4_MYCFL|N9QYP4_MYCFL|N9SIB7_MY…
6351	0.0097759	0.085474	11	12	286	508	transcription, DNA-templated	Biological Process	N9SIC3_MYCFL|N9QZM0_MYCFL|N9S8B4_MYCFL|N9QZD9_MYCFL|N9SJE6_MYCFL|N9SJ57_MYCFL|N9QYH8_MYCFL|N9SHC2_MYCFL|N9S902_MYCFL|N9QYS7_MYCFL|N9QZ49_MYCFL
6412	8.5912e-07	5.6587e-05	69	87	286	508	translation	Biological Process	N9S932_MYCFL|N9QZB9_MYCFL|N9QYS3_MYCFL|N9QZC9_MYCFL|N9SJF8_MYCFL|N9S8G6_MYCFL|N9SHZ0_MYCFL|N9QYN0_MYCFL|N9QYR6_MYCFL|N9QYH3_MYCFL|N9QYB1_MYCFL|N9QZK9_MYCFL|N9QYT6_MYCFL|N9S902_MYCFL|N9QYL6_MYCFL|N9SHY3_MYCFL|N9QYV6_MYCFL|N9SIJ3_MYCFL|N9S8T1_MYCFL|N9QYQ9_MYCFL|N9S8G0_MYCFL|N9SIH0_MYCFL|N9QZQ7_MYCFL|N9S9J0_MYCFL|N9S994_MYCFL|N9SIT1_MYCFL|N9QYV0_MYCFL|N9QYP4_MYCFL|N9QZG4_MYCFL|N9QYK9_MYCFL|N9SIB7_MY…
43039	0.0011201	0.014009	18	20	286	508	tRNA aminoacylation	Biological Process	N9SHG2_MYCFL|N9S8G0_MYCFL|N9S8N4_MYCFL|N9SJF8_MYCFL|N9S8G6_MYCFL|N9QZQ7_MYCFL|N9S9J0_MYCFL|N9SIT1_MYCFL|N9QZG4_MYCFL|N9SI26_MYCFL|N9SJ84_MYCFL|N9SHR1_MYCFL|N9SI55_MYCFL|N9QZP5_MYCFL|N9QZK9_MYCFL|N9QYW2_MYCFL|N9QYV6_MYCFL|N9QZN6_MYCFL
6418	0.0011201	0.014009	18	20	286	508	tRNA aminoacylation for protein translation	Biological Process	N9SHG2_MYCFL|N9S8G0_MYCFL|N9S8N4_MYCFL|N9SJF8_MYCFL|N9S8G6_MYCFL|N9QZQ7_MYCFL|N9S9J0_MYCFL|N9SIT1_MYCFL|N9QZG4_MYCFL|N9SI26_MYCFL|N9SJ84_MYCFL|N9SHR1_MYCFL|N9SI55_MYCFL|N9QZP5_MYCFL|N9QZK9_MYCFL|N9QYW2_MYCFL|N9QYV6_MYCFL|N9QZN6_MYCFL
49	0.0097759	0.085474	11	12	286	508	tRNA binding	Molecular function	N9SI05_MYCFL|N9SIK0_MYCFL|N9S8N4_MYCFL|N9SIH0_MYCFL|N9S8H8_MYCFL|N9SHZ8_MYCFL|N9SHN4_MYCFL|N9SIT1_MYCFL|N9QYV6_MYCFL|N9QZN6_MYCFL|N9SJ43_MYCFL
(1) ID number for the GO subcategory according to Gene Ontology Consortium.
(2) Number of proteins found within the subcategory.
(3) Total number of proteins within the subcategory.
(4) Number of proteins utilized in the analysis.
(5) Total protein in the predicted proteome.
No annotations were retrieved for the following entities:
N9SJ62_MYCFL	N9QY71_MYCFL	N9S9Q7_MYCFL	N9SHA5_MYCFL	N9S9P7_MYCFL	N9QZC7_MYCFL	N9QZE9_MYCFL	N9SI01_MYCFL	N9QZ10_MYCFL	N9QZE4_MYCFL	N9SIE6_MYCFL	N9SJ53_MYCFL	N9SIN3_MYCFL	N9QZH6_MYCFL	N9SHD9_MYCFL	N9QYD8_MYCFL	N9S9M8_MYCFL	N9SIG9_MYCFL	N9QY79_MYCFL	N9QZJ8_MYCFL	N9S9N6_MYCFL	N9S9H8_MYCFL	N9SI47_MYCFL	N9S8I8_MYCFL	N9QZQ0_MYCFL	N9S8W8_MYCFL	N9S946_MYCFL	N9QYA7_MYCFL	N9QZ42_MYCFL
