# Supplementary material for: Comparative proteomics of two Mycoplasma hyopneumoniae strains and Mycoplasma flocculare identified potential porcine enzootic pneumonia determinants
Source: Virulence. 2018 Aug 12;9(1):1230–46. doi: 10.1080/21505594.2018.1499379 (PMC6104684; doi:10.1080/21505594.2018.1499379)
Supplement: Supplemental Material [file kvir-09-01-1499379-s001.zip › Table_S7.xlsx]

## Sheet: Table S7
Supplementary Table 7: Functional domains identified in uncharacterized proteins detected by LC-MS/MS in M. hyopneumoniae 7448 and J, and M. flocculare samples.
Detected in	M. hyopneumoniae 7448(a)	M. hyopneumoniae J(a)	M. flocculare(a)	Functional enrichment(b)
CyPE	MHP7448_0009	MHJ_0009	MFC_00970	Thioredoxin
SuPE	MHP7448_0009	MHJ_0009	MFC_00970	Thioredoxin
CyPE	MHP7448_0022	ND	ND	ND
SuPE	MHP7448_0022	MHJ_0021	NE	ND
SuPE	MHP7448_0064	MHJ_0060	MFC_01154	Protein of unknown function (DUF4011)|AAA domain|AAA domain
CyPE	MHP7448_0088	ND	ND	ND
SuPE	MHP7448_0088	ND	NE	ND
CyPE	MHP7448_0092	MHJ_0089	MFC_00502	Zn-dependent metallo-hydrolase RNA specificity domain/beta-lactamase superfamily domain
SuPE	MHP7448_0092	MHJ_0089	ND	Beta-lactamase superfamily domain|Zn-dependent metallo-hydrolase RNA specificity domain
CyPE	MHP7448_0094	MHJ_0091	MFC_00500	Uncharacterized protein conserved in bacteria (DUF2130)
SuPE	MHP7448_0094	MHJ_0091	ND	Uncharacterized protein conserved in bacteria (DUF2130)
CyPE	MHP7448_0100	MHJ_0097	MFC_00488	ND
SuPE	MHP7448_0100	MHJ_0097	MFC_00488	ND
SuPE	MHP7448_0120	ND	NE	ND
SuPE	MHP7448_0121	MHJ_0117	NE	ND
CyPE	MHP7448_0138	MHJ_0134	ND	Putative peptidase (DUF31)
SuPE	MHP7448_0138	MHJ_0134	NE	Putative peptidase (DUF31)
CyPE	MHP7448_0148	MHJ_0144	MFC_00170	Hsp33 protein
SuPE	MHP7448_0148	MHJ_0144	MFC_00170	Hsp33 protein|Competence-damaged protein
SuPE	MHP7448_0211	MHJ_0207	ND	ND
CyPE	MHP7448_0216	MHJ_0212	MFC_00289	ND
SuPE	MHP7448_0216	MHJ_0212	MFC_00289	ND
CyPE	MHP7448_0244	MHJ_0236	ND	Domain of unknown function (DUF386)
CyPE	MHP7448_0252	MHJ_0244	MFC_01361	DJ-1/PfpI family
SuPE	MHP7448_0252	ND	ND	DJ-1/PfpI family
CyPE	MHP7448_0267	ND	MFC_00638	HIGH Nucleotidyl Transferase
CyPE	MHP7448_0277	ND	ND	haloacid dehalogenase-like hydrolase
SuPE	MHP7448_0282	MHJ_0274	MFC_00075	ND
CyPE	MHP7448_0289	MHJ_0291	ND	ND
SuPE	MHP7448_0289	ND	ND	ND
SuPE	MHP7448_0290	NE	NE	ND
CyPE	MHP7448_0308	MHJ_0300	ND	ND
CyPE	MHP7448_0317	ND	MFC_01074	Type III restriction enzyme, res subunit
SuPE	MHP7448_0317	MHJ_0309	ND	Type III restriction enzyme, res subunit
SuPE	MHP7448_0324	NE	NE	ND
SuPE	MHP7448_0329	ND	NE	ND
SuPE	MHP7448_0334	MHJ_0325	NE	ND
CyPE	MHP7448_0335	MHJ_0326	ND	LemA family
SuPE	MHP7448_0335	MHJ_0326	NE	LemA family
SuPE	MHP7448_0337	ND	NE	ND
SuPE	MHP7448_0341	MHJ_0334	NE	ND
CyPE	MHP7448_0352	MHJ_0347	MFC_01239	ND
SuPE	MHP7448_0352	MHJ_0347	MFC_01239	ND
CyPE	MHP7448_0355	MHJ_0350	MFC_01232	ND
SuPE	MHP7448_0355	MHJ_0350	MFC_01232	ND
CyPE	MHP7448_0356	ND	MFC_01230	ND
SuPE	MHP7448_0356	ND	MFC_01230	ND
CyPE	MHP7448_0373	MHJ_0369	MFC_00741	ND
SuPE	MHP7448_0373	MHJ_0369	MFC_00741	ND
CyPE	MHP7448_0377	MHJ_0373	MFC_00750	Phosphotriesterase family
SuPE	MHP7448_0377	MHJ_0373	MFC_00750	Phosphotriesterase family
SuPE	MHP7448_0390	ND	MFC_01105	ND
SuPE	MHP7448_0404	ND	ND	ND
SuPE	MHP7448_0408	MHJ_0421	NE	Fibronectin type III domain (only in M. hyopneumoniae J strain)
CyPE	MHP7448_0431	ND	MFC_00707	Phosphatidylethanolamine-binding protein
SuPE	MHP7448_0431	MHJ_0429	ND	Phosphatidylethanolamine-binding protein
SuPE	MHP7448_0433	MHJ_0431	MFC_00708	ND
CyPE	MHP7448_0435	MHJ_0433	MFC_00714	haloacid dehalogenase-like hydrolase
CyPE	MHP7448_0445	ND	ND	ND
SuPE	MHP7448_0445	ND	NE	ND
SuPE	MHP7448_0467	MHJ_0464	MFC_01315	ND
SuPE	MHP7448_0468	MHJ_0465	MFC_01320	ND
SuPE	MHP7448_0470	MHJ_0467	MFC_01324	ND
CyPE	MHP7448_0471	ND	MFC_01326	lactate/malate dehydrogenase, NAD binding domain
CyPE	MHP7448_0477	MHJ_0474	MFC_00440	haloacid dehalogenase-like hydrolase
CyPE	MHP7448_0480	ND	MFC_00452	ND
SuPE	MHP7448_0480	MHJ_0477	MFC_00452	ND
SuPE	MHP7448_0482	MHJ_0479	MFC_00454	ND
CyPE	MHP7448_0483	ND	MFC_01450	Protein of unknown function (DUF2714)
SuPE	MHP7448_0483	MHJ_0480	ND	Protein of unknown function (DUF2714)
SuPE	MHP7448_0485	MHJ_0482	ND	haloacid dehalogenase-like hydrolase
CyPE	MHP7448_0489	MHJ_0486	MFC_00856	Zinc finger, C3HC4 type (RING finger)
SuPE	MHP7448_0489	MHJ_0486	MFC_00856	Zinc finger, C3HC4 type (RING finger) (only in M. hyopneumoniae strains)
CyPE	MHP7448_0499	MHJ_0496	ND	M42 glutamyl aminopeptidase
CyPE	MHP7448_0522	ND	MFC_00018	GDSL-like Lipase/Acylhydrolase
SuPE	MHP7448_0522	MHJ_0523	MFC_00018	GDSL-like Lipase/Acylhydrolase
SuPE	MHP7448_0538	MHJ_0540	MFC_00551	Leucine rich repeats (6 copies) (2)
CyPE	MHP7448_0547	ND	MFC_00019	ND
SuPE	MHP7448_0547	MHJ_0551	MFC_00019	ND
CyPE	MHP7448_0566	MHJ_0565	ND	ND
SuPE	MHP7448_0566	MHJ_0565	NE	ND
CyPE	MHP7448_0567	MHJ_0562	ND	ND
CyPE	MHP7448_0597	MHJ_0599	ND	ND
CyPE	MHP7448_0611	MHJ_0613	MFC_00358	Putative peptidase (DUF31)
SuPE	MHP7448_0611	MHJ_0613	MFC_00358	Putative peptidase (DUF31)
CyPE	MHP7448_0612	ND	MFC_00357	ND
SuPE	MHP7448_0612	ND	MFC_00357	ND
CyPE	MHP7448_0620	ND	MFC_00350	ND
SuPE	MHP7448_0620	MHJ_0621	ND	ND
SuPE	MHP7448_0626	ND	NE	N-6 DNA Methylase
CyPE	MHP7448_0629	MHJ_0630	MFC_00949	Putative peptidase (DUF31)
SuPE	MHP7448_0629	MHJ_0630	MFC_00949	Putative peptidase (DUF31)
SuPE	MHP7448_0646	MHJ_0646	MFC_00905	DHHA1 domain and DHH family (only in M. hyopneumoniae strains)
CyPE	MHP7448_0653	ND	MFC_00884	TatD related DNase
CyPE	MHP7448_0661	MHJ_0661	MFC_01064	ND
SuPE	MHP7448_0661	MHJ_0661	MFC_01064	ND
CyPE	MHP7448_0662	MHJ_0662	ND	ND
SuPE	MHP7448_0662	MHJ_0662	NE	ND
SuPE	MHP7448_0674	MHJ_0672	MFC_00996	ND
CyPE	MHP7448_0675	MHJ_0673	MFC_00995	ND
SuPE	MHP7448_0675	MHJ_0673	MFC_00995	ND
CyPE	MHP7448_0676	ND	MFC_00993	60Kd inner membrane protein
SuPE	MHP7448_0676	MHJ_0674	MFC_00993	60Kd inner membrane protein
SuPE	MHP7448_0685	MHJ_0682	MFC_01372	ND
CyPE	ND	ND	MFC_01086	Trypsin-like peptidase domain
CyPE	ND	MHJ_0384	ND	Type III restriction enzyme, res subunit
CyPE	ND	ND	MFC_00169	YqaJ-like viral recombinase domain
CyPE	ND	ND	MFC_00385	Branched-chain amino acid transport system / permease component
CyPE	ND	ND	MFC_00082	Domain of unknown function(DUF2779)
CyPE	ND	ND	MFC_00865	haloacid dehalogenase-like hydrolase
CyPE	ND	ND	MFC_00551	Leucine rich repeats (6 copies)
CyPE	ND	MHJ_0403	ND	ND
CyPE	ND	MHJ_0467	MFC_01324	ND
CyPE	ND	ND	MFC_00065	ND
CyPE	ND	ND	MFC_00579	ND
CyPE	ND	ND	MFC_00708	ND
CyPE	ND	ND	MFC_00813	ND
CyPE	ND	ND	MFC_00996	ND
CyPE	ND	ND	MFC_01055	ND
CyPE	ND	ND	MFC_01107	ND
CyPE	ND	ND	MFC_01252	ND
CyPE	ND	ND	MFC_01278	ND
CyPE	ND	ND	MFC_01290	ND
CyPE	ND	ND	MFC_01303	ND
CyPE	ND	ND	MFC_01353	ND
CyPE	ND	ND	MFC_00069	ND
CyPE	ND	ND	MFC_01227	ND
CyPE	ND	MHJ_0443	ND	Protein of unknown function (DUF1410)
CyPE	ND	MHJ_0445	ND	Protein of unknown function (DUF1410)
CyPE	ND	MHJ_0497	NE	tRNA synthetases class II (D, K and N)
CyPE	ND	ND	MFC_00318	YmdB-like protein
SuPE	ND	MHJ_0568	MFC_01086	Trypsin-like peptidase domain
SuPE	ND	ND	MFC_00082	Domain of unknown function(DUF2779)
SuPE	ND	MHJ_0433	ND	haloacid dehalogenase-like hydrolase
SuPE	ND	MHJ_0474	MFC_00440	haloacid dehalogenase-like hydrolase
SuPE	ND	MHJ_0259	ND	HIGH Nucleotidyl Transferase
SuPE	ND	MHJ_0070	MFC_01177	ND
SuPE	ND	MHJ_0086	NE	ND
SuPE	ND	MHJ_0330	NE	ND
SuPE	ND	MHJ_0331	NE	ND
SuPE	ND	MHJ_0441	ND	ND
SuPE	ND	MHJ_0519	NE	ND
SuPE	ND	MHJ_0531	ND	ND
SuPE	ND	MHJ_0666	ND	ND
SuPE	ND	ND	MFC_00813	ND
SuPE	ND	ND	MFC_01004	ND
SuPE	ND	ND	MFC_01278	ND
SuPE	ND	ND	MFC_01303	ND
SuPE	ND	ND	MFC_01353	ND
SuPE	ND	ND	MFC_01360	ND
SuPE	ND	ND	MFC_01377	ND
SuPE	ND	MHJ_0007	MFC_00972	Protein of unknown function (DUF4065)
SuPE	ND	MHJ_0074	NE	Protein of unknown function (DUF4231)
SuPE	ND	ND	MFC_01243	Replication initiation and membrane attachment
SuPE	ND	ND	MFC_00789	Rho termination factor, N-terminal domain
SuPE	ND	MHJ_0497	NE	tRNA synthetases class II (D, K and N)
SuPE	NE	MHJ_0084	NE	ND
SuPE	NE	MHJ_0281	NE	ND
SuPE	NE	ND	MFC_01252	ND
SuPE	NE	ND	MFC_01254	ND
SuPE	NE	ND	MFC_01255	ND
SuPE	NE	NE	MFC_00065	ND
SuPE	NE	NE	MFC_00579	ND
SuPE	NE	NE	MFC_01055	ND
SuPE	NE	NE	MFC_01107	ND
SuPE	NE	NE	MFC_01290	ND
SuPE	NE	MHJ_0445	ND	Protein of unknown function (DUF1410)
(a) ND means ortholog not detected in the analyzed samples, while NE means no corresponding ortholog gene is found the respective genome.
(b) ND means no functional domain found
